# Supplementary material for: F-MAP: A Bayesian approach to infer the gene regulatory network using external hints
Source: PLoS One. 2017 Sep 22;12(9):e0184795. doi: 10.1371/journal.pone.0184795 (PMC5609748; doi:10.1371/journal.pone.0184795)
Supplement: S1 File — (XLSX) [file pone.0184795.s002.xlsx]

## Sheet: amel
		main species	amel										p=2049
external especies												Precisions
ana	tp	tn	fn	fp	edges							df	ana	sim	per	pse	vir
1	393	17331	6397	467	860							p+1	0.456977	0.483607	0.437025	0.512488	0.381546
2	392	17331	6398	467	859							2(p+1)	0.456345	0.4846	0.437131	0.51346	0.381694
3	392	17332	6398	466	858							3(p+1)	0.456876	0.486097	0.4375	0.515	0.381603
4	391	17332	6399	466	857							4(p+1)	0.456243	0.486598	0.437394	0.516064	0.38113
5	392	17333	6398	465	857							5(p+1)	0.45741	0.486097	0.437288	0.516064	0.381514
6	392	17336	6398	462	854							6(p+1)	0.459016	0.485567	0.437394	0.515547	0.38175
7	393	17335	6397	463	856							7(p+1)	0.459112	0.484568	0.436179	0.516517	0.382225
8	391	17336	6399	462	853							8(p+1)	0.458382	0.48407	0.437025	0.516484	0.382463
9	391	17336	6399	462	853							9(p+1)	0.458382	0.485626	0.436655	0.517483	0.38323
10	392	17337	6398	461	853							10(p+1)	0.459555	0.486653	0.438449	0.518962	0.383851
sim
1	472	17294	6318	504	976
2	472	17296	6318	502	974
3	472	17299	6318	499	971
4	472	17300	6318	498	970
5	472	17299	6318	499	971
6	471	17299	6319	499	970
7	471	17297	6319	501	972
8	471	17296	6319	502	973
9	473	17297	6317	501	974
10	474	17298	6316	500	974
per
1	517	17132	6273	666	1183
2	518	17131	6272	667	1185
3	518	17132	6272	666	1184
4	517	17133	6273	665	1182
5	516	17134	6274	664	1180
6	517	17133	6273	665	1182
7	516	17131	6274	667	1183
8	517	17132	6273	666	1183
9	517	17131	6273	667	1184
10	520	17132	6270	666	1186
pse
1	513	17310	6277	488	1001
2	515	17310	6275	488	1003
3	515	17313	6275	485	1000
4	514	17316	6276	482	996
5	514	17316	6276	482	996
6	514	17315	6276	483	997
7	516	17315	6274	483	999
8	517	17314	6273	484	1001
9	518	17315	6272	483	1001
10	520	17316	6270	482	1002
vir
1	612	16806	6178	992	1604
2	613	16805	6177	993	1606
3	614	16803	6176	995	1609
4	614	16801	6176	997	1611
5	615	16801	6175	997	1612
6	615	16802	6175	996	1611
7	615	16804	6175	994	1609
8	615	16805	6175	993	1608
9	617	16805	6173	993	1610
10	618	16806	6172	992	1610

## Sheet: ana
	main species: ana											p=2049
external species												precisions
amel	tp	tn	fn	fp	edges							df	amel	sim	per	pse	vir
1	340	17328	6450	470	810							p+1	0.419753	0.378505	0.396109	0.457529	0.353864
2	340	17328	6450	470	810							2(p+1)	0.419753	0.377622	0.395801	0.457529	0.353864
3	341	17329	6449	469	810							3(p+1)	0.420988	0.376457	0.395801	0.456647	0.354408
4	340	17331	6450	467	807							4(p+1)	0.421314	0.377183	0.395493	0.456647	0.354408
5	342	17333	6448	465	807							5(p+1)	0.423792	0.378347	0.395493	0.456647	0.354408
6	344	17334	6446	464	808							6(p+1)	0.425743	0.378347	0.395656	0.457088	0.354783
7	344	17334	6446	464	808							7(p+1)	0.425743	0.378347	0.393939	0.457088	0.354372
8	343	17334	6447	464	807							8(p+1)	0.425031	0.377622	0.394104	0.457611	0.354167
9	344	17334	6446	464	808							9(p+1)	0.425743	0.377183	0.39441	0.456564	0.353962
10	344	17335	6446	463	807							10(p+1)	0.42627	0.377907	0.39488	0.456564	0.354335
sim
1	324	17266	6466	532	856
2	324	17264	6466	534	858
3	323	17263	6467	535	858
4	324	17263	6466	535	859
5	325	17264	6465	534	859
6	325	17264	6465	534	859
7	325	17264	6465	534	859
8	324	17264	6466	534	858
9	324	17263	6466	535	859
10	325	17263	6465	535	860
per
1	509	17022	6281	776	1285
2	509	17021	6281	777	1286
3	509	17021	6281	777	1286
4	509	17020	6281	778	1287
5	509	17020	6281	778	1287
6	510	17019	6280	779	1289
7	507	17018	6283	780	1287
8	508	17017	6282	781	1289
9	508	17018	6282	780	1288
10	509	17018	6281	780	1289
pse
1	474	17236	6316	562	1036
2	474	17236	6316	562	1036
3	474	17234	6316	564	1038
4	474	17234	6316	564	1038
5	474	17234	6316	564	1038
6	474	17235	6316	563	1037
7	474	17235	6316	563	1037
8	475	17235	6315	563	1038
9	473	17235	6317	563	1036
10	473	17235	6317	563	1036
vir
1	609	16686	6181	1112	1721
2	609	16686	6181	1112	1721
3	611	16685	6179	1113	1724
4	611	16685	6179	1113	1724
5	611	16685	6179	1113	1724
6	612	16685	6178	1113	1725
7	612	16683	6178	1115	1727
8	612	16682	6178	1116	1728
9	612	16681	6178	1117	1729
10	613	16681	6177	1117	1730
	>

## Sheet: sim
	main species	sim									p=2049
external species										precisions
amel	tp	tn	fn	fp	edges						amel	ana	per	pse	vir
1	349	17345	6441	453	802					p+1	0.435162	0.369963	0.383628	0.452236	0.364002
2	349	17344	6441	454	803					2(p+1)	0.43462	0.369062	0.383936	0.451777	0.364002
3	349	17343	6441	455	804					3(p+1)	0.43408	0.369062	0.38443	0.451874	0.364679
4	349	17343	6441	455	804					4(p+1)	0.43408	0.370732	0.383507	0.452429	0.365252
5	348	17342	6442	456	804					5(p+1)	0.432836	0.368932	0.38332	0.451972	0.364888
6	347	17341	6443	457	804					6(p+1)	0.431592	0.369249	0.382518	0.451515	0.365252
7	347	17341	6443	457	804					7(p+1)	0.431592	0.368485	0.3848	0.45106	0.365616
8	347	17341	6443	457	804					8(p+1)	0.431592	0.368932	0.384492	0.451158	0.365616
9	347	17341	6443	457	804					9(p+1)	0.431592	0.370146	0.384984	0.450605	0.36577
10	349	17341	6441	457	806					10(p+1)	0.433002	0.370146	0.384984	0.451158	0.365561
ana
1	303	17282	6487	516	819
2	303	17280	6487	518	821
3	303	17280	6487	518	821
4	304	17282	6486	516	820
5	304	17278	6486	520	824
6	305	17277	6485	521	826
7	304	17277	6486	521	825
8	304	17278	6486	520	824
9	305	17279	6485	519	824
10	305	17279	6485	519	824
per
1	478	17030	6312	768	1246
2	478	17031	6312	767	1245
3	479	17031	6311	767	1246
4	479	17028	6311	770	1249
5	478	17029	6312	769	1247
6	477	17028	6313	770	1247
7	481	17029	6309	769	1250
8	481	17028	6309	770	1251
9	482	17028	6308	770	1252
10	482	17028	6308	770	1252
pse
1	445	17259	6345	539	984
2	445	17258	6345	540	985
3	446	17257	6344	541	987
4	447	17257	6343	541	988
5	447	17256	6343	542	989
6	447	17255	6343	543	990
7	447	17254	6343	544	991
8	448	17253	6342	545	993
9	447	17253	6343	545	992
10	448	17253	6342	545	993
vir
1	633	16692	6157	1106	1739
2	633	16692	6157	1106	1739
3	636	16690	6154	1108	1744
4	637	16691	6153	1107	1744
5	636	16691	6154	1107	1743
6	637	16691	6153	1107	1744
7	638	16691	6152	1107	1745
8	638	16691	6152	1107	1745
9	639	16690	6151	1108	1747
10	639	16689	6151	1109	1748

## Sheet: per
	main species	per											p=2049
external species												precisions
amel	tp	tn	fn	fp	edges								amel	ana	sim	pse	vir
1	678	17038	6112	760	1438							p+1	0.471488	0.445141	0.45437	0.467348	0.392751
2	679	17040	6111	758	1437							2(p+1)	0.472512	0.4457	0.454721	0.467385	0.394045
3	679	17042	6111	756	1435							3(p+1)	0.473171	0.44598	0.45437	0.46765	0.393744
4	679	17042	6111	756	1435							4(p+1)	0.473171	0.44717	0.452381	0.467311	0.393744
5	678	17043	6112	755	1433							5(p+1)	0.473133	0.44717	0.452611	0.46754	0.393939
6	677	17045	6113	753	1430							6(p+1)	0.473427	0.447517	0.452427	0.468037	0.393744
7	675	17046	6115	752	1427							7(p+1)	0.47302	0.447864	0.45272	0.46834	0.394345
8	675	17046	6115	752	1427							8(p+1)	0.47302	0.44717	0.45201	0.468643	0.394345
9	675	17047	6115	751	1426							9(p+1)	0.473352	0.446193	0.451655	0.469213	0.394345
10	675	17048	6115	750	1425							10(p+1)	0.473684	0.446125	0.451592	0.469178	0.394646
ana
1	710	16913	6080	885	1595
2	710	16915	6080	883	1593
3	710	16916	6080	882	1592
4	711	16919	6079	879	1590
5	711	16919	6079	879	1590
6	712	16919	6078	879	1591
7	713	16919	6077	879	1592
8	711	16919	6079	879	1590
9	709	16918	6081	880	1589
10	708	16919	6082	879	1587
sim
1	707	16949	6083	849	1556
2	708	16949	6082	849	1557
3	707	16949	6083	849	1556
4	703	16947	6087	851	1554
5	702	16949	6088	849	1551
6	699	16952	6091	846	1545
7	699	16953	6091	845	1544
8	697	16953	6093	845	1542
9	696	16953	6094	845	1541
10	695	16954	6095	844	1539
pse
1	823	16860	5967	938	1761
2	824	16859	5966	939	1763
3	824	16860	5966	938	1762
4	822	16861	5968	937	1759
5	821	16863	5969	935	1756
6	820	16866	5970	932	1752
7	821	16866	5969	932	1753
8	822	16866	5968	932	1754
9	823	16867	5967	931	1754
10	822	16868	5968	930	1752
vir
1	791	16575	5999	1223	2014
2	794	16577	5996	1221	2015
3	793	16577	5997	1221	2014
4	793	16577	5997	1221	2014
5	793	16578	5997	1220	2013
6	793	16577	5997	1221	2014
7	795	16577	5995	1221	2016
8	795	16577	5995	1221	2016
9	795	16577	5995	1221	2016
10	796	16577	5994	1221	2017

## Sheet: pse
	main species: pse									p=2049
external species									precisions
amel	tp	tn	fn	fp	edges					amel	ana	sim	pse	vir
1	590	17226	6200	572	1162				p+1	0.507745	0.473445	0.460123	0.432836	0.404798
2	589	17232	6201	566	1155				2(p+1)	0.509957	0.473404	0.459646	0.433375	0.404082
3	589	17233	6201	565	1154				3(p+1)	0.510399	0.474164	0.459459	0.433022	0.404592
4	589	17235	6201	563	1152				4(p+1)	0.511285	0.474125	0.459334	0.432668	0.404494
5	590	17237	6200	561	1151				5(p+1)	0.512598	0.474125	0.45814	0.433125	0.404592
6	588	17237	6202	561	1149				6(p+1)	0.511749	0.474085	0.458075	0.433125	0.404689
7	588	17235	6202	563	1151				7(p+1)	0.51086	0.474085	0.45843	0.433939	0.404992
8	586	17234	6204	564	1150				8(p+1)	0.509565	0.473323	0.459502	0.434837	0.404992
9	587	17234	6203	564	1151				9(p+1)	0.509991	0.473364	0.459922	0.434483	0.405405
10	588	17235	6202	563	1151				10(p+1)	0.51086	0.473364	0.460578	0.433501	0.405199
ana
1	624	17104	6166	694	1318
2	623	17105	6167	693	1316
3	624	17106	6166	692	1316
4	623	17107	6167	691	1314
5	623	17107	6167	691	1314
6	622	17108	6168	690	1312
7	622	17108	6168	690	1312
8	621	17107	6169	691	1312
9	622	17106	6168	692	1314
10	622	17106	6168	692	1314
sim
1	600	17094	6190	704	1304
2	598	17095	6192	703	1301
3	595	17098	6195	700	1295
4	593	17100	6197	698	1291
5	591	17099	6199	699	1290
6	590	17100	6200	698	1288
7	590	17101	6200	697	1287
8	590	17104	6200	694	1284
9	591	17104	6199	694	1285
10	590	17107	6200	691	1281
per
1	696	16886	6094	912	1608
2	696	16888	6094	910	1606
3	695	16888	6095	910	1605
4	694	16888	6096	910	1604
5	693	16891	6097	907	1600
6	693	16891	6097	907	1600
7	693	16894	6097	904	1597
8	694	16896	6096	902	1596
9	693	16896	6097	902	1595
10	691	16895	6099	903	1594
vir
1	793	16632	5997	1166	1959
2	792	16630	5998	1168	1960
3	793	16631	5997	1167	1960
4	792	16632	5998	1166	1958
5	793	16631	5997	1167	1960
6	794	16630	5996	1168	1962
7	795	16630	5995	1168	1963
8	795	16630	5995	1168	1963
9	795	16632	5995	1166	1961
10	795	16631	5995	1167	1962

## Sheet: vir
	main species	vir									p=2049
external species										precisions
amel	tp	tn	fn	fp	edges						amel	ana	sim	per	pse
1	873	16790	5917	1008	1881					p+1	0.464115	0.456176	0.450517	0.460363	0.470949
2	871	16788	5919	1010	1881					2(p+1)	0.463052	0.456689	0.450246	0.45911	0.471725
3	871	16790	5919	1008	1879					3(p+1)	0.463544	0.456923	0.448718	0.45893	0.472196
4	871	16794	5919	1004	1875					4(p+1)	0.464533	0.457392	0.44768	0.458373	0.47289
5	870	16796	5920	1002	1872					5(p+1)	0.464744	0.457392	0.446861	0.458953	0.472839
6	874	16797	5916	1001	1875					6(p+1)	0.466133	0.457392	0.447251	0.458914	0.471841
7	875	16798	5915	1000	1875					7(p+1)	0.466667	0.457584	0.446977	0.459213	0.472538
8	874	16798	5916	1000	1874					8(p+1)	0.466382	0.457496	0.446925	0.458914	0.47321
9	874	16799	5916	999	1873					9(p+1)	0.466631	0.456803	0.446597	0.459135	0.472934
10	875	16798	5915	1000	1875					10(p+1)	0.466667	0.457276	0.446597	0.459095	0.473359
ana
1	890	16737	5900	1061	1951
2	891	16738	5899	1060	1951
3	891	16739	5899	1059	1950
4	891	16741	5899	1057	1948
5	891	16741	5899	1057	1948
6	891	16741	5899	1057	1948
7	890	16743	5900	1055	1945
8	888	16745	5902	1053	1941
9	883	16748	5907	1050	1933
10	883	16750	5907	1048	1931
sim
1	915	16682	5875	1116	2031
2	914	16682	5876	1116	2030
3	910	16680	5880	1118	2028
4	907	16679	5883	1119	2026
5	904	16679	5886	1119	2023
6	903	16682	5887	1116	2019
7	902	16682	5888	1116	2018
8	901	16683	5889	1115	2016
9	899	16684	5891	1114	2013
10	899	16684	5891	1114	2013
per
1	964	16668	5826	1130	2094	0.460363
2	960	16667	5830	1131	2091	0.45911
3	961	16665	5829	1133	2094	0.45893
4	958	16666	5832	1132	2090	0.458373
5	956	16671	5834	1127	2083	0.458953
6	955	16672	5835	1126	2081	0.458914
7	957	16671	5833	1127	2084	0.459213
8	955	16672	5835	1126	2081	0.458914
9	955	16673	5835	1125	2080	0.459135
10	954	16674	5836	1124	2078	0.459095
pse
1	997	16678	5793	1120	2117
2	1001	16677	5789	1121	2122
3	1002	16678	5788	1120	2122
4	1003	16680	5787	1118	2121
5	1001	16682	5789	1116	2117
6	997	16682	5793	1116	2113
7	998	16684	5792	1114	2112
8	998	16687	5792	1111	2109
9	996	16688	5794	1110	2106
10	995	16691	5795	1107	2102
