# Supplementary material for: F-MAP: A Bayesian approach to infer the gene regulatory network using external hints
Source: PLoS One. 2017 Sep 22;12(9):e0184795. doi: 10.1371/journal.pone.0184795 (PMC5609748; doi:10.1371/journal.pone.0184795)
Supplement: S2 File — (XLSX) [file pone.0184795.s003.xlsx]

## Sheet: F-MAP
					EBIC											Differences
		1	2	3	4	5	6	7	8	9	10
		p90	p91	p92	p93	p94	p95	p96	p97	p98	p99		1 2	2 3	3 4	4 5	5 6	6 7	7 8	8 9	9 10
amel	ana	4487768	4164785	3845213	3533902	3231762	2940230	2662603	2408495	2190361	2048492		322983	319572	311311	302140	291532	277627	254108	218134	141869
	sim	4480799	4154713	3834808	3519829	3212789	2918663	2636790	2376394	2154252	2008401		326086	319905	314979	307040	294126	281873	260396	222142	145851
	per	4502990	4180442	3864319	3554294	3254128	2961863	2685339	2431911	2213880	2065168		322548	316123	310025	300166	292265	276524	253428	218031	148712
	pse	4502414	4178161	3859693	3546458	3242164	2947199	2669075	2409729	2187397	2044361		324253	318468	313235	304294	294965	278124	259346	222332	143036
	vir	4547441	4228870	3916117	3610453	3311066	3022361	2751299	2500875	2285344	2133109		318571	312753	305664	299387	288705	271062	250424	215531	152235
ana	amel	4334928	4001639	3669187	3340558	3017312	2697609	2384253	2078584	1782436	1508132		333289	332452	328629	323246	319703	313356	305669	296148	274304
	sim	4324315	3990148	3658455	3329854	3004884	2683871	2370255	2063902	1769427	1497669		334167	331693	328601	324970	321013	313616	306353	294475	271758
	per	4317410	3982768	3650855	3322738	2999019	2680429	2367343	2063299	1769583	1498877		334642	331913	328117	323719	318590	313086	304044	293716	270706
	pse	4313707	3978458	3647395	3318962	2993978	2673083	2360283	2054816	1763843	1494006		335249	331063	328433	324984	320895	312800	305467	290973	269837
	vir	4348984	4015207	3683416	3355631	3032262	2712959	2399057	2092227	1795061	1517135		333777	331791	327785	323369	319303	313902	306830	297166	277926
sim	amel	4373363	4038465	3706922	3378504	3052439	2730590	2414789	2107189	1812695	1537249		334898	331543	328418	326065	321849	315801	307600	294494	275446
	ana	4364621	4029627	3697434	3368223	3043143	2722652	2407470	2101399	1807160	1537499		334994	332193	329211	325080	320491	315182	306071	294239	269661
	per	4357582	4022799	3690682	3362248	3037793	2718035	2403581	2097977	1805039	1534349		334783	332117	328434	324455	319758	314454	305604	292938	270690
	pse	4359347	4024464	3692074	3362242	3036203	2715260	2400346	2093864	1800388	1529497		334883	332390	329832	326039	320943	314914	306482	293476	270891
	vir	4381915	4048357	3716212	3388084	3062536	2742044	2427906	2123102	1828763	1551638		333558	332145	328128	325548	320492	314138	304804	294339	277125
per	amel	4019279	3674804	3332285	2992544	2656742	2326493	2001687	1686072	1388160	1123264		344475	342519	339741	335802	330249	324806	315615	297912	264896
	ana	4004707	3658848	3315430	2974757	2637433	2304923	1979390	1665513	1368688	1108868		345859	343418	340673	337324	332510	325533	313877	296825	259820
	sim	4004546	3658678	3314895	2974069	2637536	2304941	1978915	1664396	1365948	1103083		345868	343783	340826	336533	332595	326026	314519	298448	262865
	pse	4002985	3656317	3310865	2968269	2628625	2293514	1965523	1648596	1349390	1089118		346668	345452	342596	339644	335111	327991	316927	299206	260272
	vir	4035153	3690835	3349134	3011097	2675469	2346253	2023256	1711265	1416176	1151385		344318	341701	338037	335628	329216	322997	311991	295089	264791
pse	amel	4118691	3778487	3440702	3107321	2777301	2451917	2135369	1829172	1541957	1286502		340204	337785	333381	330020	325384	316548	306197	287215	255455
	ana	4102926	3761703	3423017	3087155	2756515	2430947	2113024	1806108	1516748	1266325		341223	338686	335862	330640	325568	317923	306916	289360	250423
	sim	4101818	3760468	3421214	3085695	2754325	2428599	2111225	1805397	1517723	1263714		341350	339254	335519	331370	325726	317374	305828	287674	254009
	per	4089846	3747541	3407968	3071772	2740571	2415065	2099441	1794153	1509282	1262015		342305	339573	336196	331201	325506	315624	305288	284871	247267
	vir	4135508	3796455	3459941	3126856	2798039	2475766	2161250	1857190	1569762	1318995		339053	336514	333085	328817	322273	314516	304060	287428	250767
vir	amel	4639935	4315384	3996567	3684807	3379412	3089303	2812431	2563133	2353843	2227854		324551	318817	311760	305395	290109	276872	249298	209290	125989
	ana	4598709	4273408	3951219	3637431	3331469	3039832	2763318	2514539	2311346	2203015		325301	322189	313788	305962	291637	276514	248779	203193	108331
	sim	4613141	4285833	3963293	3648015	3341453	3047649	2770434	2520471	2315323	2196094		327308	322540	315278	306562	293804	277215	249963	205148	119229
	per	4609731	4285105	3963650	3650424	3346965	3055309	2780848	2534598	2328682	2215563		324626	321455	313226	303459	291656	274461	246250	205916	113119
	pse	4610117	4282994	3962477	3647523	3341053	3047443	2771446	2519038	2312927	2198138		327123	320517	314954	306470	293610	275997	252408	206111	114789

## Sheet: Glasso
			log of penalized liklihood								number of non-zero elements
species\penalty	0.3	0.4	0.5	0.6	0.7	0.8	0.9		0.3	0.4	0.5	0.6	0.7	0.8	0.9
ana	inf	-1406421	-1843358	-2197467	-2494451	-2749637	minus.inf			34197	32709	31376	30006	28728
amel	inf	inf	-1741034	-209915	-2392636	-2649338	minus.inf				24079	22854	21836	20867
sim	inf	inf	-1864525	-2218965	-2516377	-2772046	minus.inf				33995	32601	31170	29792
per	inf	inf	-1601870	-1953580	-2249157	-2503717	-2727012				23229	22012	20682	19616	18608
pse	inf	inf	-1732915	-2081000	-2372612	-2623097	-2842374				27404	25689	24111	22699	21371
vir	inf	inf	-1627113	-1975731	-2269823	-2524026	-2747760				17764	16420	15362	14502	13767
