# Supplementary material for: F-MAP: A Bayesian approach to infer the gene regulatory network using external hints
Source: PLoS One. 2017 Sep 22;12(9):e0184795. doi: 10.1371/journal.pone.0184795 (PMC5609748; doi:10.1371/journal.pone.0184795)
Supplement: S3 File — (ZIP) [file pone.0184795.s004.zip]

Archive with 24 entries (22 files):
- S3_File/evaluation.txt
- S3_File/Figure A.pdf
- S3_File/F-MAP.txt
- S3_File/Gene expressions/
- S3_File/Gene expressions/amel.txt
- S3_File/Gene expressions/ana.txt
- S3_File/Gene expressions/per.txt
- S3_File/Gene expressions/pse.txt
- S3_File/Gene expressions/sim.txt
- S3_File/Gene expressions/vir.txt
- S3_File/Gold-statndard network.txt
- S3_File/transcription factors/
- S3_File/transcription factors/cad.txt
- S3_File/transcription factors/da.txt
- S3_File/transcription factors/dl.txt
- S3_File/transcription factors/hb.txt
- S3_File/transcription factors/kr.txt
- S3_File/transcription factors/mad.txt
- S3_File/transcription factors/prd.txt
- S3_File/transcription factors/run.txt
- S3_File/transcription factors/sna.txt
- S3_File/transcription factors/spl1.txt
- S3_File/transcription factors/twi.txt
- S3_File/transcription factors/zD.txt
