# Supplementary material for: F-MAP: A Bayesian approach to infer the gene regulatory network using external hints
Source: PLoS One. 2017 Sep 22;12(9):e0184795. doi: 10.1371/journal.pone.0184795 (PMC5609748; doi:10.1371/journal.pone.0184795)
Supplement: S3 File — (ZIP) [file pone.0184795.s004.zip › S3_File/evaluation.txt]

##Evaluation due to  species amel chip-chip Gold standard.
#results of 12 TF factors based on results of F-MAP.

#NOTE : the number of p is 2049

evaluate<-function(theta)  {       #theta: the adjacent matrix resulted of FMAP
				   # numbers indicate the number of rows corresponding to the specific tf.				

  E<-rbind(theta[650,],theta[1221,],theta[1260,],theta[664,],theta[1366,],
  theta[793,],theta[823,],theta[1557,],theta[1587,],theta[1615,],theta[1624,],
  theta[1679,])              

  matches<-matrix(0,12,2049)
  for ( l in 1:12)  {
     for ( k in 1:2049){
     if(E[l,k]==1 && gold[l,k]==1)  {matches[l,k]=1}      else {
     if(E[l,k]==0 && gold[l,k]==0)  {matches[l,k]=2}      else {
     if(E[l,k]==0 && gold[l,k]==1)  {matches[l,k]=3}      else {
     matches[l,k]=4}      
                    }
 } 
   } 
}

 matches
 table(matches)
 table(E)
 return(list(table(matches),table(E)))

}

##accuracy measures##
stat<-evaluate (theta)[[1]]

precision<-stat[1]/(stat[1]+stat[4])
sensitivity<-stat[1]/(stat[1]+stat[3])
specificity<-stat[2]/(stat[2]+stat[4])
accuracy<-(stat[1]+stat[2])/(stat[1]+stat[2]+stat[3]+stat[4])
fall.out<-stat[4]/(stat[4]+stat[2])
