# Supplementary material for: F-MAP: A Bayesian approach to infer the gene regulatory network using external hints
Source: PLoS One. 2017 Sep 22;12(9):e0184795. doi: 10.1371/journal.pone.0184795 (PMC5609748; doi:10.1371/journal.pone.0184795)
Supplement: S3 File — (ZIP) [file pone.0184795.s004.zip › S3_File/F-MAP.txt]

#Wishart prior with External hint.
#External hints are included in the model via factor analysis.


# Y (n x p)  : Main group. n iid observations on p random variables
# X (n x p)  : External group.

FMAP1<-function(Y,X,nue,r,epsilon) {

   n=nrow(Y); p = ncol(Y)

   #centerized data
   nY<- scale(Y,center=T,scale=F)
   nX<- scale(X,center=T,scale=T)

   #covariance & correlation
   S<-cov(nY)
   R<-cor(nY)

   #### construct prior
   library(cate)
   library(esaBcv)  	
   number<-EsaBcv(nX)         #FigureA in S3 Files shows the results.
   r<-number$best.r           #r: number of latent variables. 
   fa<-factor.analysis(nX,r)
   omega.hat<-(fa$Gamma)%*%t(fa$Gamma)

   #epsilon : a white noise to make the omega.hat as a positive definite 
   omega.hat<-omega.hat+diag(epsilon,p)

   #construct Posterior 
   #nue : Degrees of freedom

   omega.star<-((n/(n+nue))*S)+((nue/(nue+n))*omega.hat)
   nue.star<-nue+n
   IB<-(nue.star)*omega.star
   sigma.star<-IB/(nue.star-p-1)
   B<-solve(IB)
   Isigma.star<-(nue.star-p-1)*B
   result<-list(mode.star)
   return(result)

}

#################################################
sparse<-function(Y,Isigma.star,ths)  {     #Isigma.star:the MAP estimation of precision matrix.

  n=nrow(Y); p = ncol(Y)

  library(matrixcalc)

  Isigma<- matrix(0,p,p)
  #ths : the threshold for making sparse matrix

  for (i in 1:p) {
	      for ( j in 1:p){    
                               if (abs(Isigma.star[i,j])< ths){Isigma[i,j]=0} else {
					                                            Isigma[i,j]=Isigma.star[i,j]}
                 }}

   theta<- matrix(0,p,p)
   for (i in 1:p) {
	for ( j in 1:p) {
                         if (abs(Isigma[i,j])!=0){theta[i,j]=1} else {
					                                theta[i,j]=0}
             }}

   results<-list(Isigma,theta)
   return(results)
}

##################################################
FMAP2<-function (Y,X,nue,r,i){

  n=nrow(Y); p = ncol(Y)

  fit<-FMAP1(Y,X,nue,r,epsilon)

  Isigma.star<-fit[[1]]
  Q2<-quantile(abs(Isigma.star[row(Isigma.star)>col(Isigma.star)]),percentiles) #percentiles: numeric vector of probabilities with values in [0,1].

  s<-sparse(Y,fit[[1]],Q2[i])

  #EBIC criteria
  library(matrixcalc)
  df<- length(which(s[[1]][row(s[[1]])<col(s[[1]])]!=0))
  det <- det(s[[1]])
  gamma<-0.5
  S<-cov(Y)
  EBIC<- (-n)*(log(det)-matrix.trace(s[[1]]%*%S))+df*log(n)+4*df*gamma*log(p)
  results<-list(EBIC,s[[2]])

}


	
