# Supplementary material for: F-MAP: A Bayesian approach to infer the gene regulatory network using external hints
Source: PLoS One. 2017 Sep 22;12(9):e0184795. doi: 10.1371/journal.pone.0184795 (PMC5609748; doi:10.1371/journal.pone.0184795)
Supplement: S3 File — (ZIP) [file pone.0184795.s004.zip › S3_File/Gene expressions/amel.txt]

11.82170327	8.758619357	6.52391736	6.533326705	7.564503761	7.763391502	8.305762245	8.881173807	9.83987725	9.946846623
13.5398763	13.10882608	12.1224052	11.565799	11.17117782	10.6904156	10.70204117	10.56023999	9.946399865	10.15714563
10.63005977	9.511685948	9.474966526	9.08019521	9.122451994	9.108685034	8.897476862	8.852814087	8.746349983	8.401060115
11.23834119	10.52849444	9.561999573	9.448027257	9.338287384	8.84444814	8.897480738	8.821392732	8.313933678	8.498732379
11.88442451	8.63369666	8.544406285	7.864724469	7.467059743	6.891673131	6.256083646	6.451596704	5.503538748	4.992268106
11.25910986	10.79727846	10.19620384	10.22717225	10.30243343	10.2767565	10.15198837	10.14906174	10.25493179	10.20735494
12.57854337	9.286597006	9.710073436	9.506174849	10.0100451	11.03964606	11.40927225	11.31151657	10.77029751	10.74531824
12.54587774	10.35689254	11.1375136	11.03018459	11.22623013	11.43768081	11.21019996	10.98611199	11.12830711	11.35690508
11.91642282	7.949512976	9.060708626	9.77584509	10.37596572	10.72667607	10.56616724	10.8064224	11.18453824	11.10521045
11.94586487	9.306388798	10.28336385	9.80846729	9.917359344	9.980856658	9.417873402	9.768072318	10.1716731	10.54002954
5.207088706	5.472632674	5.529134668	5.402085715	5.675864201	7.032035307	7.968692545	9.102541665	11.73962635	12.08219635
12.24282295	11.13914444	11.14259291	11.07751573	11.38237176	11.53678546	11.61784895	11.64898749	11.14351324	10.65103072
13.61881853	11.33051729	12.4509497	11.98527236	11.98700691	11.80290493	11.22850055	11.06205919	10.78777728	10.35156128
12.07611719	11.94613098	11.58964979	11.49563083	11.89517727	12.19310621	12.35344949	12.16289821	11.23519049	10.69606881
7.008289055	6.037111314	5.739283476	7.192741775	8.184841781	9.157481878	10.82486456	11.58512117	12.1188438	12.61585599
11.82291433	11.41535549	11.67932981	11.43108459	11.43640786	11.2840064	10.81126293	10.56738793	10.18731675	10.08942923
10.84766533	12.09722757	12.73241916	11.50172336	10.81101808	10.46757702	10.22157429	10.12385865	10.29307255	10.61240134
12.79088567	12.59660989	12.79390566	12.85754529	12.81191199	12.38761859	11.68025131	11.17870802	10.35961222	10.04452601
12.5737	12.019552	11.95638985	11.19588953	11.22901981	11.24993494	11.18493877	10.90260381	10.35354509	9.700281707
11.21741653	8.843071694	9.35724761	9.209957458	9.298400763	9.461952026	9.558700413	9.584150134	9.500091278	9.520591577
9.597246051	9.386737602	8.332467341	8.417003844	8.754364645	9.146895449	9.508053367	10.07680165	10.20353585	9.721392816
13.05694188	13.14948772	13.53236212	13.16386215	12.59327103	11.79266513	11.04750082	10.55409083	9.510413411	9.346238221
4.563621714	7.805059465	10.18479313	10.31747984	10.66206222	10.63473506	11.88593868	12.22207764	9.954281932	9.098728729
12.13030608	11.77109275	11.10460536	11.05569253	10.95155036	10.66815049	10.51049462	10.44647545	10.14666945	10.29939587
4.76963924	6.896441367	8.613903159	9.478652335	9.869600952	9.403683607	8.442032026	9.599417931	10.97233076	10.66746511
3.621839087	6.775575358	8.074793926	8.447259758	8.994682939	9.469384523	10.4983914	10.54248632	9.945273732	9.738643447
12.42815811	11.5962002	11.31257809	10.99800342	10.70385511	10.437772	10.21032555	10.01463704	9.39990366	9.207200761
2.746333085	2.712312022	2.845127659	2.458436559	2.821463959	2.604475973	2.689876083	2.830990034	2.532045759	2.676209014
5.460808936	5.721483542	7.259238526	9.501966338	11.43386991	11.92391049	11.25432655	10.47597652	9.542980146	9.504327108
7.807156253	7.021402078	6.806536817	7.82903527	8.960399147	10.24691284	11.27575711	11.29967304	11.44213823	11.04082794
3.517788785	3.387673805	3.802167706	3.742037943	3.85712393	4.639801424	6.415875223	9.194493522	12.52943029	13.96197208
3.760138539	4.36604776	5.409356469	4.829520225	6.35502178	7.987409085	7.636875097	9.568063074	11.72085024	11.55817453
4.323989638	4.117349433	4.217992664	4.184503792	5.119248156	5.88003472	6.280149908	6.419480755	6.012534759	5.17987613
5.166211673	6.317671583	6.64060258	6.038808368	8.756734415	9.909349992	9.881746277	9.82452751	9.231516365	10.65651125
3.781822355	7.417943784	7.065086506	5.005853047	4.405810583	3.932814398	3.456238783	3.142970868	2.843470952	2.960599582
4.066353054	4.132192638	4.764866016	5.332164649	8.021413182	9.289976794	9.908374663	10.33047458	10.61277992	10.57004235
10.41826816	10.33393199	8.987280529	8.432918689	8.933924229	9.023274431	8.909547779	8.694900364	7.932632193	7.332346411
2.26698141	2.210560919	2.681731768	2.514235062	4.004785574	5.497082671	6.287180207	6.649851012	6.318391238	6.59915669
11.42865445	9.700394091	8.281856824	8.035940254	8.450806831	9.851056162	12.28205366	12.52968715	9.894911816	8.394590511
11.28007318	16.21683735	16.5761884	14.41584051	11.80957398	9.207575789	8.071310938	6.984815277	6.94049645	8.513794799
11.20116822	11.07763328	11.65428004	10.5264804	10.26871187	10.16575616	9.56859304	9.116526568	8.448628428	7.81117794
9.050466211	7.162333243	8.161712541	8.21886787	8.752576637	8.713977757	9.335450799	11.21250933	11.72954195	9.731423618
4.192095181	4.390867358	5.524517977	6.306680874	8.282581256	11.05436768	13.27356946	13.67105295	11.54389204	9.480110694
4.913448177	5.677378976	7.394695033	7.725390416	8.208915415	9.524789371	10.29926832	10.25937435	10.73383011	11.36457842
13.00137455	12.31139205	12.57919621	12.29252751	12.40253826	12.32007318	11.91437348	12.01550091	11.877015	11.38633129
9.580585464	6.687813016	7.084824115	9.381115779	11.33060627	12.2701444	12.45013521	12.31496667	12.25310302	12.84330691
12.07371293	12.17797512	12.25478337	11.98493782	11.87979026	11.8017259	11.51104529	11.21054738	10.5233588	10.4980296
8.91807051	4.454270096	2.632359421	2.414338562	3.490823376	4.497037609	5.294716269	6.263492442	7.454756838	7.941264641
11.86849957	11.82554983	11.85257333	11.70308275	11.74709756	11.67435788	11.41154879	11.11158018	10.50332546	10.14659874
5.891129348	5.231259598	4.363922963	4.172254184	4.542593058	4.884971291	5.206885204	5.178093655	5.13366225	5.065399328
11.78407835	9.917941682	10.44731381	10.42635514	10.58817471	10.54403757	10.17400028	10.15995812	10.18812393	10.17208277
2.844694562	5.535647655	4.661148847	2.968244696	5.444741184	7.17556631	7.107350935	8.762912534	10.23090892	8.682682173
10.89581978	9.102779698	9.926663883	10.21840695	10.15782872	9.642717401	9.661280298	9.833649744	9.40846854	9.314715588
8.273894171	8.722236819	9.208866381	8.81427344	8.995321242	8.839772548	9.388091387	9.892759714	9.826501499	9.851529191
7.081693272	6.594127667	6.400030259	6.104699516	5.955176342	5.852812786	5.623238198	6.021929001	6.729727247	7.875566119
7.800281724	8.36931009	8.499266218	8.201814788	8.808745638	8.277817636	7.773719836	8.798499375	10.08181167	8.991011364
13.28389861	12.70277167	12.91154555	12.07031926	11.9998176	11.39078287	10.98702182	11.13633088	11.52395538	11.51865768
3.827470991	4.277621176	4.993746694	7.086727638	8.979315139	9.395201424	9.397114679	9.269873872	8.959468698	8.845375212
4.047326177	7.229218992	10.16380074	8.387810103	9.457917282	10.15271447	10.18084378	10.74430974	11.18667273	11.66189401
12.25245447	11.1255369	10.18660532	10.52841405	10.79629852	10.9387939	10.9549132	11.04505071	10.85415015	10.5371517
10.95676202	10.88535079	10.5830448	10.43743189	10.30127676	10.02994971	9.627649128	9.409144192	8.910561539	8.861591256
3.442150164	2.991545258	3.069525147	2.639144228	2.926607411	3.03938878	3.314316279	3.320224367	3.068544737	2.95319036
7.134155351	7.231508322	7.282817134	7.181235938	7.169765111	6.991013784	7.097017217	8.494650171	11.22337117	14.21720446
12.5090102	11.64454075	11.25723865	11.15125575	11.30462431	11.33698985	11.04374031	10.75385126	10.34645045	10.30537141
10.16920912	9.764508708	9.886925454	9.515338125	9.08509307	8.689147008	8.20131082	7.709451682	7.220565695	6.693700301
12.94472898	12.65459201	12.9309411	12.52712017	12.39956768	12.24721514	12.32404807	12.66100806	12.74534205	12.80973308
12.1326467	12.08474751	12.20072068	11.86282172	11.65407248	11.39743255	10.79208494	10.40546625	9.794862011	9.942597311
10.46170161	11.0370353	11.93123275	11.73024487	11.73830809	11.61267598	11.64031231	11.83658694	11.92909192	11.99080999
4.059251926	4.330110451	5.524538351	5.47169422	6.4165457	8.115096837	10.69287012	10.98598211	9.714513996	8.988212355
3.076018601	3.302398046	5.455893315	6.780095253	8.235012197	8.744764499	8.650422461	9.823703945	10.09381532	9.502383815
11.55522888	11.83448736	11.77358664	11.1480645	10.69970102	9.8227315	8.90091086	8.493387631	7.331041054	7.285349384
4.065072897	4.168256292	4.11064507	4.423760218	4.081004451	5.189624648	5.994030074	6.868337401	6.923660444	6.898887225
12.56589481	11.89332132	10.75220651	10.60614062	10.47035742	10.08411926	10.36260317	10.27601752	9.595761642	10.00663596
13.44211918	11.35855815	12.20325668	12.10200191	11.8066317	11.63440514	11.27387541	11.84039635	12.42919517	11.24130652
3.350417601	3.944897838	6.4556569	4.802445822	3.472489089	4.165631006	6.693784367	8.813053917	9.966487305	10.75551765
10.06258074	11.11988293	12.87713137	12.91236121	13.46165297	13.61697982	12.89778086	12.36132895	12.09707163	12.05144719
2.62665657	2.418653712	2.443263847	2.635184391	3.39511936	4.541862834	5.272293392	5.255753523	4.855265783	4.36914285
5.391341325	5.011034831	5.68123921	5.267810131	6.699150893	7.663660907	10.05504802	12.93424438	13.3552214	10.37810929
10.01298873	9.112221288	8.16239954	8.94314446	9.522253725	9.404848364	9.669674107	9.872811344	9.751935087	9.825602648
10.07183846	7.234695923	7.933096039	7.562697039	7.605476661	7.870147985	7.783493819	7.78129945	7.627021872	7.161736149
2.335430633	2.586191605	2.481315261	2.479204122	2.506633353	5.330470035	7.677142361	8.282692708	8.447867988	8.471979931
11.88841954	7.869511882	7.055029107	7.437356933	8.864208476	9.986369375	10.4106665	10.25117456	9.570950562	9.604735987
11.70320097	10.19752193	10.35732123	9.969352747	10.70117626	11.12565578	11.33436337	11.60109653	11.44038978	11.14659193
11.64632725	10.74565532	11.2480758	10.89738282	10.95498315	11.09701662	10.91205878	10.83289474	10.84778443	10.71361597
7.731979551	12.69222744	13.19211848	11.51088551	11.80525253	11.82732144	11.68052411	12.01364221	12.41875185	12.63612403
9.439623778	4.259135933	3.411818822	4.324494756	6.159809964	8.376762741	10.60549873	10.29460274	9.707859143	10.34154872
5.805056178	9.790697073	11.69247149	12.49315143	13.01182351	13.01193547	12.60600179	11.83877854	10.76834177	10.41462797
14.57922366	12.34856929	12.15462586	12.58839913	13.19294474	13.56410715	13.42563978	13.0806972	11.98248244	10.80276212
12.42129429	11.06868745	10.87744012	10.44418434	10.35857457	10.14024888	9.637882079	9.221742823	8.523274078	8.309806008
12.90755527	10.452012	7.752631489	6.861510215	6.747078325	7.570501942	9.634352716	9.39858404	8.995263815	9.027591829
10.44316087	8.355889221	6.717127098	7.171052692	8.307566084	8.826088698	9.34430199	9.655487318	9.808084613	10.14350724
11.46417576	10.16591364	9.11828503	9.70125489	11.47377176	11.47613806	11.71356438	12.37887178	12.22032273	11.09712058
11.30189434	8.599586038	8.99109105	9.144976928	9.119353092	9.153093182	9.093785614	9.102581431	9.09392098	9.090624926
12.42780689	12.30564755	10.93323714	10.40741499	10.37251341	10.74347962	12.30855918	12.42024353	11.73031924	10.71220397
11.07635704	8.536291272	5.46186244	6.629837123	9.053077995	9.750949012	8.621892722	9.03192578	9.458620544	9.314169372
13.01581061	11.49388304	12.46199406	11.97954883	11.72993743	11.26715319	11.11225031	10.97840999	10.84479688	10.53915176
10.88969234	9.70741273	8.906090472	9.11306551	9.521173199	9.417221169	9.298831726	9.307165532	9.079868545	9.076417314
12.64559575	12.44658088	11.92465698	11.23554144	10.97256595	11.22987634	11.38027605	11.58998325	11.57407417	11.4065976
12.08922546	10.37324112	11.03626217	10.02779126	9.286722245	8.299515277	7.278710542	7.032490715	6.265104847	5.692781733
13.82017966	13.39935919	13.64239976	13.16001583	12.84938128	12.61366201	12.0126942	11.64525748	11.16468207	10.83491924
12.81689191	12.19150241	12.08528588	11.75492181	11.70575657	11.7125593	11.47861799	11.40024291	11.18722445	10.85310711
11.80343661	10.22133972	11.15744175	10.56589246	10.38161622	10.33525829	9.839200287	9.625917306	9.047832432	8.213751686
6.193570359	7.602625842	7.067316628	6.256228879	7.233677759	9.273736621	11.52465575	12.28302089	12.16638411	11.73366484
12.67302281	12.7942882	12.25606437	11.69279863	11.45837884	10.98291561	10.83536351	10.76193162	10.02998689	9.97622996
13.13426379	13.07657864	12.3926913	11.92083109	12.06351833	12.37538521	12.58960453	12.87339692	13.09468852	13.21097677
8.692867215	8.962373605	8.727666581	7.293448932	7.01994642	6.704909851	6.447274283	6.391122526	5.964727723	5.620956503
12.0654114	8.979049052	9.204558105	9.605957863	10.49559855	10.95538399	11.36314109	11.68845099	11.52202772	11.49330006
10.78801683	9.132031352	8.542571264	8.216205972	8.310543034	8.306567969	8.26210388	8.318004944	8.20870085	7.979524713
11.85466791	11.20660068	10.75143677	10.38273339	10.66300987	10.62148069	9.742022429	9.052308789	8.305945869	8.252114734
4.527654066	5.634798295	8.120751344	8.00773929	5.856117139	5.762879926	5.19153375	4.639688626	4.232766529	4.208635104
4.5748302	4.007277555	3.968606739	4.295555357	6.171561959	9.039159016	10.64708302	10.91936566	10.95013391	11.01775549
8.670349837	4.844861579	4.337580305	3.485866297	3.981284582	6.592926392	8.488016205	9.008932176	8.445173555	7.670927497
13.23804293	13.40580502	13.5008567	12.93472434	12.66220008	12.31815473	11.88422767	11.56893346	11.00204067	10.78083593
11.52516822	11.62650897	10.34208023	9.934707504	9.907623771	9.971841173	10.86263244	11.06604311	10.7643035	10.67694089
10.51303396	11.61092564	12.88487937	13.0656713	13.68369954	13.94404488	13.23905833	12.69095889	12.24295658	11.9430164
12.54345241	11.45603615	11.16340728	11.23542941	11.23966351	11.23252469	11.10414195	11.14428464	10.96250103	10.85919784
12.61499043	9.434401283	9.748565716	9.373539668	9.521133756	9.445740516	9.322683121	9.292514264	8.54659606	7.580301514
12.63891829	12.01521174	11.76034578	11.30814191	11.29751412	11.60044807	11.93714444	12.34559236	12.50964923	12.42315294
13.13610925	11.10040428	12.26530879	11.93131793	11.97754413	11.83585593	11.19830717	10.89794345	10.39856122	9.922633804
3.749114085	5.105389755	8.40165119	8.207286298	8.123660683	9.210201869	10.80339441	11.7689548	12.22524582	12.43101203
10.7955042	10.29572956	9.979826618	10.14679297	10.1925513	9.98744098	9.740230941	9.479347162	8.6122075	8.126689051
10.78947751	8.796070048	6.677510787	7.518599969	8.729420061	9.784232692	10.38024146	10.76475419	11.63755236	11.70772058
11.62993378	11.20662604	9.952799655	9.939508968	9.866474973	9.541112099	9.732853335	9.818256487	9.600312746	10.05378599
12.62241729	12.49828702	12.54246738	12.34261249	12.12289783	11.83739338	11.51594518	11.21822441	10.48216362	10.15540312
3.431851946	3.184154943	3.514870542	2.985580543	3.44711413	4.604477707	8.051486227	10.13108438	11.13420866	11.41645838
11.08059427	7.862647106	9.556241769	9.235327209	9.390772103	9.749971566	9.580886471	9.599995677	9.420527249	9.037433619
9.563589309	9.272310516	8.672529219	9.141691168	10.42251217	11.08711448	10.94740057	10.65819614	10.11313683	9.559855426
13.22149701	13.31893113	13.05051583	12.78347513	12.7105724	12.38706348	12.0942136	12.05567563	11.77198834	11.45952498
11.70863502	9.096427032	10.25732588	9.940538153	10.04319311	10.12483483	9.954352201	10.08219357	9.966570233	9.916518399
11.93925348	9.934986297	10.42580365	10.01077276	9.948144241	9.827525665	9.641083155	9.646189138	9.449496349	9.453948106
13.3857787	12.07388526	12.05408558	12.30982668	12.64623822	12.35685854	11.68202429	11.30152904	10.56679593	9.68395393
11.93948298	8.586296462	9.313903441	9.257681811	9.536661228	9.336459101	8.862166986	8.32403964	7.359630563	7.1945675
4.535442844	6.470400301	9.418578697	10.39058474	11.13244503	11.06251738	10.16651078	10.05119029	10.64689762	10.90512226
9.628493842	8.497598501	9.200672372	8.76774666	8.914717713	9.143170826	8.937161522	8.814553432	8.538671056	8.321589609
7.736171227	7.376541181	6.599845897	5.770805581	5.817550283	6.259319942	7.790143039	8.943836598	9.819288923	10.3450616
11.92871524	11.76063897	11.66079488	11.07337946	10.62017441	10.13185198	10.09582571	10.27438049	10.22423023	10.76051223
12.0811799	12.13517601	11.95890037	11.50843782	11.33192808	10.95744519	10.41617546	10.03310646	9.341098458	8.829261706
12.79101525	11.9994735	11.38933411	11.36110024	11.23787807	10.96871626	11.00113906	10.92151493	10.21923055	10.07668051
13.41361057	13.50839523	13.06029523	12.71796257	12.46487857	11.97087891	11.54659802	11.25273853	10.51132743	10.49909336
5.525853694	5.941744072	7.061757254	7.925988833	8.952017031	9.507986148	9.439037366	9.692807614	9.787613299	9.846657536
8.438674924	9.009536242	9.912107651	8.83031166	8.629274875	8.327632379	7.545103779	6.915524465	5.766708773	5.375735541
4.128122279	3.784111679	4.433731368	4.673027276	7.051958665	9.282791583	10.56589637	10.96111266	10.76485746	10.47403603
3.450764282	2.682406597	2.897710279	2.970738034	4.875700403	8.192585605	9.414019494	9.726030716	10.03729165	10.58122891
5.240845029	5.084983815	6.143795652	7.612112034	8.329097007	9.139476325	10.2955056	11.65774865	12.39970649	13.16594373
13.79042593	13.40895886	13.03889736	13.07936136	13.31200281	13.35317765	13.00367647	12.74441401	12.12298534	11.89333376
12.3106674	8.665699888	9.279669957	9.657866019	10.0496901	10.16522742	9.961733484	9.765411336	9.719959974	9.756141375
14.95834465	14.81121692	15.05060037	14.92036123	15.01130004	14.82967768	14.3662691	14.05989785	13.36678559	13.38405725
10.95067937	9.526353644	9.161973141	9.032396418	9.221078502	9.334766637	9.173938478	8.920759228	8.551390017	8.154636838
11.89697169	10.98760334	10.30604346	9.970335589	10.16187703	10.24369292	10.86803681	10.82985971	9.586070605	9.151288932
11.25742886	9.082674885	10.53143662	9.978319263	10.11236529	10.33357904	10.0601892	9.855064025	9.446105867	8.816618207
13.21150386	13.21110916	12.6958448	12.8411429	12.79798432	12.47167374	11.89754224	11.39524792	10.38151139	10.12123559
5.778437508	9.01876558	9.817053457	9.839759293	10.62716011	11.05286807	11.10056778	11.05278417	10.59609883	10.15644434
12.41050283	12.32310456	12.16062609	12.14894452	12.11700022	11.92986156	11.64457548	11.41012184	10.79463518	10.24223697
5.3949399	8.080212132	11.4597051	12.17795922	12.71454523	12.94797463	11.98434446	10.4306883	8.632192748	7.138146396
12.24037704	9.521084248	8.708499605	8.956254746	9.821311161	10.18411626	10.30916947	11.37977137	12.53794101	12.75763484
6.625867319	10.66908966	10.41401087	9.196784829	9.671409178	10.21729076	10.47628186	10.10648117	9.654600829	9.189391072
9.91990826	9.575464269	9.482993153	9.027337366	9.042200554	9.437109083	9.726350201	9.66333905	9.29820942	9.137634083
11.53864255	10.9549556	10.65817576	10.41282974	10.11310093	9.734431831	9.375318923	9.121191068	8.360633961	8.198479711
12.99270135	12.47933099	11.74791842	11.51027212	11.33952532	10.99981668	11.19603143	11.27734202	10.91811833	10.73222593
5.793452351	10.82528046	10.66265766	9.883261086	9.882657143	9.881698005	9.534151891	9.190141912	8.82706776	9.615491307
5.315608588	4.255359095	3.614346657	3.67945499	4.727044827	6.144127601	7.285814543	7.454729749	7.215348627	7.02045015
14.04134755	13.97327451	13.03260321	12.92547468	12.99769192	12.82751996	13.01515364	13.0640928	12.32637709	12.17596522
6.824162078	6.066649112	6.327704186	5.855250789	6.902108322	7.771820832	7.568971627	7.474478104	6.768782754	6.221415812
12.7101493	12.36122359	11.15212679	10.98121427	10.90556417	10.64567766	10.19106271	9.719852708	8.674680545	8.284134716
12.81137953	13.14609371	13.36492586	13.16994064	13.25515072	13.2001129	12.82770912	12.62608995	12.49291924	12.53824592
12.78804844	12.04864767	10.93860505	10.68820696	10.25244741	9.535789154	9.300374043	9.345825867	9.358090801	9.227960842
12.74877564	11.70612704	10.52471335	10.46743842	11.04318011	11.74458959	12.13649159	12.58665263	12.88047024	12.90911993
12.71080667	12.64722047	12.13671246	11.26874147	10.87241532	10.40410407	10.59988359	10.72328961	10.54116686	10.19962515
11.03568704	9.799209268	9.543191053	8.982368279	8.853261709	8.807106826	8.18076517	7.842773571	7.667231193	7.44930937
12.88234103	13.22526447	12.88207695	12.17478496	11.60276521	10.89904986	10.64630984	10.35026848	9.331680471	9.215413365
11.81426545	13.17739188	12.67923853	11.23495664	11.18748878	11.4070632	10.92675206	10.78146533	11.02599284	10.77054652
9.043128918	10.00568443	10.88338655	10.68069614	10.47005572	9.857409607	8.997593509	8.441114269	7.703145569	7.384963523
14.1803288	8.251216903	6.592177812	5.709632921	6.234191034	6.044516316	5.38110403	4.748986317	4.704724258	5.374573858
10.08131699	9.474226164	8.998099733	8.761374058	8.406187515	7.6081578	7.459323018	7.275355061	6.354931525	6.499855922
10.82997982	9.409833075	8.747951918	8.286288086	8.566785323	8.721102898	8.575939139	8.294516927	8.013680433	7.794965441
13.02978786	12.71453058	11.75349505	11.5818187	11.4128066	11.00309709	11.11898003	11.08565902	10.71208496	10.76304348
15.75433638	15.04309135	13.84843961	13.74030369	13.18614738	12.34528001	12.02542102	11.82117084	10.78830922	10.86088809
12.74042172	10.55975721	9.96125679	9.805916707	10.37754021	10.91568296	11.2049111	11.04557182	10.47574601	10.20860755
11.29908032	10.96768929	10.50635093	10.28144841	10.02010414	9.557897202	9.558783646	9.386343987	8.695089752	8.772936311
12.96434003	11.44542615	11.66336425	11.68383335	11.52683692	11.32518514	11.17305071	11.05145947	10.47133781	10.45713102
4.748218685	4.819871649	5.119570008	4.826329045	5.127326813	5.029608018	4.575096101	4.510481589	4.273934544	5.04291579
3.769131555	3.914267165	3.960883134	3.698270401	3.991340976	4.075714814	4.394638448	4.927821463	5.678236829	6.179016458
5.556223445	5.305814927	5.434438173	5.23536523	5.833064258	7.455841841	10.24914772	12.09507498	11.7493529	8.84531398
12.37019876	12.65717899	12.37104523	12.04337673	11.86312932	11.57743216	11.5805939	11.70860211	11.17667017	10.70315995
5.190463147	9.183812076	7.425665979	5.466383049	6.715196852	10.26517242	13.34319466	13.20135344	9.858753319	8.178008711
11.3119168	11.09519231	10.99764607	10.85825482	11.00564755	11.2107609	11.03210525	10.78145932	10.44173798	10.26684932
13.41724626	13.20401915	13.64975258	13.5540188	13.2994405	13.07088213	12.5396562	12.14917234	11.65681073	11.34564592
12.00889749	8.661103444	8.841895227	9.813716505	10.82516571	11.7089966	12.79847727	13.20942375	13.27917432	13.31535704
11.72086885	7.978214532	8.91842321	8.820119085	9.119187248	9.543968404	9.549489338	9.453176779	9.320218193	9.127950299
5.658704672	7.37875846	9.72040076	10.85399914	11.92073683	12.60913383	12.23296273	11.69199528	11.77422273	11.64861036
13.35336748	11.37928862	11.63453021	11.75974984	12.27064232	12.48273731	12.19690912	12.01359657	11.70428463	11.41169893
11.27630873	10.73985506	10.19287415	9.845197579	9.552444345	9.160376103	8.731720866	8.486172127	7.885972726	7.63251425
13.18425284	10.32337816	7.917184273	7.367043492	7.646437027	8.255946452	8.977530413	10.09326172	11.3305118	10.14442628
12.31550014	12.35770093	12.32446261	12.23387815	12.31739502	12.06992683	11.62048172	11.38660421	10.69511231	10.45073997
14.30495657	12.55536895	12.94620803	12.56814868	12.82300987	13.19207669	13.19809134	13.42328653	13.30466012	12.96180793
8.445843854	7.908126918	9.542102626	10.1643024	10.23074033	10.13328387	10.2588504	10.79337295	11.29219999	11.50999226
13.50284725	11.59480276	11.8778793	11.28557351	10.83802646	10.31482667	9.924308546	10.30158688	11.50965143	11.58654861
13.07446082	12.5360729	12.17634876	11.91368709	11.78186462	11.53135423	11.22725204	11.01632852	10.44018742	10.19678187
12.77977535	10.55541977	10.92869534	11.25105589	11.58570829	11.85612313	11.77437231	11.7042219	11.58571759	11.27671509
13.3797014	12.78393243	11.87635928	11.47813668	11.20325915	10.60045233	10.49705797	10.3586851	9.502359773	9.781793468
12.02010557	11.91981499	12.02542867	11.51598763	11.31058539	10.93951922	10.45501313	10.08888505	9.220278029	8.722319472
6.202139001	9.187143675	10.14254666	9.466295463	9.252999725	8.600477009	7.080835302	6.917756879	7.361394195	8.804802076
12.99182274	11.15969206	11.51669507	11.59503771	11.95480612	12.17268232	12.08478101	12.01442723	11.71127131	11.37604449
3.692442379	4.232595368	5.861314117	6.730739511	8.575588007	9.987883949	10.52328439	10.43725858	9.764906378	8.695966552
10.91092526	10.94033542	10.39938213	10.07457018	10.36745147	10.4875361	10.40560713	10.19020168	9.678142543	9.466694629
12.33775207	12.65572789	12.7062374	12.50415066	12.35886741	12.00326856	11.64379972	11.36506528	10.61141557	10.63099635
11.93522571	11.52279419	11.24254956	11.22855882	11.26313469	11.50706625	11.52206559	11.59377976	11.43989154	11.53261175
12.24011841	8.913783624	9.841855295	9.687805831	10.13578878	10.75100129	10.9126841	10.58344946	10.07078651	10.84494739
13.71129117	11.29499078	11.07440269	10.94166311	11.23688832	11.52077794	11.27004487	11.21761113	11.18840828	11.10015613
11.60954968	14.68064201	15.15895384	14.06019901	14.15189789	14.35515705	14.25819615	14.29375979	14.26443372	14.13447217
11.61793612	10.24362277	10.29329634	9.913671652	9.860391113	9.838343994	9.744534482	9.603905037	9.306045521	9.104747325
13.09860447	9.409759278	8.74998977	8.492648085	8.800801639	9.015346741	8.943589627	8.803796962	8.863441683	8.742856906
13.57680582	10.9132673	11.95411577	11.61568141	11.72842161	11.71527629	11.41315352	11.39925047	11.38346911	11.47316645
12.60730465	11.4133639	9.80029821	9.089146583	9.23679611	10.21361373	10.66824333	11.16697283	11.39097375	9.740309446
12.86049936	10.78866571	12.30289312	12.04767354	12.12311834	12.04924204	11.3771753	11.05615424	10.63757429	10.71431928
12.58172904	11.87887771	11.47922665	10.67745394	10.46131996	9.935435264	9.00338256	8.913520197	8.830006636	8.661259886
8.953190825	9.689157433	10.55570913	8.615979142	7.43293231	6.52903238	6.932031404	8.042841711	9.961406892	10.49830548
12.04103366	11.27805776	11.53347325	11.64569431	11.34855307	10.93998214	10.72753478	10.66460131	10.0695823	9.91260334
11.2563194	12.1212929	12.86304838	12.45467943	12.23408928	12.011954	11.48081945	11.15235351	10.7073962	10.42200029
5.380044472	8.724077738	11.04924167	12.13509637	13.68257268	15.0949663	15.40227583	15.01386771	14.29323654	13.44510297
10.77255942	10.27883403	10.26324003	10.04630544	10.16326065	10.35414301	10.25355179	10.18929007	9.643560216	9.216745367
12.99433286	11.30082033	11.44458929	10.82935959	10.34408814	9.7561029	8.930197455	8.473384584	8.107016785	8.023603639
12.60672076	11.57336554	10.69113178	10.5470409	10.63583245	10.41685833	10.35636218	10.39506721	10.04604559	9.894086966
13.0945527	12.9475516	12.82672827	12.57919816	12.56798696	12.37510076	12.06504036	11.951092	11.47675683	11.4093359
11.07431709	10.41439442	9.968470822	9.555852873	9.296510958	8.858313792	8.142784278	7.793296753	7.149427898	6.732834361
10.94712475	8.817072982	9.23998474	8.664188582	8.551260916	8.470991805	8.166848933	7.990583645	7.835994953	7.546511402
9.495857749	8.888376118	8.606217021	8.391298068	8.3205759	8.309035092	8.44231657	8.61053496	8.757800542	8.692860118
11.81999169	10.54122044	10.11938961	9.917966661	9.924117392	9.718032953	9.46842887	9.433275056	8.954695637	8.746646055
13.4871154	12.84279279	12.95801288	12.74006539	12.76839147	12.95496265	12.95893744	13.02412993	12.86361799	12.5272347
13.9246195	12.21047694	11.25563469	11.06649869	11.36620245	11.53725815	11.09828171	10.82542186	10.71316455	10.34488494
12.37613738	12.43484328	11.98811888	11.96645404	11.98940577	11.83264933	11.37668825	11.09126719	10.2955987	9.722525643
12.78460435	12.14020465	11.65935833	11.32014252	11.09091873	10.61809508	9.849416306	9.558972551	8.619287314	7.631371592
9.758551366	7.26219204	8.336634017	8.214725609	8.811712553	9.333400823	9.271673737	9.218889485	8.852946091	8.408017553
5.396078043	10.50102987	10.67716103	10.64249097	11.10436583	11.15746118	11.39447177	11.64236085	9.089051895	8.249631443
11.26888438	10.77554497	10.57217561	10.55947598	10.47207816	9.939601299	9.814849613	9.587142746	8.95005396	9.047705281
12.96070624	12.73176866	12.24438721	12.07608702	12.04191278	11.86406036	11.6893835	11.61613561	11.16875416	10.94074259
10.4698995	9.524608431	8.207573451	7.765712902	8.358937974	8.59713832	9.189412687	9.848734952	10.3034767	10.40492408
13.80225889	13.53390637	13.17910174	13.05003461	13.14813781	13.06936172	12.872713	12.86208308	12.51957619	12.15611038
13.5942032	12.62110321	10.60528265	9.898546459	9.886595425	10.11392399	10.11121617	9.806143283	9.869376453	10.28474045
13.86400029	14.23953533	13.94115124	13.61265658	13.57489228	13.29314953	12.83066187	12.63580965	12.24074292	12.10466352
11.0309276	10.86065633	10.74359533	10.04171412	9.820865569	9.588588309	9.355784161	9.153795921	8.323279406	7.626872661
9.80546551	9.729545782	9.869681683	9.260998944	8.694893513	8.348898368	8.186774707	8.07486192	7.509699678	7.528971408
12.29013048	12.7191944	12.69778452	12.16249715	12.06090228	12.27064486	12.26121421	12.38415784	12.32571869	12.11753363
13.92196398	13.95276952	13.41671575	13.32272245	13.50436384	13.3694502	12.86839502	12.55340772	12.09015488	11.99096812
15.19001409	15.40836781	15.45615666	15.27627797	15.29936966	15.2173041	14.92337602	14.83297566	14.45130488	14.32587456
12.92495637	12.75750269	11.47813809	11.47653784	11.44304357	11.45862305	11.82163761	11.94210407	11.99942948	11.95342834
11.4231735	11.2539372	11.13903765	10.61152003	10.31755819	10.00198398	9.46043686	9.144953999	8.593552471	8.139315181
12.35827234	10.38094271	9.648885785	9.466174603	9.517969338	9.494082186	9.288443496	9.218212323	9.027173325	8.996552408
11.2109163	9.214582495	7.894150557	7.767068087	8.539758696	9.09640113	9.138719443	9.307583846	9.112863143	8.763706233
12.93165731	10.98439757	11.23219381	10.9121553	10.80188796	11.07639454	11.72993133	11.86158493	11.59193015	11.30652049
11.97694115	9.248712999	7.859077897	7.612273784	8.383865893	9.27601856	9.47748215	9.491134347	9.131021012	9.206173506
11.50752979	10.47579301	10.69759528	10.37193101	10.26430302	10.26390606	9.739181161	9.398295386	8.781793345	7.977232995
5.392667413	8.807022366	8.843330822	7.898759127	11.24139738	13.72088203	12.91975406	10.92325865	8.231922632	7.770165766
12.42891847	11.68260471	11.63955082	11.20753738	11.09511322	10.92395536	10.65139601	10.55293654	10.17402581	9.917722723
11.52830525	8.3964028	9.29481173	8.968193233	9.145574506	9.36571529	9.195522173	9.255821623	8.958184654	8.560340045
9.663969179	8.291692022	5.666688218	5.286611431	5.523962322	6.726508599	8.148835707	8.708950672	8.878268444	8.815575617
13.19564589	10.29545457	12.05321083	11.77853596	11.81852729	12.03000734	12.0304511	11.92658391	11.49180326	11.11914342
12.75281697	11.77592559	10.70433909	10.56387116	10.54055879	10.38665739	10.38083547	10.23264298	10.12021582	10.21300159
12.31334306	11.51185821	11.52370329	11.13636347	10.85488356	10.50138849	10.05230962	9.666150436	9.020250186	8.862894838
13.62549331	12.36424242	12.03702821	11.21075598	10.79309847	9.976833897	8.946685667	8.781924738	8.248588432	7.579414398
11.64837537	8.11764755	8.849928004	8.165735519	8.212341956	7.990879425	7.511966516	7.102648753	6.300225715	5.887662823
12.18778353	11.40713765	10.69703889	10.20936992	9.961286932	9.756042385	9.469043765	9.241626706	8.984909207	8.682423468
4.507579649	4.448377461	4.496222661	5.049138916	6.66171866	7.922102648	8.68418609	9.827907735	11.25417389	12.39315627
10.28257143	9.588989377	9.048062056	8.712760091	8.687172341	8.592938229	8.568051619	8.384646046	7.989082589	7.824699555
12.22611452	9.090300002	7.698267988	8.149263258	9.362206922	9.928922518	10.04208848	10.15745817	10.59786604	11.28606443
5.267340583	5.30172732	5.636944928	6.347657355	7.85308013	10.0206854	11.39917589	11.87878688	11.80223463	11.1374657
12.22269824	10.17016104	9.764644603	9.449019645	9.763333826	9.91310527	9.795790567	9.854009611	9.914800371	9.932950342
12.4402267	11.76819631	11.12961506	11.27473832	11.50169431	11.3934574	11.2993683	10.95126485	9.924530294	9.592863216
3.110034646	5.497080001	8.477586499	9.988983081	10.82319818	10.99230398	10.66222466	10.71790961	10.95035388	12.23554178
11.01509845	11.25803667	11.44341718	11.1208192	11.0065144	10.78858089	10.15414776	9.691915037	8.905451928	8.660956091
9.73972845	10.21365548	10.53176677	10.35377642	10.374612	10.26455272	9.708916698	9.396733011	9.245840347	9.607303454
11.36511515	10.47934338	10.54599596	9.982813184	9.515068822	8.698576549	7.655464589	7.268870442	6.845737747	6.625057527
2.898615708	2.727632188	3.155022455	3.798617625	7.032460947	9.493960233	10.91059877	11.18131887	11.40124688	9.073050104
12.24612514	10.20611841	9.3855381	9.444677858	9.532000228	9.651456066	9.512420268	9.156928034	8.340025629	8.015542979
12.08337656	11.95273211	11.46881203	11.28252173	11.18273145	11.04129175	11.22257979	11.84848273	11.92966972	11.17504325
2.849520563	2.89134178	4.007318399	3.24538217	5.577358936	6.293635451	8.591879807	11.85688963	12.93332462	9.769854044
13.83042248	10.93880472	11.41306725	11.33560672	11.91429906	12.40686275	12.45527841	12.46525822	11.7825731	10.7049911
13.37530923	13.14535074	13.00168894	12.60408789	12.47896983	12.19718209	11.81228092	11.63114154	11.03655448	10.64164624
9.635964646	8.713255858	7.738993782	7.596138786	8.028291753	8.285541407	8.247151171	8.226917001	8.5814326	9.529905576
12.15902273	11.54564773	11.95239196	11.91860176	12.12844321	12.2157062	12.19792856	12.239439	12.0816898	12.07885922
12.31066804	10.45550026	8.937100368	8.737264316	8.837675724	9.022724262	10.09109098	10.14865813	9.206249773	9.427778388
4.570921137	3.925232962	6.148865412	8.420320103	10.14709226	10.43574481	10.43544721	11.01964207	11.40910505	11.39814185
13.59818593	13.66879659	13.30790007	12.85633792	12.73359239	12.47313511	12.23127679	12.12432584	11.60607217	11.35687398
10.98978362	8.859042717	8.775955723	8.439626518	9.006984432	9.558736734	9.836905832	9.99418337	9.862980331	9.614852274
13.08537667	12.04276737	10.77890331	10.61425826	10.6109355	10.61457854	10.63178894	10.57826442	10.71403535	10.92872039
12.14629049	11.16713395	10.71763676	9.741420145	9.682008558	9.821015644	9.982403961	10.23692062	9.813401746	9.125539932
12.83071508	12.3747764	11.56393309	11.38943924	11.2453023	10.96250935	10.73363221	10.5139916	9.881514152	9.685250127
2.231702953	2.155894825	2.782492217	4.61861	6.989720486	8.22223743	8.683001512	8.904026363	9.014911163	8.941626527
11.69411574	9.752652919	9.897141453	9.60972826	9.802809637	10.31277625	10.69482492	11.12818579	11.49193693	11.64239941
4.382673355	4.325227124	4.975259551	4.953822948	5.158864306	5.224708048	5.912079579	7.17607079	8.048392664	8.532137292
12.57932329	12.13310083	11.46870664	11.38087451	11.22887943	10.72066558	10.94610142	11.33747422	10.97464922	10.87464923
11.81296221	8.657704505	8.0999247	8.564096675	9.248087826	9.337468042	9.093793085	8.916300571	8.607160567	8.72429349
13.5994242	11.9890408	11.82759671	11.29713837	11.41793528	11.69317028	11.37161224	11.26513367	11.55507176	11.40651084
11.52878098	9.160336698	9.20684869	9.175768835	9.310791532	9.199992023	8.970263205	8.850460485	8.739577569	8.787718684
4.885520184	4.35097654	4.078923209	4.236410824	4.212314738	4.506869607	5.40552519	5.932726383	5.448785523	5.187493642
11.3778311	10.18965239	10.62984669	10.07842563	10.1360506	10.33919982	9.992919385	9.797663936	9.466261273	9.056420244
11.31375753	10.78733644	10.49876497	10.12278976	9.835782958	9.450107413	8.90534528	8.612255783	7.796493768	7.40911722
11.99763006	9.917707484	9.89347271	9.546362811	9.422202931	9.202806338	8.959170099	8.803712139	8.708148741	9.566228442
11.38130914	8.979236789	9.615245078	8.852203167	8.765762785	9.189612583	9.271682786	9.30614551	8.963868863	8.660899237
11.77371136	11.69641754	10.55976152	10.83266504	11.27539379	11.22121777	11.18497331	11.03561456	10.52784292	11.01538222
10.16795781	9.776159903	10.12016376	11.13206476	11.70810162	12.32409245	12.6103546	12.921061	12.84130397	12.47398488
2.899253108	2.516264279	2.868053779	3.058025126	3.86574567	6.616886398	9.265488506	9.978668075	10.13033984	10.59985177
12.69661906	11.49378222	11.72506236	11.21610382	11.34587622	11.68761771	11.58341767	11.64015544	11.71093166	11.53871761
2.801353895	2.837990417	3.941055895	5.391101514	6.727095952	7.56730068	7.842776608	8.039649023	8.18212566	8.036991043
13.39628745	11.95058956	12.89299658	12.34450214	12.26520188	12.00013911	11.5882972	11.36593124	10.98034297	10.88360711
12.81625316	13.48091161	13.46797173	12.74816856	12.92655324	12.98486534	13.15357268	13.4769416	12.24497641	11.28110679
13.73358099	11.26930298	11.18630779	10.74652802	11.10723296	11.54736984	11.69670047	11.92516184	11.84229994	11.23416435
13.26870339	11.48321866	10.79916171	10.36677348	10.93624568	11.35562485	11.53805065	11.77443629	11.61218377	11.09119285
14.01695506	14.13613547	14.19401934	13.58016223	13.28282711	12.97154435	12.63747825	12.47749072	11.92469381	11.87719782
3.817334856	5.472292216	8.942475047	9.252394614	9.355912271	10.68565068	11.38967147	11.32832514	10.56606869	9.859544913
12.28881312	11.89564306	11.53515473	11.2064521	10.97708872	10.86922969	10.55362358	10.18164942	9.83349065	9.622697169
11.0809589	6.689096495	6.492645209	6.483797438	7.278050481	7.864752052	7.977313502	7.975940147	8.658059896	8.652615719
2.478561083	2.378413852	2.394259225	2.241840668	2.437711463	2.406631807	2.295775137	2.576307457	2.326707547	2.475073467
10.57351216	9.946004056	9.184244659	8.783954379	8.699037071	8.708261869	9.053300712	9.398722995	9.527977734	9.804106218
13.25685881	12.79054623	12.66987026	12.39723212	12.27572741	12.19589976	12.20793935	12.42216515	12.45606643	12.48965348
3.243263912	7.555352896	10.4373211	10.76733969	10.8725427	10.92827816	10.88506898	10.77335918	11.24058465	11.55638052
8.600717709	7.577281033	6.373873332	6.759507256	8.933701637	11.31087378	12.0003161	11.95163444	11.78075344	11.62955698
9.845315649	10.19952181	10.302556	9.656777959	9.628205888	9.554682523	9.223563529	8.89577248	8.414154224	8.364749426
12.71356211	12.36587801	11.96212446	11.91570467	11.6411503	11.18880494	10.86472415	10.50059515	9.816821453	10.10596313
10.7993451	11.00635919	10.98105868	10.20031198	9.877414062	9.652598787	8.983873359	8.729924595	7.928107565	7.241812301
11.27190518	10.96053525	10.65992725	10.54178225	10.60893886	10.57457684	10.41449962	10.26793453	9.745763715	9.684904367
13.54413809	13.45739751	13.24346729	12.77685091	12.60199767	12.21796101	11.7723811	11.4661159	10.79772759	10.3914438
10.51266015	7.771550708	6.932151188	6.756405261	7.721564278	8.260193469	8.266564753	8.252300608	8.052416903	7.60327445
9.684272408	7.440176407	7.4532857	7.135578955	7.718008186	8.311495038	8.700478992	8.622453284	8.550663429	8.946339936
12.92706125	12.86605926	12.84100139	12.85845937	12.72431964	12.34474826	11.85539181	11.48961967	10.66946361	10.56980035
11.34125405	11.4469225	12.24824144	12.00563496	11.91294298	11.68780389	11.14400582	10.81836685	10.28959452	10.06488129
12.22475608	11.95636184	9.95262806	8.895189005	8.887272863	9.325740146	10.01345256	10.92738189	11.57959473	12.16132923
2.375912979	2.266006416	2.398080255	2.213505849	3.759999659	6.815950323	8.123952216	9.337948551	9.394451402	9.034726644
13.43939248	11.79262659	11.86029049	11.38567538	11.3557151	11.32493281	10.9701496	10.75819299	10.36607686	9.873489313
11.57004596	11.32474667	10.70035438	10.79368221	11.00949157	10.85473653	10.38450653	10.03316239	9.345662528	9.148591358
2.362515545	3.128096249	2.777469713	3.79604087	5.501727787	6.973499843	7.842396381	8.215211691	8.752817656	8.770378179
13.06996268	13.19181558	12.96172801	12.54733483	12.63662855	12.80932964	12.72036091	12.59130365	12.34050488	12.05885438
12.81519007	12.88945118	11.75941844	11.51095807	11.73016096	12.09131939	12.28928016	12.14851026	11.55290031	11.95686005
11.60276132	10.34083496	10.51415683	10.48968701	10.75784803	10.93192364	10.76045526	10.61943745	10.40807982	10.42723186
9.538112239	8.896611421	9.381345645	9.14207434	8.918949368	8.290619312	7.958777422	7.679906944	6.942088468	6.923080682
12.06699087	11.96269984	11.42689492	11.44358141	11.61891516	11.62604948	11.26999177	11.09180705	11.02197074	11.16701638
3.806272692	3.485641621	4.132908806	5.306857045	8.365328282	9.437130854	9.277240427	10.30863445	11.22290576	13.03664358
11.90734365	8.805247147	7.706991079	7.629709027	8.363199788	8.718460104	8.653559513	8.831342139	8.701689129	8.554176147
12.85616156	11.17760816	11.42067258	10.97848292	11.06482802	11.04166376	10.55155137	10.28714092	9.882842356	9.675027761
3.6363852	4.043112438	4.421654584	3.800595316	5.743508084	7.852510947	9.719000051	11.012578	11.59473539	10.09485559
4.723892056	4.497865852	5.224311866	6.434521783	7.604251273	8.208962427	7.681537911	7.961150573	8.333367441	8.729155445
9.142950168	12.39218225	7.580341217	3.742118141	3.030839649	2.928838173	2.990511294	3.107553904	2.773577839	2.540065842
13.84265522	14.05452884	13.50201416	12.73595474	12.41539824	12.06761339	11.75318349	11.58288248	11.32102398	11.16035653
11.1315653	6.696545412	6.253935819	5.723824084	6.414893055	7.107022264	7.348128728	7.249984949	7.128087318	7.071845117
12.37357523	10.63198706	9.555777007	9.639949983	10.3763291	10.66753436	10.27612242	9.962210343	9.69189776	9.789990046
14.1402006	11.94803187	12.65553173	12.58946799	12.74154086	12.74918211	12.11838463	11.755747	11.28168423	11.09593703
12.69742347	13.10341872	12.79122017	12.12184821	11.85194125	11.38453839	11.04163183	10.8786013	9.94830648	9.837159036
3.743461563	3.72895439	3.792731975	4.573200056	6.868597613	8.465470771	8.473790331	8.198828058	6.67945704	6.007631165
11.3144017	8.957206866	8.071680294	7.675825214	7.922033039	8.329499405	8.802203475	8.941522262	8.667295361	8.447199968
11.15559793	11.31605894	11.50482196	11.18980224	11.24547569	11.03860947	10.5853188	10.24167212	9.320014115	9.166544955
11.78067476	11.46044355	11.18654019	10.91149152	10.97887439	10.89920782	10.70569814	10.62138585	10.26318735	10.05884374
10.1656224	10.37804451	10.04060321	9.827451189	9.94623919	10.0536054	9.596240642	9.261790489	8.461220249	7.902885308
10.75712188	10.53657435	10.18938362	10.20445094	10.24573779	10.23185411	10.56977073	10.75421646	10.33961193	9.9891835
10.52729506	10.46828668	9.478806402	9.39876863	9.354029717	9.067433661	8.881274634	8.715452497	8.088288677	8.096784137
13.60309882	13.27853823	12.95247014	12.72233889	12.84404904	12.96597636	12.95255037	12.95294063	12.53497609	12.09751158
13.62166459	12.10281954	10.69177507	10.42054108	10.52434564	10.7324045	11.10542382	11.56499477	11.64912489	11.01383367
7.356705	4.957640038	5.02215887	5.760894563	7.252865381	8.849684948	10.63035916	11.60976087	12.25388201	12.36334294
12.81976079	12.43691752	12.41349993	11.89833635	11.46743591	11.06911044	10.53123291	10.1590859	9.515424885	9.359391056
13.51022443	13.18376523	12.97986995	12.34912368	11.98912156	11.65243579	11.27081202	11.12098625	10.74634414	10.59470246
13.12290712	12.75564829	12.52788128	12.41539537	12.22419737	11.80445585	11.4075418	11.09973746	10.40229393	9.724217895
13.41904581	12.87953216	12.5353401	12.46997687	12.37010485	12.10986225	12.07125423	12.1533611	11.8936305	11.71757746
12.06397283	11.68100701	11.6506543	11.58110594	11.57080032	11.41086528	11.18897245	10.98090495	10.33089769	10.05517625
12.24326505	10.73167416	9.786424635	9.619426365	9.892256075	9.853426154	9.338669949	8.800596682	8.201327151	7.825466011
12.65831912	12.58579867	12.72580371	12.45496769	12.30464109	12.23991592	11.8944839	11.6511481	11.25570477	11.00639807
13.19623454	11.96181883	12.31048849	12.31445902	12.21673917	11.76545462	11.72713428	12.53430947	14.2651872	14.2643524
8.226658331	13.17116794	14.22152831	13.80288568	14.07814707	14.06096548	13.62965899	12.81939998	11.53669635	10.36767164
7.012240874	4.887823143	7.330211685	9.835935968	11.36573271	11.57332879	10.34246542	9.358271205	9.35657868	10.07560662
11.0310164	11.2914376	11.26717343	10.92285478	10.82878353	10.55601932	10.18069864	9.934130892	9.316510964	9.43961662
11.28124217	7.412208372	6.997599571	6.506965492	7.184239927	8.257510361	9.456560385	10.27641221	10.53296224	11.11961202
11.20127338	8.591906672	9.003501689	8.727728425	8.766901934	8.457606328	8.039518935	7.82739472	7.497474124	7.535255613
13.5215631	12.85851094	12.17767717	12.01059071	11.83588911	11.4014982	11.15465163	11.06953016	10.80033614	10.61946974
12.14881751	11.00934967	10.24651113	10.33578747	10.43461288	10.1043176	10.27133796	10.67546735	10.26682165	10.7255711
11.69793255	11.01116196	10.8202655	10.39904711	10.30784589	9.817497481	9.151485454	9.103987212	9.276188811	9.24041104
7.104646295	8.380803709	7.857808933	6.81682097	6.828140177	7.078546524	7.612497779	7.633596874	7.308095266	7.143295174
13.1209775	12.86701116	12.44972569	12.21212479	11.89584296	11.36971934	11.06494519	10.92672961	10.3246411	10.3617534
11.01192875	8.784699211	8.597110013	8.279340667	8.99013042	9.147533305	8.837657421	8.309274868	7.576818295	7.07520454
13.36897083	10.62969379	11.69123243	11.61818595	11.9850658	12.21496406	11.89125199	11.74051246	11.42628418	11.10921303
6.188944042	5.979804577	8.749318534	10.58786529	11.99182715	12.11560402	11.35855109	10.60620726	10.80679062	11.66238659
13.93370296	12.83398903	12.46561199	12.39541863	12.14352711	11.95709571	11.55461488	11.35403104	11.04661199	10.77837246
12.39111386	11.16381114	10.6357985	10.28867649	10.46787868	10.77620327	10.80007474	10.85178504	10.8030238	10.68380967
11.21973494	10.35270406	9.854256306	9.362930265	9.392017471	9.617620548	9.669112884	9.873359729	9.690703926	9.444407522
12.77885143	12.31666037	11.86454646	11.70338433	11.46185104	10.93822787	10.85663383	10.82713662	10.2590634	10.48435232
14.30338212	14.46326243	14.46830629	14.22982419	14.28522927	14.11702218	14.13048844	14.09386297	13.79524063	13.83765554
10.17705851	5.569953742	6.028852107	6.261349996	6.800333091	7.211178249	7.271989131	7.215266438	6.693106706	6.096298814
11.19483788	10.79466697	9.842810926	10.16844932	10.65475611	10.80472509	10.45918067	10.1908698	9.725809261	9.333532584
11.58914652	8.866992461	9.027051257	8.603887636	8.305024397	7.756409035	7.226862712	7.315406717	7.302509752	6.972647631
13.24473733	13.16918402	12.38413928	12.10193524	12.06741326	11.99849138	12.08299843	12.23172964	12.32845821	12.26024458
11.02774539	11.05075973	10.63052177	10.26650422	10.41628185	10.45961783	10.57036651	10.74008862	10.41907131	10.14570418
11.14527723	8.646376357	9.186822781	8.217936061	7.695961943	7.421275365	7.083504417	6.996924352	6.379121391	5.822419359
13.39548684	11.0200657	12.20633304	12.19599637	12.56390849	12.80544439	12.56195877	12.40034942	12.24501519	11.91813387
10.69820109	8.636044572	9.441667196	9.254229015	9.440884553	9.551096094	9.736401247	9.950080707	9.878078733	9.951205254
3.374992686	4.018938093	4.991708632	5.718966201	6.012073151	6.779998747	7.594701815	8.787184549	9.878765585	11.8809723
12.78659257	12.84723609	13.35338721	12.56467923	11.9263911	11.25759647	9.899237105	9.687087572	9.038025405	7.982497917
10.57964681	8.762222476	9.070125324	8.63421055	8.689774306	8.938232001	9.12720788	9.350972437	9.315545086	9.15110233
10.48895095	9.338544579	8.538794314	8.403620836	8.500387241	8.430618674	8.687287531	8.566644459	8.030769136	7.737780246
12.41427464	13.0297699	13.19414432	12.78758315	12.84171727	12.75291646	12.75141437	12.74991222	12.12774545	11.56879382
13.15842493	13.5219946	13.52691544	13.16969719	13.02695584	13.2028895	13.30006394	13.71245643	13.9716773	13.90070738
11.64611922	10.43826102	9.823947395	9.179696984	9.006392968	9.004804907	9.108022758	9.218873758	9.109410767	9.327676949
12.70021167	12.09222163	11.72479035	11.56532037	11.50503034	11.53876603	11.46325128	11.3621671	10.78002409	10.11598428
12.8327784	13.20036303	13.25180933	13.09386819	13.13824278	12.96805142	12.75990328	12.69023022	12.66868841	12.92009297
12.3038596	12.01655834	11.82641543	12.02206151	12.58622427	12.7156951	12.38877178	11.94702956	11.49070127	10.94885753
12.16999194	9.72979259	9.006100635	9.020661082	9.356305901	9.534044268	9.701654861	9.91049273	9.801432998	9.294866688
6.094304396	5.666943468	5.479109121	5.702532514	6.424302233	7.954861842	9.376912467	9.925834541	10.44728822	11.18472658
3.137054317	4.405540609	5.642880557	5.707085533	7.083670282	7.961059998	8.951721892	11.04846696	13.162223	12.55871055
11.78242539	11.81415395	10.40369986	10.22702065	10.12668789	9.776860358	10.64898518	10.82834063	10.19741303	10.09797696
11.25071988	11.47591341	11.35734935	11.060215	11.03250754	11.11375478	11.04535873	10.9805095	10.72765491	10.8246611
13.64464408	13.9167151	13.87333219	13.48399841	13.34803041	13.00489962	12.58549771	12.32495076	11.84360929	11.8323825
12.81435331	11.09640772	10.80923696	10.54310819	10.83136031	10.8501036	10.4334136	10.25807243	9.713351964	9.345528311
3.797881582	3.083336531	3.023875898	3.554225929	3.851595733	3.977243023	4.407154469	6.352398189	8.948321788	9.776932665
11.93630754	9.84099475	9.977901515	10.04733819	10.59105018	10.93000496	10.37577222	10.10813868	10.58271726	11.0365475
12.24097497	11.74046699	11.67838441	10.76343781	10.28864288	9.88899222	9.226365287	8.810218408	8.225170688	7.482664783
12.33670344	12.22589505	11.19252509	10.57774755	10.49357159	10.82681699	11.01585758	11.13976234	11.05180938	10.86440043
13.55077591	13.62449485	12.84371553	12.64857261	12.40171442	12.13348636	11.75358352	11.5350377	10.91564415	10.93885303
14.22527476	13.70611585	12.62415398	12.3907458	12.03277294	11.41976973	11.15868525	10.65265506	9.647533931	9.148496622
6.259049929	8.921264078	8.479998212	8.058344896	9.167552488	9.713113053	9.943331515	10.00965216	9.864781593	9.788578951
10.14620826	6.945101914	7.587172512	8.259155957	9.310991541	9.275209464	8.649990778	8.086001377	7.142510328	7.141494868
8.090024901	8.033932682	7.161062089	7.175364458	8.159735607	9.336021499	9.690952803	9.576998537	9.041627718	8.408815619
12.14689726	11.91880412	11.05231998	10.9922332	11.14025329	11.33489723	11.27064686	11.04724746	10.73206217	10.36189031
3.022078089	2.689275656	3.105989025	2.816827725	3.465543895	4.202089003	5.41730108	7.042448723	8.358844202	8.911295736
13.28285765	11.22076634	11.93816998	11.59949552	11.73748137	11.64607129	11.23966737	11.01141287	10.41811885	9.850020997
11.37914567	9.946762186	10.44356278	9.707380385	9.821599805	10.36620632	12.7374932	13.38665181	11.73735506	10.38038492
11.80837707	8.454876923	7.563053938	7.965602026	8.975536787	9.811135316	10.75044907	11.52145548	12.06810622	12.2805708
12.69623661	12.83496453	12.23178833	11.90416701	11.72109428	11.36917064	11.45314123	11.50318378	11.07430204	11.10530147
13.36481118	11.94692549	10.41568712	10.31827716	10.65665392	11.00081246	11.00225713	11.18626918	11.15760235	11.12267031
3.720643852	5.795133839	6.439509653	6.069185937	5.810104732	5.500753462	4.94944325	5.077001992	4.610638928	4.493989795
12.66248282	13.09578151	13.20639202	12.90991863	12.71985375	12.21837089	11.81026695	11.51625422	10.73001552	10.59882335
11.45093193	10.76786505	10.13071158	9.999385638	10.13138141	10.12166349	9.772742051	9.481404901	9.206944331	9.134467888
12.31442589	12.48141395	12.33111876	12.06052569	12.09764141	12.07610318	11.86770355	11.50799	10.75800313	10.49995776
11.43588101	11.72465726	10.97181643	10.601374	10.52913329	9.907520354	9.966053976	10.39927565	10.78401565	10.66695041
11.03489	10.78452975	10.76653199	10.43826569	10.19723079	9.96430863	9.57551454	9.37712045	8.70186508	8.468542981
10.97973166	10.37851267	9.050814436	8.926774234	8.924387081	8.697677982	8.456382358	8.328278093	7.72836211	7.422062255
12.41347354	10.05944335	9.758665728	9.77471245	10.21014323	10.25295508	9.969387216	9.880620478	9.655908686	9.676599881
2.563795369	4.181007164	6.809313932	6.447979582	6.449964138	6.605583759	7.69839993	8.792595522	9.74260247	10.29866908
12.15353612	12.22923835	12.49943142	12.20141205	12.06500028	11.73240997	11.00243081	10.56818469	9.844401341	9.589064863
11.8167695	11.8013266	11.1782006	11.13744737	11.70354132	12.08897888	12.89793317	13.40264031	13.09242322	11.63309607
11.44245477	7.803295496	5.99677905	6.110127128	7.335694384	8.030243488	8.243090079	8.231320763	7.915543026	7.899414398
10.9569175	8.846593638	10.58451934	10.55113831	10.46256768	10.41924071	10.02039596	9.697770653	9.29769761	8.998995825
14.12695255	9.586621067	8.715350806	9.074667942	10.31487898	11.04836645	11.23220693	11.73751104	11.90925686	12.15278047
11.0726761	10.79412832	10.03288405	9.685359508	9.556305111	9.296542956	8.90149974	8.559925599	7.892656515	7.824868002
11.96671214	8.90710268	7.465825662	7.281898822	8.006017566	8.573028904	9.220402403	9.2781881	8.537095195	8.193188975
9.693748397	7.444096011	8.287804887	8.498017656	8.513024516	8.037072768	7.778324837	8.178951445	8.676407442	9.162641934
10.35940188	10.3947343	10.89222783	10.80109017	10.72765349	10.47723139	9.6405407	9.15390744	8.818341646	9.059085916
9.587844117	9.871683874	10.21554121	9.682514098	9.558196107	9.673321034	9.720846905	9.722366677	9.495648671	9.065237248
13.59081591	10.76922524	11.01977301	11.3635952	11.99527369	12.33308293	12.25105945	12.10183169	11.99366303	11.84692192
13.43727766	12.66689236	11.463739	9.596517266	9.465401229	10.06298202	10.30474221	10.36428992	10.28699453	10.18287067
4.018854555	6.785037761	8.565629752	5.248731345	6.850701426	8.094786313	8.556496974	9.15826471	9.748358726	10.44913197
12.78567599	7.289622382	5.94025104	6.873574557	9.639142798	11.0313023	11.14127947	10.58938243	9.665682593	9.370679726
13.26857843	11.098233	11.75095839	11.08051217	10.57056135	9.897211362	8.906809188	8.580311709	8.093494401	7.644870998
8.24704855	13.0782643	13.5528416	13.18741514	12.80713192	12.06964916	11.92773953	12.19760217	11.30074228	9.624146805
12.75162027	11.13989502	10.32581847	10.0699502	10.11653547	10.06372109	9.842066603	9.769174497	9.745852037	9.828431895
14.22058363	10.0603193	6.863040376	6.253205974	6.857135416	7.450004703	8.747590556	8.493639051	9.340991367	9.249126202
10.21212387	10.0553564	10.51936082	10.01998352	9.747820026	9.65183298	9.198422423	9.005841218	8.758149728	8.476022993
10.98443744	9.408112284	9.897605943	9.261664667	9.256512817	9.244108677	8.50691617	8.186328777	7.827867953	7.915749739
11.4924588	9.754619433	8.674393927	8.774248806	9.737636084	10.66559871	11.0002407	10.7613985	10.02822731	9.831257267
12.12166712	9.414311756	9.354438105	9.219565662	9.734243793	10.07961995	10.31280245	10.64277242	10.83609123	10.84889513
10.18392873	10.3597074	10.58698424	10.04796863	10.09732657	10.12617564	9.947754903	9.671160338	9.142979008	8.87087486
8.845910932	8.366026028	8.649902171	8.2578068	8.006695664	7.750916676	7.196973852	6.718628569	6.237018419	5.650231163
13.81468164	13.85201217	13.29147753	12.79536027	12.45085754	11.7243256	11.58088084	11.46322166	10.55603501	10.79112376
6.999885477	8.628956828	11.55154952	12.45783969	11.68469545	9.95941522	8.407587603	8.657974685	9.726047433	11.11110255
13.65184978	11.07044767	11.93912526	11.44523259	11.73867593	11.90633408	11.74684291	11.70328558	11.29107818	10.88375319
11.73046873	11.58870155	11.21348741	11.23938568	11.36358846	11.49558295	11.33644202	11.23955276	10.82011762	10.46646868
13.54548837	12.14694895	12.56490943	12.24007382	12.24101377	12.15214896	11.77976258	11.71561542	11.56020908	11.39814839
3.965823782	3.977715542	4.436291649	5.920535673	8.302927408	9.068431705	8.897915006	8.233128279	9.21345441	9.878201276
11.83595565	7.791883072	7.84916539	7.430169005	7.830951865	8.131505016	8.197014751	8.499347652	8.763545365	8.75407078
12.52261777	11.28139199	12.92092563	13.42670097	13.18034774	12.70483925	11.81911619	11.35029191	10.80896592	10.29297293
12.84701279	9.21883643	9.384144597	9.466681146	9.651013319	9.622498477	9.35733825	9.197461017	8.731635061	8.389638865
10.86737199	12.29003351	14.16467935	14.4187773	14.9117401	15.42808457	16.31889268	16.4499389	15.16322848	13.68881643
12.86012016	11.98159479	9.656780858	9.147301533	9.153264357	9.317926622	9.741967	9.651645898	9.593880153	9.833200365
11.79008021	11.13877811	11.26121549	11.46254973	11.6330274	11.37136042	10.89219887	11.34523111	10.94358852	10.80759791
11.32104138	8.821901198	10.13964491	10.41372914	11.04881314	11.47615347	11.24532163	11.15551751	11.02962162	10.51681621
13.50915419	9.36487765	10.3637398	11.40415024	12.21385362	12.38766849	12.07753756	11.95669089	12.2317112	12.54042053
8.376689273	10.63980207	10.92509192	11.23218568	11.830226	11.20984576	10.1045162	11.01245921	12.55256533	12.55547284
10.07028426	8.930573097	9.715747561	9.306465871	9.468434057	9.472630917	8.690205195	8.273773791	7.978866469	7.615408832
11.8484617	11.66003031	12.05377525	11.63069047	12.0563415	12.4417153	12.27883539	12.23870799	11.86368575	11.37543272
10.9813858	10.56620745	9.945096371	9.327814508	9.246657105	9.230980944	8.902545739	8.702004026	8.367726982	8.142185252
11.60702405	11.60162968	10.69124633	10.2577217	10.08168516	9.674405752	9.608541458	9.46694265	9.062317454	9.259696486
11.98256618	11.85306933	11.42131519	10.64614873	10.30252222	10.03025595	9.845741664	9.890845259	9.697747874	9.409535554
12.95678021	10.69837442	10.7809239	10.45412752	10.88203476	10.79671198	10.18047685	10.13425847	10.74974874	11.09884166
11.26539711	9.215715858	9.385845164	8.54662026	8.41471517	8.226238787	7.736153993	7.306034113	7.104063685	6.850370345
9.932587527	9.868005349	9.500837092	9.071857281	8.880091179	8.578466009	8.267025341	8.036821988	7.330029208	6.942529442
12.36878144	12.53842409	12.44156031	12.04653511	11.86987181	11.56678916	10.94510118	10.60447179	9.810129597	9.547973629
11.95748866	12.04110884	11.13641848	11.00589128	11.64198005	12.25330467	12.55677272	12.6694552	12.6784475	12.54407584
3.999690884	7.800224457	10.89270827	11.25354865	11.90386346	12.5007863	12.79945768	12.79468216	12.52027338	12.60145266
12.35230939	10.31336749	7.851526047	7.759391797	7.958119814	8.53968056	9.430235328	10.00090068	10.3252172	10.54241062
4.016477869	4.573804957	4.68718646	5.890066961	8.421811215	10.25191944	10.86668824	10.36762818	8.673713128	10.07817005
12.47423322	11.62131897	10.56201945	10.63832141	11.44228597	11.87336275	11.84059673	11.77179275	11.26417702	10.66648292
11.21113438	11.02941443	10.72373166	10.13515253	9.808352528	9.502089576	8.62708195	8.072837537	8.208381204	9.291915383
12.83344883	10.58855204	11.21062121	10.9753122	11.12085531	11.21735908	11.15807715	11.08660079	10.60115766	10.16340981
13.99916877	14.16634676	13.88718602	13.85213367	13.82118248	13.449723	12.95867146	12.6094493	11.81247187	11.81750956
2.307876045	2.36407959	2.300275054	2.104313876	2.508547232	2.701407579	5.173521281	8.703788134	7.540757629	3.374056544
13.26982247	13.02052436	12.06298568	12.07938043	12.03185321	11.83261871	11.75754453	11.74868619	11.27786851	11.23174443
4.319420093	7.924355986	10.90471886	11.86886946	12.63046874	12.65598554	11.82451054	11.09723288	10.29248367	9.445693647
12.84795821	12.93001379	12.70123238	12.87757947	13.21492227	13.21479305	12.81806836	12.39946485	11.86859935	11.6277965
12.39353377	9.413080816	9.993360757	10.03650637	10.86933632	10.56828618	10.68360719	11.24864469	10.94536902	11.06309992
6.1312381	6.008256364	6.117590073	6.134928006	6.397358634	6.775409581	8.039639985	9.688716859	10.65399944	13.39603809
13.4932564	11.71703404	11.77092966	11.373157	11.4244813	11.41693448	11.17421706	11.14427243	10.96317285	10.6816485
3.39409187	8.032331314	8.564224543	7.272836315	5.93842104	5.325001069	6.14477676	6.651632483	5.695159204	5.00061052
3.843783447	4.880179833	5.642287387	6.942001288	8.8215253	10.10594183	10.24150331	10.22649599	10.93827342	10.82975714
12.8295207	10.56048278	10.43232191	10.49307922	10.43686793	10.47113912	10.3209225	10.59632326	11.18189886	10.97734497
4.920086555	5.094744614	5.584042548	5.433405593	5.786871615	6.055503425	6.175610294	6.212993885	6.140612573	6.371767423
11.07144104	8.557075566	8.822369247	8.425508665	8.194773974	7.912169047	7.162350868	6.682061994	6.210782199	5.645825822
11.89108745	10.91828017	9.888298443	9.689623957	9.55685415	9.765520061	10.86376906	11.69305897	12.16407247	11.5363001
6.560224919	6.864291751	6.865711334	6.894818406	6.880642655	6.815254415	6.866060049	7.57134154	9.844524159	10.91401474
13.17222603	9.864553946	10.08138432	10.0802529	10.50893655	10.79140352	10.78808498	10.86080874	10.67729415	10.32482399
4.313956302	6.611856969	9.514002633	9.897301428	10.74348521	11.95692826	12.63512903	12.49584664	11.51291261	10.09014577
13.37320583	13.14791711	13.12380072	12.66797444	12.96281985	13.10987605	12.60327113	13.03594285	13.77120134	13.40730471
10.82763182	9.518560082	7.435068516	7.965513065	8.937094881	9.595835907	9.71866018	9.883682487	10.17344538	10.25924582
6.173591273	4.731210326	4.71242042	4.583401807	5.289071589	7.246756393	8.370127658	8.377226853	7.692690861	7.241708161
12.82925211	11.6646745	10.65578692	10.651725	10.89645975	10.67640972	10.83873452	10.79996762	10.17394113	10.30701604
11.71536406	10.22380945	9.977210072	9.453742473	8.991832266	8.550283474	8.410117521	8.328679144	8.033102585	7.79830258
12.53125588	11.18479574	11.93946206	11.35634851	11.06556457	10.88515732	10.32398629	10.04620066	9.688323591	9.412013903
10.84531962	9.608428131	8.088975393	7.862050713	7.559870498	7.081207362	6.769714577	6.431125932	5.835074905	5.724878427
5.436519815	4.731794116	5.591304633	5.225754144	6.03068063	6.698769426	9.68223917	12.30958145	14.22094437	11.93137787
11.20442294	10.78608956	10.04512048	9.857713102	9.579197762	9.189323033	8.886757548	8.680515515	8.08059945	8.13872133
11.98281144	13.53590601	12.84247567	12.42257104	12.42510431	12.06297428	11.6066106	11.28910917	10.55662997	10.29925954
13.31680838	12.72081637	12.10940827	11.94872692	11.83133157	11.55738956	11.37939178	11.24115555	10.8195435	10.76159189
12.80809817	12.47101224	11.60059485	11.30580515	11.26497018	10.93822704	10.73537074	10.54562612	9.911825943	9.62961421
5.681671012	10.63862605	11.32974895	11.8053793	11.50015725	11.66185481	11.88495626	11.83900806	11.55045962	11.00015806
12.28907746	9.320475258	9.387501931	8.785536945	9.350950519	9.948139951	10.41695439	11.03401641	11.54756363	11.78432873
3.22553326	3.080136437	3.509215502	4.175327297	6.868439741	8.493685607	9.962048051	10.86682901	10.9102818	9.901398043
13.69174781	12.26638094	10.98557211	10.6275052	10.67610126	10.39417796	10.76538536	11.25844463	11.32527809	11.11505497
11.78864825	11.6042938	11.46090337	10.98100046	10.74002257	10.41502643	10.09312574	9.850996341	9.434356858	9.076155715
13.24162035	12.69755182	11.92700801	11.54465165	11.36987338	10.75507349	10.74366538	10.63934522	9.819640967	9.790977893
3.358345308	3.466915626	3.762367849	3.119730779	3.196872553	4.146650001	7.45647875	9.492045373	10.10147281	9.79920648
6.408394715	5.858813129	6.107071173	6.109911105	8.131702542	9.60791561	10.0394484	10.07953443	10.11420478	10.3620958
11.80916868	9.443693218	8.25091837	8.83065384	8.327264584	8.585720543	8.616234951	8.683880403	8.690628978	8.359499855
11.74214137	11.97690098	12.11318767	11.77980941	11.81749185	11.60545448	11.08431127	10.66995574	9.879020071	9.535089171
8.803253384	9.474487166	9.222185066	9.200739027	9.283268183	8.952183536	8.996955611	9.628369882	10.63281022	10.44915566
3.17035952	3.007228559	4.095371397	4.075195521	6.344553371	9.257305128	12.19157739	13.49739048	13.32186423	13.22442744
13.37984002	11.93205094	12.81636329	12.420853	12.22123818	11.84671087	10.82855435	9.944864699	9.040224143	8.38017949
13.65411854	12.41293357	12.03145168	12.0014118	12.37470515	12.77266261	13.00024495	13.34832556	13.62468197	13.7289746
11.6717757	7.614235839	7.107739324	8.415698489	9.661160894	10.25067342	11.24825809	11.60780337	10.39874019	9.491068095
9.673541005	8.307794193	7.820996241	7.624039924	7.683544285	7.629449643	7.502288017	7.570617062	7.742249658	7.983423187
13.42611929	13.40646094	12.89702179	12.81687829	12.93397048	12.92770593	12.9983588	13.23510963	13.33249411	13.31940081
8.685677157	7.51906672	7.05848733	7.597954025	8.146866031	8.082755974	8.055056809	7.95429893	7.172378274	6.534343155
4.90650267	6.357041053	8.149398576	11.52656007	14.66761768	17.55608366	18.12804382	16.99763174	14.12983878	12.79151554
12.28751141	10.11579888	10.84878915	10.56612275	10.56628048	10.52731925	10.00155942	9.831325385	9.754705515	9.674160094
13.79453374	13.36782579	12.95911829	12.8130545	12.8666882	12.64553464	12.62576857	12.54967666	11.81372533	11.68561615
12.07561701	12.38140881	12.47316621	12.06302644	11.96359312	11.8830725	11.67854971	11.64957339	11.3895971	11.20821004
12.72828212	12.82418595	12.35679642	12.11551587	11.92850531	11.65876243	11.20964093	10.90081877	10.28598175	10.39940292
12.70804453	12.67626831	12.8800908	12.86215499	12.76991697	12.45307337	11.78773605	11.33166318	10.86095533	11.07328359
12.1686262	7.995336749	6.428956481	6.412802582	6.90750767	7.209306602	7.986364675	9.176900905	11.82765791	13.20222216
11.08122358	11.11455343	11.55418081	11.22527963	11.56573574	11.89549968	11.99695194	11.71759074	11.26778373	10.63455074
12.10085524	11.39619294	11.02619738	10.84891465	10.50200782	9.955245061	9.67222371	9.62632088	8.901797962	9.028493351
11.62374333	11.83484809	11.9170325	11.66636803	11.54075986	11.26863123	10.90580511	10.61523716	9.767647607	9.537730692
12.35322763	12.51688419	12.40363972	12.09761974	12.09154928	11.8887729	11.40757935	10.91713792	9.889351778	9.622431234
13.55142994	13.40777052	12.79701616	12.03816142	12.17798342	12.54586879	12.96160809	13.38660521	13.53471983	13.54961631
13.07393183	12.12804027	12.76543061	12.61266325	12.86226648	12.99439854	12.74861125	12.57924458	12.29734368	11.91764449
12.77427776	11.46453365	11.57412617	11.50912213	11.66976605	11.69808638	11.30114146	11.03628082	10.91210655	10.84139583
11.6022558	9.630673132	9.872070845	10.16449239	10.68064504	11.45422018	12.44346285	12.65523047	12.7348355	13.46744735
11.20392438	8.899455733	10.30569776	10.37756066	10.66889852	10.80680867	10.45208304	10.35733624	10.01702551	9.244496194
11.28291182	11.48104836	11.47798325	11.3230241	11.25788324	11.07824274	10.74336354	10.45467356	9.845079433	9.658954081
11.08197999	8.007310904	7.830503748	8.556076703	9.123976841	9.33341547	9.175550819	9.075403913	8.811651202	8.508413705
9.347960424	8.566138703	8.719386357	8.466062674	8.716254763	8.840684021	8.585611619	8.394176651	8.098028842	8.11330943
12.54033156	11.87556844	11.23095206	11.19159175	11.09405158	10.85582686	10.86570155	10.77181849	10.13326544	9.94408623
12.36809349	12.06435384	11.17076145	11.09136838	10.8475118	10.46970692	10.29592095	10.46153201	10.66969977	11.47857721
4.665866736	4.944271958	6.541464628	5.539618813	7.551405759	9.952042339	13.97289605	16.31235919	14.65941727	11.41925341
4.308864854	5.396315986	7.120614396	9.397945252	11.89868569	13.03972819	12.73312139	11.87838017	11.36562349	10.7248605
13.0200584	10.5848149	8.705996524	9.061654302	10.08842687	10.46854938	10.2148873	10.09981257	9.948315736	9.679474061
3.298102392	5.194109257	5.967514449	4.9082498	6.543715912	8.210606236	9.152760085	9.487750125	10.32000078	10.25977734
12.74665664	11.7722804	9.691495046	9.285270417	9.352397285	9.412071901	9.958129117	10.54505028	11.15363025	11.5375677
11.5085104	11.12176583	10.76000332	9.988501173	9.821034949	9.634647908	9.204792751	8.939723048	8.276076777	7.906939556
2.437618939	5.333965487	4.418365364	2.905613308	4.953042958	8.077461245	11.06800991	11.18023861	10.46633671	8.497285088
10.522947	7.811104117	7.111745779	7.989540751	9.514246969	10.65164407	11.14754603	11.25687016	11.44179235	11.86976292
7.793228588	8.038118959	8.377494589	8.14264182	8.03829833	8.035936887	9.010322988	10.16861941	11.36446063	11.90010215
11.3629862	9.671231988	9.598295548	9.266010603	9.404823055	9.569751135	9.321929357	9.13619907	9.018819773	8.756570155
12.97991944	12.96130887	12.41983196	12.13771878	12.08956722	11.90264682	11.72999505	11.66189611	11.1150474	10.82749179
11.75276435	10.83069571	10.48788206	9.915578679	9.853348081	9.686222794	9.845223097	10.36607816	10.09929708	9.237254037
4.642957536	5.499665804	6.579857106	8.311839491	11.68127318	13.12950288	13.46726104	13.7906151	13.18660793	12.44112103
10.58391919	9.421629602	10.36540652	10.17038046	10.3465171	10.35789746	9.845517245	9.466497222	9.068574365	9.199453243
11.82585507	11.55879485	11.75785726	11.16497342	11.06748228	10.94328357	10.57157735	10.41008792	9.967252806	9.628269483
10.13950316	9.403197385	10.52921672	10.49228767	10.8904557	10.4595236	9.523103545	9.530067017	9.936030269	10.15586873
12.9011836	12.62224714	12.31276833	12.22166368	12.08550352	11.83874907	11.50395549	11.21685775	10.48665864	10.19881753
9.814255141	10.02105941	10.51406141	9.825935588	9.640928412	9.58026588	9.106177687	8.817232457	8.263765634	7.680395958
14.37956893	14.26950288	13.52365278	13.1812291	12.86586193	12.24141281	11.64694978	11.28847372	10.3910166	10.34091429
11.20452514	8.318510813	8.092428786	8.631979866	9.56184858	9.966378585	10.15385645	10.2102399	9.950956739	9.536356374
3.442101147	3.382296773	3.130752704	3.051699031	3.101572363	4.091422161	6.327233485	7.770337667	8.58898885	9.667461184
5.053307292	4.860374067	7.300058669	8.410743024	10.26470293	11.56929269	12.15690533	12.35752543	12.14810786	11.99276193
12.06906448	12.11130727	11.48324737	11.26087943	10.94020987	10.5285033	10.27113663	10.15382772	9.673646949	9.696155571
11.76487612	11.91631728	11.87555855	11.65828932	11.65577262	11.56572269	11.29734531	11.11882789	10.86745864	10.71735953
11.31148216	10.56487626	10.31325234	10.30843072	10.14696156	9.992438815	9.801830224	9.592104294	9.012914333	8.785837681
11.88982538	11.22767198	10.47415185	10.26869681	10.32506609	9.977665888	9.782122039	9.780065467	9.268596338	9.268261352
8.32639073	6.535845635	7.252462424	6.470369286	6.8447689	7.346901772	7.642603873	7.901045418	8.185370135	8.167978004
11.51821106	11.01376211	10.46375832	10.52548844	10.46165273	10.33379807	10.23705066	10.11502322	9.626166534	9.322133794
3.728153572	5.343242527	6.445284221	6.614236654	8.097086881	9.153643934	8.939943273	8.329581305	7.305174905	7.198526044
4.579696877	4.286480498	4.355094997	5.520728654	5.884038378	7.184367148	7.908369309	7.505072949	6.450071506	5.675211298
15.0354834	16.10768137	13.27913303	13.19879389	13.03383949	12.23244158	11.88973902	11.58976932	10.44798639	10.33758257
16.70654937	17.66282939	18.21287155	18.03954261	17.89364433	17.71558601	17.24880043	17.02249116	16.7044904	16.40118181
14.54706378	12.5443265	12.10542921	11.91662715	12.0142808	12.02703169	11.93334077	12.04467231	11.84465782	11.64787724
13.28545703	11.98617171	10.11456705	9.373461612	9.046711095	8.309896585	7.976361767	7.740845738	7.170307494	7.27721614
2.512370927	2.439890453	2.571390289	2.366068033	2.559742619	2.300191018	3.301341975	4.175043546	4.996556081	5.434877452
12.06775962	11.21310176	10.56210697	10.38994907	10.56111268	10.56044316	10.03470462	9.783914741	9.133062591	8.920088505
12.03929945	9.325350945	10.2219894	10.02681068	9.958051359	9.958948109	9.592002821	9.647240847	10.05786771	10.10156407
9.872817824	8.579096588	9.430882205	9.026905144	9.027860805	8.987153771	8.936014307	9.339427156	9.700889478	9.577829267
12.66242669	9.641592817	9.039484112	8.678491115	8.939501234	8.981630461	8.681413314	8.449246263	7.979170204	7.439631057
4.440567784	4.546780269	4.869403416	4.77762514	5.473276191	7.11176604	9.207249293	8.118180499	8.069456393	11.06899838
2.220756299	2.18779699	2.280463112	2.086598142	2.292739071	2.0539371	2.571081969	3.812282421	4.435631358	4.489942904
10.03958859	9.098489707	8.947459165	8.583198823	8.32265951	8.155834405	7.967340151	7.868722561	7.414297508	6.859413981
6.692000575	7.31026005	7.865421547	8.954265373	11.06091523	12.05932169	12.60847423	12.6695425	12.3505928	12.03211129
12.38482029	12.63343692	12.02804362	11.70862349	11.5619895	11.26018854	11.07260513	10.96930091	10.37394099	10.34560093
12.46510742	12.34443225	11.86655476	11.66152265	11.59031556	11.37005555	10.98697935	10.70843084	10.0387682	9.658996257
13.76279086	11.66173315	12.35156341	12.08982182	11.86135279	11.46670721	10.66995947	10.35949083	10.10579165	9.900199381
14.26710371	14.97841081	15.26437012	14.86846182	14.74492284	14.72879014	14.35340981	14.02018339	13.58891094	12.78281477
6.478109011	10.21114406	11.43292719	9.61911346	8.644494581	9.158016963	9.772350542	9.177848461	8.965905411	8.255289797
10.81477764	11.42806973	11.9841874	11.35898248	11.22779696	11.25929517	11.59943299	11.70268962	11.38628366	12.07166074
11.59526432	11.33545369	10.54761217	10.59735518	10.83556518	10.82488946	11.00432401	10.85679212	10.29634819	10.86406147
11.54432549	6.513667845	3.710888894	3.202968329	3.775459252	4.167237473	5.741473722	6.806259753	8.12658345	8.795909929
15.73895213	15.72082432	15.44129055	14.66511422	14.55896318	14.36778309	14.61546181	14.86669144	15.18123177	15.46315849
7.802734552	5.857016745	5.063567435	4.875374819	6.263919753	8.946107124	10.86093893	11.54929142	11.89591793	12.02944671
12.17417744	10.24003961	11.12946379	10.52075347	10.27279129	10.12020859	9.743397349	9.517537427	9.288601535	9.103746556
15.09171681	13.34666817	12.68691804	12.16027238	11.87621561	11.08349187	9.785858161	9.282248754	8.60928909	8.384756631
11.18949509	11.08804309	10.42723567	10.27005097	10.95746956	11.16492475	11.19117478	11.62385721	11.58570265	11.34543275
12.3506002	12.31337056	11.56730484	11.36359086	11.45141474	11.23933125	11.20395086	11.0666583	10.43872812	10.32383636
12.16552748	11.5133398	11.10622557	10.93474859	11.02878321	10.93584681	10.52487822	10.28854244	10.02559341	10.10350195
12.43648319	12.18668828	12.36141101	12.16600199	12.16599549	12.2819932	12.61844083	12.4641377	12.22096282	11.90536739
16.09568466	14.62823152	13.09378773	13.29660639	13.95715169	14.45680482	14.33724409	14.24062	13.81261331	13.37925371
15.03927687	11.93429714	12.2431179	12.32372049	12.79659726	13.28708465	13.19313959	13.02160405	12.7090044	12.28363186
11.95715227	10.68128275	10.91837091	10.45119112	10.42395369	10.39089901	9.943833227	9.649127126	9.406574273	9.064179686
12.20542348	12.38429354	12.25013059	11.94011025	12.17094409	12.32740898	12.1873546	11.90625495	11.39337575	11.18779926
12.71084803	12.86469119	12.41315367	12.11955536	11.90261325	11.68337079	11.47577075	11.32155846	10.72600915	10.53203673
12.20219219	10.90909145	9.791403292	9.923415338	10.36919209	10.63686081	11.02193268	11.19843737	11.23873314	11.38904385
11.41985207	11.14924084	9.134744071	8.581786685	9.811711496	11.68123665	12.47862509	12.54801307	12.09320896	12.30847384
12.79760305	12.77671922	12.46449239	12.5021525	12.4106294	12.18061228	12.03734795	11.85764315	11.28352231	11.00192508
14.43523449	14.36032209	14.08334028	13.90507593	13.671769	13.2328273	12.78340536	12.53110694	11.82637964	11.42499909
12.94109445	7.921814462	7.171030208	8.923193019	10.40090297	10.81842303	11.12238672	11.45476345	11.3142068	11.51629503
10.24738354	8.444420737	8.473663957	8.152389106	8.085865726	7.682106421	7.253399231	7.084307395	6.930850875	6.673660985
11.34152482	9.831921029	9.149124343	8.859735666	8.998019837	9.358244324	9.710441643	9.818433564	9.435264179	8.459634516
12.97354895	12.29394526	12.64838931	12.21896783	12.17707861	12.09410092	12.35616123	12.90637349	13.08580365	13.01352326
14.90171717	14.86480077	14.92434235	14.56933798	14.53131846	14.62272437	14.68041755	14.97157033	15.07684002	15.1306964
13.73346981	11.66104202	11.55293259	10.32610743	10.59118738	10.89442065	10.92092843	11.08785388	10.71610333	9.723598454
12.76206143	12.7779613	12.82189404	12.68830393	12.71586837	12.4656506	12.28880981	12.08887383	11.31094866	10.91698586
14.31606347	13.91293572	13.43873075	13.58958332	13.84875434	13.55784032	13.09028111	12.9429235	13.65141678	13.8154365
15.56175326	14.60411027	15.99475773	16.22262651	16.49176281	16.59925297	16.33902184	15.8330445	15.16380509	14.52862774
5.072019151	7.324001091	9.48681536	9.670743399	10.46629405	10.66349507	10.24323122	9.879725675	8.61172855	7.751354511
10.45397341	10.36269293	10.64202396	10.26839967	10.26505573	10.36039422	9.869928269	9.571383972	9.438193848	9.552438709
11.10283052	11.08449029	11.1575719	10.58125147	10.30733483	9.787895281	9.322322619	8.996690634	8.081486765	7.418689989
15.68136985	14.82013087	14.26328118	13.9234022	13.48202245	12.61446314	11.81871423	11.47130357	10.58570987	10.80209025
12.81030031	12.95650611	12.63510026	12.14114119	11.63900569	10.68012095	10.33113898	10.20184521	9.357093151	9.731823014
10.45932321	10.4640439	10.43954045	10.01513233	9.780245027	9.454953294	9.276562964	9.131486263	8.375258442	8.117138876
13.49839051	12.35888785	11.9383532	11.27820889	10.7322479	9.881647808	8.799313346	8.292952804	7.118209639	6.64592254
12.98698316	10.52947683	10.05089206	9.34995258	9.275764854	9.213223994	8.91243362	8.678659866	8.539889596	8.51561665
4.859959102	7.788957961	6.821624894	6.059634115	7.08802353	9.675555099	11.31280643	12.72823398	13.62279002	12.1646787
13.52418949	12.94418092	12.47780634	12.64716374	12.59573436	12.33858813	11.95808309	11.76421895	11.21006813	10.80034882
6.25564498	7.000611475	8.90294576	8.524923308	8.806745595	9.428753072	9.441606857	9.206602358	9.217011948	8.916881272
6.051872279	11.03474232	10.99399942	9.690096798	10.59608998	11.06783115	10.29156835	8.705479122	6.744881689	6.272120357
2.749382791	3.219748387	5.479926845	4.776075637	4.51879671	7.158804823	9.674065716	10.4410734	10.40558182	10.13628965
5.211062702	8.711219766	10.05509227	11.4691377	13.8153608	14.46908295	14.2365357	13.45048325	12.44242048	12.94381238
5.882486446	7.183675667	10.40761612	10.85191678	10.7118413	9.261994537	7.999192861	8.974251745	9.900522349	9.853558861
13.96768896	14.04831016	13.56449215	13.20783691	13.28646156	13.26584921	13.60255045	14.21132155	14.69062029	15.20505909
8.827226338	12.94771797	12.90473359	12.30655516	11.98126103	11.41172434	10.6838883	10.31217693	10.08432302	9.644132578
12.89175045	11.61665602	11.14794566	11.13997201	10.99020551	10.76287278	10.51671712	10.36761289	9.946751704	9.570271927
5.435576939	10.10341993	12.61573878	12.80193581	12.57127388	11.50883112	9.690292232	10.5344027	11.33072979	11.85726621
10.29950151	10.09468791	10.24688168	9.548494215	9.386738879	9.287805891	10.02472886	11.04612989	10.98415012	10.4085893
13.14956828	12.50424045	12.21875787	12.137827	12.31787274	12.30039551	12.09650322	12.24911828	12.52074013	12.65713298
12.70984676	10.5320974	10.85336307	10.60942031	10.8117381	10.78507387	10.57736828	10.29412809	9.728559632	9.572620101
10.46126689	10.79726369	11.02333074	10.91819761	10.91727103	10.68097801	10.24436739	9.991372823	9.645899194	9.622790595
3.156375315	2.884246662	3.399377257	4.059305695	6.967194908	8.791865597	10.21852333	11.23131282	11.50552985	10.7872738
12.35038732	12.90322463	13.0732692	12.35826554	12.1359906	11.50178438	11.01747788	10.95148565	10.28091002	10.32122832
11.8065279	11.19556378	11.48603973	10.82627361	10.39043874	9.943880048	9.537672479	9.470175837	9.258393197	9.152043397
10.52296222	9.795438092	9.273312461	9.29597188	9.419946942	9.504016816	9.559790959	9.509274029	9.21075769	8.985733859
14.22771319	14.31239457	13.75059664	13.49864412	13.36118447	12.86889179	12.40463953	12.15997845	11.38122031	11.23948783
12.28079421	9.009078648	9.406411095	9.640305834	9.850099802	10.33674148	10.8058121	11.01371591	11.10125518	11.22598929
10.48056327	10.29386268	10.42616858	10.47989237	10.53129937	10.63697174	10.53405788	10.28567971	9.79696006	9.527859058
8.149585243	11.13856649	12.12484353	11.22038917	10.54731546	9.972639512	9.068174047	8.662420601	7.793804302	7.047580943
3.202374464	4.693573652	5.391841321	6.292978463	7.04246377	6.929213154	5.479434257	4.367367995	3.531882779	3.368351928
12.39918876	12.16298568	11.68713392	11.64603229	11.74020766	11.60053398	11.59352875	11.52775002	11.08650566	11.14100301
4.207534128	4.143124149	4.402129251	4.23280359	4.298364121	4.726209075	5.766535778	7.166947217	8.482510499	9.289208443
6.724437096	11.06677008	12.11955357	11.6326743	11.10116611	10.54413882	9.512125252	8.857087126	8.785995223	8.783290828
5.881681227	10.03170382	10.98273974	10.5372915	10.09263991	9.630755267	8.522483158	7.814074294	7.433966115	7.045512326
6.803232474	11.61723509	12.78339185	11.86125527	11.10610616	10.39339021	9.229017406	8.725162138	8.51827858	8.025958241
9.164796885	9.669898361	10.49502494	11.24062502	11.98979098	12.19297356	12.31834681	12.11472325	11.28742802	10.50652356
12.48128674	11.45868842	9.86253495	9.652712688	9.711032389	9.737437221	9.496293119	9.447616887	9.257271509	9.306014861
5.607290578	8.469565382	10.21265302	10.41719184	10.60181212	10.53034651	10.01792038	9.448747078	8.884356318	8.236995189
6.042964474	10.914409	12.21732624	11.48895198	10.91472056	10.43726122	10.19333854	10.17112355	9.834257956	9.406943657
3.338262233	3.031755772	2.626750762	2.617751784	2.762485599	2.927119211	3.609856836	4.79738398	7.061169895	8.710235196
12.13111061	10.13155542	10.31403574	9.073987679	9.033637584	9.091478034	8.913349	8.724146095	8.404822563	8.017119314
11.80858694	9.319103365	10.22455571	10.13934642	10.2137878	10.10858188	9.770169485	9.687937072	9.498239453	9.2738374
12.4009393	11.15383856	11.84968134	10.92424565	10.5360845	10.32874771	9.883207415	9.693113939	9.406141076	9.161979159
7.600092796	7.172882598	7.66768696	7.286485984	7.273288953	6.871657268	6.308485445	6.075355853	5.314256877	4.819898026
13.7619086	11.97879615	12.77200179	12.25426866	12.18248396	12.0292273	11.30808368	10.82771822	10.34006494	9.985332237
10.79329483	10.10717023	9.611074458	9.443311568	9.498877589	9.418447737	9.428892666	9.426763767	9.107612951	8.844338703
13.64436551	13.0112737	12.07317497	11.7389354	11.89787374	11.87272338	11.69220456	11.55842335	11.25218632	11.56550778
13.05824786	13.37231823	13.14096755	12.93696394	12.78662889	12.26138398	11.97625914	11.66053369	10.73055469	10.87077594
6.362004546	10.3666557	11.3821165	10.8091769	10.55527797	10.50781831	10.34554376	10.07239383	9.833065157	9.285289345
13.0284811	13.14973266	12.48318473	12.17821804	12.39534205	12.27714709	12.23727117	12.0986209	11.24036592	10.84909162
10.83495648	10.58695375	10.3229649	10.34518229	10.51489621	10.54432009	10.43598681	10.26132784	10.02833794	9.724530443
10.92228545	9.647014792	9.434895849	8.986097676	10.02399686	10.4215926	9.670335349	9.91769035	9.87729609	9.794323622
9.935822656	8.314275471	8.453839267	9.783110742	11.61920524	11.96069017	11.96405736	11.05446383	10.08912955	11.73701246
11.50560912	9.990922201	9.446451088	9.231382836	9.636237088	9.778171597	9.352583971	9.01766695	8.210936678	7.575356169
12.9371364	12.94604826	12.92217393	12.5333312	12.43777771	12.23005271	11.82367631	11.73004568	11.32789245	11.0213847
11.69422391	9.879663899	10.82838956	10.54524479	10.85328843	10.99664701	11.08692669	10.98756304	10.6465899	10.44494698
6.26600715	9.149162882	11.47578041	12.06922294	12.34405323	12.05905603	10.83835345	9.877019694	9.661768728	8.802875373
7.298445117	8.123797271	8.775808011	8.481913782	8.714079217	8.981827234	8.801672548	8.703114707	8.419025829	8.100482344
11.86294301	8.344140889	9.728247778	9.976419246	10.02988801	9.851347339	9.116979783	8.712951582	8.469684043	8.155134813
16.71131081	16.90670907	16.68400374	16.34164847	16.12731057	15.64942101	15.21281708	15.00714415	14.19385365	13.91172324
14.09380689	11.03220604	10.49190188	10.08715017	10.53344029	11.12090526	11.11901517	11.13160446	10.81374113	10.46460827
13.63664747	13.47930789	12.76738842	12.76536639	12.7261526	12.53777579	12.47036474	12.36188888	12.05482877	12.0213203
3.106942064	5.447450474	8.290404704	10.81108105	12.91364553	13.61534975	13.01690121	12.5896368	11.62003394	10.41699769
10.70170374	9.019694757	9.627140936	11.00518129	11.41530398	11.36003137	11.67022252	11.55087109	11.45311789	12.5790016
3.934330134	4.557188033	6.031106108	7.839128315	9.255885471	9.822786212	9.778076185	9.874213826	9.888110476	9.790288118
13.88193122	14.23001511	13.92247726	13.55660388	13.60461028	13.62278188	13.8140446	13.86171919	13.68570645	13.6622341
13.04125564	8.516132517	10.22881013	11.40635179	11.74597266	11.91110935	12.15417515	12.44292768	12.4185755	12.69609674
13.64029148	13.87895524	13.56626778	13.3817625	13.52125833	13.55495849	13.64366901	13.75130707	13.70398682	13.63592753
9.873556324	9.641500603	10.0648868	11.03488392	12.33339416	13.15889977	13.28599322	13.27226975	12.33807203	10.75200136
11.82531616	9.847180997	11.19417844	10.68426688	10.80654916	10.85579404	10.45649317	9.984420681	9.490442046	9.44443597
3.268915289	3.4346709	3.802676829	4.558229153	6.010227075	6.837318086	7.311669845	7.499897139	7.245695514	7.215258745
7.864087458	11.26075461	12.15609184	11.74569189	12.01107322	12.18392812	11.95682058	11.86311704	11.65107195	11.5213576
11.46373651	11.1530754	10.72173898	10.40461332	10.41131208	10.453904	10.05518649	9.838495161	9.649626536	9.41353925
3.490427457	6.555758231	9.407968039	9.637040507	10.02844505	10.8507234	11.46236313	11.54133393	11.03889266	10.63266817
12.28419059	12.2054718	11.90464187	11.67387627	11.58536514	11.46198802	11.22224514	11.06539142	10.840886	10.69054264
5.130862349	4.768030235	5.402836913	5.458821621	5.736462542	6.618830819	7.150566332	9.436138356	11.47303037	11.84573064
9.707727485	9.387120121	8.840436748	8.906031922	9.250433363	9.382925211	8.987827982	7.916173503	6.430801261	5.944117762
4.446128145	6.012775676	6.200815271	5.248415863	7.621773275	10.4716051	13.05787242	14.14232848	15.027929	12.04571762
14.72815198	14.82999956	14.57746966	14.37886991	14.50505961	14.68942062	14.53915261	14.53641312	14.50427404	14.41307982
15.21291028	14.08901623	12.71941618	12.75552225	12.9022544	13.01931894	13.59151166	13.90446206	13.56577183	13.18072792
13.30633123	13.2598264	12.31728243	11.9291576	11.97478588	12.27956285	13.62684685	14.10027371	14.02261829	13.74255563
5.474501131	5.544164611	4.745099008	4.558595318	6.812474729	8.94599073	9.951145128	9.768853562	9.826091537	9.373331569
11.69291083	10.71147448	10.61999589	10.73115593	11.38041403	11.63106882	11.28758055	11.12717407	11.04404845	10.81951175
12.32271377	12.10534815	12.29573973	11.92752608	11.84742674	11.66371036	11.43229494	11.29309844	10.86193542	10.79916061
13.83487491	11.62133005	11.66783231	11.13835203	11.13520586	11.09145682	10.94662701	10.92676963	10.85587358	10.85778475
10.14329251	8.355645296	6.980576428	7.503786406	8.454085247	8.913746352	8.991607018	9.392531837	9.318999869	8.945086028
10.95003131	9.437093921	8.495771682	8.136094123	8.205403593	7.802793471	8.255008409	8.811686779	8.173037984	8.25596193
10.36552037	10.28646447	10.00766921	9.931477972	10.04015951	9.724183223	9.163422513	8.725639541	7.911394181	7.665082598
3.293737676	3.413057054	3.300647071	3.035751211	3.538668536	4.902905114	7.419325815	8.557644652	9.084012486	8.622441511
6.53735721	9.764684596	10.75320945	10.56036928	10.92411194	10.95988173	10.61745848	10.71381143	10.50271078	9.957866805
2.973089867	4.466210041	5.798446656	4.829232159	6.871354298	9.165516299	11.71230508	12.97215496	13.97564532	14.26642412
14.56137802	11.46778285	8.816094444	8.434116725	8.897202126	10.555872	12.58333154	13.16985536	13.20993303	13.35337951
6.060209306	8.01348643	7.921323727	7.521724056	9.287832566	10.91328493	12.83860773	14.04816149	14.69401695	14.76704676
11.91190463	11.06622536	10.34060441	9.71839344	9.377747737	9.052472601	8.726071091	8.579709246	7.975862278	7.338366223
13.27501946	10.16411875	11.07112682	10.60603782	10.277634	9.843685606	9.309703257	9.010658244	8.579124658	8.341943762
13.16549707	12.76940039	11.47454345	10.81682492	10.65513896	10.90041996	11.48471823	11.65690515	11.75207499	12.21735026
14.64722617	9.624708809	7.5881191	6.847894008	7.972828204	9.691035746	11.55587246	12.20797033	12.5248972	13.27124774
8.14189865	12.8384565	14.52289462	14.25776477	14.09124354	13.86516896	13.87124685	13.93909661	13.7843835	13.43305449
15.08600243	15.40840786	15.35823798	15.19942581	15.48306899	15.51420552	15.06054957	14.59152815	14.14123031	13.70328993
9.303373187	8.380332494	7.739201705	8.615194208	9.935583644	10.59349077	10.87780608	10.81292011	10.47501456	10.11355698
12.18512915	12.49819524	11.87845857	11.54484327	11.24568587	10.5881495	10.3688306	10.26608108	9.543113394	9.517389597
13.73281113	10.4541731	11.16640848	10.66786942	10.2128208	9.949817348	9.302091632	8.939055881	8.489069721	8.001008698
13.84853319	13.33313149	12.32155805	12.18364693	12.26014668	12.30122171	12.22661895	11.97718082	11.38815217	10.92236398
13.88228747	12.37363892	11.22943197	11.55983673	12.08243392	12.39628578	12.6883351	13.11541998	12.84692463	12.27151174
4.161773805	4.678798691	7.398294982	9.159571493	10.03841691	10.28210204	10.2707958	10.32089739	11.13764029	12.11252712
16.33153891	11.12342874	10.11799398	10.43164857	11.64707641	12.51323129	13.35385195	13.74936129	13.56317281	13.5929269
14.91384809	14.9819827	14.09192806	13.38513722	13.19145795	12.81644235	13.36069483	13.85320584	13.78174788	13.45738869
7.147816813	7.743484797	8.833598654	9.006288804	9.379658498	9.394438918	8.778764251	8.333155924	7.657118782	7.315723367
3.430310183	4.296664059	6.35498458	8.832969065	9.834449822	10.33785252	10.45695607	10.04158934	9.453051299	9.185977642
11.84575497	12.02163157	11.60778872	11.20978366	11.14834221	10.95955265	10.62483051	10.38290369	10.05560783	9.82430298
4.614825907	6.875321036	9.490005611	9.26342629	9.57984559	9.581703698	9.281570122	9.161688132	8.817291223	8.611838397
12.64541778	12.57373984	12.43241052	12.14339241	12.07856862	11.90409819	11.50541579	11.05660478	10.22788809	9.729599844
12.42398661	12.25123916	11.94492051	11.66685598	11.44394275	11.10804719	10.70542649	10.45899486	9.639952081	9.343520129
11.68596951	11.62399788	11.93689842	11.66345321	11.45466642	11.2869286	10.7248952	10.31699376	9.677964684	9.089518521
11.54514641	11.57337462	10.82745371	10.98677148	10.96746605	10.67559636	10.25301048	9.940712427	9.206461713	8.915107149
10.91714862	9.85528995	10.86981526	10.54238759	10.70687218	10.83158601	10.40259904	10.07604035	9.795720642	9.470064105
12.36849942	10.13994639	7.772427654	7.571487944	8.646087142	9.670105107	9.368314492	9.355120397	10.00836763	10.45009149
11.68173352	8.449664574	7.574665262	9.163479691	10.22055663	10.57705894	11.12746574	11.78631045	11.69577011	10.72941421
16.30796075	16.55892008	16.69029994	16.54496552	16.420877	16.01917992	15.36224568	15.10403515	14.30587484	14.06048197
13.33930158	10.37615264	10.32276516	10.5649736	11.40582366	12.54414305	14.74829541	15.08182955	13.68094782	12.6084655
13.53804872	13.2496238	12.41548388	12.1581418	12.25532408	12.21372648	12.16329621	11.85614203	10.74079204	10.14633261
11.6165198	7.524882238	6.486127576	7.094547321	8.235759798	9.471773567	9.839636447	9.752518951	9.375995253	9.293369934
11.3162678	10.46486197	10.17302988	10.05243893	9.91479297	9.525373993	9.211640339	9.142271391	8.749397731	8.652171993
11.19743165	11.25003386	10.9163289	10.65196327	10.55397952	10.20431002	9.96949518	9.710738239	8.931547451	8.833478319
2.430592953	2.234324284	2.509202054	2.84301002	6.46501518	8.556246419	8.579540877	7.553314236	6.204426348	5.449630408
13.453258	10.35972196	9.077856782	10.62584963	12.34733622	12.79901551	12.29233714	11.90863114	11.87524226	11.86120095
13.10334731	13.09532953	13.90099741	13.57899961	13.27345908	12.69849011	12.2483892	11.93441723	11.28477391	11.25993022
11.0252154	8.551488142	9.105299261	8.579293268	8.739615567	8.931725003	8.390280788	8.178180898	8.144100371	7.728724869
10.44766171	10.35697658	9.720254261	9.634948228	9.584600024	9.522705579	9.719994226	9.584702127	9.004810981	8.869768422
13.72137532	10.86039962	11.37554239	11.55871251	12.17730032	12.75236632	13.11987856	13.28106053	12.92311097	12.66041366
14.98587227	13.03070271	13.0288762	13.17812297	13.08586697	13.04125691	12.73937403	12.61799186	12.307004	12.04738368
14.27663685	12.86416514	12.02632405	11.70501295	11.79717729	11.77609735	11.70349205	11.57651534	10.87099216	10.55679595
16.83394751	14.02102266	11.51200388	11.35016277	11.69504283	12.03539465	11.53228173	10.66492562	9.474782317	8.996479807
17.32979655	14.41303487	13.76829385	13.48815521	13.57458597	13.50802407	14.09299565	14.12351879	13.43429773	12.98568242
9.986595808	10.14663819	10.60988455	10.75560842	10.75467814	10.35564028	9.598998899	9.42689962	8.540839495	7.948843473
11.81038432	12.15895592	12.13797089	11.68653308	11.42053313	10.85140037	10.56197969	10.36810825	9.591076472	9.758017694
13.609627	10.75012865	7.720951669	7.190246693	8.181587759	10.47105514	12.42923483	12.97412649	12.40076634	12.05985613
4.654363221	5.730309746	7.316418841	9.148498029	11.34869707	12.00285352	11.5286092	10.8223918	9.439710026	9.328272963
9.972395474	14.29549785	14.45473539	13.3176249	12.33580132	11.8185616	11.25304902	11.22552589	10.96545456	10.13086086
5.893017506	5.813554131	5.49229286	5.479585654	5.662671479	6.70011404	8.525087262	8.93917427	6.293077226	5.546676894
6.316629402	9.906057337	10.73124306	8.347221007	8.652403147	11.96762042	14.87332094	14.08276291	10.32183196	7.662126863
7.465677432	11.27133078	13.43137119	12.85704202	12.74310692	12.68622426	12.01255505	11.89174292	12.17173706	12.3560719
6.475221037	8.149629102	9.0841254	9.168401723	9.409898667	11.4139587	13.19627358	13.6159626	12.98835658	12.50033353
12.03780932	11.75172627	12.01647539	12.11229143	12.19845467	11.88031182	10.99993481	11.03131025	11.11936054	11.87481849
13.95620863	14.19763346	14.2934583	13.9577855	13.93075632	13.82946358	13.52846732	13.34421033	12.99733796	12.90490978
8.238636403	4.759823206	6.475748085	4.091421766	7.392248432	9.141685194	12.97725285	16.32586512	16.08712559	12.46417924
13.18264488	10.5202633	10.97681291	10.93831033	10.87269342	10.73452794	10.60778145	10.79494592	10.94348186	10.88234706
11.75492021	12.37428247	12.88542308	12.28351847	11.82555379	11.22463487	10.62247388	10.23227968	9.467826207	9.446061108
12.80527221	11.54891206	10.97075089	10.83968005	11.60457967	11.98201046	11.55522377	11.47801923	11.34006607	10.87703153
12.03805503	11.92159669	11.49457728	11.10190861	10.94695068	10.49044507	10.37012152	10.337625	9.672745998	9.970856551
14.15050105	14.27738182	14.42369779	14.21951747	14.47528661	14.75906394	14.56578462	14.47910667	13.465278	12.71127624
14.84250662	14.89411613	14.49220751	13.97865136	13.89645191	13.73403957	13.72443505	13.71002352	13.25615957	13.29555826
12.9795649	12.44403931	12.2848642	12.46070654	12.82331278	13.17964417	12.94770841	12.64679629	12.26963582	11.78410803
7.7653859	9.551828486	9.422036972	8.826528189	9.259894924	8.820402108	7.966176674	7.567339034	7.102621918	7.717806874
11.68141325	11.67158016	10.86728665	10.42755987	10.1755802	9.913733445	9.728786834	9.708670955	9.65586311	9.933509719
12.49546486	8.347413389	8.087690811	7.965861675	8.70336061	9.621327322	10.26863431	10.50717023	10.68777827	10.56471867
12.43749622	12.70098541	12.92119752	12.68588126	12.49805039	12.18955845	11.69864203	11.33613189	10.61830498	10.50760782
8.224986474	12.2185376	12.5303314	11.52663728	10.56525872	9.951984536	9.230243408	8.846589023	8.461609079	8.388663219
3.490739987	3.57829796	4.036581671	5.852733186	9.335860213	11.72309265	11.32182698	10.13239941	8.679798172	8.402447066
12.67734397	10.35978657	9.613005797	9.496453315	9.668702329	9.93781605	10.08506342	9.994475276	9.933444822	10.12370057
11.36981938	10.71710841	9.990678483	9.921597933	10.56004187	10.7786945	10.71346856	10.69469201	10.41403678	10.29431656
13.29740208	11.45645318	12.17471029	11.47549759	11.72080858	12.00321607	12.0233205	11.91775934	11.80171246	11.59022516
13.30894598	10.24439333	11.97589831	12.1868879	12.16558899	11.91256837	11.39742847	11.12849029	10.64450202	10.48567762
11.48829421	13.61558742	13.64720006	13.10337948	13.00706981	12.92881574	12.65511809	12.08704286	11.64945396	11.09751369
10.44915508	9.51728026	6.957687829	6.577528174	8.858507415	11.40181242	12.76488958	14.10721745	15.09391819	15.04878908
5.522583211	9.674396225	12.7643906	13.83901619	14.58224036	14.84277903	14.92202913	15.01465333	14.63685398	14.04815991
12.63472445	11.16779142	10.45319778	10.21067097	10.61395506	10.6631984	10.49036395	10.5988203	10.53733779	10.61598801
2.472633059	2.399646515	2.592843422	3.326910993	6.783481586	7.951738004	7.940366	7.793192037	7.484824339	7.302684693
11.62669946	9.558915163	8.345827676	8.298451053	8.420165539	8.056061366	7.966325903	7.889957989	7.606549101	7.275306651
7.317405734	9.497983603	10.74622737	10.45540026	10.66854459	11.08347485	11.21771954	11.5024367	11.67261589	12.13893032
11.52056178	10.46452235	7.590567227	6.754546901	6.671536792	7.133447038	9.073227092	10.07209067	10.62040149	10.88672944
11.9085121	11.70782462	11.05393041	11.46621397	10.53900978	10.32414884	10.61438703	10.69887081	10.20369209	9.909556816
12.77554098	12.84710707	13.47876689	13.45152969	12.91327821	11.86080195	10.90611919	10.45873166	9.387442764	9.480471789
12.72598143	10.35118579	7.785540448	7.779818253	8.416889989	8.724728361	8.674193958	8.640072257	8.353723785	8.506966657
6.834371717	6.165055201	6.949338549	7.630645697	8.789155345	9.386342101	9.296357956	9.239529336	8.841284879	8.617190516
13.29052102	13.44742552	13.10340466	12.464809	12.07370445	11.56936605	11.34753004	11.23688416	10.28502567	9.926920238
11.46054432	11.72263755	11.78950103	10.85479963	10.49868179	10.05750463	9.477439165	8.958185047	8.031765797	7.404564488
10.46006585	9.22204991	9.964047374	9.291405559	9.141979497	9.0309583	8.432504277	7.993735466	7.547000344	6.818899769
10.70963464	9.274495101	9.908362202	9.242676864	9.06913245	8.919799689	8.38439271	8.060563459	7.559638393	6.965354111
12.88328498	13.09539789	12.58275934	11.96060791	11.72106024	11.53543101	10.97507488	10.61576624	10.23813111	9.922543873
12.08967422	12.07722734	12.07755844	11.49742127	11.30379649	10.77010471	10.58794554	10.34152619	9.404315186	9.13126591
12.03830445	8.268069352	9.729995443	10.49733275	11.18511625	11.11510754	10.80057321	10.5360986	10.0987181	9.897865342
9.284508382	9.300197543	8.895750466	8.606010638	8.797318033	8.979842492	9.330661901	9.761401382	9.693011936	9.711748928
11.601621	11.10456504	10.53653321	9.740048693	9.394733401	9.0334031	8.576641542	8.422326934	8.321411201	8.581009615
12.00277589	11.39514395	10.49413713	10.58258979	10.68045747	10.50453533	10.29615489	9.779537257	8.527799541	8.157817144
13.78316893	13.96478554	13.67325108	13.30361157	13.11852649	12.70940557	12.36063164	12.1338689	11.34925114	11.21665991
11.12394581	9.279495965	9.063160222	8.733764499	9.238916548	9.563957428	9.581842347	9.540432728	9.512843433	9.706161108
12.8042934	12.57632044	11.80723372	12.03888628	12.08047072	11.62987109	11.43619077	11.28076475	10.53335025	10.62001905
12.30582226	12.62051004	12.38953032	12.29855139	12.24401778	12.02257932	11.72093789	11.40466655	10.82053108	10.91476819
12.67557303	10.95346976	10.4654904	10.13820768	10.28281594	10.26153075	9.930808417	9.708115223	9.443836198	9.197175879
6.627340909	5.836634214	4.689759857	4.46842566	4.620616228	4.141194638	3.867913399	3.36755127	2.410786312	2.414788585
14.46146002	14.70872037	14.59152215	14.21647306	13.69801756	13.07502239	12.75296695	12.58781731	11.71795526	11.84054891
11.82727524	9.000742609	9.391984693	8.70441447	8.641844544	8.407912467	8.049072245	7.834176755	7.382783673	6.779146588
11.46038943	11.86134702	12.24219533	12.15262839	12.33911417	12.38519133	11.97246975	11.8328188	11.68098413	11.77609893
8.319449168	8.801037913	9.92206684	9.821806447	10.02227954	10.01818037	10.3003981	10.46162872	10.37782045	10.43153997
14.82613391	13.8012298	14.31314625	13.41649154	12.83718795	12.05827742	10.83116335	10.23028525	9.259713099	8.51080961
13.34386038	11.74263855	12.79850763	12.07114427	11.61265075	10.91341347	9.526597823	8.919200972	8.098362604	7.27570267
14.28068886	13.01021449	13.7593641	12.79136129	12.07267717	11.40232791	10.12018351	9.524188593	8.452802163	7.77223444
14.40017008	14.89068245	15.15472586	14.76823752	14.35489827	13.67240656	13.09879755	12.91073207	12.02997063	12.15551169
12.2091999	12.6841442	12.74481238	12.13482558	11.93217736	11.72229661	11.45278076	11.17086821	10.65963726	10.38580884
7.555267436	12.47643843	10.20122734	8.226861975	7.661019568	6.99138475	6.876812163	7.717055611	8.247997406	8.97793447
12.63070082	9.546618344	8.778559771	10.84347706	11.74084942	11.71087542	11.62014163	12.0406632	12.86160306	13.35156016
14.55491465	12.25547817	12.88545606	12.08191382	11.59432485	10.96200996	10.14450333	9.994970872	10.12509151	9.956519968
12.63134682	11.1666364	12.10585548	11.81689636	11.76981408	11.41153196	10.69878984	10.21076504	9.443095558	8.907273595
5.484782987	8.075027867	9.030224675	8.84645031	9.002035244	9.117777042	9.564746349	9.806387523	9.855053991	9.745410551
10.97317171	10.1618133	10.50687039	10.58232751	10.55828803	10.77585728	10.56549104	10.48722727	10.30170277	10.5356846
11.01269645	10.98309488	10.75065177	10.63031354	10.4788169	10.22525742	10.14527141	10.28688831	10.5172961	10.96815597
3.062862532	3.036197977	2.704472863	2.472780176	3.061990079	5.292305206	7.730830689	8.578056248	8.784458945	8.682747088
6.125900048	10.70835079	12.41361726	11.75819522	12.16177273	12.36972283	12.07038136	12.5089469	13.1940076	13.80890757
12.11262488	11.92400663	11.65795243	11.32989232	11.14846653	10.90764246	10.80533422	10.68820309	10.3257031	10.5567993
11.56578314	9.828810685	8.96940232	8.512831362	9.207592727	9.556867355	9.826783777	9.890122182	9.689779454	9.842366783
14.27188706	14.00644422	13.33801571	13.25866155	13.1716637	12.90750006	12.774885	12.74500401	12.16920749	12.49269669
13.21860372	13.03043885	12.47650746	12.15354427	11.99721231	11.914635	11.75913759	11.63335546	11.1806178	11.08967451
5.48756474	7.741701022	8.296576481	8.474190967	9.201708112	9.906389484	12.24813775	13.47672316	13.91299894	13.49215979
11.33173452	9.826863914	9.017838764	9.169449184	9.613338958	10.14086031	9.862534467	9.380645783	8.993761048	9.008131028
14.70334701	13.21905088	11.6743644	11.83823495	12.76406113	13.41577314	13.80496047	14.19059669	14.32216641	14.36507195
13.97987111	11.43416179	12.09398011	11.83133497	11.68141845	11.50408707	11.15475366	11.00690169	10.65083859	10.26083624
14.98675108	15.05132135	14.73621471	14.39735632	14.50660562	14.61012006	14.67257165	14.8417938	14.98375801	15.20526169
11.78956952	9.006213753	7.299485452	7.900380105	8.140969776	8.446183217	9.191670021	9.785775306	10.16271073	10.57143106
13.83431633	13.77768188	13.614664	13.21420356	13.01990997	12.79669544	12.38121118	12.15667669	11.85459121	11.52820944
12.59048317	11.35224216	11.25160191	10.77546776	11.0617152	11.31146939	11.29373287	11.43778735	11.27527934	10.82456534
13.37303389	12.78198683	12.14210305	12.04805296	12.01073155	11.68587936	11.52928985	11.21967871	10.25455843	10.03584954
11.74202455	9.238193618	10.2527615	10.15770652	10.125537	9.901163851	9.693353326	9.752237343	9.485129287	9.289618118
11.72635721	9.183466768	10.06673511	9.441235558	9.508310736	9.54351225	8.993690293	8.685878321	9.435636194	9.841847257
11.63023347	11.15792129	10.93952681	10.60785596	10.82757831	11.03101978	11.31458051	11.61942355	11.64235357	11.63324637
4.140791117	3.8257043	3.909073616	3.754287137	4.76246194	6.351761595	7.572902317	9.606959722	11.73566436	9.128690103
12.73347132	12.44339253	11.7978802	11.65880625	11.93135559	12.388206	12.6284949	12.89962126	13.21200822	13.18466163
12.55289294	12.19933994	10.86215896	10.7640826	10.61804543	10.10742066	10.10379025	9.938436926	9.506439726	9.800817516
12.98259027	12.85747807	13.28975552	13.37266541	13.53663226	13.48282647	12.95991382	12.64813544	11.88767125	11.67198861
5.210045894	5.48907889	5.517509788	6.160347503	8.293074021	9.010483294	9.114685449	9.311643744	9.199845715	8.624884028
12.2597571	12.48380867	12.35275102	11.82182842	11.61911475	11.43367008	11.71249393	12.19296071	12.26621812	12.02244378
12.35083703	12.54806316	12.17388854	11.99258384	12.17667343	12.18739968	12.11599675	11.84030695	11.54809298	11.81610851
11.59908246	11.44660526	11.26988516	11.29495081	11.25038509	11.05464799	10.99324918	10.87139068	10.75900263	10.93190031
11.71838571	10.25028877	10.26462217	9.634272255	9.540271373	9.516220539	10.0372908	10.02313601	9.481669169	9.590728652
14.18340275	14.28766291	13.73572724	13.27235093	13.23485868	13.06412925	13.3376114	13.75199215	14.05692939	14.27394817
5.405683379	6.821026196	9.77920544	10.90222929	11.71070141	12.40749747	13.50899935	14.36244091	14.63252781	14.25247088
11.77604333	11.29138498	10.59804154	10.03978349	9.530409005	8.443903517	7.861120649	7.686769382	6.635024146	6.777439664
12.84426227	12.56148934	12.57546927	12.28382062	12.09876812	11.76219518	11.4386991	11.20161576	10.65425038	10.48544859
4.346242074	3.801398843	4.104854081	3.340974651	3.97566005	4.926783626	6.238176201	7.221356816	7.599115201	8.185193702
5.464630049	5.289226021	5.973530968	6.211762542	8.083620889	10.57398815	12.28099931	12.45108376	11.89639131	11.00281273
2.859386863	2.806179551	3.214666272	4.111871161	7.126020844	8.140297534	8.718197951	10.08413031	11.32868442	11.68672622
12.10347608	10.90984045	10.31270076	10.47890229	10.86072748	11.06683758	11.68036978	12.29998324	12.62494259	12.69423427
5.911789225	10.33683243	11.18628796	10.83827296	10.76063842	11.09155264	11.03763461	11.07995959	10.70893474	10.29488349
6.001772588	7.211753761	7.982596764	7.159560664	6.751317089	6.373592044	6.235672505	6.356689242	6.585965486	7.259723084
9.599627634	9.17175358	9.784997147	9.516419478	10.10262977	10.52881223	10.58683601	10.7864547	10.67761854	10.75630539
10.74604213	8.972541545	9.899691269	9.431579798	9.500696908	9.497829856	8.891333299	8.582226895	8.315501961	7.925825814
12.97647611	11.2025036	10.70519761	10.53333976	10.43578536	10.18352395	10.26497962	10.49802138	10.76134854	11.07900829
10.26609034	9.72327556	11.07583371	10.72141738	10.7496281	10.74713566	10.23849717	9.977204785	9.521396561	9.555434857
10.36506941	8.729883512	9.227908379	9.27991766	10.13248568	10.77855491	10.53471331	10.42832962	10.35548362	10.27112972
10.84158949	9.061644835	9.361373716	9.109287472	9.351085126	9.333928637	8.997231323	8.820795285	8.46252671	8.212150378
6.328238267	6.006065911	5.987774152	6.131800089	6.119214256	6.325521456	7.538880346	8.724408939	9.590598288	10.12612218
13.36886455	12.82276262	12.29533075	12.23868877	12.23795669	12.05975151	11.65973023	11.32575651	10.62434805	10.25907601
13.1750751	12.94775476	13.20711217	13.2546403	13.30658449	13.14216831	12.70702222	12.45838883	11.91667933	11.6816782
5.060469293	5.037936114	4.933389616	4.883856912	4.955203138	5.11244147	6.415893439	7.811700737	8.895743001	9.719583744
4.807312838	8.128527393	8.142477785	8.645212324	9.359440185	9.548731985	9.504841938	9.105379781	7.861125704	7.013442275
10.2419425	9.262198194	8.149287802	8.698260372	9.522531549	9.851500919	9.810912117	9.904582591	10.02924719	10.11331656
13.15788461	11.57533615	11.76628748	11.14195369	11.19370602	11.46244918	11.23652292	11.38974856	11.42964552	11.38412193
13.64946882	13.86183926	13.41744501	13.1956654	12.9862161	12.46883631	12.02887487	11.87879496	11.01493722	10.7349288
5.742045518	6.372534316	7.542793552	10.15720867	12.96257868	13.31620087	12.105466	11.34945756	11.55759641	13.2115456
5.231426853	5.371898465	6.517793382	8.358686774	9.529377019	9.744831516	9.3419575	9.132863894	8.884483711	8.645957553
4.072069448	7.797285856	11.29174655	12.11257998	12.18966277	11.33826162	8.92775575	7.341428763	7.674412203	9.171232603
4.672663339	8.083467931	9.005817494	8.723835169	9.438406569	9.766263936	10.71933574	9.778082971	9.199572275	9.342314939
5.446245639	8.847603399	7.504234171	7.611004497	11.00275265	13.63222406	13.8940981	12.34289495	10.1450249	8.981179673
13.89553497	13.56279811	12.93698478	12.64135139	12.33879669	11.72346537	11.54739255	11.52831429	10.65948047	10.67405391
9.617034436	13.74215884	16.48141357	17.66880612	18.11398352	17.91431729	17.02959357	16.40956345	15.89294408	15.56697162
3.100915643	3.192084306	3.875600819	5.434882742	9.043437094	10.4493324	10.65411264	10.62495267	10.20275645	9.128887437
5.486991456	5.083655123	6.02423409	6.236930368	7.022629276	7.701546817	7.210427953	6.454110621	5.80224863	6.879743502
8.01530024	11.69204442	12.93249805	12.8242455	12.46796935	11.456345	9.342863258	7.567971536	6.619604838	6.521192582
15.13325453	15.24103139	15.34141603	15.14609636	15.32750277	15.41685578	15.4348719	15.48636199	15.4422744	15.42275651
4.908034516	6.050289065	8.972258029	11.12009669	12.20352246	12.35583201	11.90508861	11.43663157	10.53660518	9.943843488
4.396874812	7.798424645	9.188129278	8.999866982	8.912032995	8.695107945	8.556326242	8.334195813	8.086376597	7.69673034
12.81497369	9.601658723	11.43451973	10.85366319	10.37145385	9.768414202	8.816883323	8.47961994	7.677116366	7.208027511
12.4491868	11.51131599	11.92630693	10.85899159	10.28876776	9.481826638	8.200283273	7.721299306	6.88455794	6.381083172
12.45277851	10.51370267	10.79807879	10.35633348	9.906635111	9.094469352	8.258154815	8.224115644	7.377795425	6.860499315
13.69987012	12.54643086	12.22729928	12.0441805	12.14198022	12.17320159	12.11466663	12.02798415	11.82225388	11.83611789
5.066254075	8.267396299	10.19144823	9.887232322	11.03190408	11.82054686	10.71756368	9.562329461	8.797560697	8.561224208
13.85058359	14.08810055	14.01703219	13.86620019	13.89210511	13.76999015	13.71537826	13.87269348	13.92785593	14.0377869
8.043879463	8.197003622	9.166735047	9.873127972	9.988221351	9.607964731	8.619790785	7.852288175	7.380702262	7.440424795
3.502938774	3.01515101	3.764048917	3.290014472	5.032799997	7.73008316	10.73968739	11.13828244	8.029165062	5.43113605
2.769286075	2.764887412	2.73634089	2.930407751	3.0783624	5.802318764	9.438710065	10.18256016	6.590667611	4.307493116
3.436795984	3.608356059	3.576934293	3.33004135	4.395356662	5.960035678	9.514796658	11.12944622	12.21914719	10.91574287
5.466805831	5.400873217	5.548264438	5.529020559	5.634078387	6.31233072	9.272972731	10.80430999	7.81300843	6.091635857
5.705561382	5.196369187	5.294342569	5.393154069	5.595412093	7.439131235	11.01990403	12.20953685	9.58833451	7.223343677
12.23105414	12.63792108	13.28698568	12.67679764	12.88219008	13.25822412	12.98281787	12.75010366	12.55865736	11.95917331
14.42559852	13.6138438	13.28376859	12.68283596	12.18242368	11.36523449	10.35729965	9.845016505	9.14077061	9.009475557
13.58949776	13.51323371	13.00938316	12.706758	12.52307995	12.28037427	11.91288242	11.76643393	11.23791342	10.85319357
11.91067402	11.61147726	10.40494268	10.25319729	10.16654682	9.659659365	9.501927572	9.427068045	9.00473013	8.987464404
3.695118221	3.286149897	4.716484041	6.699869103	9.278517249	10.90444173	10.85077567	10.31645199	10.13034037	10.15617513
5.06098577	9.392414903	11.49210724	11.5697846	12.17272315	12.83101373	12.89668675	12.29298788	11.20889014	9.953134654
12.61252828	10.63583136	7.69605351	8.039498213	9.642852242	10.28551586	9.919702254	9.656755838	9.817380513	9.973213838
13.70992199	11.58190237	11.97816767	11.72123871	11.96859005	12.02059112	11.69903002	11.6558034	11.66103062	11.59198954
12.97506426	10.40001352	9.181892706	9.571533385	9.944142594	9.876494252	9.14699829	9.135283363	9.466273052	9.224976109
12.23008414	11.07211648	10.39507728	10.17536913	10.49492308	10.54291502	10.30767158	10.16692625	9.872596239	9.756592647
12.52898874	11.55882816	10.56838489	10.74495702	11.47137456	12.29905944	12.2326868	12.1484235	12.33497152	12.49546078
12.28437872	12.63043265	12.42379095	12.02450446	11.86643662	11.65861325	11.57108644	11.38743663	10.83886829	10.56157961
9.520218677	9.505300472	8.279449616	8.460328122	9.021374193	9.172241479	10.15493173	10.69414704	10.99238316	12.23346514
10.76303686	8.3561016	9.870185536	9.86991416	10.2174575	10.51497213	10.71351124	10.91284097	10.48699476	9.945228481
9.185403942	7.460191223	7.598723413	6.950911961	6.789567966	6.337301643	5.885118902	5.458803071	4.777707041	4.439695491
12.56180106	12.27800143	12.27038972	12.04374826	11.73613126	11.43083498	11.2824098	11.13418451	10.64156834	10.51738792
14.04327797	10.85592083	9.535567659	9.077102777	9.57291379	10.22085726	10.63111573	10.2584366	10.04528708	11.07460619
13.05931992	11.33657027	11.33681818	10.67212974	10.61605983	10.45594658	9.896044966	9.455698967	8.801075796	8.221399516
3.276657372	3.323565062	4.75434647	4.326241201	5.805949156	7.481146451	8.872033322	9.136140346	9.159796977	9.398204836
9.829532019	9.032626241	9.364954821	10.14003332	10.97981133	11.92792367	12.96352167	12.95423344	11.46204421	9.56844046
15.88388319	16.17409439	16.11429499	15.98299454	16.48637356	16.94942267	16.91238048	16.23694422	15.20069043	14.63810614
12.78910865	12.24950566	11.32179904	11.41304304	11.54901644	11.4513232	11.21124276	11.08250393	10.9124939	11.62099743
14.12737263	14.21566521	14.10289134	13.63765306	13.61999291	13.69763601	13.82560091	14.14620221	14.31435883	14.34089123
5.396391155	5.437901924	5.392886843	5.040864085	5.47882229	6.052061487	7.69424174	10.29846426	12.51720386	12.14204892
13.90902376	14.33544376	14.62801345	14.52702984	14.28188508	13.80925382	13.15643209	12.72382134	12.03749797	11.4467003
7.24800678	11.72210915	12.55148575	12.77130563	12.44048162	11.78890786	12.20578653	13.17608609	13.88180532	13.84162124
11.85643826	10.08495478	7.815735493	5.910549849	6.48627888	8.217613737	9.811520727	10.44109435	10.91484344	11.41935584
14.95198035	13.03436199	10.35383096	9.695984774	9.920128252	10.93632534	11.99343952	12.55443871	13.03759412	13.45480856
13.07171596	11.76821026	11.09436664	10.72664849	10.77023297	10.72505423	10.50134612	10.30334563	9.552215729	8.882635368
3.24700739	3.914125998	6.307868656	5.001403017	7.393707183	8.913154161	11.87112092	14.65367656	15.91563662	14.71220131
10.98183014	9.346131351	9.486349106	9.876888096	10.6487593	10.84135857	10.56082379	10.36623056	10.52947489	10.89043447
10.89698925	7.369741075	7.386304711	7.054270485	7.512275789	7.643273729	7.724305546	7.679263131	7.495831638	7.517708745
9.915555061	9.042976412	9.701887008	8.794537659	8.727664779	8.798857616	8.838875567	8.890712815	9.14020743	9.28168081
9.942556876	8.410187502	6.701125411	6.507268837	6.587418058	6.934340176	7.248107575	8.592089633	10.48289696	11.55717508
13.94174527	12.93865613	12.80581121	12.44190107	12.26090987	12.04484241	11.8312331	11.65089758	11.30442196	11.29271187
12.08970471	11.97245432	11.66604225	11.32042273	11.27743461	11.18389889	11.37151277	11.52204539	11.81860177	11.95113427
3.867299566	8.358520136	9.417043791	9.587117131	9.275325302	8.40890889	7.150344229	9.431848432	10.99689257	10.67195408
12.39349397	9.914980228	10.3259177	9.619822192	9.558633211	9.603632708	9.679644922	9.83656337	10.14322722	10.57235551
11.20469534	10.48414336	9.701730436	9.472030037	9.509194429	9.381063172	9.554808246	9.357831617	8.717807397	9.061867576
12.42875306	6.985036947	5.588612097	6.089720821	7.596940447	8.596546385	9.897651631	9.89366348	10.34990758	11.0679824
11.56691142	9.638403734	10.40694387	9.985731834	9.886160788	9.975201469	10.55296961	10.81130366	10.12052397	9.605312282
13.64061235	12.8099407	11.24833277	10.98795178	11.24910714	10.80854486	10.67639702	10.56924116	10.06979826	9.763658337
12.5425425	9.648778656	11.41810461	11.44609433	11.5802971	11.34827452	10.70405658	10.36276531	10.3402916	10.26875643
10.5195518	7.588369353	8.457227202	8.459434422	8.578846579	8.757788426	9.103749876	9.310969952	9.164402603	8.966019038
2.576371095	2.617774328	2.536493525	2.253854687	2.343479411	2.091877131	2.402978713	4.196164095	6.242360679	7.550230161
14.64687125	14.7389219	13.85723637	13.62633146	13.37901038	12.78641815	12.27459778	12.01720922	11.47184668	11.10275009
15.55055029	15.27570649	14.9629979	14.07506888	13.56421933	13.44048766	13.1351009	13.00554264	12.69756265	12.28996913
14.922725	14.68796309	13.49174811	13.47306092	13.07174616	12.35164371	11.81565996	11.44307944	10.78795569	10.38913894
14.76763123	13.80526602	13.17344354	12.67681494	12.57343616	12.47336917	12.04603171	11.77657588	11.52429169	11.21949648
11.83656272	11.84458276	11.75812902	11.4944706	11.29980861	11.04041454	10.77401772	10.56468992	10.07250664	10.01640814
10.73778883	9.590912046	9.395476013	9.103074925	8.932316573	8.720007971	8.243704905	8.042963261	7.685326571	7.318978162
12.48663681	12.44909037	12.19839641	11.28071906	11.17190795	11.02480688	11.10632005	11.12374974	10.48076034	10.18285219
12.40152399	11.97142311	11.63423351	11.09756855	10.9697937	10.9090536	10.70439978	10.55816578	10.13790569	9.991832305
12.05102889	11.08279452	10.70333593	10.07284157	9.858332935	9.714824005	9.29801905	9.142163368	8.818146448	8.46504318
3.340245962	7.057592061	7.638432407	8.472108388	9.5195791	10.13438183	10.57435707	10.55576695	10.23693618	10.12420192
10.84498661	9.444471444	7.892222543	8.231017679	9.14375356	9.402708345	9.617062982	9.922061751	10.6210826	10.55903043
4.35048424	5.117280751	6.158559234	5.301452728	6.546628026	8.398668144	9.77803861	10.35999606	11.08742058	11.98361436
15.85147563	12.4139102	9.665092829	9.022506398	9.431408578	9.558278136	10.66289723	11.60244038	12.47311621	13.35127804
13.76723648	13.6349269	13.43335452	13.13719625	13.21097743	13.34417014	13.56478366	13.89466121	14.0460757	14.03366645
15.96849883	15.55075408	14.71135005	14.67169583	14.9225663	15.03203705	15.03273442	15.12116635	15.0628096	15.12028822
10.73600559	7.850149079	7.583131965	7.430531104	7.939958616	7.976681147	8.640319428	8.156864774	4.930886062	4.770356556
14.8522213	13.50806426	12.70511567	13.16883429	13.50337957	13.53995185	13.48010853	13.50346951	13.28261539	13.2985789
12.36726537	11.21345768	12.12267481	11.91489373	12.34386213	12.64179813	12.54487287	12.37480704	11.8319472	11.40633496
10.07452131	5.98341523	4.390376915	5.920911744	7.041667979	7.064685467	6.946377952	7.205955774	7.97924136	8.271763392
10.54061457	9.858896227	9.545044476	9.326075084	9.221500158	9.043586455	9.117299452	9.130176088	8.796976346	8.809307561
13.74226498	13.94988155	13.62519051	13.582438	13.78210894	13.75382499	13.62663631	13.55648888	13.10617757	12.98053089
11.1101666	11.56467736	12.05919022	11.56386727	12.09291824	12.22058894	11.8418513	11.81891364	12.17818328	12.46897467
12.01903788	11.7351032	11.90700647	11.12927554	10.65195728	10.22657099	9.549976864	9.260258195	8.664732052	8.285100031
11.03231047	9.337194042	10.05483313	9.561785296	10.16999459	10.35926069	9.943891779	9.545904423	9.145997606	8.775345659
12.6692258	12.44461513	12.06715414	11.34920186	10.73499317	9.809590756	9.185476265	8.900249539	8.132516206	8.195100518
14.31055649	14.38288391	14.03452487	13.82911361	13.53603034	13.19859774	12.85500579	12.55461689	11.79366116	11.47608854
13.49217911	10.8247626	11.33635369	10.87069005	10.67713777	10.44315489	9.936738905	9.912284342	9.55947278	8.710182274
12.97145336	12.19501809	11.83495373	10.84128101	10.10252904	9.271339307	8.27284944	7.72204625	6.785370799	6.310760286
12.61337598	10.17640354	10.91903569	9.89545488	9.122992405	8.245585766	7.544510706	7.802279264	6.800159942	5.756162992
7.923433108	6.322848746	5.185138051	5.318634806	6.548129149	9.000829987	10.98344064	11.89222787	10.64874017	9.894055119
12.46876945	10.77114024	10.26906663	10.57758245	10.51979814	10.52356217	10.75730236	11.26149043	11.97287882	12.55944285
11.94027864	11.95140043	11.56982253	11.03925605	10.87932272	10.58406239	10.69013751	10.81088164	10.45773126	10.83568534
13.00739882	12.06842142	12.21660839	11.84437327	11.95567733	12.09563663	11.89694959	12.05199665	12.36516627	12.39755803
13.86048709	13.74744924	13.66797699	13.44739761	13.26451189	12.92634611	12.6158185	12.43088007	11.99086267	11.84466445
10.7021903	10.71285672	10.41323375	9.669226548	9.840701653	9.818276257	10.12807886	11.11596834	10.28784402	10.26984561
13.56546422	13.79205032	13.63983656	13.47511371	13.54053171	13.39074934	13.11829983	13.0043797	12.66301571	12.39719745
11.87675228	11.56158408	10.66531424	10.49295384	10.37812787	9.928812709	9.847136028	9.711000969	8.968621793	9.239358276
11.670614	11.31622382	11.21546089	10.72516972	10.7908457	10.81503322	10.92666931	11.01352525	10.68151216	10.43275499
9.442047648	9.03538637	8.133416038	7.575082848	7.413695568	7.008496229	7.031975993	7.100350445	6.315218286	6.563007907
12.73367333	12.65968771	11.98070575	11.53368651	11.44235497	10.87903771	10.94729178	10.94791872	9.888040092	9.964558778
12.65681243	8.8073157	9.459248616	9.815550586	10.0832432	10.01796995	10.02923487	10.31456745	10.26086322	10.01016121
13.94391769	13.76776243	12.96750443	13.07084171	13.45167559	13.27969799	12.99389919	12.83765232	12.263481	12.36076915
11.43123687	11.59879605	12.30692625	12.31691417	11.72601889	10.68303059	9.846016652	9.51992703	8.612692318	8.878826938
5.683390223	7.662881204	9.735085217	9.610650588	10.07709775	10.70835688	11.35499567	11.73009114	11.09436892	11.55110334
12.91126204	12.99881611	12.767514	12.64955125	12.581937	12.41266201	12.03727209	11.76552722	11.02035125	10.76796166
12.17460777	11.81975638	11.03593336	10.67926278	10.66020925	10.2888624	10.06941175	9.977505922	9.562410429	9.590330525
13.28954878	13.95350718	13.8358217	13.41526673	13.22672807	12.8428777	12.33840008	11.9797095	11.22484201	10.8070574
15.00145136	13.30394115	14.59185455	13.26071954	12.55679504	12.20643391	11.23220632	11.21267011	10.20555348	9.039134176
11.59651966	8.651756809	9.081658395	9.111873562	9.617516636	10.04179006	10.42323891	10.54745046	9.939600513	9.435074184
14.95482718	14.94243228	14.51372552	14.29474456	14.23935347	13.7947622	13.6208726	13.47367751	12.68605134	12.66028327
14.09726642	11.51619469	12.76475331	12.28225438	11.68691695	10.85697756	9.698989755	9.68137508	9.340390342	8.712323334
10.14422927	9.832374072	10.21549663	10.14296933	10.35445166	10.24031584	9.625511572	9.27689248	8.823699373	8.97931517
10.44037134	10.54324044	10.5549067	10.07564831	9.862901507	9.568889421	9.090242608	8.801825145	7.953932222	7.282618167
18.05899146	18.08853406	18.15843596	18.09691937	18.15738227	18.14771062	18.07930184	18.0804046	17.93747324	17.95036294
15.49873265	15.59751694	15.63443904	15.42660871	15.49179992	15.55916069	15.48558226	15.59023335	15.53805192	15.4834844
15.74521484	15.84512222	15.74951547	15.62171908	15.6420503	15.61013553	15.52171649	15.60317217	15.55402074	15.5443904
15.75720562	15.78663726	15.95560503	15.73937091	15.76506487	15.87435277	15.73606267	15.83445991	15.8611001	15.77565361
16.22119116	16.19266559	16.33931868	16.15424047	16.20883182	16.33849356	16.22413696	16.36010892	16.30418863	16.30246842
16.96959888	17.13117299	17.14584133	17.04624116	17.12341012	17.13743344	17.0457569	17.11776988	16.94043695	16.95654344
15.7071952	16.06323836	16.06995181	15.91143488	15.97321957	15.98945232	15.92426987	15.96441572	15.86832821	15.81926952
16.23762735	16.259815	16.38665984	16.28256544	16.31954109	16.2796049	16.20113833	16.24411249	16.0790318	16.10250784
16.50163592	16.81334159	16.7750408	16.57070546	16.66416555	16.69649528	16.62346278	16.68364778	16.60731353	16.58899393
15.61071111	15.97897076	16.03200983	15.84474583	15.97802134	16.03512193	15.8974313	15.99728924	15.88293549	15.85412984
13.64544208	13.33795925	12.79657847	12.70205932	12.58284313	12.35279797	12.19791437	12.18740206	12.08696462	11.72854814
8.389387746	6.273873329	6.810885868	8.068543393	8.767836545	8.829622556	8.883094098	8.595177359	8.720023329	10.6585242
16.69849505	16.89299275	16.84381856	16.7725282	16.81443327	16.77012025	16.63511589	16.70326557	16.5194415	16.51679038
16.75575172	16.84553599	16.94376626	16.84542551	16.85010517	16.7329111	16.47292727	16.5271809	16.4657643	16.42546097
17.48726482	17.20738618	17.15871096	16.7918794	16.46783005	15.98825909	15.38639814	15.07182906	14.56588685	14.39832381
13.63357416	10.78223858	11.78983596	11.29331406	11.20457095	11.1009636	10.72064447	10.63852955	10.43019596	10.13303729
14.4485345	14.0938818	13.54866389	12.85190569	12.63159685	12.37648375	11.85375634	11.61845672	11.32491447	10.99981424
13.06511424	11.39209678	11.50484375	10.96112953	10.74160981	10.64496749	10.2028367	10.01810075	9.703283906	9.274388153
14.28944917	13.67468136	12.95970892	12.46692632	12.27105686	12.14815209	11.74836119	11.56807691	11.40083574	11.11430712
12.44918747	10.98044604	12.52451433	12.36272767	11.91237196	11.14572969	9.83156216	9.00177262	7.979031479	7.333924307
11.66968722	11.97204654	12.57601175	12.29823183	12.34986654	12.35686673	12.00893644	11.8203069	11.35797016	10.91768415
14.24873969	14.49811418	14.61050092	14.26542013	14.48706967	14.83277749	15.11327272	15.05874011	14.0602753	13.41795635
6.045581362	6.206696457	7.642776652	8.058464527	8.625909361	9.038144884	9.206258028	9.273096571	9.293167022	9.165918578
5.638611486	7.470596474	7.37336424	8.93996674	10.79382558	11.55183256	11.88422296	12.06175619	11.96745698	11.7926007
10.21699201	9.131548657	9.193226438	8.644802387	8.31835709	7.772976559	7.085695759	6.430624132	5.795774034	5.516442029
11.31642885	8.500993249	10.41208769	10.38428233	10.06703548	9.863359779	9.248318418	8.924906061	8.686112226	8.44576048
13.06445974	13.35655888	14.70906819	14.20312201	13.90013561	13.71141014	13.00590835	12.62279441	11.85492386	11.23015298
12.99534732	10.31117805	11.13218861	11.17663384	11.55746478	11.79412081	11.44984714	11.33715928	11.29690172	11.13879205
12.16897906	12.25290989	12.39985126	11.97853894	11.85938187	11.40563426	10.88306643	10.5109367	9.663371674	9.344868449
14.93625149	15.32709642	15.62884957	15.18805119	15.05198316	14.77621565	14.4048478	14.248331	13.57098227	13.35164461
3.754671022	3.967506933	6.430630702	7.843582434	8.050676634	7.096192	4.951264888	3.741241102	3.176297578	3.46888533
13.01312646	13.17100295	13.00266505	12.72376734	12.17182587	11.44999355	10.81794449	10.53984426	9.754160556	9.980447501
10.94152717	15.25151162	9.321150149	6.462412594	6.234762732	5.304804165	5.024743998	5.381376558	4.28196284	6.609824214
12.41273694	11.31753546	12.40768834	12.1262459	12.3319779	12.48958275	12.30400426	12.26037404	12.06499153	11.70308223
3.560167484	4.083271394	5.352560066	6.993603762	9.070400396	10.04304032	11.23189593	12.02069251	12.62835135	12.62463371
13.66854336	12.24408039	12.25400998	11.99869297	12.36845617	12.57800432	12.54226794	12.51487229	12.37689051	12.17828048
12.03553432	11.9936115	11.94731446	11.788311	11.61282489	11.4134495	11.09059963	10.88175443	10.24851066	9.935187961
13.54590659	14.23421869	14.91853409	14.48349148	14.43488728	14.37986246	14.20589999	14.19504372	14.06249194	14.05248455
12.01547411	11.58228268	11.03100248	11.17188139	11.31619487	11.46092696	11.66867225	11.93641324	12.19436484	12.18053786
13.13389674	11.49596083	12.94786019	13.08921434	13.79689281	14.23105819	14.1725624	14.06175739	13.41821213	12.57759689
12.77922804	12.06960456	11.62613518	11.66266132	11.62365048	11.48863055	11.78172733	12.01196613	11.82109951	12.22431809
10.65825185	10.94948987	11.1777568	11.16982919	11.30470927	10.99702237	10.5294775	10.15747773	9.325064996	8.833473035
12.68988155	13.03505488	13.35497564	12.94386364	12.62491792	12.17934503	11.86076993	11.61529164	10.70128753	10.75530878
12.18538874	14.77517971	14.07422438	12.22730698	11.18171838	10.1410832	9.473096163	9.262349912	8.515278784	8.689828432
14.17847179	14.62242081	14.94025739	14.45558404	14.11962106	13.49232729	12.8585095	12.50670692	11.51962785	11.35638698
6.756373926	5.489099753	6.004076775	5.254165363	5.965963728	7.952628578	9.454837864	9.184267865	8.894416862	8.900050783
11.48577562	10.07403158	11.01649632	10.41784638	10.36997758	10.37625256	9.902088448	9.63594352	9.306177722	8.962680967
11.3582697	7.858686973	9.770682653	10.00550203	10.29801106	10.49551529	10.25914291	10.05666191	9.917554816	9.71884889
11.04834961	8.520565443	9.029768252	9.018860798	9.354357002	9.729462342	10.01882159	10.2128488	10.12328439	10.07024311
3.842951564	3.453763365	3.585827468	3.778682037	4.070873399	5.622046728	7.542688818	8.331043574	8.479280388	8.102068959
11.45582482	12.28192053	12.17169543	11.36965551	11.20561627	11.22516258	11.09946957	11.32323122	11.76319566	11.96341153
15.93552216	16.03994068	15.48042522	15.12328856	14.97256165	14.48275459	14.06997092	13.71918632	12.67247542	12.35108635
10.17036541	7.996058198	8.268308271	8.159973826	8.18819844	8.058036878	8.356207705	7.887594563	7.371328141	6.816932462
12.89665918	13.08576323	13.05368432	12.80328988	12.58893565	12.15300942	11.86799927	11.67112778	10.99771381	10.97504453
11.98007063	9.650969812	10.11297958	10.12696384	10.50552033	10.62640907	10.45851973	10.36749572	10.27677615	10.35250133
14.31760744	13.95363935	12.78921311	12.83550509	12.77235041	12.55329008	12.51902493	12.41497266	12.07482531	12.26673082
12.83101948	12.19023468	11.41594695	10.98370061	11.13955511	11.28465016	11.15741136	11.47356579	11.67800925	11.60929355
11.45407701	11.41163411	10.60254961	10.17628131	10.01859871	9.833746728	9.635014724	9.455294161	9.543929988	10.7615494
3.433156964	4.755908825	5.754593496	6.483245464	9.054501179	10.30221209	10.13757774	9.870584663	9.23546312	8.808412502
5.044104553	9.428007204	9.871333886	8.893851793	8.709564382	8.500122892	8.473655204	8.243557684	7.822903862	7.119209559
11.14820541	11.27184729	10.54762366	10.26398976	10.44256274	10.55593365	10.86166508	10.56691651	10.88042923	11.19084944
3.075421333	3.91188339	6.044135179	8.50338807	11.5909544	12.85169519	12.76909091	11.7829212	9.739563594	8.211402603
11.99657839	11.3986657	11.02390302	11.19255606	11.6621695	12.00780064	12.02582681	12.05859518	11.7316121	11.24826874
14.31060113	14.67866129	14.69957193	14.25294412	14.16227149	13.85770687	13.57790787	13.42791901	12.7900702	12.66425062
10.03749788	13.83335577	9.830934359	9.050759135	8.694884755	7.97404695	7.356671098	7.156553946	6.401185544	6.682773748
14.1726075	14.34020396	13.71639403	13.34029976	13.12575128	12.87164963	12.7918076	12.72112419	12.19136331	11.99803712
12.75048382	11.41214208	10.99018652	10.41121881	9.790632375	8.824354324	7.585096641	6.955917981	6.101924896	5.733549683
3.273958496	3.158808276	3.551356477	3.359280186	4.3865065	5.644069308	8.768276181	11.24198821	11.5425012	8.899762582
12.76847294	12.2135441	11.62687059	11.30232694	10.94886865	10.64311686	10.26469106	10.03998956	9.595115863	9.001797589
12.33507731	12.13205646	11.02642817	11.2415842	11.72115615	11.79352441	11.40638357	11.23552421	11.04561609	11.02733949
12.43645244	12.65293312	12.14617352	11.88464731	11.79889089	11.62138992	11.4886807	11.48760368	10.89363225	10.48268985
12.25306074	12.35591339	11.5053101	11.1587194	11.01025998	10.8935131	10.61114676	10.11686854	9.231360547	9.298484553
13.62374104	12.39430644	12.22481577	11.68174621	11.61766852	11.7269491	11.57930195	11.6820427	11.72868669	11.72504822
14.02437138	12.70957433	12.37795623	11.92337845	11.54192593	11.04004858	10.43909977	10.09700243	9.452361721	9.38473846
15.50726874	15.79477956	16.24553123	15.8013561	15.36586962	14.67132957	14.11727328	13.86780517	12.97039147	12.71098595
12.08609054	12.24727851	12.50122172	12.12270258	12.11781562	12.27059548	12.31219003	12.29300505	11.9159225	11.50918861
10.52853666	10.05926305	9.882005281	9.915090294	9.871868327	9.505658116	9.490769082	9.50716255	8.80683365	8.172982773
12.2670656	12.22375445	12.21602798	11.74988956	11.67641769	11.57165926	11.49545852	11.45142839	11.27664555	11.18997941
5.710873959	5.162494652	5.37588815	4.788831756	4.810829128	4.200202061	3.768643774	3.516462866	2.742117233	2.480272502
13.03458912	12.01204827	11.12882072	11.59889222	12.31298968	12.64413981	13.0358958	13.39203701	12.89488245	12.10956688
2.409869552	2.208967757	2.28681513	2.53211444	2.327912839	3.795968666	6.814486685	8.028745617	8.901483662	9.087975226
13.57641998	12.99522753	13.03280368	12.954715	12.90168838	12.703765	12.6180954	12.93257104	13.0694535	12.9222431
11.27170407	9.514540916	9.483714457	9.457268462	9.569982468	9.482940789	8.986413858	8.722938577	8.381469648	7.96360148
10.38507473	10.88465235	11.24240141	10.46993518	10.44209188	10.3429424	10.39125618	10.87914062	10.96897609	11.45233468
14.3586495	12.2309487	11.79341124	11.67198575	12.11471502	12.61404037	12.42868997	12.22782274	11.76611358	11.21410491
11.94740758	11.47498137	10.36855965	10.11825445	10.22376687	9.941475937	9.982553511	9.858705311	9.285591927	9.324884423
12.22344286	12.27417745	12.96581268	12.67023149	12.68499263	12.55034168	12.22038492	12.10534616	11.70567483	11.40700907
5.999820351	6.099155477	6.784930373	7.720240358	8.301023048	8.157156493	8.319122235	8.465407275	8.490555094	8.876021698
11.71119199	11.71437701	11.02309749	10.49361312	10.56811491	10.68976184	10.386912	10.25564588	10.21850057	10.1549663
14.7087155	14.64070677	14.63266297	14.02830312	13.9390701	13.68591735	13.30159383	13.16491548	12.7726161	12.6576379
12.55444964	12.46331639	12.37541152	12.06185388	11.82955511	11.55631697	11.36485162	11.23233842	10.77315313	10.75475375
7.273746054	7.220297871	7.230533562	7.156719173	7.413334038	7.520390687	7.551333792	7.853138275	8.734439414	9.977618257
13.1466386	10.60635982	12.63726837	13.07159319	13.7400814	14.25996661	14.00497201	13.74757124	13.32021813	12.60799604
12.70632313	13.20042725	13.44306595	13.07339756	12.76244237	12.61531521	12.21641218	12.10773465	11.83905468	11.5467117
12.40175832	10.84742647	10.54470151	9.963607955	9.836717778	9.693229356	9.299786694	9.166705173	8.756786741	8.405568214
10.67483166	10.11716879	9.717187967	9.492032198	9.299280334	8.751088026	8.342325349	7.99588306	6.954654184	6.332234609
13.86606093	12.21523944	8.712699401	7.437761527	8.603360254	10.32330255	11.15893854	11.48407112	11.63408453	11.35845875
14.00285082	13.64347227	13.45000006	12.96199068	12.98955155	13.15260751	13.1448524	13.32155617	13.08657879	12.71637958
2.7699899	2.638498046	3.402104554	3.376807352	5.859168152	7.987441542	8.705781128	11.16712543	12.75795808	10.43166772
11.75566281	11.22769279	10.84024045	10.50931355	11.01473315	12.65756683	14.95136763	16.12337914	16.75054653	17.02985493
3.985582125	5.119509074	8.15377029	7.323601778	10.04690862	12.76603752	15.22522849	16.48791174	17.08080388	17.362136
4.971692609	9.98451292	12.06418815	11.71072852	11.17283219	10.63903185	9.704560474	9.185356323	9.279251931	9.125478083
5.393028027	5.211318339	6.482479646	6.534223451	7.121144045	6.954148776	6.988613054	6.696615816	6.223298772	5.994052745
10.21979699	14.92239445	15.89213704	15.41437485	15.26709952	14.25512595	12.365011	10.42054229	10.60548497	9.692513465
14.03615071	13.80127197	13.08783068	12.77289031	12.82138308	12.84301517	12.83250466	12.86256546	12.53251793	12.27235767
13.628602	12.03972167	11.45394158	11.41744429	11.75370822	11.91728767	11.68529118	11.63711713	11.20576524	10.67628029
12.01667945	10.8066464	10.92249517	10.76772022	10.9538598	11.10960054	10.84387219	10.52556297	9.989050445	9.513671058
11.50437334	8.666013706	8.998645506	8.507710669	8.766294525	8.848579377	8.610641551	8.525432194	8.412180535	8.157229428
14.7446108	14.3498516	13.98917968	13.4592193	13.00374052	12.60593672	12.25368051	12.11575233	11.84207812	11.74433809
11.09164263	9.244488765	10.54121426	10.30013567	10.57006626	10.70227889	10.63776113	10.66798622	10.18740267	9.489244374
12.33982822	10.27081403	9.915520177	9.934747267	10.09366337	10.68057931	10.44881041	10.76248334	11.1643254	13.55890176
11.43846594	10.95365173	11.40408036	11.12083758	11.02596849	10.60679604	10.26073676	10.1337742	9.370769144	9.295588266
10.74700074	11.07406837	11.49530174	10.89233576	10.7016639	10.61978752	10.52473721	10.51296046	10.3383624	10.42969599
4.844406371	8.640535886	9.602594601	9.437174529	10.07659211	10.42127552	10.33400088	10.41398015	10.31690262	10.00550058
13.14164011	13.55299956	13.75912801	13.57951329	13.53053349	13.51615418	12.90416528	12.23536569	11.87544354	11.67938666
12.88462417	12.34171553	11.80194921	12.45137766	13.16449201	13.56824769	13.97315858	13.72260533	12.53244564	11.85173465
3.474288671	3.396371036	3.525646981	3.180291284	3.463661902	3.677707545	3.419194404	3.643473997	3.324480986	3.366442711
13.89348826	11.42981661	12.32050551	11.47508504	10.76071832	10.31092967	9.230790566	9.585414594	9.633198334	8.579714645
12.39215647	11.14927367	11.78194709	12.07082	12.56860545	12.87514237	12.63199728	12.28434015	11.95873747	11.47817742
2.503171577	3.667159558	5.418782234	6.631861989	7.987097493	8.571906211	8.986249603	9.758556974	9.762464561	8.717557665
3.233949171	4.624887673	4.593947077	4.221252823	6.138755706	8.03660992	9.638030562	10.7889966	11.6617646	11.88793244
13.27555619	10.24451928	11.29604165	10.80104668	9.947320472	8.976759776	7.840807942	7.235620002	6.993839442	6.977059186
5.582249911	6.9748494	9.30943774	6.793056309	6.589332541	6.7028301	7.891237528	10.30748989	12.60459811	13.96761069
11.23596505	10.65288848	10.38402604	10.79389698	11.76569146	12.74264322	12.69445474	13.05087849	13.21531143	12.6506146
12.58166201	7.238742004	6.184026909	5.57782087	6.71818023	8.809065987	10.39842916	11.34803516	11.68116904	12.038713
10.2020396	8.404593707	6.115855685	5.433551947	5.575048127	7.163233841	9.472525101	10.39552436	10.21240148	9.493186711
11.91110738	7.40560732	5.200392993	4.65295393	5.878080949	7.26478858	8.51795135	10.51657008	12.47485318	11.7517684
11.58215385	10.99290886	10.72162073	10.54066719	10.63861476	10.30758299	10.23210355	10.27902878	9.87492871	9.732129248
13.28736787	13.29811839	12.69460692	12.45672862	12.29426974	11.86191792	11.80765706	11.75633636	10.9819625	11.1202557
13.83579092	13.68021049	13.36939303	13.13058515	13.18839031	13.27343326	13.21744938	13.00020885	12.15121324	11.66226384
11.19697921	8.950894344	10.58683039	10.06831851	9.824476692	9.639418377	9.018056188	8.685139724	8.123791803	7.178921928
11.85790513	12.18792345	12.06721785	11.62213878	11.38192109	11.09274503	10.81383252	10.61778591	9.872441011	9.804210701
15.43441596	13.80508311	11.63409855	11.32024071	11.61276967	11.70682229	12.04192368	12.37013476	13.00991659	13.82992619
14.4645023	12.51289164	12.75405106	12.18662136	12.26453312	12.01230454	11.53804102	11.14503165	10.75516676	10.53906022
13.79075643	13.75822485	13.22187118	12.92104106	12.75409092	12.28127694	12.13488707	12.01497529	11.23034715	11.21573416
15.72349396	15.15535914	14.11881285	13.81140907	13.43605256	13.00325874	12.99265246	12.83831109	12.33250277	12.24588148
13.44369751	13.77826184	13.45229249	13.01541922	12.95258365	12.90048882	13.02530299	13.18993342	13.02537353	12.82661124
4.181252203	4.787167744	6.324669444	6.99117012	7.697582836	8.494552478	8.894775883	8.850365693	8.415849402	8.056914817
14.3338816	10.5518739	8.981700719	7.825761365	7.837849479	8.235014463	8.970828594	9.217877808	8.998918748	8.521819346
13.33655406	12.85562765	12.18198447	11.91277764	11.69511677	11.25076482	10.97855473	10.84593771	10.11762323	9.974372905
14.68274229	14.40164653	13.57996957	13.47004802	13.34163328	12.89687758	12.56030902	12.32874511	11.56538231	11.30646806
11.73225199	8.869326131	9.978908614	9.543743691	9.740951388	10.06464839	9.666447831	9.461331132	9.288189445	8.884578093
11.46012976	11.21908178	11.12236021	11.22229191	11.25819679	10.94758556	10.62944908	10.31243607	9.753903364	9.531886847
14.84835251	12.37465538	9.96347772	10.05118869	11.14795502	11.52394403	12.16761006	13.10286064	13.92157789	14.53289614
10.06154674	9.425695106	9.666786503	9.80887045	10.98619502	11.8797061	12.21072756	12.38033801	12.47524718	12.7145147
12.1420715	11.74649726	10.58839193	10.42075479	10.36079214	10.38034436	10.70187546	11.20596119	11.88296426	12.53863186
10.19784325	9.101279749	9.633387454	9.345650658	9.443976127	9.608456924	9.454432539	9.345533959	9.157956061	9.054193596
4.89335551	4.473943286	4.723346777	4.984034675	6.768098232	9.138879348	9.73468	9.861770964	9.869093724	10.1732625
9.932460211	8.766893497	7.040776749	7.038286122	8.011353551	8.941535142	9.639965181	9.982019335	10.21426668	10.75161921
10.99379343	10.31087383	10.81367896	10.21768206	10.17793243	10.17839787	9.834458048	9.916005194	10.02670381	9.909882159
7.799176451	9.323054203	11.07931749	10.78427692	11.35071466	10.92298295	10.23556444	9.175148391	8.116029938	7.00522819
11.5329317	9.831716397	9.152939668	8.865312044	9.317843026	9.331469462	9.223036945	10.29109765	10.439023	10.41353109
5.385131061	6.888869599	9.774262247	10.41640516	11.09988172	11.40438396	11.5396925	11.25048696	10.47283083	9.935074017
13.21769268	13.42484032	13.55519383	12.94263581	12.67662296	12.26222865	11.89587337	11.58432205	10.7905698	10.53933887
11.89454452	10.00442165	10.59203189	11.09616311	11.96878464	12.51355487	12.5179696	12.42834284	12.2763589	12.17709233
10.4602723	9.615923838	9.472670163	9.003454943	8.822705664	8.676163295	8.306663503	7.936390321	7.354272142	7.014652363
11.64265746	11.16110944	10.67078465	10.3841248	10.73213172	10.96279472	10.67376684	10.32975299	9.898535767	9.733476892
11.53263593	9.658434049	8.365415092	8.390864293	9.561240877	10.68721951	10.97264284	10.10415735	8.939146016	9.203010408
13.05576418	12.57940715	12.94378907	12.43808036	11.66921687	11.5031171	11.65621847	11.77895722	11.46819737	11.29686617
3.199756961	7.124593238	8.887063174	9.427976481	10.0583058	10.15172837	9.655356239	9.190647574	8.798734871	8.442276579
10.24036324	10.38680852	10.2660686	10.1604228	10.04076862	9.827118087	9.312693452	8.765048167	8.151393466	7.962757273
6.939936921	9.304276914	10.78360793	10.41996782	8.767041791	6.370052481	3.849578994	2.517265955	2.177467937	2.373935873
12.72336677	10.74983659	9.020324403	8.578853694	9.352153803	10.31123491	10.61874279	10.53839161	10.16470087	9.959209745
13.0762852	9.617587998	9.189259745	10.03540392	11.48620753	12.13847454	11.9544673	11.47797387	11.05597957	11.81789523
12.36663124	10.92087074	9.843742701	10.03750913	10.53806501	10.54491635	10.45628433	10.22098311	9.713933654	9.720420921
11.32807772	10.99704786	9.996469791	8.745965211	8.090908798	7.563449287	7.150582238	7.160422613	7.304692603	7.561623549
6.12989539	5.996756048	6.632136665	7.632103813	8.22836338	8.853461616	9.251643851	9.194771202	8.912765282	9.100330788
14.75043478	15.07482844	14.52493527	13.99307256	13.90595076	13.57406448	13.42963927	13.41295686	12.80646079	12.72512255
11.5968148	9.27127228	9.218637723	9.682978406	10.06823753	10.0076049	9.625324971	9.237690767	8.456263423	7.754610056
13.60263353	11.91576149	12.76261381	12.91358325	13.34972748	13.60354986	13.32627431	13.11171181	12.71207527	12.21736009
3.596290878	3.357399414	3.698556928	3.469470264	5.004953415	7.84646082	9.218031896	8.981335484	7.663717558	8.204796715
2.501949596	2.401875833	2.838553985	2.326610328	2.617469035	2.816891054	5.753916155	7.087727363	7.968795178	8.748689368
12.07605923	12.17359991	12.41045146	11.45642185	11.10827338	11.1469974	11.24053912	11.47909193	11.56171044	11.44181469
12.38622554	12.03596402	14.19455472	14.10140151	13.83131173	13.34704268	12.49304706	12.32967646	11.42890955	11.08415222
2.733873965	4.310802418	6.868136567	7.737504337	7.903021692	8.319382087	8.346296182	7.877703102	6.975487494	6.63948347
13.93952658	13.55068843	13.75926196	13.50065803	13.34017366	12.98886914	12.61756238	12.19767508	11.63880549	11.66194286
3.542250215	4.217483191	7.03367891	9.107511428	10.50839201	10.97052079	11.00173579	10.64744785	9.947711988	9.542865052
5.777747078	5.270756614	5.373844004	6.214836908	6.580062477	6.816231374	8.444399579	8.960134996	9.938032705	11.17603378
10.1808141	10.45204074	10.4013354	9.787311878	9.926383646	9.731807625	9.074381891	8.771668159	8.442017741	8.071879325
3.284638334	6.634978456	10.27351536	10.93771797	10.72493061	9.940053779	8.707905135	7.928721371	7.00270664	6.517320797
12.14302858	10.64533802	10.4358631	9.852203184	9.995454507	10.14672634	10.17790916	10.32087581	10.0646385	9.550203281
10.45853416	10.63689364	10.68727468	10.9576674	11.62934135	11.87472699	11.80424317	11.70477835	11.39389263	11.28887172
12.40108218	12.62554495	12.72590566	12.11793339	11.85652307	11.46136373	11.01466447	10.65255073	9.80942239	9.392297585
17.04213846	16.48927074	14.78827414	13.67179325	13.69086192	14.05480054	14.09065521	14.32230447	14.15013397	13.9129496
7.041641996	6.739136501	6.654802876	6.383172002	6.311564924	5.978567576	6.125131965	7.221897322	8.62236149	8.454454039
6.480752697	7.356512867	10.46949362	9.822995913	8.142910468	8.380534065	8.489418955	8.652430959	8.473422484	7.919812998
6.507034704	4.765768849	5.774445975	4.980471426	4.826070424	4.95820173	5.257472539	5.419721023	5.716857357	6.064192633
5.501727978	10.34452616	11.30292654	10.03726973	10.51674727	10.96631833	10.97534747	10.98856449	11.12974021	10.68779764
13.07834216	11.15916103	12.41589202	12.81718945	12.95980143	13.1679299	12.8396192	12.68728495	12.41808912	11.88421574
16.31993519	16.53705853	16.73918772	16.51447666	16.13419353	15.67740513	15.52760457	15.49960041	15.0350526	14.83786194
10.73383722	10.88882978	10.54734569	10.01585428	9.993352492	10.23946819	10.36410573	10.4978634	10.5358483	10.59816051
13.38309027	9.121121134	9.985032034	8.847050528	9.89780185	10.12554932	9.740504554	9.239477962	9.501623592	11.69975782
7.799202444	12.3196006	12.87818462	12.19928027	10.95896388	9.892903568	8.288739606	7.432163999	6.574054722	6.231369652
15.35492214	15.06110832	14.62316514	14.0396887	14.27629081	14.44663164	14.27166901	14.25840031	14.02523519	13.99784425
13.15207803	11.47376233	10.97073314	10.75441377	11.36867169	11.83150073	11.93261303	12.04780414	11.55713857	11.07268764
13.22900282	12.0692984	10.82353109	11.02732835	11.64401132	12.2944294	12.54196471	12.53280856	12.13039313	11.8946542
3.990553213	9.161266101	10.57779598	10.97898264	11.91070909	11.81709084	10.90094732	10.29787344	9.794979662	9.583803752
5.078596407	4.661817233	4.015500389	4.084743611	4.096941083	5.017173481	5.920210331	6.016458329	5.991075743	6.076463545
10.48417361	8.63349544	8.391392769	8.288043919	8.095579498	7.264087667	6.844809443	6.708481039	5.762674233	5.953995255
11.93917026	11.66099098	13.58880137	13.58465139	13.6703523	13.83355476	13.67134999	13.68137519	13.35098862	12.81373295
7.483772857	7.944686257	8.90631434	9.639239478	8.664127674	7.923293802	8.007077277	8.346458318	8.107792557	7.46577156
12.66662201	12.67184123	12.69632127	12.19609105	12.16319397	12.39742767	12.53795695	12.93499559	13.17483733	13.14829844
13.03822372	12.19767972	12.29882178	12.21794509	12.15635098	12.12425516	11.70485423	11.38977327	10.95985308	11.12184037
11.74721338	8.984744459	8.534272265	8.859634373	9.534340108	9.609469347	9.459724789	9.373078329	9.129344365	9.055031001
14.6466923	13.09849825	10.85255951	10.45645539	10.68848353	10.5659391	10.58896118	10.54534086	10.38155738	10.54512772
2.597519435	2.676509128	2.514084673	2.614404275	3.905380828	4.718127511	3.254111035	3.022959717	3.129706826	2.301808417
6.409261696	8.043923892	9.135180409	10.45424143	11.02154801	10.57909212	9.706782151	9.035954904	8.335429107	8.217463327
12.74901523	13.38851585	13.91696879	13.56074446	13.31527229	13.02008173	12.6326452	12.57375493	12.16553733	11.95362389
12.21168227	11.70831449	11.56791502	11.10489326	10.78755677	10.12683946	9.869467823	9.851094104	9.183595502	9.309204163
10.51823242	8.823051356	7.774768053	7.980235896	7.916360545	7.559480311	7.135984263	6.853257519	6.142307843	5.793060384
14.2692651	14.34954264	14.74662483	14.46865891	14.31574366	14.05319255	13.58979027	13.19196233	12.33860602	12.15611873
11.85461358	7.560671548	9.191039392	10.41320536	11.39001152	11.59748344	11.7545398	12.13451145	12.79059006	13.14002633
11.49686571	11.37301765	11.331954	10.95373931	11.0907246	11.02267745	10.71492995	10.5510886	10.08679941	9.907867581
12.33614466	12.36078899	12.49439281	11.96640954	11.623656	11.01088184	10.24306927	9.853091671	8.720688392	8.403252912
10.11736742	8.841595335	8.723609165	8.262390901	7.860799617	7.061528098	6.301090773	5.931304693	4.966516057	4.024358517
14.49816282	13.56587963	13.065029	12.99161205	12.99715407	12.78517954	12.84419222	12.92331382	12.27909234	12.22571993
12.59487557	11.55036097	11.04679761	10.50107528	10.18190425	10.00199064	10.4010462	10.4133483	9.529246276	9.797115073
10.31213477	9.138845507	9.641674249	9.705786032	9.908373894	9.945099582	9.97377066	9.922561458	9.755458045	9.876075965
12.25933097	12.21837658	12.22734494	11.83640006	11.68707607	11.23096696	10.9362209	10.70250569	10.15015387	10.02643828
12.33861839	11.56525255	11.86639074	11.63373576	11.73344336	11.79873413	11.41814939	11.22934071	10.75821766	10.48735514
12.36952097	11.56878902	11.52635922	11.04349934	10.86991998	10.58862746	9.845814964	9.416276035	8.990598865	8.906665412
11.13371199	10.12321932	10.25124606	9.66767034	9.103397502	8.421980673	8.810729144	9.212900409	8.974745279	8.445659674
9.62384105	9.616743872	10.20650794	10.58004655	11.05061218	11.02926733	10.99515088	10.76719449	10.35736426	10.12353331
12.89233763	9.795391101	8.230225065	8.883733528	10.10547236	10.62542102	10.17352123	9.515575541	8.420504888	7.657388858
14.18836502	11.49950826	12.54549422	11.651223	11.00580832	10.04071073	8.580812858	8.047332161	7.153452447	6.329692945
13.48857815	13.75328747	13.13192159	12.7427074	12.63941807	12.3660526	12.18864473	12.0485355	11.35158375	11.35993314
15.14800969	15.20894561	14.51761392	13.8749084	13.47109222	13.37478161	13.6315609	13.64707225	13.40204146	13.23797172
12.17622737	10.29168398	7.9169558	7.763099416	7.927590561	8.205254662	8.864695874	9.723895742	10.49182821	9.732921322
7.496728786	11.46951309	12.83324293	12.36105936	12.41187949	12.19270163	11.59956779	11.38244216	10.75840934	10.00150584
6.587487023	11.15663611	12.61449436	12.148954	11.97720645	11.74838253	11.13467305	10.97200526	10.59027276	9.561663477
9.540182721	8.419604503	7.943010258	7.95209889	8.350738808	8.815291126	9.377938299	9.707130497	10.05448618	10.44886488
7.21366521	8.307766157	10.15292497	11.8125267	13.29545135	14.09056768	14.52871174	14.32269462	14.14825709	14.53533856
13.02870685	13.30661603	13.20927926	13.03234224	13.21931709	12.88044537	12.3789944	12.18937374	11.90716196	11.54039622
13.11380996	13.39652806	13.10950998	12.68353425	12.66046558	12.42468681	12.29653721	12.12945553	11.50538357	11.4183893
13.53017039	13.80214116	13.96957187	13.77017221	13.90987768	14.04504355	14.10222142	14.31541019	14.41672104	14.55964471
9.588083079	9.018851836	8.450615002	8.24658322	8.021350102	7.411273463	7.365812056	7.140212046	6.372063407	6.447404385
14.50695927	11.86681176	12.10818353	12.14175253	11.87283714	11.74871125	11.08626991	10.95427528	11.24421188	10.89367992
3.27358406	2.893505962	2.745815721	2.855819659	3.179538903	4.759822885	5.954676947	6.114354549	4.945481972	3.882198186
2.284566266	2.878107728	3.608484258	4.578238533	4.850891353	4.9543175	4.975901277	4.923856292	4.12684339	3.434349242
14.68098435	12.94461841	11.08894703	10.34350592	9.566014698	8.881454337	8.314307203	7.902768305	7.666676145	7.548733758
12.07205174	10.63396406	11.72372918	11.7077417	11.92456993	11.95687229	11.56264022	11.42494441	11.12233222	10.92842765
8.55549362	8.060799402	8.971571834	8.054708829	7.887276052	7.588743096	6.951085839	6.701868974	6.248771727	5.731595537
13.83867559	13.79285108	13.45813018	13.35586886	13.3790421	13.22012867	13.01896395	13.13543434	12.99676179	12.83760901
12.78482909	11.78192694	12.14267022	11.56505155	11.53208002	11.44485225	10.93115132	10.61110964	10.60223135	10.64751358
3.092029164	6.869228228	6.727878172	7.399405543	7.864492429	8.426877321	9.045715641	9.310334122	9.114442066	8.938569888
8.241357122	13.00351949	12.52793893	9.534114313	9.032794088	9.266563516	9.034137517	8.870781276	8.504346979	8.486709338
10.61939351	7.704906317	8.928511166	10.62783671	11.36348303	10.42092003	9.15096509	8.301803095	7.080453529	6.254923562
7.263094699	8.579603765	8.833764125	8.28191988	8.367603298	8.523520001	8.22637687	8.031466357	7.922515415	7.653449241
14.29816823	14.02138917	13.53180574	13.47700068	13.40347047	13.19698452	13.07546864	12.94523977	12.34649709	12.24885186
11.76012038	8.6547897	6.335995192	6.179524378	7.095370453	8.183160853	8.717340516	8.580355142	8.329038701	7.626761128
3.613778726	3.392441506	3.6183486	3.774095869	5.323312126	8.374090046	10.07884121	10.69259791	10.95742007	11.11100196
14.05793918	13.46028994	13.22836893	13.21314992	13.15644704	12.90420235	12.3995947	12.15320368	11.50177185	11.23513995
13.20213057	11.45026801	12.32028397	12.44985935	12.90174379	13.23889269	12.93325917	12.76193076	12.53219098	12.1966112
3.648906157	8.587319514	9.075998208	9.232297827	9.608039933	9.458797634	9.136076954	8.903915464	8.360863916	8.103353069
11.52630153	11.42171027	11.62206298	11.54183396	11.46581501	11.236808	11.31249154	11.20370817	10.30020976	9.994934529
12.99445849	12.91045157	12.41122731	12.4239565	12.1472615	11.67824197	11.61276784	11.59169951	10.98155083	10.98304023
10.65178837	9.433495316	7.575171814	6.96555635	6.875748865	7.040794389	7.98292453	8.595758486	9.025894855	9.643551563
14.27462199	13.63677011	13.68068491	12.85620845	12.40816348	12.02510983	11.47941339	11.46351817	10.56107264	9.986473829
13.00698793	13.28242284	13.29142965	13.01822567	12.8887166	12.37349702	11.96881202	11.75148252	11.45139601	11.51875579
3.741539699	5.666108635	9.097179838	10.32944675	11.06395448	11.01386849	11.17705893	11.54828066	12.12227264	11.8791816
13.27396142	11.8587289	12.8753742	12.13569157	11.60275973	10.86007906	9.729509774	9.282079383	8.302181346	7.491775642
8.839508347	11.00355229	11.19305689	11.3881905	11.12378384	10.35780779	9.169329529	8.515632721	7.830156599	7.61784828
3.340358509	4.913293996	6.473912662	5.891197682	6.299266673	7.621324566	7.690577818	8.309448312	8.879324622	9.265084185
5.590827063	4.747786688	4.865664126	4.173436429	3.722744203	4.109281183	5.610349845	6.698875681	7.344763095	7.898311766
3.275600611	3.115597923	4.433440839	4.764325129	3.991340127	4.991990027	6.525228656	7.609448105	8.545011764	9.277400141
13.53080881	13.20173478	12.38531184	12.33486601	12.16532517	11.70448718	11.50335383	11.33633956	10.73475154	10.71055854
10.65136145	9.635673611	8.517910992	8.02516521	7.635033998	6.915939715	7.176003656	7.291607141	7.135901661	7.780531503
8.073165957	7.727535704	7.039223736	6.877535207	6.56880536	6.474575106	6.611853322	6.464342894	6.51120349	7.198518964
5.946277344	10.72434477	12.18008455	12.48015522	12.7572666	12.96324697	12.73055816	12.16445172	11.38268617	10.8381752
13.08108539	12.44895396	12.11535708	11.12661184	10.55123671	10.0745165	10.54990379	10.80346459	9.914591671	9.569060577
11.28949338	9.320413076	10.593706	10.66682065	11.16012541	11.18742941	10.80090716	10.5933059	10.54967054	10.70686245
2.672278637	3.141100468	3.418861248	2.912491583	4.270091553	4.74880301	4.549589307	4.222800399	3.804759605	3.475250104
2.778914142	5.784558864	8.368925263	8.940990896	9.513639963	9.74820806	9.812543742	9.817448056	9.867596789	9.471106155
2.950917549	2.782226668	2.712048471	3.330932916	4.893157828	5.49384825	5.001902741	4.616689714	4.09635593	4.124396181
11.31980344	11.26445058	11.30698819	11.08880142	10.98091039	10.66481477	10.15747852	9.761983278	8.927654964	8.423670441
11.68008636	9.570251353	9.370214226	9.124436633	9.412231181	9.57211767	9.391742835	9.415204194	9.616362187	9.381568854
16.90344558	17.02114482	16.48894563	16.16569971	16.21551342	16.07528752	15.78807005	15.59166949	14.92750893	14.50212882
14.76652289	13.02145293	13.94420803	13.37329601	13.64977185	13.91696376	13.74233905	13.67118788	13.37083168	12.97861374
15.11435143	15.35495662	15.26774875	15.01682437	15.01284214	14.93815056	14.64945765	14.52954122	14.3558385	14.2139072
14.0926919	14.19930249	14.10230348	13.68960596	13.52521985	13.32528412	12.88720498	12.70773195	12.53346834	12.35484001
16.72418096	14.77416391	14.13661993	14.18756641	14.67150154	14.94388579	14.86492146	14.86475247	14.63242833	14.34393386
15.35080218	15.66776958	15.97494727	15.70313846	15.76047468	15.82398054	15.67940814	15.63319635	15.60844244	15.63449187
15.41266893	15.5421966	15.78066748	15.46778959	15.5153927	15.48722863	15.2856058	15.29000095	14.99537304	14.89669782
9.694856937	9.034814551	8.939828616	8.134134391	8.400274024	8.668149004	8.636246493	8.557018007	8.035574055	7.669576326
12.2497894	10.08761043	10.12857493	10.14878899	10.61711493	10.91943647	10.84357554	10.74338286	10.32478635	9.922061887
14.59546273	14.62091791	14.77290364	14.48192582	14.43313386	14.18823211	13.97833738	13.80572893	13.3610907	13.27492308
11.79911164	10.01036978	10.07590926	9.760542638	9.887958449	9.969015039	9.877739957	10.17910203	10.7955282	10.96924834
14.21607752	14.20194396	13.76652215	13.51617897	13.65990042	13.56527785	13.62787295	13.60894472	13.09730164	12.99812213
13.71099854	13.4524622	12.8329601	12.40802764	12.43328685	12.59955078	12.52950033	12.40346907	12.14029874	12.08732602
14.90092186	14.76721242	13.34826228	13.03887582	12.87271541	12.43500619	12.70405982	12.46490256	12.01332584	12.78129425
13.4915146	12.42475672	12.55569721	12.20076031	12.17124684	12.0812667	11.64653299	11.49015883	11.35341796	11.1741266
10.83448694	11.15584955	11.27587445	11.12399972	11.34629672	11.28120156	10.95872611	10.71093462	10.26920659	9.50160138
7.073886086	11.88825176	13.63021415	13.36559288	13.11091266	13.04858682	12.47960713	11.86924353	12.11179615	11.47810855
12.15099381	10.08852994	7.630656712	7.832403189	9.622270568	10.02983896	9.940082001	9.730906208	9.498663688	9.20476881
7.456174034	12.25090904	10.32442313	9.775406123	10.93512165	10.95602845	10.85601768	10.9483709	10.85695044	11.06339454
14.6234072	14.44949145	13.72677191	12.90462856	12.30114424	11.67763147	11.16786178	10.83365289	10.20927072	10.02417557
8.421525135	10.35595678	10.81705245	10.90293314	11.49877144	11.03851303	10.31916778	9.940456709	9.433991557	8.935444759
3.749285076	4.178638593	5.208946704	5.490038566	7.100169224	8.803478254	10.19683123	11.31019552	11.80404074	11.12861478
7.097049969	9.873457011	11.61047146	11.28914264	11.14238825	10.67046797	9.714255206	9.194891317	9.087175072	9.186361045
10.42630787	8.309768185	7.865809224	7.880369945	8.173686161	7.898285271	8.072477774	8.147619466	8.054512367	8.226900513
13.36735938	13.50557225	13.57650917	13.2559486	13.52820737	13.8936489	13.85782957	13.64552653	13.23088347	12.49345095
4.76981122	6.258242992	7.01289101	7.346966242	8.091330182	8.250432767	7.922676168	7.797225382	7.554831221	7.673763854
5.713092274	10.00354892	12.1948086	11.14813725	11.29881733	11.2617514	10.49897574	9.777229056	9.041079798	8.371887357
2.49355476	2.525661755	2.539239295	2.262773671	2.772274917	3.195315416	4.55867387	5.476376997	6.024299029	6.260351086
3.792495131	4.769231561	7.150319488	8.728927603	9.370265877	9.524655949	8.604595127	7.982868619	6.969052999	6.352180215
12.43335568	11.81657234	10.30760562	9.790910464	9.654185941	9.262824825	9.465407287	9.317402739	8.856260266	8.966966202
10.98021701	9.722223811	8.836867524	8.544855333	8.349847187	8.201451111	8.395341191	8.339380481	7.877871365	7.894520861
2.335799862	2.920098457	5.288601473	5.879313164	6.422922459	6.88419369	7.298579906	7.66326008	7.806543557	7.781577558
4.701458697	4.26931352	4.617079713	4.655185431	4.662724759	5.338647366	7.222449773	8.97576042	10.50409364	11.79846056
5.097851648	5.709432459	7.675863333	8.38822401	8.382430775	8.101497887	6.969092765	6.701266275	6.27239185	6.018094934
11.07534203	9.281598401	8.874442982	9.486946845	9.589021009	9.473091258	9.463560474	9.556039005	9.351703868	9.528586019
11.89679034	9.122648546	9.897121095	9.506934221	9.797343253	10.10841993	10.45438987	10.85142973	10.83765168	10.23467477
11.93386096	10.57645773	9.798268969	9.433250041	9.618814366	9.834738417	9.743788418	9.838831969	9.64578568	9.076623032
5.135554059	9.706498619	11.15515233	10.786334	10.84780239	10.56251931	9.751248675	9.36619018	9.23959904	9.191348097
12.25546285	12.23734852	12.24656686	12.06493678	11.88970363	11.50219197	11.25337191	11.09390787	10.53463241	10.54686311
12.86529323	12.65898968	11.54534404	11.50963219	11.72683695	11.88679011	12.3570635	12.63436399	12.84340236	12.93654183
4.043354131	4.535742011	6.977072854	8.386084605	10.00251959	10.70107223	11.26654681	10.87908431	9.525087772	8.849383034
11.14696461	10.56217178	10.05216092	9.82521244	10.09057581	9.941996376	9.952920958	9.89155746	9.725420493	9.404189437
13.47019192	13.10747078	12.0959076	11.89615347	11.50432162	11.01137183	11.60019954	11.78739758	11.36920309	11.37383043
9.78822744	7.71692191	5.838296353	5.851735983	6.49791051	7.140142216	7.443412499	7.81722318	7.971573646	8.107441124
9.589356094	10.39337655	11.27499842	11.1294286	11.26613418	11.2538708	10.94739175	10.59696331	9.622643859	9.12758906
11.98064608	10.49029729	10.42755088	9.860723134	10.00296293	10.22038603	10.08752005	10.19884653	10.20007692	9.938984663
12.90634953	12.36644893	11.65122544	11.46943566	11.12338558	10.46280708	10.0788214	9.841949091	9.011868759	9.057074613
5.838917497	9.420814603	12.15373205	12.34224803	12.80259373	12.74250233	11.94366823	10.83080113	9.902091692	9.506964681
11.7742716	10.98347777	9.80599093	9.203248287	9.062947015	8.332532763	9.050255288	10.40951606	11.04599291	9.974533903
11.88883027	8.958982891	5.84032275	5.956774589	7.522366595	9.030603523	9.762784475	10.00551459	9.838359041	9.776602488
13.77125706	12.58356122	11.77342515	11.27093807	10.98832764	10.62003601	10.18843457	9.946637858	9.334238755	9.149065908
8.801520481	6.360628672	7.02873553	7.774831845	9.1160054	10.11501337	10.67446789	10.63185854	9.990310791	9.413384564
11.31984111	10.08029452	9.956142026	9.756662419	9.846386331	9.783353639	9.028193044	8.457480941	7.778918964	7.521767688
12.00457814	12.14583168	11.98330133	11.732166	11.78998099	11.46908212	11.09688656	10.85524842	9.968237989	10.07316388
14.29129142	14.8487384	15.00115406	14.52154959	14.02919609	13.11706693	12.47523992	12.25596571	11.40929066	11.67604789
12.4513683	11.26068864	9.26117371	8.969036415	9.573236458	9.967147437	10.06806558	9.855568318	9.431436017	9.405843643
13.36176574	11.11504817	8.921304534	8.799260078	9.095008751	9.690344717	11.26276291	12.04054107	12.45913441	12.69801491
12.26304422	8.442123158	6.521704671	5.286227496	5.165759018	4.734241076	4.016300546	3.601547914	3.311054786	3.3757548
13.78543833	12.04770136	10.55011376	10.59817583	11.08241527	11.18650651	10.98968514	11.71590999	12.32520624	11.67914147
4.160732307	8.562954496	10.59800873	10.71445552	10.93159365	10.60532888	9.379606118	7.760837392	6.201157896	5.662313597
11.12739939	11.21429751	11.01302256	10.82891421	10.76403513	10.45333012	10.10553394	9.818172359	9.142834871	9.000426457
9.605428806	9.427897786	9.855051551	10.16138579	10.51048119	10.63604972	10.56794002	10.67354035	10.5708964	10.94228028
14.97059225	14.73901562	14.82563327	14.66858618	14.34864579	13.62688409	12.90001564	12.66595397	11.87600366	11.91597752
7.509763985	11.0822141	7.201685475	7.26510756	8.165326471	8.363955443	9.339485203	11.57048512	10.43633677	9.820469604
3.300674783	2.914377701	3.416548278	4.947487183	6.325438571	6.265564194	5.85083676	5.753059486	5.293287994	5.200966467
2.908271094	2.871407648	3.613729499	4.898619544	6.590448451	6.981390413	6.938966188	7.032371249	7.105623382	7.420183439
2.452443933	5.823740543	5.598138635	5.849998962	7.609009373	8.012060377	7.524438251	7.179613301	6.348749767	5.131886157
4.537176621	8.169822461	10.29548102	9.451290881	8.550374129	8.008194261	6.775976438	5.893329033	5.013881084	5.279514912
4.48439437	5.194868847	8.295594723	9.689404184	9.877447132	9.545483221	8.554476468	7.814330877	6.396628189	5.906067696
12.70956405	12.54103192	11.74579535	11.66811302	11.58667842	11.04279766	10.84461416	10.57883449	9.689157361	9.680685557
11.17518982	10.30336617	11.3851307	11.38410471	11.81138052	12.02859955	12.00880082	11.70999018	11.22547281	10.76351729
7.89897411	11.70972	10.38442856	10.13043232	10.56612952	10.50157855	9.632145447	9.784642826	10.9820965	11.97351533
11.6482964	15.55058882	12.65719192	9.712586788	7.546642353	6.486752469	6.173213744	6.382533459	6.218764155	6.768174323
14.01024278	13.20507703	12.25951942	11.94835932	11.46730362	10.36403621	8.850679351	8.423268946	7.727668653	8.235513016
12.65441646	12.67208585	11.75145653	11.39309875	11.35172597	11.2588639	11.09782567	11.02480441	10.89730486	11.11590381
10.60905508	10.13735497	9.982627593	9.632048759	10.1026764	10.33645879	10.14129846	9.995285634	9.707000726	9.279816944
5.554158614	6.366405453	6.714593662	6.571152569	6.843253811	7.250691741	8.426510105	9.336486558	9.782553509	10.08435797
12.80178649	12.6232563	12.54114044	12.21155718	12.2217738	12.26390036	12.01843036	12.13139702	12.19159878	12.03901184
11.71477306	10.99303702	10.48143746	10.09712181	9.956666675	9.608934606	9.403375019	9.154068883	8.725838362	8.662142669
11.3768814	13.13310065	10.63118059	10.7086775	10.96392133	10.9142058	10.57270515	10.18831324	9.91423285	9.930833911
6.00888426	10.7936993	11.33283155	10.49668736	10.75749906	10.93579166	10.92846033	10.68708825	10.35072881	10.18092575
10.65600965	10.69383886	10.18839406	9.52677531	9.409928439	9.037031313	8.744202408	8.503106559	8.041803243	8.014359428
3.097378146	7.971310251	8.629176028	8.15952954	8.359784991	8.822238439	9.860692984	10.39389441	10.92193115	11.28037553
12.54654292	11.93790706	11.48312502	11.29878324	11.3116469	11.27780406	11.10358026	10.91213848	10.45873416	10.53302825
11.19783542	8.817393621	9.809603903	9.785572809	10.07641178	10.21261292	9.898493852	9.853475254	9.870982573	9.556347236
3.861716297	5.78868503	8.488270499	8.925254913	9.721087378	9.931702664	8.914321378	6.979073383	5.249887114	5.251647976
4.961375703	3.544782981	3.59608448	3.549168477	3.510695815	3.83925289	4.042652749	4.63548962	5.072635572	5.238677415
8.924721276	7.836160754	9.555523001	10.21266816	10.45547588	9.825796235	9.173623239	9.508667115	9.541413834	8.233891809
13.86174815	14.83405711	13.6431898	13.33006863	12.69754795	11.9735633	11.48650619	11.26376757	10.39599354	10.50639584
11.59055487	11.7717375	11.01822979	10.52204282	10.73868806	10.71222185	10.31471447	9.906061823	9.307182542	9.310927585
13.13178608	12.82315313	12.07054513	12.05021131	11.92712885	11.94917682	12.10200021	12.16760856	11.64533266	11.17932344
6.364800942	11.03352412	12.07989401	11.27861614	11.30140184	11.37548133	11.12892836	11.4142885	11.7488665	12.00737913
6.669473636	8.466053681	8.652833084	8.478689926	7.902025033	6.595209812	5.256051705	4.332823311	3.369715298	2.75452398
8.338773401	7.394881169	7.415640882	7.291165221	7.570287341	7.743202732	7.980095561	8.580368684	8.932689474	9.067112769
9.666022277	10.41595191	10.38689814	9.740836173	9.688648379	9.168019092	8.622973358	8.5212061	8.319986913	9.46801066
10.96672443	8.850285608	7.520509881	5.488453867	7.51442947	9.072283558	11.32078004	12.67360365	12.20165727	10.71929299
4.908609696	9.369328121	10.75877133	10.79853076	10.37571954	9.957668982	9.212060862	8.813988106	8.618443219	8.581877319
5.073185567	5.765231212	6.434670832	6.358420222	8.634780212	10.15126193	11.63233164	12.44474557	11.45784074	10.28493337
4.479675809	5.936707655	9.339535943	10.10525709	10.1696779	10.25189501	9.764712591	9.007341086	8.07813892	7.754614606
4.600300944	9.498854752	8.923711303	8.897416943	9.088859681	9.630221199	9.244792949	8.537942951	8.022342222	7.73055371
3.583857995	5.079296837	5.351631311	5.625946639	7.673787185	9.093835718	10.07881367	10.45050461	10.28804916	9.70573327
13.52048629	13.16624799	12.27101711	12.16429239	12.02893048	11.47083909	11.24167388	11.05551877	10.33877181	10.21276817
11.92166953	12.32380799	12.65603616	12.15357826	11.87331023	12.1016934	13.06954918	12.59155943	11.54361838	10.85726329
12.76439375	11.94296327	11.25548532	11.37782329	11.32914919	10.99902353	10.84121998	10.74237525	10.37098197	10.77639866
10.81402128	9.042758267	10.19214122	10.96254742	11.7736488	12.12632292	12.56326813	12.67286699	12.25760758	13.03480909
13.86850114	13.37457413	13.13370681	13.20046156	13.31743882	13.13245195	12.70357981	12.44515536	11.84927102	11.75350619
12.04079329	12.50705594	12.68229117	12.1659123	11.99664931	11.62907365	11.45175817	11.26610792	10.71934194	10.66709352
11.05533656	10.55335826	9.419874653	9.249403508	9.244248886	9.313949806	9.092692908	8.8717657	8.670611064	8.873595409
13.8984283	12.99339296	12.83448259	12.2801976	12.23587596	12.44256943	12.61547349	13.01748501	13.4031446	13.55587594
13.84971399	13.9616136	13.28722997	12.66447141	12.81488577	12.92597222	13.1732863	13.05928914	12.68875754	12.58651223
11.97778624	10.72277147	10.93252562	10.48942952	10.54696213	10.56364856	11.03199453	10.48357676	10.50857971	10.19131497
12.18657399	11.08678227	11.41319322	11.69063675	12.43599325	13.12485686	13.13990905	12.89353391	12.33569189	11.63296204
11.86681893	10.67917464	9.440011117	9.595156807	9.430155762	8.84804401	8.202262847	7.930569071	7.486406198	7.517653961
6.840427405	9.35568309	11.31256211	10.28054561	8.50006612	6.669053217	4.90985173	3.937205438	3.352808573	3.252607978
12.61674422	12.58274472	12.43532861	12.24731649	12.21257295	12.0218379	11.87458043	11.69011756	11.28624764	11.30298179
6.870619823	11.52118701	12.12467604	11.87549519	12.02162259	11.92427397	11.64208137	11.53904483	11.34095984	11.20672394
12.23906913	11.78845394	11.34412105	11.25331277	11.29417688	11.2307206	10.78490149	10.48353007	9.841432116	9.705064831
13.81367013	14.02434095	13.91012424	13.42209334	13.32166141	13.31082793	13.36745363	13.67593017	13.8011771	13.7546015
12.74984265	10.97338581	9.865262498	9.98974615	10.6827861	11.2901877	11.52189445	11.75137093	11.63611651	11.19204957
12.77355081	11.09089865	10.41395444	9.73069207	9.305553918	8.795372145	8.231015312	8.228234106	7.593265886	6.888220465
11.58364386	11.38710848	11.53277109	11.33519084	11.39894479	11.42217566	11.07441944	10.86891624	10.29104712	9.953540645
12.0534482	8.629660035	9.823313395	9.657498216	9.903836685	10.05308176	10.03085741	9.86925766	9.526147721	9.356479909
13.16360797	13.34025788	12.73937316	12.36549748	12.43866569	12.3773951	12.31435206	12.16250185	11.72146347	11.68248749
12.65713054	12.40538007	12.23732803	11.81084653	11.67268691	11.43350878	11.1409379	11.20902527	11.15250024	10.93444703
13.1973053	13.20821565	12.1976095	12.15080665	12.12682525	12.08937924	12.04199648	12.09123372	11.7381261	11.20380411
12.25626457	10.61025083	9.918653583	9.817149122	10.43365594	10.87137536	11.11702246	11.2747488	11.05584212	10.64504389
13.18402784	13.3050436	13.05565376	12.71086438	12.67057281	12.49379679	12.42775918	12.55838165	12.47088347	12.42073144
13.28591789	12.96112884	12.52488114	12.36381647	12.2304683	11.67800587	11.68577804	11.66747412	11.37874049	11.53543433
13.60601109	13.85094337	13.2149872	12.96676446	12.90311722	12.52066937	11.97094654	11.68474071	11.1123647	11.24966055
12.57789953	10.22912382	10.28250707	9.879569265	10.1951357	10.20682693	9.881961234	9.607700905	8.925563312	8.732477808
11.56834166	8.602418266	8.713046576	8.561396607	9.156530418	9.60164355	9.876307243	10.31037769	10.54779456	10.44353468
12.82779214	13.07645549	12.87080072	12.37963084	12.35196512	12.43786831	12.4219379	12.65783498	12.68189696	12.67152929
3.013325551	6.937363233	8.595493567	8.335963442	8.466364664	9.152642026	9.472715384	9.650501552	9.424234448	9.295737038
12.57311997	11.11719612	10.35250349	10.5926513	11.10722079	10.89353684	10.25689287	9.929591477	10.08381751	10.71375701
2.955326833	2.698068112	3.51713031	5.766707557	7.59561376	8.298247766	8.121388757	7.8540031	7.331365088	7.040263184
4.552825961	4.420414261	5.780923601	7.179629385	10.31150928	12.24856183	13.08201283	13.68601823	13.57587656	13.3221721
15.0427408	15.14421232	14.53547982	14.35077776	14.32768617	14.14417651	13.89037019	13.7890399	13.40324338	13.10529078
12.99880448	10.71505441	12.07929539	12.12434957	12.36920458	12.53568343	12.30888635	12.42294115	12.35158009	12.22446903
10.10521164	9.719600015	9.504152838	9.134554426	9.172590109	9.096463341	9.166351392	9.046496829	8.62565868	8.798141833
12.7312878	11.2060297	11.1495767	10.6447518	10.60652326	10.40162215	9.999888888	9.771842539	9.451049307	9.225372989
4.694046628	7.602688021	10.84517769	12.26921634	12.78377897	12.62949941	12.69316002	12.4164295	12.34462447	12.43825238
14.82001126	14.80328316	13.93926233	13.76490623	13.64165176	13.32931939	13.18358741	13.11114703	12.64722371	12.35506993
12.51498627	11.10998758	10.47953468	10.35261807	10.34196512	10.17307879	10.02518493	9.836019987	9.583366655	9.55109993
3.304767178	6.675876603	10.02500888	12.51848409	12.84235329	11.65278638	9.484559368	7.440439821	5.523613315	5.027402595
11.90431075	11.80261948	12.01277606	12.21652498	12.17580623	12.05672305	11.89369474	11.90423581	11.30372903	11.08814578
14.54061129	12.54539592	11.69232025	11.03845398	10.73206752	10.21162255	9.562248849	9.28433377	9.002665412	8.827890737
13.0054354	14.70545785	14.95780641	13.83514212	12.77617371	11.51833503	10.98165615	10.93097818	10.35481624	10.57042353
11.19472395	10.075912	8.98075884	8.205092088	8.705310015	9.215637055	9.606427744	9.924651749	9.890278662	9.713590811
11.94829261	11.24914796	10.77434925	10.67435164	10.54391907	10.6176094	10.71268856	10.91724606	10.85787723	10.63334149
12.70477303	11.38450051	10.69540065	10.44238196	10.80204583	11.17889997	11.3659945	11.61631702	11.5026189	11.10295138
13.39252919	13.04793575	12.8612134	12.15610214	12.0959852	12.26178224	12.33817146	12.54434437	12.30717945	11.89807054
11.6943739	11.2086666	11.05555401	10.84320912	10.74383832	10.70077584	10.59553948	10.7141547	10.65969462	10.26630657
12.55432119	11.35029205	11.14166636	10.90895011	11.03593503	11.37366205	11.45640853	11.63047565	11.40614033	11.06845945
13.1070615	12.80981438	12.29448933	11.79757121	11.90667477	12.04371017	12.00371539	12.13942955	11.92133192	11.57966961
11.20713176	11.23205097	11.13932806	10.62112083	10.70426741	10.96639302	11.10317018	11.32645689	11.31046747	10.9777596
11.51481017	11.0606727	10.77989589	9.927510235	9.542092425	9.358405755	9.093444673	8.992007552	8.675120247	8.405711988
12.52212731	10.64376725	11.65485109	11.2956156	11.51302531	11.7174575	11.6969822	11.81152365	11.66396558	11.29296691
11.36136692	10.81140061	10.60318442	10.4443618	10.38010487	10.58683901	10.68367923	10.88015874	10.8910616	10.69718859
12.29324063	11.78331317	11.93055332	11.71228884	11.71260073	11.83113225	11.80835893	11.93885212	11.61393551	11.24962712
12.56358401	12.134897	11.82032957	11.6926069	11.62104995	11.58706015	11.46652899	11.48774463	11.24758101	11.00518554
11.18070727	10.19563914	9.686266417	9.324944084	9.959418893	10.40522728	10.51861551	10.73218516	10.64125776	10.43305404
11.2106562	10.47281884	9.669800652	9.696702639	10.16012351	10.49034641	10.64707305	10.81911449	10.54903617	10.03946784
12.05668769	11.64432475	11.46774608	11.34232602	11.36693338	11.42627871	11.44085112	11.61250675	11.34414102	10.94036703
10.92791169	8.404593307	9.825876537	9.696966639	9.982918361	10.42096029	10.59659712	10.79946583	10.64030083	10.20881275
12.39661839	10.35058499	10.96484423	10.52849426	10.71608012	10.95334474	11.21451239	11.56067101	11.57626222	11.43478679
13.0088174	12.47661269	12.27177069	11.8523241	12.01580593	12.30323717	12.49992966	12.75870113	12.68308307	12.43211862
10.98369434	10.00880098	10.3142975	9.828724702	9.905685787	10.20300757	10.21363484	10.37995681	10.22778036	9.976676262
13.43271194	13.0013831	12.98991975	12.77033222	12.87697872	12.9322945	12.80460083	12.83383327	12.44801344	11.98090909
13.11589155	13.07461646	12.83060095	12.60021774	12.696807	12.68320446	12.65912034	12.79544405	12.51953399	12.20147134
12.19414103	11.89595786	11.83227081	11.42305151	11.45756342	11.50996937	11.48100026	11.65016767	11.36201513	10.98952218
12.33120285	11.96760882	11.35660998	10.72877125	10.9512372	11.30030493	11.54470505	11.7716388	11.47595386	10.87625148
12.15117348	10.14212463	10.97284652	10.42562178	10.71961933	11.12655169	11.32481098	11.58131057	11.45343326	11.08762726
12.98577346	12.56046717	11.9549522	11.79514425	11.93351043	12.09408606	12.17939554	12.27004577	12.07222102	11.76413479
10.46777275	10.66913683	10.52493266	10.09731464	10.08831201	10.16993238	10.15159456	10.33717331	10.22523478	9.869721039
14.17347409	12.95229257	13.17162163	12.69575501	12.22228431	11.54772264	10.63417809	10.33758651	9.937168442	9.872359088
12.90582289	12.50358578	11.36229611	11.14874709	10.93905648	10.41359961	10.39600092	10.41605228	9.634759311	9.884576528
4.715421341	8.951859918	6.550535811	4.970647533	7.814069747	10.39702257	12.03867692	10.4963325	6.832358374	5.256407991
8.395973438	8.142179625	7.897946712	7.56472035	7.556122488	7.397394285	7.315465511	7.183570771	6.799880118	6.788661877
11.15212549	10.50354323	11.19237336	10.93677267	11.23577183	10.97947855	9.998960194	9.889016084	9.987132071	9.869437731
11.00253976	9.444662792	9.136548696	10.37639602	11.34157325	12.41858506	11.93085065	11.53719282	11.56780284	11.40795179
17.21254957	16.5814579	15.56548854	14.88569194	14.30452003	13.90130835	13.63847386	13.42100973	12.79723491	12.5044598
10.91512374	8.582994276	7.050855233	6.960083529	7.322283266	7.318533882	7.506844071	7.518617246	7.629819896	7.706132718
2.249870348	3.374001406	6.067833241	6.543725153	6.900864772	7.353205351	8.308485741	9.039570142	9.165191058	9.287333634
9.363899421	11.23212036	13.50466323	14.00109958	14.49450894	14.66350018	14.41581049	14.15668831	13.56353103	12.60465781
9.008695887	13.83670789	13.95212556	13.77127117	13.64120066	12.89292683	11.6673177	11.02027117	10.24497566	9.642166933
14.20078364	11.15919761	12.46945988	11.78053607	11.32424884	10.96510042	10.39797899	10.33814069	10.20367134	9.543207689
11.53546272	10.76745593	10.58222335	9.49033876	10.04204987	10.92883162	10.7603546	10.84567759	11.0565989	10.98572409
15.46908673	15.66370165	15.34083586	15.07269172	15.15762742	15.03897332	14.58795982	14.3858553	13.78170398	13.81672201
9.091838485	9.844295502	9.619853039	8.987980374	8.692943587	8.202221772	7.588398887	7.198546649	6.365321755	6.046033788
15.06225237	13.96172697	12.46524934	11.99018564	12.14399819	12.24065524	12.05764555	11.95461279	11.67932818	11.59349548
10.78260802	9.891373693	9.63845013	9.365651565	9.001374443	8.319694603	8.130602524	7.977759958	7.262061648	7.306356461
3.229050378	3.267008269	4.533861923	5.092133492	6.833609935	8.654887661	10.40301166	11.04415212	10.91023677	10.66165975
10.16457727	10.31994306	9.876023057	9.037823736	8.935262011	8.616909723	8.381705255	8.297652624	7.987733856	7.712881385
13.40170828	11.90282024	11.23514185	11.16311492	11.71013276	12.38211475	12.60269473	13.01727644	13.18835246	13.08188752
9.469520922	6.972261989	9.472324247	10.00671502	10.6783663	10.39233338	8.918356902	7.566826405	6.477311053	6.412208921
15.81009826	15.87737845	15.47992607	15.15162272	15.0531177	14.92413467	14.5928894	14.47036122	14.29978455	14.1961101
12.36783111	12.35935834	12.11737481	11.69511969	11.58252485	11.54365699	11.32151817	11.28273447	11.08670291	10.73263632
13.76149152	13.20136268	13.50466251	12.77919966	12.17041533	11.37607925	10.45464168	10.42473054	9.668604472	8.837461975
13.09853669	13.19501694	12.4786669	12.2002806	12.07329619	11.65267148	11.54746059	11.53593621	11.07305006	11.25354159
10.97460571	10.20581006	8.988654451	8.508648064	8.180999793	7.434595414	7.140147381	6.842487649	5.85245941	5.548721754
10.24750815	9.594967337	10.79368935	10.16359949	9.618681812	8.543311267	6.799339048	5.80075474	5.154275355	4.86857979
12.87619764	11.56480096	8.964597349	8.524974197	8.302055256	7.982499728	7.827357132	7.496736375	6.470117618	6.089068161
12.98567598	11.82305453	10.62690802	10.17540875	9.885540655	9.272598738	9.121670993	9.037503972	8.382465706	8.573910386
2.747580258	2.571189086	2.569075702	2.582583939	2.696668362	2.473815216	2.506461151	2.341591402	1.848236928	2.22397065
5.953166629	8.945319198	10.05572048	9.261324605	10.70079598	11.69527544	12.81056421	13.85878337	14.536897	13.74675784
14.01409806	13.88274647	14.08173522	13.88944209	13.54082092	12.64157885	12.16369345	11.91365721	10.93953943	11.02408391
2.864133408	6.738131646	9.468689357	10.9522582	11.95706584	11.85341806	10.61744634	9.476711744	8.097446852	7.065038019
5.036902729	10.00501004	9.125215124	5.001345708	7.260653917	8.049272378	7.322551931	6.866616199	6.464364508	6.664659092
9.556306933	11.11701315	11.08946761	10.41771338	9.740685979	9.240509019	8.583359579	8.155693112	7.215091148	6.856935044
3.317434798	3.009094357	2.964687284	2.95374947	2.91472559	3.594851492	3.956996921	3.785029833	4.466707227	5.254485296
13.51973928	13.9696597	14.17878442	14.03071369	14.19162852	14.17410105	13.43248101	13.03305999	12.70749187	12.52584901
7.212324312	11.47190524	12.5484902	12.18130248	12.25597354	12.17656648	11.70258108	11.60954748	11.41990152	10.99436485
14.71457512	14.33184082	14.73497374	14.61030524	14.53440094	14.36819104	13.77278983	13.35900419	12.89648409	12.89877452
14.88301541	11.21135589	8.331228059	6.860557584	7.011567245	6.298819807	5.9638329	5.467025713	5.346289394	5.530199156
14.53582961	12.20869717	10.24902567	11.08290262	11.82587232	12.10274527	12.45598938	12.34155566	12.07649336	12.49051322
6.216760514	9.780979755	12.53087236	13.0735608	13.44358526	13.50544487	13.36086146	13.30247481	13.19371606	13.31986623
11.83797646	13.28873516	13.86689942	13.33032066	12.98094013	12.72903295	12.64085808	12.60795302	12.67654673	13.21425902
13.8869727	11.59995939	11.41238869	11.31001151	11.60866033	11.78675542	11.39061186	11.04222246	10.18932607	9.392444319
8.43701388	9.089162274	9.744259155	9.598126103	9.847430425	10.13087727	10.34855222	10.53207415	10.39032312	10.21201376
2.651192614	6.436955866	8.142589438	8.188759702	7.821918996	7.555894397	7.908165082	8.055131428	7.777547462	7.533521559
8.515369106	9.299419173	9.198253518	8.376132732	8.148059764	7.931172051	7.785857016	7.921660168	7.999964454	8.152818705
7.640765825	12.15161101	11.64751749	11.23776891	10.81440274	10.59363376	10.10614383	9.723792171	9.294485918	8.77738661
7.077350176	10.51412051	11.97170779	11.9085327	12.22121538	12.25399735	11.95738328	11.14167161	10.30455785	9.896200957
12.20201347	10.53999566	10.3378537	9.57404319	9.476393054	9.319930453	9.157409793	8.826106627	8.923370878	9.105547732
4.011104549	5.088629027	7.627021531	7.875607912	8.695333755	8.991615394	9.065768527	8.597453152	8.054341664	7.930948645
6.322515087	11.60327393	9.733538876	8.848921862	9.445817654	9.428557639	8.693719392	8.200907218	7.607082522	7.37101217
12.0974552	11.88067395	11.17872837	11.34125206	11.49241841	11.46940015	11.26623254	11.08311821	10.54806387	10.18686906
3.779232792	4.264714783	7.333212029	8.186150598	8.13627933	8.156200745	8.184323998	7.8017039	6.9095269	6.448595872
10.61979084	9.566033746	9.035287808	8.867915256	9.768568442	10.31653854	11.08415608	11.46975501	10.89030493	10.36103675
4.106693496	5.6705161	8.522036699	8.80788158	9.538380186	10.00147823	9.842105171	9.552300821	9.045762286	9.031517796
12.6837614	12.3639877	11.71665312	11.44054073	11.28477277	10.84916456	10.78746044	10.7306161	10.3073803	10.35419324
4.843746219	7.700589926	9.845687589	9.081327672	9.578389944	10.09294752	10.20944666	10.1676672	10.11638267	10.12427615
12.39292955	10.00261846	9.135396219	9.473466344	9.957406628	10.15577908	10.08033375	9.944116615	9.579850941	9.430509797
12.1400938	9.002222159	7.603533249	8.804400072	10.2625401	10.8504387	10.83188416	10.81191743	10.78951601	10.81625511
13.13463948	10.39263153	11.13784662	10.93303233	10.90443989	10.88782963	10.6236864	10.33914988	9.735346387	9.389500489
12.47212729	11.96539407	11.37456027	11.56949277	11.42428438	10.7688671	10.41830443	10.25469968	9.736898902	9.719155685
13.4039571	13.75409024	13.66724404	13.28096358	13.1221517	12.94140708	12.72870336	12.52127094	11.96641541	11.88844964
13.58810569	11.01617456	12.05437179	11.8483351	12.02852568	11.38682117	10.62593047	10.74043135	10.14323054	10.38988884
13.97892464	13.48920035	13.66856354	13.23232294	12.56100226	11.4730186	10.05857543	9.349065651	8.356911745	8.308530379
2.788574352	2.772175375	3.84905178	4.313701494	5.032951008	6.29446979	7.631866737	9.129647187	10.63945629	11.66042877
6.462804337	10.7861548	12.72883905	11.66163439	10.8096728	10.20567117	9.672808639	9.347575921	8.715709645	8.525464163
9.811259734	11.7658998	13.39058236	13.74866446	13.9214601	14.00372063	13.67796996	13.38576772	12.95331304	12.68305951
12.97247763	13.22318969	13.24647041	13.03254153	12.8730507	12.6567018	12.19917721	11.85223453	11.23419753	11.2119391
3.021199185	2.336849043	2.424811405	2.602986946	4.598950442	6.388981397	6.889671913	6.715347419	6.799753444	6.271088676
3.172397624	4.715935473	6.332779712	6.86885716	7.748000987	7.946185821	7.70991026	7.669942373	8.022405521	7.21884594
12.53961846	10.42000606	11.63610237	11.9795524	12.18256771	12.44814011	12.26566025	11.9731202	11.21981047	10.30451063
12.19309023	11.39220038	11.08517642	10.42198749	10.20266299	10.03586863	9.573234475	9.335037021	9.190893751	9.433874972
6.313880427	10.95574166	10.28994705	7.442509389	5.638088554	5.53677137	6.659771665	7.534036107	7.651363387	7.467439519
12.15718707	11.86831044	11.23439366	10.93719076	10.96924448	10.89486928	11.41309438	11.35648383	10.25781252	10.08559111
7.207485393	11.51553881	12.52293017	11.97891498	11.31591864	10.83881414	10.26547685	10.06515806	9.817461273	9.721632323
12.63826205	9.963864783	10.24805267	10.08502964	10.21819294	10.24937225	10.1716881	10.07508031	9.891651092	9.802823213
12.699609	12.58884128	11.82852483	10.81080722	10.53855977	10.26768632	9.837552355	10.00770891	10.26210635	9.847461429
12.25599536	11.8305092	11.29403484	11.41502931	11.4768532	11.49239311	11.2301906	11.15106046	10.64614839	11.27565311
7.829545901	7.966108578	8.855505588	9.239481776	9.544304945	9.753929018	10.22856157	9.546080837	10.46079705	11.60553291
13.91715459	11.08066578	9.545973426	8.500838831	8.040699797	7.467815071	7.67527312	7.821679626	7.379432344	7.592648775
2.933730083	2.26402934	2.583507543	2.14921694	2.394186749	2.324030241	2.13818284	3.552667975	3.021559546	3.714910651
11.9639165	11.45349105	9.686195015	8.654480488	8.762114042	8.901094614	8.765534566	8.726032215	8.43107702	7.977785963
12.03261364	10.32876371	12.24756889	12.39761657	12.28791624	11.43986293	10.09660434	9.261109628	8.424672905	7.795421201
12.68157035	12.78599178	12.34110511	12.15328285	12.06783526	11.63316017	11.14064613	10.67032237	9.637865064	9.080073844
13.15479003	12.79827169	12.12940512	11.611958	11.41310125	11.02843665	10.41773259	10.03993428	9.276439128	8.988463053
8.815770534	13.19207011	13.73772552	13.27356895	12.90342763	12.30412179	11.53152302	10.75874603	10.06980711	9.479730653
3.201553808	3.196623836	4.130339306	2.971117316	2.827338895	3.278860833	5.864935936	8.020391281	9.396426743	9.75920443
12.99633077	11.20406224	12.6263498	12.37745931	12.37395725	12.55813674	12.49017819	12.409638	11.64522185	11.38725352
12.9137715	12.94676435	12.75042089	12.36011642	12.34312481	12.25633303	12.09228023	11.95028566	11.30243907	11.4971297
7.159691508	11.37202384	8.543597994	7.64732292	7.458268862	7.16389459	6.702127819	6.393512892	6.00617321	5.751105043
6.201987598	11.00267937	11.91956815	12.20469444	12.22226969	11.78732831	11.00629751	10.58830475	10.12212289	9.675133418
7.872710058	4.656524452	2.544036566	2.410471488	2.441517337	2.768875506	3.07553186	3.95924823	5.39572846	5.43025149
5.68728964	9.681442166	10.83445137	10.55883302	10.40867279	10.10199269	9.940983311	9.5864678	8.230279659	7.277856902
8.425292449	9.16639625	10.78202842	11.06751659	11.023065	11.24988531	11.55843149	11.93394886	12.68115844	13.04080497
10.85267326	11.6674887	11.69096199	11.04828677	11.06023871	10.76212175	10.32296591	10.1009236	9.486873652	9.330302735
5.791859497	5.713263906	5.430700239	5.799311167	8.356259798	9.963825084	10.78276329	11.11700309	11.08112754	11.0487246
13.74673412	11.13437578	8.295301886	7.868564234	9.272200177	11.20679033	12.84132005	12.69674053	11.03265602	9.564482363
11.06795264	11.16590982	10.61949337	10.32113852	10.91881004	10.88245286	10.42579618	10.19358748	9.314823827	9.211400222
13.23598861	12.25372705	12.21927263	12.00467145	12.06845176	11.89880881	11.31079089	11.00385559	10.30503217	10.22203038
13.60532529	9.304311873	9.697985635	10.22598355	11.15511346	11.34687736	10.87312578	10.65762391	10.47605391	10.47358039
11.2560434	8.96044655	10.21814724	9.467003055	9.30033507	8.852802856	7.854107069	7.568233001	7.409069153	7.133693524
12.58811761	12.62341662	12.19723249	11.96899619	11.9434661	11.76859508	11.71619204	11.68170251	11.12602043	10.97917775
2.584763936	2.484916146	2.950521311	2.5162993	3.338442297	3.790193667	5.401688128	6.822067953	7.395277966	7.501199646
14.51880075	14.42312562	13.52153552	13.30737291	13.10899868	12.73467905	12.76092475	12.83747155	12.79971247	13.02087235
3.313133593	3.990021726	6.291572967	8.891218116	10.75187607	10.96705319	10.77510424	10.63340778	10.09644509	9.55873251
12.92411809	12.88319243	12.27773369	12.2001344	12.0107302	11.40138538	10.95830981	10.66902716	9.724128664	9.150662544
14.49862261	14.93451191	13.87640343	13.12603346	12.83710524	12.2968198	12.4751333	12.42559584	11.39991259	11.44434833
11.32967914	9.490031853	8.142411407	7.504504248	8.15759865	8.608277083	8.650273089	8.56162924	7.844330333	6.418300951
11.81929465	11.6799274	10.9786846	10.40839164	10.14156066	9.442842435	9.115075917	8.862974213	7.903089767	7.678559198
5.063887884	9.169288812	9.37682456	9.433172253	9.313241359	9.646608608	9.397997976	8.897404231	8.814082984	8.372613598
12.2343164	10.96845655	10.61949515	10.46979808	10.62083762	10.76690062	10.6784266	10.66907559	10.59615979	10.37174609
8.214535173	12.72897305	14.5635641	14.82227317	15.00122483	14.7498195	13.37695427	12.24326896	11.62221232	10.92827026
11.566435	10.76872962	9.930640365	9.961121377	9.919647626	9.65356566	9.462287773	9.224345966	8.69099811	8.406175055
11.87556704	9.555212566	9.24018576	8.646786778	8.750251074	8.6190632	8.276013537	7.942027819	7.88065129	7.623944153
9.470482906	9.028360317	8.285163616	8.356340023	8.150409098	7.572722679	7.462385904	7.244386807	6.609738421	6.875199567
4.402490148	4.674640016	7.030793182	8.797046035	10.16573899	10.30618998	9.953883907	10.22462718	9.981609219	9.581460382
3.632817768	8.193311289	10.18109891	10.28294177	11.18892767	11.47999628	10.69538264	10.1701019	9.773620929	9.072604792
12.39289634	11.82237583	11.96785611	11.80086851	11.97093019	12.19494759	11.99564219	11.74742455	11.30940751	10.92667953
3.394652027	3.513412025	3.908529317	4.014712751	4.773254565	7.220758825	8.691261747	8.502652915	7.784940219	6.844443573
6.791512287	10.23765574	9.987504216	9.061164535	8.795421314	8.480716063	8.24368346	7.655353602	6.710950813	6.512651564
5.222942525	10.05140163	9.391954201	8.128997761	8.142245023	8.346595417	8.625363066	9.509793465	10.10092119	9.272953232
5.490579797	9.154094083	10.5861427	9.180535096	8.24098372	6.756970734	5.69017669	5.910818642	5.846635774	5.918482368
5.181294309	4.994515747	5.251763983	5.95130598	7.198372329	8.176963596	8.663492153	8.58191332	8.374228339	8.351737959
5.423910476	7.374538002	8.873371693	10.49618893	11.16024331	11.7895904	11.68137808	11.0626299	11.13377194	11.08265631
13.80311912	12.17908891	12.4437835	13.15887013	13.85314339	14.22596135	14.15318479	14.098449	13.86884999	13.63515142
11.81210938	9.463124243	9.665983607	9.653191178	9.82029175	9.75457947	9.368855604	9.141257395	8.609235926	8.328957918
12.13831745	11.79046882	11.79136617	11.50636569	11.3580201	10.9921932	10.73694384	10.37620172	9.795228684	9.819755177
12.47767205	10.15281812	10.47099618	10.02414656	10.29733631	10.60153667	10.58245446	10.51335136	10.12016556	9.586145898
10.87327248	10.86286267	12.3101132	12.95889596	13.54932196	13.74240535	13.91533798	13.89384044	12.9992236	11.63082718
4.042700853	8.078286017	11.16841242	11.52918375	11.96865155	11.74627094	11.37125934	11.24269163	11.08242287	11.1061384
13.07282994	11.40969375	11.69704827	11.62660301	11.98019547	12.33335885	12.22676844	12.108537	11.63465556	11.13579133
11.10511794	9.192703392	9.957997134	9.60440684	9.683495569	9.825836676	9.52023917	9.290899596	9.03468676	8.908401317
2.487932059	2.615062597	3.144962809	4.304155207	6.826570906	10.24850637	11.63883214	9.160891144	7.251212252	4.865823309
6.042938138	6.099640155	7.501400402	8.699333843	8.922314647	8.949805452	8.756888237	9.532785307	10.34004654	10.52844719
10.58213731	11.14144442	11.23116023	10.79703314	10.70996773	10.57119465	10.35307135	9.807870068	8.960725711	8.381152456
2.57018766	2.693792537	4.16446059	5.910318495	6.815465462	7.427496078	8.347066994	8.537103571	8.502043652	7.992793794
4.110531734	8.348398488	8.743445874	7.809391237	7.594165886	7.473201493	6.617208487	6.148971727	5.607005364	5.242240815
13.7076003	12.52353426	12.75191276	11.8699233	11.34212484	10.77430527	10.03676795	9.923966112	9.428535976	8.863038406
13.71814376	13.58747032	13.54659025	13.06499681	13.06672325	12.95881795	12.80956432	12.56668101	12.16469097	11.83155702
10.9493058	10.61150863	10.4213989	10.32187021	10.40852405	10.57244229	10.42084137	10.27129313	9.89100122	9.536043286
10.41229134	9.836987045	10.5510228	9.859597863	9.291565065	8.968096451	9.047648873	9.210405766	8.958755243	8.715545929
2.813429937	6.90447654	8.359432082	8.779775787	9.627816215	9.616339801	9.459362698	9.311970351	8.374514809	7.157317727
9.736514595	8.355795945	8.552578486	7.974726493	8.215083974	8.163342783	7.965985743	7.851424186	7.721063128	7.809839899
4.991018315	4.302740282	5.310337569	5.140205032	7.558150237	9.567067315	13.02364104	14.73124172	13.335501	10.64504315
13.2281054	8.500254644	5.956607162	5.256872912	5.466427978	5.671805345	7.574671474	9.31879718	11.64593122	11.98361399
11.83729394	11.25720484	11.67446702	11.17612917	10.96162076	10.78341263	10.42944825	10.39263549	10.47249014	10.67987926
12.83259819	11.75400534	10.83757792	10.72276437	10.93668933	11.13289077	11.13178233	11.21018227	11.10572243	11.21110192
6.861685611	10.71321968	11.71246714	10.64037605	9.926980704	10.05379941	9.350644862	8.840232831	8.391633367	7.70766034
5.089969939	10.05269059	11.75149254	11.07361521	10.5969781	10.42571412	9.776187501	9.114069572	8.375025204	7.765223037
11.49294421	10.26109755	10.42734862	10.2483826	10.54315871	10.85265425	10.46105422	10.10326863	9.388957943	8.791512325
7.537247346	8.021374486	9.593959979	9.492114318	10.10975164	11.10704035	11.7007165	11.62490982	11.41424109	11.05866562
10.45870795	10.55591548	9.911876815	9.999626244	10.50929258	10.46874036	10.46966011	10.74267517	9.84535824	9.443023439
13.43708954	13.49414977	13.14117184	12.51554585	12.09084102	11.66128635	11.14960638	10.84296466	10.12856597	10.12574811
12.39574494	13.03990523	12.22168048	11.4726862	11.3056188	11.01680281	10.39783388	10.08571187	9.512123102	9.543551556
2.936318497	4.16991035	6.456993639	7.713036697	9.444243359	10.0726645	9.230170203	8.584494008	9.244216772	11.83141675
13.23250812	13.15778612	12.64909915	12.53294141	12.92096932	13.12456115	13.05125285	12.81351123	11.62726287	11.41366765
7.581293635	11.57869766	11.85326411	10.76860259	10.83174465	10.7007247	9.784460363	9.264548779	8.740087044	8.363675162
12.19674506	11.32433607	10.30788123	9.879836432	10.00291439	9.983828973	9.886746617	10.0054935	9.753814818	9.63429688
7.553643739	9.129757645	10.18483569	10.23641299	11.20152499	11.25864798	11.18221997	11.24205183	10.36718569	9.267945918
4.328760166	8.611497608	9.71965798	9.96976265	10.00948731	10.14709864	9.742984976	9.328642141	8.919885579	8.423628834
7.242807765	10.71795492	10.10286598	9.415531646	9.03207246	9.164646439	9.301304658	10.56471846	12.00117096	11.17392168
12.59823475	10.07622149	10.57571876	10.58522677	10.89328132	10.79515048	10.51242459	10.38695144	10.2061893	10.27555234
10.94870992	5.713489041	4.797576791	4.577942887	4.607724051	5.450229776	6.518061978	7.094826206	7.866656377	9.117457037
10.87540697	12.68093293	14.19303899	13.68173986	13.57766466	13.46702963	12.77327267	12.22628017	11.74860588	11.47161719
10.80601676	9.578953068	8.307112303	8.130434502	9.176818237	9.834144116	10.29376272	10.76332813	10.78296111	10.19535916
12.00912065	9.281367178	9.210270021	8.639634303	8.175022458	7.798021322	7.561503669	7.867352222	7.544639626	6.79700488
7.003373977	9.940841644	10.42446185	11.14437291	11.65192507	11.33929231	10.52108194	9.967301542	10.22668151	9.778349608
11.99746497	9.498476471	6.816705609	6.068341637	6.371848474	7.746635245	9.146319707	9.644412742	9.255662902	8.542305745
6.907287233	10.6892837	10.83292554	10.34093159	10.40990158	9.856749767	9.207360158	8.91241889	9.053629432	8.986130478
2.519928317	2.515616462	4.378977195	5.581941723	6.738759022	7.005343614	6.40629497	6.175285921	5.813269525	5.310807502
3.207994505	2.914947253	3.558329646	5.217183199	7.513660383	8.845222187	9.284451118	9.090761887	8.648209885	8.53822239
16.10241074	15.9683123	16.12113839	16.01157404	16.03281057	15.94884229	15.7775816	15.75949984	15.73938703	15.52539516
7.839836529	8.140279881	8.361642413	8.043538565	7.94134554	7.454503681	7.221676978	7.014022125	6.483090858	6.425710893
13.52746485	13.15217609	12.60779285	12.57141765	12.56534594	12.19308368	12.02008118	11.75134499	10.929612	10.73920615
12.86021044	11.72085767	11.72174508	11.72406748	11.64230513	11.58109302	11.78680739	12.13546155	12.554662	12.91630384
6.154622534	10.37144334	11.10905779	10.63568038	11.20238855	11.17531705	11.34147863	11.23906172	10.13827915	9.41344638
11.90807979	11.83830923	10.88809052	10.83387935	10.52257932	9.652957126	9.098594729	8.860408683	8.155448773	7.85562199
4.975280712	9.477657723	11.1045738	11.73255001	11.73379522	11.67049872	11.53580498	11.55352218	11.12967639	11.2840696
4.774595629	4.769710364	5.792861067	7.550829407	10.26446678	11.08336164	10.61531374	10.56224354	11.11756303	11.64278423
14.85983756	14.55924343	14.16757309	13.80049791	13.9393992	14.0729716	14.26109214	14.60919039	14.72019862	14.73652169
14.16683112	9.978210931	11.26180478	11.22407819	11.20584465	10.98530953	10.47050582	10.35566022	10.48939999	11.47297514
10.42485828	8.750086257	9.372944482	9.038165683	9.463770039	9.698830443	9.863595297	9.854752154	9.810931529	9.955732277
11.67754947	10.88772121	10.23189422	10.03059694	9.675132447	8.890971364	8.517721358	8.327815909	7.71453151	7.392605677
3.599832532	6.463693433	9.278563116	11.51495273	12.52953878	12.26193089	11.30069808	10.57996005	9.653098476	9.072273868
8.211165257	8.977033051	10.9686183	11.12911156	11.45808152	11.5247609	11.14153438	10.87724151	10.3665809	10.00851749
5.342219942	5.097422642	4.79139767	4.562974625	4.949019928	5.674506347	7.703630427	8.810350152	8.751255984	8.47492576
13.81177278	14.00758649	13.47588136	13.22024674	13.07122428	12.73869997	12.46004542	12.28174519	11.51398006	11.32574519
2.531863178	2.481289168	2.548427676	2.323298703	4.155717783	5.86646198	6.304358207	7.283229512	7.103535711	5.508415028
12.45347938	11.79232342	10.58505727	9.734042671	9.069788785	8.538115824	8.175551492	8.283921964	7.852211047	7.20840942
5.77530782	10.0790674	11.01794525	9.424949098	8.176502405	7.290688311	6.905033044	6.722930135	6.317492765	5.556830879
2.422915386	2.735842699	2.94692306	2.449912202	4.299444625	6.222546028	6.655706355	7.227412619	7.448562905	7.689407952
11.70603012	11.6143998	11.74197953	11.52658809	11.67492378	11.64379851	11.34387461	11.08770356	10.59008964	10.24255495
7.513255094	11.58568532	10.3526919	10.3655275	10.14647113	8.414709145	5.989425427	5.925361211	6.029575623	6.601076428
10.52422641	10.41505552	11.10472795	10.52118389	11.21339309	11.82139864	11.75902249	11.94616071	11.70752402	11.65360351
5.498005715	5.276290011	5.252320966	5.75282672	7.564287575	8.731044536	9.704568456	8.301245055	6.859404565	7.498122033
10.75662611	9.464025039	7.908923035	7.520167542	8.192386541	8.963469979	9.426279982	9.646889337	9.934091523	9.670656935
3.764718751	4.079453619	6.532745368	8.662564419	8.982208266	9.14719448	8.746872789	8.379033316	7.502225561	7.023446753
4.42578213	8.997125634	8.551123555	8.87088239	9.730890983	10.09172156	9.972856821	9.584328882	9.108012593	9.52290805
11.32516234	11.2820245	11.45835435	10.78917776	10.84375943	10.56908501	9.985778546	9.579871656	8.85524264	8.558038645
12.7008115	10.94657869	11.08523436	11.00800163	10.98277199	10.78277503	10.17687016	9.866368257	9.58346709	9.464287333
10.61344591	12.22671297	12.2384165	11.60134199	10.333115	9.392173161	9.426006183	9.796974204	11.13289859	10.96509593
12.98235713	9.580560149	9.710138585	10.00445181	10.16357533	10.10220316	10.08834343	9.844046479	9.616593397	9.47866225
7.962885773	12.6991737	13.64835542	13.50863941	13.63944444	13.61279446	13.32246829	13.17120126	12.77248267	12.66600325
2.732295435	5.206094877	7.135553726	6.989861186	8.938342695	10.35248019	9.243113492	8.890297376	10.50857172	11.17499715
12.34201779	10.05912581	10.14807652	9.902836409	9.854398156	9.665654097	9.230065427	9.049883195	8.642659417	8.275064153
14.34944514	14.38068188	14.7054343	14.2574302	14.04233726	13.66307175	13.08240236	12.74848007	11.84390377	11.34310228
10.39359847	7.581768884	8.761358934	10.45427599	11.45465182	11.29347897	9.996963972	8.935799256	7.965865367	6.72177692
13.53505716	12.6170151	11.03236137	10.54956	10.43868681	10.34073196	10.17491609	10.19234783	10.04017059	9.979192856
3.693640029	8.576697583	9.504155187	9.411476789	10.01564194	10.23253869	9.55680076	8.965183682	8.437458645	7.911866694
4.461376144	8.249622214	8.202476229	8.336648568	8.958556813	9.014997541	8.953397882	8.902375583	8.975554811	8.973104511
12.58046522	9.084856227	9.535706777	9.876954115	10.28052608	10.52040372	10.42508267	10.27314609	9.951577766	9.661523342
8.444465269	13.01040941	11.74918573	10.28023944	10.18323791	9.68297451	9.250516287	8.872395156	8.161943439	7.611175534
4.03939343	5.960717583	9.30687218	9.629023868	9.22190185	9.160878453	8.358997967	7.804368965	7.294018891	7.142127276
4.27908793	5.161354721	7.714242423	6.481298242	8.903213959	11.84613053	14.79742275	15.91837575	16.57333787	16.82491441
9.760238322	10.47788221	11.26936194	10.83430896	10.99772275	10.77735156	10.41525562	10.22181989	9.659912658	9.277507819
8.943763404	8.831385072	8.904547537	8.97865049	9.244272174	9.30553328	9.089888128	8.992938916	9.192250454	9.462646734
4.320786725	3.982676575	4.101316107	4.284001336	4.156068765	4.509159519	6.273332401	8.69257291	10.02993099	9.732033734
7.764053564	9.866765621	10.6594375	10.34423411	10.73626376	10.85329545	10.7113139	10.65434912	10.59213813	10.54964983
4.719957463	4.823046382	5.292143749	6.16502181	6.990375502	7.372303246	7.652587276	7.183119459	6.460933326	6.268942586
9.667193191	9.930964775	11.17482421	11.35956479	11.89420643	12.46580297	12.36386819	12.21363676	12.24028693	11.89708876
11.86968297	11.0418141	10.06118675	9.720398499	9.89019168	9.539904436	9.046037665	8.788778866	8.036180933	7.81362101
13.18782031	12.44190014	12.33215888	12.40809777	12.70604383	12.7442374	12.63060214	12.68879817	12.55934969	12.32530224
14.16604304	13.28271186	13.04072189	12.88119671	12.7065099	12.28826587	11.82803895	11.51821871	10.87394369	10.77953356
9.235827043	9.290955973	9.038004214	9.030517619	8.944253067	8.500177862	8.228619007	7.908661188	7.019088403	7.094617357
12.28788459	11.79484207	11.49739302	11.41179194	11.10364709	10.45391157	10.35733566	10.24696402	9.506532859	9.724995273
12.34248263	12.39975538	11.70129857	11.51781279	11.21357741	10.70949322	10.5463424	10.46068857	9.717416615	9.587539531
5.818119852	8.445021583	9.742481892	9.097499863	8.963930363	8.469682854	7.643870575	7.407637998	7.492805059	7.142930979
7.335981093	8.011229791	9.546901032	8.966526919	9.210595137	9.833130675	10.36077326	11.48127563	12.7530031	13.19624216
4.946497209	7.826013988	9.396796313	9.863756074	10.18943795	10.13170284	10.23629814	10.55937047	10.71321711	10.70808715
12.04235488	7.323037669	6.600097276	7.513992548	8.946485872	9.870711083	10.28115254	10.78911782	11.40698555	11.56536376
4.726778135	7.526895222	11.26322734	11.49561294	11.16329752	10.32244866	9.159859132	8.345138873	7.337725466	7.126182071
11.57218396	11.31867485	10.54795521	10.3865048	10.43368527	10.93699369	11.49697453	11.93016283	11.99536088	11.46338492
13.83738953	12.55783021	10.68060575	10.52423477	11.01961222	11.79715259	13.50991541	13.01634481	10.07394176	8.996210905
2.947051481	2.750796247	2.439062975	2.207095404	3.267384297	2.686003926	3.470587423	5.731797041	8.799110143	9.022204791
3.217075501	3.347935307	3.756883558	4.723463318	7.522840374	9.059518247	9.818061651	10.77704603	11.50829968	11.21344769
4.649504624	5.18586576	4.945338554	4.301081689	4.746785807	5.187845713	5.722279209	7.9448366	8.728682347	7.838346446
4.040910168	3.444060977	3.401509031	3.435321315	3.574626	3.552041911	3.805278352	4.896403734	7.666296913	8.115943771
12.86100061	11.69129724	12.7966733	12.31673018	12.20527738	11.99560747	11.22422633	10.66704639	10.21249943	9.831071607
7.302540174	12.05936528	13.06873659	12.78943403	13.63464448	13.82008352	11.48403521	8.272887767	6.385003732	6.000614947
15.15321754	9.593103698	7.37883218	6.508802555	7.559533107	7.460410765	8.272907391	7.808978534	8.633968385	9.246666839
3.297730525	2.670303609	3.102832325	3.267042198	3.64781808	3.797155244	3.883614689	4.672744074	5.412791801	5.698736939
6.629045676	9.338392781	4.09178393	3.631363036	3.463732828	3.711212237	3.895774267	3.99552139	3.560764982	3.611827866
7.869555007	9.404669519	4.423970192	2.771936113	2.491787168	2.24826901	2.289153977	2.253860574	1.887493824	2.218682565
14.01955457	14.01487421	13.70877116	13.58465437	13.5243058	13.18019698	12.75481969	12.45409472	11.71755278	11.5420728
7.225419046	7.767430868	8.871245413	8.471886587	9.26962912	9.365035435	9.017652795	8.779814235	8.449363853	8.135464348
13.49580571	13.75667216	14.51795503	13.94619746	13.67692113	13.76476798	13.27216448	12.76176913	12.54205526	12.48511401
14.27563136	10.92582791	7.218031211	6.317365923	6.896929583	7.090992138	6.8193455	6.179948431	5.973208226	5.994519746
14.61224951	14.435395	13.8500369	13.56093378	13.56580127	13.51572932	13.19163482	13.03359323	12.57214376	12.23857392
11.08312634	8.716394706	8.307227129	7.095206506	7.569471432	8.205439374	8.938690975	9.153419614	8.899934739	8.796581715
12.33021389	10.79593951	10.9672576	10.31915546	10.20072546	10.2019459	10.45259386	10.87136657	11.26436033	10.93815458
11.86022955	12.30490791	12.57712076	11.72602003	11.51360319	11.43208307	10.52029817	9.880604813	9.034596914	8.291612496
12.69424135	11.52372813	11.69222666	11.12235775	11.24132802	11.37187377	11.33084798	11.35124419	11.279124	11.26947946
3.201820446	6.341253265	9.632350287	11.66275759	13.97047034	14.60267638	15.96460688	17.00697507	17.33159863	17.36874192
11.60148299	9.430610352	9.799482615	9.084612907	9.139844854	9.082488226	8.751507489	8.710823159	8.88980868	9.256065654
11.62849501	7.856623052	7.870049729	8.416914321	9.150381522	9.372909393	9.299236735	9.190497943	9.014572552	8.940048919
11.14928886	10.02393671	9.94636971	9.65542144	9.892464016	9.984617365	9.779450723	9.503665486	9.201559495	9.041958907
13.78179896	14.00055907	12.96713633	12.49784522	12.66741234	12.61976499	12.52148062	12.22843386	11.6307527	11.60956304
16.36630947	16.36663884	16.39277138	16.2331104	16.29752334	16.12981106	16.0117196	15.83809645	15.4310974	15.62911271
12.30752251	9.122100728	9.482669069	9.009640864	9.114022161	9.226434801	9.271487466	9.338299508	9.448488434	9.550684632
12.44703586	11.0423411	10.74957437	10.13263838	10.48242774	10.58008115	10.22493042	10.04001211	9.708415467	9.568076883
4.605008752	4.348661124	5.08104162	6.443960596	9.148039505	10.974122	12.23614467	12.5677109	11.56883404	11.40415927
12.63164115	11.78906386	10.68411004	10.5916268	10.59286158	10.53745625	10.43778822	10.38608609	10.17336737	10.24577932
12.20119184	11.52548618	11.69671898	11.81998495	12.07882811	12.29717828	12.10274377	12.03017054	12.01408636	11.80634792
12.01892059	11.1215267	10.89691345	10.92229626	10.93859898	10.79154214	10.42667661	10.17355166	9.436496897	8.96319931
12.32584252	12.49792187	13.04087035	12.96886892	13.56503207	13.44173913	13.58715108	15.13158179	16.2506255	16.14015125
3.370910851	3.010261754	2.850400331	2.671055491	2.80592757	2.605630122	2.69725012	2.931577152	3.230910604	3.554562962
12.14746646	9.902770367	9.282766984	8.985275945	9.251368851	9.795132728	9.946200495	10.12465687	10.80076899	11.0098315
11.76982525	9.911618659	10.18555008	9.925551368	9.681473718	9.386646067	8.909015636	8.666622862	8.49675417	8.298561756
11.77317917	11.58261658	10.93584964	10.48296816	10.60769862	10.79130836	10.63629014	10.59736787	10.46595378	10.18988564
10.63365948	12.26599657	12.88701902	10.62071149	9.731783667	9.76928131	10.82162057	12.72708946	14.06353013	13.89582185
12.7564706	11.85147765	11.49672305	10.74368553	10.48440757	11.26244867	12.79944818	13.36151908	13.94590101	14.27256398
12.27908123	11.85873193	11.14435169	10.81736327	11.20612089	11.72185741	12.04166192	12.38019033	12.5648301	12.59467559
3.420934739	3.231987314	3.851587261	5.188170595	7.808597745	9.117098988	9.288492431	10.18541924	9.643282685	9.312983317
11.77158075	9.157970724	6.419684211	6.886901399	8.711783156	10.09276718	10.40289386	11.0347558	12.23952384	12.28887784
11.28855535	9.235500962	9.634036989	9.297194472	9.413028386	9.190504449	8.455519689	7.981676232	7.754643598	7.598447775
10.76689308	10.59180253	10.64878603	10.24057572	10.05269463	9.962338314	9.570801005	9.358133012	9.161369211	8.928081043
11.63534611	11.1772791	10.64392572	10.25702931	9.991887085	9.678595668	9.844111333	9.940738472	9.47740877	9.406945473
12.67477094	12.07204783	11.7967885	11.93800007	12.09081228	11.91681339	11.32121287	10.96008181	10.1140524	9.571036139
12.20747193	12.38828221	11.99810223	11.69810362	11.61713323	11.42391461	10.99335077	10.72565869	10.04026534	9.982841075
13.54732323	11.49689026	11.82419803	11.39892137	11.23822255	10.79366238	10.33287623	9.991065863	9.196439586	8.88691657
10.89532091	11.29809574	11.30454072	10.98958317	10.81314835	10.65120367	10.28039471	10.01506431	9.396742113	9.494308618
10.12174048	9.594482177	8.954904474	9.031497055	9.198749099	9.116782162	8.833753134	8.736756887	8.805410637	8.795275329
14.38490364	12.1338847	13.26270883	12.99073907	13.3099021	13.45898126	13.41973241	13.65486541	13.31352276	13.11844612
13.03108562	12.57434216	11.8314054	11.54301899	11.50319682	11.44824281	11.00568837	10.99299908	10.93856577	10.72093589
11.78934035	8.517995437	8.864807437	8.247596848	8.207894336	8.330677234	8.79801041	9.311166334	9.609881361	9.697495828
13.29800311	10.46263225	10.81277121	9.661153643	9.686340307	9.627804514	9.040526438	8.62436493	7.80241208	6.824875643
14.25068897	13.62491019	13.55200091	13.34201714	13.0938206	12.76174669	12.41725786	12.19162676	11.55575594	11.15297895
15.70990339	16.02962718	16.1993174	15.7919672	15.60473478	15.20343096	14.73801689	14.45967787	13.64642124	13.19162945
13.15262022	13.2622329	12.87944777	12.79775764	12.89118692	13.11780329	13.2574503	13.58837351	13.6713761	13.58117891
8.767176389	13.71579609	11.93114905	8.355821753	6.106991649	5.940173824	7.918372402	8.774590224	8.934976564	8.809838204
12.18462825	11.45352174	12.16364666	11.93601287	11.76458929	11.82821102	11.42574792	11.22599423	10.64422897	9.95363957
11.92347923	11.89249052	10.91809685	11.1299083	11.15427587	10.832765	10.96420657	10.88191856	10.26256787	10.31662403
12.73510773	10.57608163	10.20705486	9.473157197	9.514349476	9.381589893	9.184145803	9.167908427	9.542673538	10.87113387
7.088224055	11.8560188	12.21907487	11.48757685	11.71939559	11.92227965	12.06083278	11.70554622	11.13597319	10.78335163
10.95638354	10.03104436	9.088445654	8.522488304	9.16408931	9.605080712	9.507455192	9.371615916	9.089509467	9.241664614
2.374098236	2.345983654	2.517611856	2.49063922	5.172621082	6.237659996	6.521853484	6.44670851	6.254942829	6.227774765
12.83185693	10.20442883	11.0091126	10.70879693	10.08042149	8.988601296	7.514840351	6.699227994	6.252725103	6.254963276
6.807556505	7.679771506	7.286296647	8.786002919	10.64403186	11.10299511	10.36929743	9.62683123	8.912102617	9.391928324
4.636658662	4.330519324	4.660461821	4.283682915	5.11287059	5.903937941	9.405473609	11.80133566	10.95177955	7.476586573
4.126103185	6.003091525	8.788144471	9.988158943	11.23466094	11.92876315	12.30329038	11.31069715	7.292405183	5.912635971
11.69305581	11.15497495	9.855188239	9.939651108	10.00306844	10.06039889	10.68884665	11.3986041	11.14377555	10.80769361
10.38901599	9.573273493	9.0113913	8.684063374	8.778875676	8.547752972	7.926995295	7.511434881	6.916900009	6.481563316
3.321225965	2.977923245	3.815367342	4.365978759	6.355980041	8.385436404	9.680904656	10.20010794	10.01350158	9.239689913
12.9831092	13.05623449	12.71041742	12.26662292	12.41277326	12.39704758	12.41192242	12.48024658	12.1232003	11.80918698
10.48484998	10.53082743	10.59226056	10.50634084	10.42785537	10.01982139	9.241679875	8.806814138	7.80370004	7.530853196
11.04419504	11.04549833	11.02597714	10.56073245	10.61046304	10.58604608	10.20227984	9.753070742	9.433668006	9.223377889
2.772553228	2.55480375	2.754347992	3.276942928	4.980480143	7.672909199	9.301077268	9.763357205	10.50402597	10.55660137
4.431819048	4.616107092	6.851329558	7.354469688	7.19948523	7.515119414	8.594261279	9.391244787	10.40844262	11.61188474
3.26798036	5.368214131	6.985456487	7.096709278	6.920972712	6.920739643	8.058266434	8.749212126	8.79410838	8.616988359
14.1704688	13.30261652	13.48102167	13.2435242	13.26464912	13.19151222	12.84695438	12.9077922	13.23204226	13.73988173
2.32574284	2.369940759	2.459535463	2.320393188	3.710984596	4.915057186	7.02706858	8.332746222	8.790191702	7.519350604
11.17995582	7.496939653	5.792258895	5.671797202	6.644268409	7.741370751	8.435290212	9.093227043	9.196439648	8.914507126
10.59837679	6.241432544	5.663496011	5.646339941	6.122722954	6.221190491	5.740948422	5.386318075	5.195836818	4.652867528
7.767596639	7.612562186	7.535190163	7.598536327	7.827439521	8.467007319	9.35083463	10.74568386	13.91505674	14.60931764
14.55612481	14.47284808	14.01740852	13.7014335	13.55449774	13.25044055	12.75596618	12.48078719	11.85337113	11.57885325
3.358905659	6.848299928	10.08046979	9.899632921	9.581401866	9.441580373	8.278553347	8.249509547	10.14430086	11.06618444
11.52038736	9.849209414	9.005926379	9.273640684	9.862967155	10.30522243	10.42937613	10.47075287	9.970926025	9.579908251
9.551867191	9.188982834	9.837594897	9.665564221	9.642189686	9.548621852	8.879277879	8.550281609	8.371510009	7.997706195
4.001301056	5.991448338	6.858823781	6.12705847	7.231505824	9.394504694	10.34022522	10.61399793	10.77914436	10.78553842
10.58959968	10.30388951	11.58351277	10.34384788	10.27931113	10.31358362	10.06464113	9.794204114	9.340587928	9.187496363
7.455846197	7.800793236	8.338251384	8.443150131	8.420778254	7.643590026	7.062894292	6.558687409	4.428069203	3.150845007
3.987829764	3.861841177	3.956095933	4.290874081	6.23219821	7.777296892	8.399765353	8.299055068	10.80029897	11.24602583
11.37010418	11.76004003	11.47302334	11.11916244	11.23779508	11.40493906	11.0651673	10.71126977	10.44431414	10.66541233
10.809234	9.283078522	9.623510032	9.406616758	10.57641679	11.58476973	11.86551201	12.04701399	11.72387867	11.27534268
2.534396489	4.83990044	4.793074651	3.204479621	2.815976732	3.745021579	7.558771224	10.18892983	7.675667893	4.595262469
13.13208343	12.64363713	12.13600604	11.7443082	12.05868876	12.4337988	12.45574601	12.5946428	12.34383592	11.83590242
3.71973723	3.353042765	3.177576988	3.409309861	4.111144391	4.978644558	6.740322101	7.387455833	7.60279542	7.860396247
5.768609478	5.397840146	4.612225692	5.003421526	7.02580236	8.988924648	9.247093539	9.466302403	9.96036317	10.12821747
3.447363368	3.704488506	5.300337985	7.153138524	9.163737085	10.67139126	11.9882576	12.5002735	12.59619789	12.16028088
9.357362113	8.210346156	9.099452673	8.502932504	8.589643493	8.652394114	8.346890458	8.476817922	8.971019711	9.48040712
4.403076591	4.26257122	5.159887549	4.739085045	5.799000015	7.698968871	10.77801565	13.2767803	14.02894872	11.54362467
13.63012257	13.73878365	14.03161264	13.75524007	13.75302927	13.48223165	12.98599444	12.70747932	12.00540743	11.65901442
13.55355147	8.583640842	7.342017344	6.683680373	6.972141748	7.182569901	9.289514544	11.32433548	12.75685072	12.92716225
6.153168405	5.782275713	6.015529141	5.789513923	6.555010503	8.712879125	11.07527536	12.24095362	13.21487481	13.63665695
11.80100183	9.164787101	9.523630358	9.155915405	9.235886762	9.425149396	9.287168662	9.416097642	9.401547818	9.471144382
11.85334951	11.44452939	10.88826258	10.79339745	11.00854113	11.26148254	11.2760094	11.452667	11.2050874	10.86623203
11.80192802	11.46166704	10.64685461	10.25637875	10.65118646	10.9409001	11.58762106	11.98887823	11.98787853	12.18618104
12.10450724	11.60445761	11.00511552	10.92254651	10.90913609	10.7438686	10.5400005	10.45028622	10.22619112	10.30080526
14.03726172	13.04515838	13.0796956	11.94016038	11.94745386	11.81780674	11.4189615	11.19672708	10.77537211	10.32449252
3.107523264	3.676849852	5.51952612	7.603508481	10.10146838	11.55571922	12.25242003	12.60711302	12.8447564	12.91385682
15.31194159	15.48505352	15.13334999	14.55580662	14.15508989	14.05362522	14.42733797	14.69969769	14.65624486	14.43066836
10.79776197	10.66181376	10.25293358	10.69959065	11.61155646	12.15647324	12.55918224	12.93698716	12.92033557	12.61317003
11.49413322	11.77035465	11.82072049	11.06036416	10.63891343	9.925554935	9.501338673	9.279072047	8.317791721	8.298556526
11.54071278	9.673733854	8.602761493	8.509365633	8.561218799	8.574777024	8.77326333	8.961553612	8.695509986	8.486548667
9.868938541	9.303968704	9.309637115	9.49372211	9.686837636	9.558497107	9.261054821	9.189281978	8.858993285	8.767767775
10.99397921	9.009370621	10.08621704	9.471548786	9.650815756	10.23125961	10.6149892	10.52444567	10.68974336	11.17159888
6.8230142	4.872817498	4.504564056	5.101313983	7.261284515	9.722494227	12.54134242	11.98262595	10.19021289	9.477139755
3.045623615	2.912845162	2.991302748	2.846462885	3.387609182	3.570824332	4.830610224	6.960825478	8.810701811	9.643446406
6.017357021	10.88837924	7.405007402	7.126106211	5.179505702	3.908068182	3.317195076	3.488955017	2.947926132	2.935969547
3.28893425	2.599122994	3.077096032	2.95253563	4.017574018	6.436343562	9.112154859	10.71081851	11.9372672	10.24489756
10.51819582	7.216416255	4.261950639	4.570638263	6.533109448	10.12115589	11.46689062	11.04657565	10.01173531	9.553813974
2.440425932	2.434387714	2.524295354	2.373766332	2.61775108	3.736924053	7.766178395	10.19607416	9.828348263	7.432607485
15.82964161	12.94377744	13.86884366	13.53648237	13.51556412	13.28784986	12.90301465	12.80616401	12.28362065	11.80940459
7.921850198	8.100699829	8.96851837	7.484061417	7.114881413	6.792789344	6.528498973	6.621159141	6.722861765	7.235653951
13.71651619	13.15765015	12.36569623	12.91086828	13.3563412	13.49944635	13.09003483	12.61819304	11.55233176	11.10501812
9.166107755	7.964704511	8.678581358	8.333214457	8.780436809	9.171769305	9.346370581	9.866266277	9.565209195	8.33279863
2.905654026	2.495941006	3.18268527	2.522556176	4.14146352	6.803218791	9.496123841	11.2429044	11.81744879	9.449249276
12.27547013	8.343877818	9.1321003	9.763728084	10.4692632	10.97194224	11.1828536	11.39314681	11.30673141	11.02323422
9.120752907	13.69992393	15.49664142	15.56954672	15.28145499	14.7706522	13.88917861	12.62028202	10.85845579	9.773716823
8.018794396	12.02447589	12.00437469	11.76111297	11.06148113	11.06364264	12.6048889	13.27895031	14.31807512	14.7210904
4.447564685	3.375560296	2.786202258	3.689990742	6.585875894	8.354325492	9.635630814	9.681195292	8.321036236	7.321336881
13.33191088	12.5463158	11.74034522	11.51840487	11.63620281	11.86268972	11.65279864	11.63868798	11.47833568	10.85380022
12.53693836	9.869544825	9.192655673	9.147671626	9.3191434	9.27370877	8.644602061	8.887251486	9.701553004	9.797800767
6.1558433	10.71940703	11.35941435	11.31151647	11.62360993	11.43318589	11.07860567	11.2350906	11.63254385	11.91021207
12.96811046	13.58839547	13.73643672	13.40594228	13.49073054	13.3730451	13.03253718	12.64782493	11.79917486	11.85730157
12.29077896	9.696555857	10.2510154	11.59813797	11.75787378	11.47120097	11.78672468	11.95341715	11.39006373	11.30917397
11.04853329	8.387755966	7.779061679	7.583635925	8.648560386	9.770950541	11.32877044	12.13983882	12.00165093	12.2772717
2.947951925	4.988497657	6.790343302	8.988318384	11.05830403	11.82003629	12.04898484	12.03210707	11.62703517	11.27669786
6.757485315	5.89023824	5.987673586	5.969534554	6.830315669	8.673908532	10.43112069	11.45929619	11.70160531	11.20516515
3.112190991	3.090596903	3.126397435	3.501173493	3.514835827	4.527072142	4.362743078	4.354156721	3.843733793	3.321054788
13.1658603	12.87841527	12.45813804	11.78124034	11.6421177	11.86353774	11.83328323	11.8724621	11.54029273	11.10043
9.516637543	12.19836803	6.930870845	4.051949319	4.161954688	3.965215596	3.45993968	3.717367949	3.139078242	3.916832679
6.468210772	10.81671028	12.94123406	13.36732952	14.02617364	14.2808862	13.69839307	13.12501242	12.68216383	12.77219672
12.21590874	10.04029308	8.873107206	9.151174291	9.793986128	10.18100973	10.07162647	9.956242186	9.850199911	9.524572873
2.430496797	2.938384281	5.157296642	6.064598486	5.717809692	6.407172762	9.622118736	10.51569963	7.544718139	5.307673015
2.513932678	2.35305861	3.050652763	4.923149781	6.277973434	6.60613519	6.112195926	6.068370808	7.991504674	9.690643562
14.11311771	13.48286791	13.02602256	12.88844655	12.77356828	12.46601748	12.17604529	11.93632981	11.31110692	11.16966355
11.86869921	10.26849673	10.64933616	10.53333092	11.12123252	11.503116	10.96193882	10.12753792	9.394761666	8.727339712
4.011685068	2.677470906	2.99848955	3.243210572	4.973306007	7.067024611	8.413611104	8.65172248	8.626262411	9.717026702
9.785611677	9.90471662	9.086632953	8.517467191	8.195074067	7.724179884	7.452228672	7.127460376	6.445559956	6.116974136
12.84843306	12.43747468	11.63873726	11.77400417	12.36822028	13.02191549	13.68797806	14.23712096	14.71926996	14.90780663
13.13692901	13.23066326	12.72483451	12.29949237	12.21207317	12.03887914	11.96791618	12.01173235	11.5507369	11.38189501
3.482254972	4.183022342	3.712373561	3.394905442	4.368338935	5.740160201	7.276586691	7.848974011	8.130577759	8.395401167
4.346277285	7.219407011	10.15543393	10.09201168	10.84643494	11.54186026	11.73918616	10.96326606	8.961235622	7.381847784
10.98828339	8.297447299	8.405858886	8.22503716	8.376879626	8.212029908	7.847030347	7.887237326	7.978683958	8.218902496
7.92686448	7.052750763	6.186888654	6.046612141	6.795891952	7.960900773	8.681684825	8.762193987	8.377467801	8.013519079
11.39488399	15.05843055	8.984898136	4.149568828	4.994815051	4.979561867	4.282446311	4.096488777	3.065218755	4.944240234
10.17404419	8.792014197	8.595971359	8.54349672	8.49686342	8.431694694	8.300955905	8.236715872	8.102196765	7.975114389
13.12704262	13.24605456	12.40885351	12.01116335	12.13426598	11.99917722	11.7424651	11.5786788	11.05833801	10.6824534
12.97281603	12.83317173	12.83153957	12.02009903	11.63214558	11.25877703	11.44582147	11.37091347	10.09959367	9.309792809
12.62009502	11.89211966	11.29179037	11.06069518	11.09168128	11.17679345	11.25405428	11.49307703	11.51528502	11.31415917
12.68164937	12.5110033	12.43521652	12.2326456	12.12400692	11.86962472	11.66629019	11.45270757	10.71591218	10.29665919
11.10512137	11.14249132	11.13558746	11.33995092	11.82876451	11.92031117	11.63485811	11.56093652	11.45337813	11.5565489
8.726803155	12.08473326	8.939117861	5.183621838	4.483937241	4.478172199	4.358891356	4.27342173	3.979841651	4.572336186
11.48572143	11.49078177	10.93180282	10.61118539	10.41676145	9.819348927	9.597563557	9.46278416	9.184522692	9.342262144
13.49164334	12.10493619	11.01836286	11.6962191	12.52663037	13.09498704	13.12133927	13.00684695	12.7558703	12.56236467
13.49040341	13.47913617	13.45170922	13.21598971	13.01279479	12.67445064	12.40407818	12.27255279	11.75271545	11.51683141
14.40500826	11.6064407	7.443306494	6.655534722	6.859547621	6.531523994	7.177915759	7.530934914	7.556423491	8.293195092
14.87274022	14.72777978	14.635291	13.88588202	13.05119449	12.44671602	11.58029396	11.14810664	10.44344057	9.765677385
14.82696267	9.276085415	8.695714305	8.869260342	8.655463517	7.923725239	7.192993837	7.013938091	6.785615401	6.761723227
13.7939548	13.87113318	12.94838893	13.04111653	13.22249998	13.29011787	13.34128098	13.51360444	13.54128471	13.35013491
4.012672569	3.76632703	4.140446408	3.902956069	4.380384968	5.937238869	7.474813721	8.182163002	8.649986925	8.746568326
11.88140509	8.845501212	9.131963835	9.231751803	9.780917351	10.14014609	9.9743488	9.637675674	8.986099682	8.619487054
10.46565847	9.315456584	8.410304278	8.287854181	8.398508845	8.392041144	8.290569055	8.131862051	7.643320551	7.405954807
3.968079397	5.318199035	7.8314852	10.12287455	12.2619969	13.24354577	13.69850624	13.7613929	13.20883903	12.32447152
13.30529248	13.45634258	13.65010665	13.20104146	12.96677897	12.59870919	12.30410261	12.15794332	11.34131815	11.21636072
13.20093726	11.19566148	11.50232158	11.09393427	10.92733938	10.64349409	10.20304851	10.00722122	9.66534693	9.566711715
3.93130171	3.533984932	3.742396761	3.87746469	5.113032246	7.096459047	8.326934362	9.01386767	8.937521918	8.082843303
9.893787083	9.962339368	9.561158095	9.17495454	9.13221286	8.673857525	8.029354851	7.656919045	6.824718935	6.285119951
12.84350931	10.87837005	10.91042382	10.73386343	10.78260166	10.77146086	10.39804296	10.37616951	10.22978267	10.0730399
3.070714639	5.140850861	5.794856659	7.865597241	9.729920313	10.19900331	9.432964205	9.387611642	9.580735197	9.765990631
4.402741404	3.752063414	4.006805343	4.557701449	6.712458689	9.514021883	10.6152322	10.27888389	8.531616057	6.460237164
3.288198523	2.800602811	2.813831861	3.054486739	3.772078079	5.096569358	7.244354284	8.510642199	9.371741989	9.829457592
11.40043145	10.68740848	10.39490447	10.11904102	10.46340983	10.79389245	10.91093911	10.92994412	10.59326223	10.06893733
13.83688711	13.78201666	12.78803716	12.64721179	12.53995987	12.00198515	11.76731581	11.59482159	10.55900131	10.20704968
13.28256245	13.21079537	12.68590455	12.55308376	12.53513401	12.33319308	11.87836174	11.46998169	10.93470336	10.87289242
13.14566691	12.52322988	12.07339779	12.15990102	12.23860611	12.33675245	12.23022387	12.24702714	11.93644216	11.70834223
11.99683681	10.80180258	10.95787699	10.43927301	10.68501616	10.81832364	10.71238774	10.47602997	10.02484372	9.726115416
3.434531943	3.340281743	3.208939629	3.548455097	3.576521463	4.907382579	8.569273545	10.69953629	9.081405014	6.916231291
8.617616046	8.214067695	7.94196203	8.14243345	7.69814262	7.691943496	8.087223328	8.75047372	9.448995699	9.490545779
11.49627212	10.09903953	9.276549142	9.237602328	9.660235024	10.14409959	10.28421132	10.08586774	9.41935856	9.017376761
12.77677588	11.21909276	11.3844871	10.74680387	10.64736897	10.48035161	9.874604099	9.801232842	9.879242072	10.04269381
9.619421125	7.753681866	8.948044339	8.1335176	7.502940292	6.834855292	6.335963973	6.176244924	5.911044482	5.795031354
6.787222124	11.02277909	9.387008336	8.468731177	7.436881724	6.435860807	5.419977649	5.444402391	5.949979647	6.367033821
3.295069961	2.970649262	3.857611545	5.975564969	8.191135295	11.49577882	12.5630343	13.52572069	9.762196368	6.988659858
11.25874827	11.1103353	11.13532241	10.97928781	11.31561901	11.59020755	12.3513139	11.57739509	11.11008743	11.56783342
13.73934759	12.92350523	12.75711092	12.83912338	12.86165951	12.74670529	12.45156845	12.27362537	12.11555106	12.35582308
11.57020588	8.478648327	8.126062809	8.722686601	9.522747291	9.589038381	9.321350582	9.180834417	8.685846527	8.175969504
4.059798736	5.225703722	6.010944039	5.86126705	6.395013627	6.599097364	7.750451672	9.287208799	10.21353288	11.52350596
3.393622715	4.758346337	6.812591491	6.440895275	5.327416332	4.485967325	4.737471362	5.300522228	4.69524118	3.618066078
10.43091577	10.11989542	9.986707539	9.727425967	9.577148425	9.426143706	9.2640054	9.057349576	8.439024201	8.426258353
5.40898332	3.197863442	4.471759293	5.584844086	8.662149227	10.39032396	12.16905109	12.71076936	12.55704955	12.21287826
12.88394765	11.32153249	11.18266566	11.00713254	11.54478924	11.85663204	11.59887026	11.33126767	10.86412783	10.52961399
13.73721791	13.93158079	13.46687448	13.18082687	12.8274992	12.16468834	11.90328442	11.86473321	11.16837156	11.24965059
5.289485217	6.356650521	6.356212398	5.406342241	6.544629433	7.627287311	7.644337703	7.237655169	6.203411157	5.382568567
6.310086777	6.457200409	7.830587872	9.472013986	10.91120349	11.4790654	11.38357252	11.46318588	11.44242042	11.19502963
4.824611365	5.135995974	7.568575497	8.546563306	9.232862252	10.5968112	11.73224122	12.33050067	12.59691297	12.70963515
13.2144946	13.44173998	12.88716651	12.70147677	12.62888914	12.46423759	12.25989433	11.98508274	11.21887072	10.94648352
2.585059144	2.495852024	2.980811331	2.378120034	5.048636583	7.434278933	8.592499957	8.83452947	8.674538738	8.40248903
12.50104928	11.45457707	10.06808969	9.777758194	9.624926532	9.214887851	9.335996898	9.3486638	8.829798961	9.070639942
4.550334804	5.198498439	6.112041647	7.66299026	10.27306724	12.30182087	13.396786	13.80418321	13.89778635	13.86790997
9.666419551	12.68676876	4.753154546	4.430615646	5.127502588	5.282837462	5.428444416	5.264463949	5.053907505	5.040536543
11.80850337	12.00483864	11.95323536	11.69792347	11.65655572	11.46100392	10.93763932	10.59077387	9.902427093	9.753198857
10.70495009	10.2111284	10.20892519	9.980376882	9.705605066	9.383210412	9.060127635	8.809640904	8.345565729	8.199413775
10.2468791	10.03862282	10.47094576	10.21466445	10.23359127	10.13571947	9.703416649	9.555196165	9.427033244	8.987183828
12.62301157	11.98842385	11.88809357	11.78901095	11.6183782	11.20262128	11.04346427	10.85056792	10.18590599	10.15829688
4.554535528	4.303701476	4.485427583	4.510618674	4.663739224	6.063173221	6.990160885	7.169400603	7.327898114	7.969441127
12.20115935	12.38088765	12.18714847	12.01358667	11.90773849	11.58772529	10.94079522	10.55479546	10.16371676	10.4188851
4.273716488	7.231107593	6.132266103	4.174594461	3.745724285	3.787410444	4.305662862	5.019922923	5.065477933	3.738891133
12.13279267	11.05407928	11.70373799	10.91446126	10.74360385	10.74984354	10.71557961	10.68010843	10.66316727	10.30257559
11.37540706	14.53600401	5.846280761	3.865489756	4.665397174	3.963873409	4.150077757	3.900838326	3.508103206	4.595425586
11.97755256	10.58968674	10.44917057	9.698407846	9.3615184	8.830302361	8.587962614	8.273870461	7.317317738	7.356140321
2.45726085	2.698098022	3.834293678	5.75269697	8.260307608	9.1376005	9.239647416	8.922679488	9.180739462	10.24314389
5.970434868	7.647599579	7.62112955	6.676084266	6.809739552	7.205429413	8.883119425	10.36677223	11.69839071	12.57211566
12.28451346	10.47925777	10.28438566	9.796977644	9.779233125	9.844233994	9.714714065	9.762775114	9.566862659	9.359603923
11.30324088	9.309015737	9.248034322	9.196948068	9.899183652	10.37156698	9.994183696	9.498906371	8.890236046	8.09334603
3.039904959	2.651224256	2.658823495	2.96617188	3.2692011	4.801396885	6.537770202	7.364860195	8.656100949	9.329227264
12.21704636	11.67340202	11.10873925	11.30479334	11.22736327	10.96780466	10.75913986	10.5957617	10.57355258	10.80780155
11.33694766	10.22390465	8.403815732	8.126125622	9.077505181	9.316076365	8.902860684	8.640912947	8.078815091	6.936675897
11.04416449	7.165044868	9.286232732	9.353028451	9.457572263	9.692267092	9.731486144	9.69832917	9.406374577	9.141931217
12.67604727	12.07117352	11.70814699	11.65481155	11.52206393	11.2628439	10.86964208	10.77242906	10.30729013	9.740524659
5.006124083	8.605323715	11.49093842	12.32041512	12.7445968	12.88413785	12.44139758	12.4934435	13.0280565	13.77632995
12.61039493	12.9324598	12.84611853	12.56365716	12.8307108	12.80783959	12.48016535	12.18319579	11.56996854	11.23447374
3.161588217	6.395382569	4.751669048	2.948959553	2.875432538	3.005023794	4.867013767	7.28053801	8.855346459	9.435676747
12.59264324	12.34191904	11.72569037	11.24525855	11.00276285	10.76210029	10.38939427	10.12619547	9.518480802	9.182564459
4.314650981	3.802581936	4.648949148	5.68409833	8.191693817	10.66680971	11.90996409	12.32425298	12.23888344	12.59616587
11.8387765	9.835913973	8.3181519	8.391962148	8.882514006	9.081909823	8.93235749	8.919425714	8.82001059	8.687986524
12.78001015	11.77486445	12.8057792	12.32243194	12.23992615	12.19910775	11.62957902	11.1572152	10.58875507	10.6867137
10.67712674	10.70888309	10.18141527	10.38013729	10.4295526	10.47529554	11.05482082	11.79375754	12.49264205	12.2386572
2.323029079	3.719901604	6.448871344	7.373940239	8.139924568	8.646253074	8.324774723	8.482752426	8.938338336	9.286965882
11.62947171	10.35626633	9.42577602	9.274185849	9.40013423	9.651334286	9.994468423	10.41714528	10.54254533	10.22506767
13.76312168	14.04217607	13.77563408	13.31013575	13.07613812	12.77128927	12.53464502	12.373151	11.75522468	11.60423823
3.130301128	3.556082064	4.234261728	4.322219263	4.314022737	4.433771178	6.191945984	8.5891055	11.37503248	11.30817594
10.53168599	10.36501981	9.876892506	9.485420448	9.245186108	8.970867534	8.56888574	8.269752992	7.767079953	7.333060929
11.42845731	10.95665219	10.70007498	10.31371427	10.20215485	9.800747554	9.559209091	9.437083407	9.062240502	9.084481267
5.358572918	5.001482056	5.193022155	5.219990868	5.506120942	6.317373167	7.589372413	10.12678141	13.18611221	14.0805269
10.90024176	11.43711612	11.59250195	11.10236662	10.92277116	10.5118168	10.02032701	9.818325758	9.233888192	9.239026764
12.02291977	11.87574604	11.94060655	11.8146898	11.69983674	11.35504542	10.8527706	10.45841863	9.924126038	9.713022426
12.14602535	11.57147848	11.14325437	10.75213516	10.69291678	10.68313579	10.37553396	10.22437765	10.22194968	10.31703877
4.148320887	6.655272007	9.081014904	8.169923588	9.029700924	9.465593333	8.087274784	8.338473631	9.852080078	9.388629723
12.72721503	11.64038394	12.30810596	11.9203068	12.04399011	12.23405748	11.98003312	12.0145156	12.03523413	11.88958163
11.28083435	12.16089736	11.35855872	10.62923177	10.46171417	10.2419225	10.2948114	10.67773426	11.06357961	10.94589925
12.15031597	12.33092428	11.60548584	11.15182609	10.89144406	10.58355849	10.02016817	9.684911211	9.326194098	9.009776318
12.05350888	12.19568334	11.9235961	11.76988182	11.88072082	11.85914191	11.65028627	11.48280979	11.23286196	11.29487038
10.13915249	7.792395621	8.153295325	8.815542518	9.694198056	9.700812276	9.520891666	9.84481566	10.12046197	10.08356535
11.50069483	10.83444637	10.21722615	9.539052802	9.3923065	9.104870145	8.81024639	8.582868358	8.076910772	7.849070766
2.313693169	2.253187093	2.329266242	2.070583051	2.475099944	2.256004255	2.028895873	2.161108982	1.882662824	2.174706192
9.766086879	9.27811773	8.775756162	9.034010667	8.985836574	8.406915219	8.400838907	8.406466895	8.027817837	7.892203705
5.231058389	6.641762772	6.740209157	6.853396763	7.0985252	7.744213448	9.238797826	9.205684968	10.63615545	11.73350217
2.446643637	2.727104664	2.752516138	2.935067408	4.621500166	7.560532123	10.27818246	10.80809627	10.11571023	10.02228794
2.449485682	2.578874172	4.550468006	5.70657444	8.118841601	9.476914599	10.12913541	10.29841906	10.19828056	9.917156836
11.95512972	10.37148258	10.59695016	10.4772003	10.62693117	10.66032086	10.49416465	10.51559711	10.48915555	10.50725705
10.67961209	11.09781577	10.88366838	10.33203747	10.06700253	9.898093961	9.698862592	9.550748333	9.214043101	9.049605079
11.1532124	11.32671213	11.36932031	10.62259049	10.93515216	11.02069721	10.70327088	10.59555629	11.13751152	11.45975942
12.34053029	11.40562692	10.39503236	10.55649462	10.53523519	10.02303173	10.13329983	10.15447212	9.548686839	9.801726086
8.596279307	11.04439241	11.60463264	11.23108229	11.56675883	11.32495728	11.81861414	11.68758384	11.0111966	10.80781768
10.04645559	10.45332907	10.50913619	10.74894097	12.14207473	13.13844486	13.18139288	12.99163915	12.88291594	12.56659377
9.909291087	9.559249776	9.658633725	9.461059539	9.39686526	9.547407815	9.848901288	9.939799774	9.099166289	9.141822905
3.785217468	3.643670606	5.465524812	6.555929254	6.598162472	6.935469299	8.203117976	8.770571902	9.063872707	9.343346416
2.918318428	2.362833785	2.523078914	2.429346238	3.031372233	3.380891712	3.14364282	3.024496924	3.10454776	3.272849385
12.53593974	8.382497562	7.512239183	8.614004513	10.2001151	11.14894401	11.36497972	11.35919835	10.50745167	9.661563503
11.6159496	11.41325903	11.46329577	10.86282576	10.85986581	10.8955306	10.68303196	10.68571444	10.17567691	9.520050052
6.421865038	6.400041796	6.202423858	6.304859756	6.272771476	6.288401451	7.579836822	8.963126526	8.543582992	7.994845885
12.39340385	10.33659462	10.52914609	10.59505653	10.93977535	10.99748768	10.56658348	10.32234052	10.0107759	9.717573025
10.00379049	8.651210838	8.792320539	8.808425657	8.760837832	9.01765946	10.76658703	11.28765484	10.92231839	9.739915422
10.25207042	8.334462707	8.175859436	8.653230156	9.063129378	9.374742305	9.722003396	9.633107315	9.474724771	9.159130834
2.691689059	3.025678144	5.546530865	6.12743346	7.459620087	7.91830734	7.76555901	7.359948342	6.575017875	6.29414416
12.63331739	11.98175587	11.26830027	11.24644646	11.08758301	10.64230267	10.49866855	10.36589973	10.05353281	10.2193898
14.68456853	14.04893015	14.04118141	13.92875135	13.69474165	13.24620915	12.78929117	12.55858037	11.84063042	11.80428638
9.880990496	8.04115456	8.436350394	8.708319692	9.553426169	9.851508512	9.38816434	9.015063886	8.713879644	8.364623293
12.37751077	12.34653594	11.98057281	10.89884813	11.43555741	12.1973108	12.14711921	11.95782335	11.65488303	11.42743376
3.223432901	7.066101371	7.388468655	6.281558179	6.180789931	6.678719899	8.408936252	9.441957721	6.904095836	5.006530631
10.77745885	9.510246287	8.88553288	8.809880711	9.462752689	9.718264577	9.442016359	9.46916018	9.176870314	9.641295253
9.70582906	7.89886101	8.01238388	7.579959807	7.955391438	8.468804456	8.436639812	8.257409877	8.000541034	7.764247014
12.88767206	12.94198142	13.28246815	12.46807724	11.93861714	11.51201694	10.66709409	10.29023045	9.650554736	8.848906989
11.14219325	11.00192195	10.69461866	10.50382474	10.47857383	10.1896836	9.700575645	9.438400847	9.011290654	9.148330516
12.17723582	6.983841652	7.018359824	8.115263119	9.35176174	10.22930831	10.80710137	11.11397114	11.53192522	12.46336649
11.62915514	9.107544685	9.479191169	9.179399118	8.998677372	8.83869301	8.436915639	8.221424731	7.89579705	7.625603957
2.629998598	2.77887595	3.173911395	3.124483129	3.538100722	6.304389736	7.909724934	7.008115054	6.89794907	9.111671919
13.09526854	13.28121313	13.11694579	12.76565701	12.55476498	12.25095142	12.02326606	11.75393235	10.86279067	10.60759937
12.03419767	11.19985146	9.683239844	9.350709165	9.946202638	11.91680549	12.77462743	12.18014063	11.74369838	12.02086227
2.797877581	3.010971362	2.820512435	3.080568777	2.566587265	4.625604721	7.685666648	9.059287082	9.224571545	8.612607547
8.501597915	7.752129064	7.480247295	6.999566169	7.69640495	8.422371195	8.840129913	9.043925739	9.051292827	8.856066833
12.54553617	11.99578853	10.90842156	11.20726797	11.4554454	11.41911211	11.45342126	11.38395285	11.02070335	11.12153446
13.1569549	13.08548276	12.75105455	12.86647034	12.87003117	12.54235657	12.02084895	11.69456296	11.03597817	11.11482812
10.21321589	10.34151494	10.31899387	10.10735982	10.17178437	10.17015801	10.09832183	10.34712351	10.61080664	10.6827751
12.68829122	10.72242164	9.137145697	9.099924702	9.828419355	10.37781501	10.54685187	10.75955544	11.29351386	11.11932208
14.35361837	13.4522758	12.08019254	11.85457194	11.8006232	11.93922589	12.30713455	12.30169942	11.68854192	11.59445655
2.993471152	3.179382662	4.932903131	7.882466787	10.24484376	11.95684208	12.00598616	11.36377457	10.73660399	9.681554727
11.22698491	9.787171351	11.06941722	10.3141582	9.971601002	9.639026172	8.905216605	8.396393313	7.727288278	7.219402822
11.88212267	9.789566126	10.61544774	10.29836793	11.12078919	11.22941783	10.85116152	10.80489718	10.70496084	10.13003038
12.55235535	10.04210151	11.26742108	10.80788712	10.59480475	10.37616407	9.920605253	9.775079218	9.739486912	9.486586872
5.036141167	4.666890459	4.546396539	4.527759871	6.339915025	7.238890806	7.434521456	7.176872928	6.67333448	6.395847957
[truncated: 49 more rows]
