# Supplementary material for: F-MAP: A Bayesian approach to infer the gene regulatory network using external hints
Source: PLoS One. 2017 Sep 22;12(9):e0184795. doi: 10.1371/journal.pone.0184795 (PMC5609748; doi:10.1371/journal.pone.0184795)
Supplement: S3 File — (ZIP) [file pone.0184795.s004.zip › S3_File/Gene expressions/ana.txt]

12.65043891	10.66303232	7.835668049	8.426958531	9.057931433	9.096193939	9.423751225	9.479961852	8.762098936
12.59931821	12.19692579	10.78965693	11.20523919	11.30662326	10.79294518	10.47638166	9.986310004	9.87975398
10.66300209	10.56213039	10.58987266	10.23532981	10.21967152	9.751277523	9.426821999	8.723940545	8.598504952
10.75999211	10.27379031	8.759954016	8.946299181	9.333753462	9.099588674	8.833553525	8.400071621	8.150712596
11.88105962	8.892333823	9.808879789	9.092704784	8.262665859	6.819088203	6.677041761	5.649963517	4.996766741
12.01695634	11.36822188	9.672386321	9.719783536	10.02769124	9.821928944	9.739932248	9.561770591	9.281878613
13.17306055	11.5921709	9.302530487	9.684714807	10.34664197	11.00372475	11.07303356	10.74257487	10.89278295
13.06106283	9.911966881	10.28724482	10.70373099	11.02833286	10.10477506	9.901059692	10.54354451	10.3547291
12.69322642	8.703007866	7.864927012	8.322985908	10.17535271	10.9016091	10.98643329	11.25330911	11.61421851
12.00813575	10.58731505	10.24636339	10.45479849	10.393251	9.298140084	9.431461202	9.741477601	10.18346431
5.154820735	5.896736521	7.00671386	7.611632399	8.301663911	9.591563317	11.36120699	12.29884154	12.24724711
12.60745173	11.07989418	10.90220065	10.93632803	11.34885766	11.43860936	11.49188564	10.96431068	10.45835603
14.01760178	12.7273554	12.10811711	11.95303177	11.77777791	11.41540533	11.31175173	11.76377363	11.9748066
11.61193803	9.612160894	9.00389051	10.40003176	10.74441808	10.54203316	10.71769615	10.31005807	10.07633072
6.602427079	6.650909166	7.08024873	8.416548422	9.430353792	10.34724219	10.99623647	11.2949831	11.96012915
12.81620209	12.69061571	12.82869847	13.22375958	13.03096295	12.33121965	11.86785534	11.11000613	11.08636447
8.761068466	10.69822956	11.7704708	11.30250699	10.98184224	10.09218019	10.12363557	9.738896237	10.11033461
12.25540748	9.412846306	10.46636096	11.16407792	10.81502856	9.801459255	9.053318323	8.411467811	8.001836841
13.4570963	12.69369292	11.65699436	11.77229982	11.98179274	11.92087053	11.79679363	10.95210975	10.51625644
11.32112189	10.36629181	9.577667841	9.681229067	9.754260601	9.454848026	9.325864965	8.847935131	8.74256396
7.462101473	7.077274531	6.689280573	7.342842484	8.418062241	8.784351998	9.27817464	9.436056103	8.05147167
11.83860763	11.16035758	11.94038378	11.65348693	10.39225183	8.770604739	7.993304704	7.286461734	6.925802365
6.868322674	6.848424645	7.395175491	7.911320709	8.960593825	10.05180794	12.36981728	8.908152108	7.756020975
12.72689927	10.44639982	9.385030878	9.621278114	9.50704549	9.217071663	9.122723091	8.791621773	8.695281175
7.671166212	7.431773863	8.002994083	9.359693036	9.987070151	9.145335116	8.841991502	10.21533104	9.987612067
4.899990159	5.213825335	5.548564873	7.040291159	9.290152064	9.854500615	10.26171117	9.072381203	8.918170761
11.46412412	10.72425909	9.797070867	9.539252635	9.607099119	9.279431208	8.868836252	8.002872581	7.645328275
3.619379578	3.879551394	5.58758557	5.390428709	4.857933741	4.001392369	3.58713444	3.268558607	3.525592524
8.158691764	7.953372729	8.607987101	10.33937803	12.26837649	11.6111901	10.8912461	9.904584091	9.779567218
7.731567532	7.348388087	6.790325801	7.163462016	8.474091472	9.619955054	9.592813039	9.611950336	9.492366278
5.812736198	5.501404653	5.77388386	6.572088644	8.46478751	8.516429758	9.178062172	10.88983148	13.14340915
5.052305555	4.862292487	5.132956169	5.683090303	7.234529663	8.476402985	8.734224952	9.321039568	9.397763048
7.530242746	7.267258767	7.192329653	7.709177019	9.01333925	9.271440468	9.508112879	8.981220121	7.924172085
6.894347933	6.673790747	7.089505167	7.922336616	8.490202018	8.240774307	8.210302581	7.641709825	8.081187664
5.107003493	5.022893172	4.800753977	5.304290649	5.47503683	4.597485683	4.535625399	4.233745244	3.526359621
6.350341658	6.191255905	6.511751191	6.846510897	8.650375514	9.371663613	9.929816094	10.19483685	10.35599986
11.35570204	11.24232697	10.58864703	10.38718466	11.05814642	10.79161565	10.57485928	10.14223681	10.20415645
5.527036116	2.037483123	1.943182986	2.074958086	2.95937494	4.038016744	4.639408044	4.297601503	2.473288202
7.988515271	8.296583323	8.731371299	7.947333522	9.242082411	11.88762468	13.10092184	10.81792044	7.782162998
10.79079814	14.04831088	13.8861788	11.83866422	7.026777955	6.594007315	6.240157784	6.411199947	5.682549882
10.73468642	10.48885137	10.83247406	10.15911582	9.430520685	8.48675989	8.036251111	7.190608858	6.473367741
2.069222222	1.854752996	2.044680869	2.094541495	2.209690168	2.436999556	2.367199271	2.12362902	2.550062912
7.072229142	8.80223798	8.940298871	8.846361287	10.47966465	13.41237355	14.35329095	11.60167299	7.988101427
5.890213412	5.649171419	5.491952471	6.018098978	7.310215809	8.476650825	8.881184283	8.130195984	7.772620622
13.74175879	12.03348011	12.3467855	12.23914898	12.02126489	11.49711212	11.33230616	10.80531563	10.05292392
12.40028776	9.218048292	9.094185817	10.5486842	11.80221263	11.89153812	11.83013637	11.49359103	11.87103207
12.84061991	10.52990866	12.29311859	12.2324768	11.89286898	11.20694549	10.821441	9.899776131	9.35380326
5.601904704	4.466513868	3.978761471	4.662849306	6.377089541	7.060004554	7.643230923	8.975746112	10.13221345
11.71279509	10.94824973	10.69630005	10.94536047	11.15384359	10.86723163	10.76884141	9.799070533	9.602394834
7.331206617	6.680999573	6.093418777	6.140877104	6.582060666	6.541562593	6.505809428	6.291070473	5.921237456
12.32407938	11.76827836	11.67968134	11.43907369	11.2055905	10.75275155	10.57839402	10.03102718	9.693796418
4.862090781	4.610753407	5.181203775	5.981365808	7.496456729	8.415187376	7.696187367	10.14561217	9.436627741
5.414317232	6.29165599	8.378480175	8.540743259	8.265285252	8.308646433	8.413035674	8.342409556	7.519292958
5.301857668	4.203021091	5.156436093	4.860533491	6.110597496	6.894516085	7.401585639	7.882361065	7.700443055
6.33252578	5.900917459	6.159695909	6.233116556	6.190268054	5.842277643	5.814352002	6.029179237	5.281818598
8.43317549	7.837858275	7.488630928	7.693870093	7.856918882	7.804768767	8.175333768	9.531940299	9.528223321
13.44275733	12.63714835	11.793811	10.82693766	10.19324762	9.477456445	9.643458246	9.386098357	9.758416466
5.320821195	5.386223839	5.857695972	7.787348621	8.866587121	8.780966794	8.698830423	8.170492538	7.97121305
5.154370113	4.782696173	5.042618012	5.867520168	8.036869788	8.458808116	8.822041251	9.319412071	9.797792195
12.8182171	10.92518989	10.34293074	10.733797	10.81978264	10.59400876	10.82538414	10.52280139	10.32732204
11.24834792	11.03500385	10.4964039	10.63800511	10.6411948	10.2002801	10.02301394	9.070325726	9.038915203
6.074267523	5.865566535	5.730762063	5.784662912	5.715739498	5.727488414	5.793738328	5.940416175	4.795259495
5.236959936	5.50073098	6.094279122	7.16396548	9.735084145	10.02695471	10.83604937	12.17184016	13.60253567
13.53555945	11.8496873	12.59204756	12.68124257	12.46133374	12.09927752	11.92944832	11.34864141	11.53036726
9.35567602	8.366995198	8.446708623	8.554730058	8.221933361	7.546141037	7.229958181	6.483109481	6.220300531
13.50327186	12.84942364	12.63715912	12.76057472	12.47298268	12.08337055	12.28004879	12.15930205	12.38476356
12.80665777	12.61929354	12.68373401	12.63192751	12.38925679	11.54597449	11.22416603	10.73379166	10.73291159
13.44854469	13.14162876	13.49408594	13.60790306	13.86058365	13.66090463	13.70092944	13.68599216	13.83540825
6.639051527	6.68616091	7.020441232	7.181505568	8.13089085	10.15959959	11.67517937	9.67960884	9.218219402
5.547651812	4.817549986	6.201327572	6.821969033	7.542952124	6.776348383	7.139708825	8.171006343	7.322414917
11.55214419	10.35228089	10.42011058	9.626605335	8.574778252	6.969544046	6.634598719	5.890158967	4.964265078
4.688437115	4.855450963	6.249651927	6.371490855	5.414463589	5.983276114	6.725281876	8.055301661	8.211951573
12.57265897	10.53754152	8.147159152	7.628770258	8.362228544	8.745657449	8.94501091	8.923714865	9.098656588
13.90006133	10.43401811	11.55510739	11.98097759	11.24795679	10.4922966	10.48598592	10.95228334	10.58417215
6.680437852	6.564483516	6.843218056	6.750574928	6.894758218	7.007778819	7.429624063	9.026622109	10.01044804
13.60184797	12.97019146	14.70437168	14.86125132	14.86347254	13.86208808	13.42072879	12.52737333	12.17455175
2.59058615	4.737196371	3.950126248	4.204169078	6.031878456	6.654655531	6.929347486	6.343413539	5.660011248
7.080534239	6.66758427	6.875871038	7.044150216	6.887909133	7.25940309	7.936964315	9.728312455	7.583538348
8.510357249	6.834248275	5.406633787	5.99092354	6.236790913	6.49295595	6.468368726	6.028140956	5.779480768
11.01951733	9.066568588	7.273429568	7.60341515	7.653697246	7.131138499	7.113788782	6.505972403	6.103069786
1.968026726	1.809446155	1.92354803	1.987027066	2.133451967	4.096692324	4.600024226	4.936204293	3.561715359
11.92426559	8.499940879	7.861056553	8.391963201	9.553259634	10.01602362	10.20704451	9.437569943	9.089998991
12.64487733	9.040985816	9.555435493	9.96400838	10.88427376	10.91800484	11.19230364	11.04150311	10.9848065
11.61520684	9.96666277	10.7443908	10.90172344	10.81058585	10.53119771	10.52534752	10.15105326	10.1197969
10.53483055	11.13241278	12.52072686	11.75230701	12.09108753	11.62398091	11.74622912	12.03770298	12.33452288
8.638781937	6.013769658	5.498481223	6.985180774	6.821473499	8.200939158	8.630577221	8.931728183	8.998216056
8.330600979	9.784295505	11.36688594	11.79980385	11.95208677	11.70137955	11.17821546	9.83088539	9.308267204
15.46748603	13.81531296	13.5182582	14.48814475	14.65082838	14.38232599	13.99974793	12.7244151	12.02972423
11.74218312	10.35386152	9.476791371	9.247837331	8.866250505	8.059464986	7.656066159	6.704585393	6.051543317
12.64059015	10.49318275	7.77049891	7.450376523	7.608347949	8.597589612	8.967303648	8.959131577	9.298672496
11.48795602	10.63070087	9.632593202	10.22159566	10.62658415	10.50899251	10.63123053	10.47601161	10.67091904
11.30412808	9.709945483	8.818147485	9.707148623	11.62830559	11.72443335	12.25884859	12.36893723	11.02065112
11.54066323	8.213929758	9.297090244	9.245241414	9.11016311	8.668894308	8.683570451	8.470244422	8.610933694
11.355555	11.09529682	9.937130504	9.729708087	10.53646716	11.6212501	12.36125649	11.22246402	10.37382109
13.61984976	9.326897665	7.222046309	8.663548993	10.59204061	9.610158853	9.28029631	9.559683582	10.20450778
12.17889813	12.11401406	11.75225312	11.70329784	11.61154583	11.52892269	11.3775379	10.68647592	10.64605512
11.36867516	9.850334471	7.676174957	8.522807797	9.275633216	9.088738542	9.461404666	9.593969788	9.438353583
12.09917793	11.566202	9.538759212	8.786090443	10.58007414	11.49841636	11.6784298	11.50491201	11.41701411
12.58954273	9.819828793	11.3191048	10.1437277	9.146518155	7.984657057	7.926105489	7.557517146	6.807973882
12.32309598	10.42996284	11.70311542	11.3302847	10.83664261	10.10724645	9.759407476	8.906738974	8.412565355
13.85394269	13.33450215	12.94179386	12.66759598	12.43924913	11.95708792	11.83102091	11.38181675	11.28985159
13.44472389	9.397532901	10.61363355	10.61018527	11.24698634	11.16006576	10.83924392	9.938569597	9.443059294
8.45839168	7.881397185	7.393630322	7.439659629	8.244565682	9.15368495	10.44681055	11.12219254	11.40972358
12.32390177	10.88325772	11.08251593	10.35243208	9.713552053	8.730403259	8.411882452	7.546105715	6.656490357
12.74489798	12.54895557	11.66762391	11.58289292	12.1350001	12.33758209	12.4608766	12.45489681	12.75753965
10.18340035	6.363544141	4.209734228	4.475286032	5.616851345	6.453259308	6.724786139	6.192953746	5.432084066
11.50476383	9.92041611	9.965042324	10.12962346	10.20959756	10.23989342	10.3468258	9.888604333	10.16331654
9.961890701	8.186211609	6.595189791	6.52727558	6.550550832	5.765416473	5.920600062	5.392915825	5.195517501
11.64685488	8.19428054	8.161392288	8.333142346	8.916662921	7.87062442	7.187776816	6.361490815	6.134615159
5.579510169	5.165945107	4.718172555	5.263463279	4.855018526	4.746840961	4.790323208	5.404289606	4.433762184
5.652102077	6.155438851	6.262743011	6.731967664	8.244669628	10.28381157	10.46326763	10.17662615	10.11963895
10.64010769	6.766742916	5.641115755	5.903500312	7.298591891	9.090132093	9.608316259	9.830667856	9.580566797
13.15010035	12.88256402	12.91848267	12.77122027	12.32959844	11.40877451	11.04191431	10.48372072	10.10840546
5.812220383	6.543271954	6.741689682	7.183119557	8.88747011	10.70914488	11.24089812	11.02925154	10.93766513
8.414290471	9.303487468	11.50428229	12.1585475	12.21232046	11.76254924	11.62420911	10.87339439	10.81483016
12.15925012	11.54388827	10.85432236	11.32718188	11.68449965	11.55946535	11.31262106	10.87297439	10.64309367
13.68139906	12.35933241	10.13620526	9.944805383	10.38665565	10.54669263	10.60638808	10.23864423	10.17780584
12.5611926	11.43044856	11.10877788	10.88584171	11.03483854	11.28486353	11.56206117	11.58894182	11.86919797
13.43890117	11.65296078	12.14892647	11.95580439	11.70965863	11.01225023	10.70538272	9.746209121	9.351143293
3.601958193	3.264063625	3.447873552	4.919905881	5.861231837	6.300362213	6.287091448	7.19454585	8.640988141
11.7338092	11.37923287	10.04943456	10.04259437	9.743119363	9.048776251	8.685617184	7.983068059	7.701057757
9.21280011	6.607498345	6.533369296	6.712343356	7.227955084	7.608705069	7.714056371	8.208977333	8.104887873
12.2541768	11.706277	9.959040789	10.20602364	10.55333868	10.67499698	10.76398194	10.51882377	10.74876629
12.65835699	12.2188047	12.07693543	11.67150152	11.68929138	11.17983539	10.93970329	10.39595603	10.18745354
4.365005263	3.964660986	5.009891924	6.066071909	6.925099216	7.135042446	8.296321058	10.5440288	11.39842652
11.39506051	9.402013712	9.451361879	9.505412605	9.467184043	9.205140054	9.172754126	8.582790234	8.547126726
8.036795401	6.458569471	6.709142201	8.607818472	10.14597905	9.826326663	9.516368105	8.55680198	8.11206663
12.84293019	12.60172941	11.50456781	11.64711971	11.92872432	11.55474102	11.47814709	11.06392972	10.88582038
13.10151783	11.07765291	9.239750273	9.325622778	10.68578896	10.77302525	11.01591104	10.58900302	11.10903692
11.67259671	10.83283327	10.13817675	10.14534695	10.12018479	9.801663859	9.830439901	9.519279647	9.599861177
13.11748374	12.16255138	11.29505913	11.65004593	11.86999238	11.50384343	11.27271151	10.76821628	6.190291685
12.3360999	10.50350984	10.09355216	10.38794697	10.40625397	9.62405798	9.14792471	8.409951154	8.536831054
6.735493331	6.986060407	8.011115279	10.03246605	10.82389126	10.41110613	10.22323316	10.37932717	11.17736309
8.927856606	6.855045766	7.627908284	7.501212259	8.045556726	8.10611548	8.096426873	7.535014297	7.432848246
8.589252314	8.950744123	8.680960337	7.865725341	7.362784764	7.558191767	8.042564264	8.419350965	9.075871133
12.29544366	10.8070266	9.853621167	9.317246957	9.253074361	8.965655084	8.966241293	8.997377662	9.15106409
13.18067703	12.85530247	12.51781195	12.54548866	12.68321927	12.2307478	11.7808731	10.73883484	10.20683206
12.57454233	11.92216656	10.91077608	11.20546861	11.67609681	11.67882258	11.54157658	10.85582276	10.68030196
13.7427869	13.74196601	13.69106451	13.54081564	13.40377891	12.9390431	12.42520712	11.57975378	11.23758736
4.83247746	4.847463783	5.098228428	6.576846284	8.372877836	7.196217254	7.569080969	8.242136657	8.138921249
8.62885244	8.838293096	10.39272851	9.305872272	8.423546716	7.170261392	6.716715044	6.432967814	5.687024079
5.133014667	5.615270793	5.80197103	6.199824556	7.78750724	9.322676261	9.973904626	9.81290943	9.634301998
5.771007694	5.977472163	6.541472576	7.194201628	8.391484974	9.707196664	10.98722805	11.51585609	11.672621
5.062415268	5.344064795	6.285450906	7.262057768	8.545993446	9.564013345	10.52852634	11.90032584	12.68337918
10.50910041	9.630213953	8.431593464	8.393188351	8.212439532	7.628327685	7.449613803	7.02913718	6.443146717
12.49199112	11.84916872	10.85176303	10.99290918	11.15180866	10.75487159	10.65746442	10.32491269	10.35325256
12.88686648	12.50839717	11.97658335	12.3560094	12.45125086	11.78294095	11.4559342	10.87929099	10.38625427
10.92773388	8.439298568	9.582241319	9.648265042	9.346939759	9.001662125	8.912693452	8.291943466	8.035075946
12.98656248	11.58944274	10.82312558	10.55092957	10.75781221	11.62612589	12.29023362	10.23531069	8.622544024
11.08165572	10.10570274	10.56131442	10.48483143	10.22667764	9.761225616	9.59359103	8.900570994	8.828933865
14.12788524	13.85451115	12.57694274	13.03346979	13.3625064	13.02649593	12.84129565	12.34440589	12.12767969
5.987102969	6.360542996	6.485237523	7.128005468	9.254514369	10.35128767	10.51206644	9.934984253	9.653268865
13.17685369	13.06663866	12.41663897	12.48089966	12.74314703	12.58146201	12.4324498	11.90765267	11.78753537
11.99957156	11.70630749	11.13526643	11.28265618	11.46919758	11.84858345	12.20323028	10.01677748	9.469739666
12.09783617	8.989252678	8.726948238	9.09299546	9.257796417	9.351977516	10.04360209	9.894217552	10.62037513
7.036683499	9.574310494	8.909968456	8.542436988	8.976938488	9.032184449	8.926773254	8.433630233	8.200008635
9.786382185	8.26168371	7.680105013	7.520493984	8.34471075	8.615693145	8.641323258	7.825406049	7.324825139
12.40997212	9.650940903	10.70950165	10.43950056	9.934925362	9.178406827	8.714057199	7.834703068	7.417621669
11.7164082	10.47724978	9.357429187	9.114559471	9.43473343	9.378533965	9.445186426	9.128476383	8.788273051
6.763946508	9.096954663	9.63448011	9.261714841	9.055249074	8.364460287	8.158154363	7.696998026	8.039847496
4.004210305	3.597091378	3.765666639	4.452053422	5.570477145	6.616637795	7.286048246	7.038997217	6.452816005
15.0510271	14.69454998	13.25537594	13.3838346	13.77132306	13.53535205	13.2967784	12.93886329	13.06277779
5.521428936	5.300281209	5.3848472	5.760415517	7.235026472	7.834792059	7.808941816	7.60024476	7.069615155
12.61846879	12.53666807	11.68082636	11.34854235	12.14111589	12.29816559	11.79823212	11.03100188	10.87259504
13.15938282	13.05027165	13.26838794	13.18171678	13.10585802	12.39094538	12.04831427	11.46533484	11.49272149
13.99837053	13.37183512	11.92790903	12.1230237	12.56027897	12.6606544	12.48421028	11.92731957	12.00778659
13.3385469	13.14365014	11.72768506	11.87409765	12.37249901	12.59174805	12.79446433	12.74836232	13.0336077
13.10431349	12.73626651	11.38740762	11.1767426	11.66248238	11.57830787	11.51089329	11.04772263	10.79611938
10.69881378	9.853910693	9.257245797	9.417115674	9.191262585	8.811526813	8.639279394	8.212276582	7.894851064
12.86707974	12.77960149	12.02766082	11.24730556	11.34637411	11.3623528	11.15819736	10.62732086	10.47488535
5.092519308	4.635388397	4.63429141	4.98699469	5.620725404	5.865090425	6.197151494	6.26901672	6.269856195
11.38982198	11.40776932	11.84447065	11.97127997	11.48694668	10.45289366	9.693785952	8.778459543	8.404104697
14.04922637	10.26266736	7.010628662	6.867863254	7.077900327	7.142260514	6.962555325	6.932166602	6.479855791
8.797473511	7.993146439	7.334957887	7.477785944	7.713278543	7.338370387	7.144800004	6.970024125	7.057553535
10.76415128	8.472409395	7.531104098	7.983481807	8.119117211	7.804700673	7.676618422	7.225433635	6.6842424
12.90676313	12.38315277	10.66546999	10.21961718	9.659843352	9.542812797	9.589484754	9.701332752	9.956452571
14.9531343	15.60410672	13.62782633	13.5165905	13.59444302	13.31751095	13.07959525	12.68131613	12.90068635
13.20213681	11.70579717	10.51279982	10.77084084	10.73365476	10.4993664	10.5831699	9.789971988	9.413481427
10.26695845	9.066960815	8.090655735	7.886559062	7.542377985	7.066550187	7.013365083	6.184790709	6.262408235
12.50817969	10.61772866	9.676778475	9.935474668	9.869806331	9.440260275	9.099165629	8.453989092	8.317365133
4.983731058	4.501545994	4.361023619	4.666899043	4.503827266	4.356007049	4.29335016	4.083225619	2.850885734
5.794216184	5.220645778	5.449810878	5.943571005	5.775688231	5.63303799	5.513274038	5.781060063	5.390311427
8.982482608	8.82748926	8.511138783	8.557552879	9.545328036	11.55316422	13.19949535	12.16677274	9.84245787
11.61013918	11.7895802	11.53879728	10.93456949	11.29426101	11.04292397	10.88428341	10.33808271	10.34718436
7.934741275	10.65336563	8.16493769	8.214669949	9.713636977	12.62954009	13.62623765	9.058589979	6.737464974
12.20248164	11.78741806	11.64561517	11.98751779	12.2069958	11.67300208	11.2723389	11.10369296	11.76046727
12.31718506	11.9405172	11.5847933	11.71170713	11.44206714	10.99444302	10.77969026	10.36632229	10.19790484
11.12279323	8.0875781	8.524069708	9.521516105	10.22728277	9.38839533	9.330177569	10.76972957	12.23225225
11.71156941	9.943380037	8.51022827	8.366057171	8.789409042	9.079897954	8.955426259	8.440612343	8.171685366
8.388369113	8.548567181	9.721865869	11.01169016	11.57520432	11.61085288	11.34845279	11.23241128	11.54398333
13.7641271	10.70535666	11.36095069	11.47122084	11.81521118	11.67666704	11.43430099	10.69847853	10.17818053
12.85924602	12.02179172	11.56056516	11.53303729	11.06063094	10.59585705	10.20555662	9.620055973	9.587151732
13.38012696	9.099803843	6.387407043	6.898086209	7.263841034	8.687414489	9.133243492	10.67609726	10.72768495
12.31815002	12.20581764	11.34804617	11.6297235	11.58344463	11.14741592	10.81500532	10.15567261	10.43982598
13.80957598	11.39521537	11.7126935	11.7905594	12.18099203	12.15585109	12.25101406	12.0823315	11.77973047
5.851469116	6.024285867	7.774442876	7.883545675	7.986900771	7.965088584	8.257007033	8.625653098	8.62446771
12.73779069	11.21128138	10.33329937	10.25932364	9.831099265	9.241991122	9.194297449	8.706327994	8.276648135
13.27878246	12.74920942	10.94221054	10.39957207	10.39000677	10.29390827	9.892922814	9.088855091	9.068472933
13.04873573	13.00437016	12.0386025	12.16492216	12.57468803	12.64046341	12.62156916	12.17506465	12.00532649
13.59401764	12.48117964	11.17367078	11.02943758	10.90940821	10.52412352	10.32486313	9.834533022	9.606419119
12.69969394	12.70562555	12.40257593	12.25970626	12.28240242	11.75318246	11.35886184	10.80647239	10.52717407
9.533979307	8.741772192	9.53719302	8.481581304	7.984317372	7.982299478	8.159942103	8.395813603	8.398412675
12.14669126	11.84261227	10.99451113	10.89006727	11.28469753	11.15210068	10.95713871	10.43214036	10.34341896
4.899811895	5.061811366	5.62287171	6.700841225	8.26569341	9.157462373	9.205251778	8.284487165	7.540110659
11.74176183	11.37920751	10.10844583	10.27360962	10.61528586	10.27468328	10.06995285	9.297570648	8.820814626
11.99780698	11.86825995	12.10796986	12.27132902	12.02088594	11.09723464	10.75126888	10.11867697	10.04307844
11.76180544	11.59540464	10.62625204	10.69805951	11.12775214	11.07953301	10.94227653	10.46240192	10.46706052
12.47605813	7.815280175	7.964927879	8.708011579	9.656083474	9.857383647	9.918184277	9.277518201	9.846811597
13.55512612	11.57837543	10.75610569	10.9313355	11.05716878	10.90153622	10.73639387	10.19896063	10.01795157
12.34825281	13.83771208	13.52579217	12.22846731	12.41162356	12.46217003	12.33233575	11.76851139	11.84487169
11.87947274	11.46604713	10.54582864	10.57790064	10.61493677	10.17787287	10.03463071	9.611947607	9.690293033
13.42055083	11.06172732	7.983984709	7.723068744	7.779071156	7.413811831	7.448910915	7.939564025	8.130716087
14.06223759	13.48028269	12.51447777	12.27355675	12.34683303	12.20105653	12.24645641	12.19187682	12.17213829
12.15341089	10.99797598	8.056116626	7.80366445	8.572104816	9.503123328	9.929737099	10.98980985	10.3551562
14.03736246	12.93052813	12.2294599	12.66967959	12.48088559	11.71317892	11.65750113	11.28491048	11.23891661
13.39906667	9.98402187	9.406391506	9.633752239	9.971602328	10.11260491	9.877589958	9.187776645	9.382223814
7.539113987	8.193835564	9.893577528	7.530650438	7.090243463	7.021212728	7.568559821	9.428551856	10.03288501
12.11888336	11.49962594	10.72477585	11.13268795	11.60083926	11.24999975	11.39569656	11.28686122	10.96962858
11.86877022	11.6198444	11.28728491	11.40342891	11.33030486	10.66406938	10.37349175	9.82869251	9.700254557
8.878228236	9.77857362	11.57158239	11.95553593	13.73104027	14.44638462	14.49746711	13.13441341	12.13242725
11.55079605	8.805780328	9.506032729	9.654657216	9.912158953	9.528949466	9.628204201	9.14117008	8.896494888
12.49550481	9.678788054	8.877811007	8.253340544	7.6777355	6.931786039	6.664466484	6.194566795	5.967551999
12.18349487	7.656808743	6.060683885	6.386419864	7.648790775	9.53137141	9.793781703	9.396421727	8.514633265
12.13423306	11.54423655	10.96359464	11.08152081	11.6734697	11.30683698	11.05410924	10.42651456	10.2929411
13.328158	11.78909519	10.35061412	9.701940674	9.200936943	8.499592429	8.277887065	7.711330809	7.353515358
11.44653033	8.358516948	8.855597086	8.711345283	8.58770816	8.349733997	8.182772356	7.644305237	7.441677256
9.875876619	7.92300634	8.204686026	8.524119624	8.640055445	8.546357025	8.885722055	9.451566996	9.560491061
13.03092102	11.41487245	10.41060526	10.50338102	10.78161235	10.67194017	10.54938162	10.19093224	10.32311373
13.39935325	12.74656	12.11478695	12.16857528	12.416162	12.39605398	12.31870241	11.72663388	11.51362762
12.52332977	9.471408456	9.312233584	9.62355186	9.721834673	9.496124284	9.189601531	8.707734888	8.633357784
13.19631353	12.97916474	12.31469388	12.22824457	12.25872081	12.00868665	11.62056518	10.73902098	10.3566284
12.85388782	10.91701388	10.12038606	9.59573061	9.027997639	8.132582046	7.693402487	7.019641169	6.11091718
11.04395589	10.65099832	9.484144485	9.779839151	10.05826535	9.682205821	9.291317986	8.641664933	8.246390647
9.259613423	10.90204596	12.14360164	12.37006669	12.74118542	12.4598804	13.16891614	11.53392302	9.418246789
7.918577412	7.610593897	6.751762951	7.034825356	7.128417779	6.71823024	6.584608774	6.249537256	6.10841147
12.79973405	12.2211003	11.4853575	11.29260558	11.29604958	11.15120428	11.08392956	10.60748688	10.4144694
5.277754895	5.040341423	5.036448557	5.705169073	7.387735204	8.42880713	8.236581941	8.829284176	8.998344639
14.36190353	12.5525264	13.27123291	13.31948	13.08509798	12.71357777	12.57674246	12.22001322	11.7582193
14.70546017	11.32131631	10.41723909	9.151581445	9.138516595	8.439054639	8.241046912	8.033432298	9.090101429
14.2274253	13.65447713	13.10414204	13.15184175	13.01751705	12.49758169	12.15584262	11.73075851	11.71003312
10.96789482	10.63750668	10.0373353	9.907538955	10.0717399	9.89648517	9.621392574	9.176413765	8.736442947
10.27860158	9.677452762	9.600935986	9.406812956	9.216835437	9.121613905	8.829658146	8.506189747	8.384099715
12.84911223	12.84871204	12.55164173	12.28887499	12.16070948	12.17409653	12.27158851	12.05686194	11.95284103
13.78431484	13.29284147	12.16323545	12.37831031	12.58025812	12.03789081	11.72078015	11.35301808	11.28968732
14.90479753	14.70760162	14.71809911	14.7270694	14.75657092	14.46539094	14.36546535	13.95780976	13.92256327
6.81725549	6.681423427	7.12647048	8.401786488	10.0421769	10.23013765	10.17929213	10.80848027	11.52631235
11.56844669	11.3495416	10.62290228	10.4421799	10.41804407	9.968292038	9.704024245	9.247737793	9.134726014
11.09079683	10.21563218	9.270648109	9.544546774	9.994380176	9.785339693	9.69944235	9.445102966	9.509864685
12.11137359	10.62052942	8.356000548	8.831499641	9.101903219	9.123859679	9.19756812	8.623052739	8.358323114
12.31862947	8.636555618	9.963977312	9.855532111	9.787744262	10.2349866	10.50363087	9.63408764	9.419112318
12.53239622	8.436377125	8.42888956	8.64939296	9.174556022	9.422484923	9.759030103	9.46039413	9.670553638
12.72040454	9.672414772	11.40822649	11.51241771	11.46105085	10.99145793	10.77108139	9.778609261	8.969788482
7.911978839	9.36501452	8.765328241	9.365140348	11.93600209	14.49937239	13.40833103	9.347082976	7.554550909
12.65699836	11.28523032	10.36849848	10.07617362	9.871895066	9.467572458	9.354292091	8.741321342	8.644959937
12.18283221	9.17205305	9.256830286	9.524765481	10.36516267	10.33137459	10.30154239	9.944891902	9.771440201
9.017478283	6.943851958	5.411806724	5.898017582	6.533172107	6.567102325	7.182490989	7.340148057	7.784036185
12.24703917	8.549399303	10.75244915	10.66576102	10.55998743	10.10339968	9.968889356	9.512038112	9.406910051
13.32235354	12.69857817	11.21862295	11.44216754	12.0510772	11.83435444	11.67901132	11.38993655	11.4489646
12.29378786	11.66168813	11.28323609	11.2111274	10.96433947	10.48578981	10.23735264	9.66199661	9.479334866
14.53150191	11.18419866	11.74924659	10.76979217	9.870083857	8.795223364	8.671476862	8.498544764	8.096089781
12.05602114	10.24214182	9.38222031	9.228249645	8.683114235	8.070792914	7.954519471	7.431237951	7.192455148
12.98842208	12.74711265	12.22746008	12.07390295	12.15151062	11.92752498	11.59357221	10.90957364	10.81035669
5.78353112	5.159499829	5.447765628	5.398705225	5.28194475	5.039070831	5.583542189	5.591863582	5.399743277
11.11476937	9.79674627	8.480105293	8.750641757	9.238744974	8.984555986	8.832654231	8.421476287	8.350234482
12.55929365	10.40494736	9.67411466	9.925711473	10.23190792	10.10085971	10.28194213	10.30214298	10.78102322
5.408842359	5.954075943	6.209551237	7.6618681	8.727277458	9.953019969	10.36312278	9.949310844	9.488774134
11.00481735	10.08967227	9.051763	9.134070659	8.926395825	8.597658918	8.509641888	8.249690949	7.85098634
11.83706642	10.99913414	9.803580774	9.912325234	10.248533	9.877190966	9.812590973	9.189195422	8.859588258
6.170490054	6.145528959	7.704335648	9.805389359	10.4835902	9.983017127	9.812357491	9.81049279	10.33322901
10.42502864	10.3452559	10.33292247	10.19952373	10.10964452	9.537639022	9.202584506	8.741108841	8.783734662
8.759654239	8.088061077	8.060003329	8.316408709	8.047667521	7.038539481	6.575732099	6.120668968	6.024535847
12.35593006	11.0699613	10.24871412	9.624705267	8.948674699	8.050389383	7.787888299	7.096012617	6.912019978
4.744976015	5.274994723	5.529049393	6.104193876	8.012114549	9.850055832	9.872883152	9.68804844	7.833790812
12.15671767	8.923575988	10.05598947	10.21179357	10.05693905	9.49614699	9.187399717	8.523867402	7.704493183
12.99159917	12.63580791	11.49417825	11.35141226	11.54219013	11.4751771	11.77178067	11.20680218	10.94946389
3.641682765	4.379282334	6.409751517	7.113751594	6.982840932	8.593100802	9.403926008	12.11875859	9.974554196
13.21235228	10.08309838	10.25579436	11.0722082	11.56085251	11.59880514	11.71712636	10.74917195	9.899205112
12.49246499	11.69107801	10.96763996	10.6814824	10.60241834	10.40136811	10.33462051	10.00894474	9.969138202
8.54433357	7.702596735	6.335751907	6.421603228	6.889497391	6.708289559	6.493399898	6.36248716	5.440781879
11.46915395	10.61608526	9.767650654	9.91540825	10.36627549	10.50491385	10.79565965	10.71450093	11.03704869
10.73058889	8.320161601	6.577563447	7.863353349	8.220913043	9.36416509	9.851541311	10.41571039	10.43295748
5.875270299	6.080022859	6.702711075	8.040627092	9.590484321	9.943995964	10.4854705	11.07037627	11.214036
12.53820796	12.35072097	11.92915955	11.89318546	11.93891293	11.63869281	11.47022067	11.11302963	11.15259888
12.38522084	9.40490778	8.812374499	9.243612831	9.876373427	9.586424845	9.756795506	9.495853541	9.16968813
13.30697741	12.74177781	11.51235688	11.8859518	12.41463614	12.21959162	12.11303458	11.84881078	11.82109715
11.98074522	9.890892374	10.33504535	9.89126878	10.1910358	10.30329374	10.48433518	9.964423482	9.564841648
13.06494833	12.68017504	11.30941171	11.33226825	11.60461467	11.51275687	11.32499932	10.72101636	10.75954997
4.145406226	4.89139028	5.54015832	7.313020309	8.974021854	9.448099351	9.503098006	9.135972538	8.696706466
12.00411678	11.11605589	9.714284376	9.581104937	9.677655067	9.915493207	10.2296445	10.20837178	10.48216051
3.664127647	3.523772613	3.725595182	4.615316602	5.443421913	5.855887147	6.50218338	7.580340228	8.225022466
11.63409424	11.11929241	10.28359193	10.56279688	10.78426139	10.44522545	10.37482025	10.10128368	10.06855616
12.87189021	8.626758391	9.417662348	10.22406636	10.53756492	9.694043952	9.651468301	9.099211361	9.101318059
13.88175579	11.72540507	11.59437482	11.86495853	11.88177871	11.68167438	11.52546715	11.0095421	11.05798767
11.84987641	11.47763058	10.7341465	10.96706323	11.20816926	10.70962832	10.3377622	9.713254184	9.891670693
5.547314704	5.02103411	4.907039546	5.11924604	5.217741887	5.889750974	6.717704072	6.39056041	5.557653046
10.51885304	10.39420893	10.42730435	9.982435331	9.763715962	9.306878574	9.107281167	8.556224386	8.041950991
13.31770434	13.06474592	11.9843488	12.22576042	12.4506183	12.50731762	12.34923679	11.89063673	11.31648762
11.10164615	8.467182928	7.931892877	8.121661432	8.050069857	7.775235587	7.632065727	7.519415146	7.795485547
12.36293785	10.1035996	9.547226582	9.326271263	9.52649447	9.383764229	9.313451668	8.782722251	8.46193025
12.77296105	12.47645718	11.1859747	11.48161477	11.83391515	11.62400358	11.43150715	11.20071466	11.25100993
9.464185081	10.41917571	13.0497399	12.38572719	12.00649536	12.23786303	12.8372624	12.58231209	12.15163259
4.390874864	4.943824793	5.371190364	5.723523497	6.824998917	8.744018483	9.690230638	9.945285205	10.19377098
11.63107072	7.893977433	9.581696133	10.39242539	10.95623083	11.05746972	11.0046515	10.77894976	10.61894308
5.636854942	5.779345154	6.058297198	8.023089483	9.644979292	10.17246656	10.02821719	9.608316606	9.05125689
13.87700915	12.07806169	12.40930005	12.27035695	11.87607602	11.52049626	11.42462918	10.97947016	10.96783305
9.490392636	11.81430847	12.56634187	12.20654053	12.14100105	12.07133813	12.52608266	11.43333734	10.63411445
12.62838902	10.80993799	9.829187091	9.808894616	10.34216856	10.40982436	10.46239158	10.16274485	9.984127118
12.9522343	9.522594668	10.1590939	10.54739007	10.95452017	10.91480725	11.18123705	11.02738801	11.06047133
14.07005928	12.96165157	12.91365291	13.11850681	12.81813053	12.39105427	12.17085388	11.58549406	11.12290933
7.520301129	7.811213581	8.29496628	9.26015199	9.499479349	10.20156054	10.12625775	9.826864715	10.25857176
12.58791563	12.06219362	11.36905272	11.176163	10.85351678	10.30463265	10.05827217	9.588897081	9.650419373
10.05736795	7.840179802	7.704802481	7.805327875	8.431749303	8.549751027	8.529801081	8.25585313	8.36012224
3.892730016	3.542013347	3.219510593	3.31465902	3.419211906	3.375878196	3.391142189	3.036946384	2.608950258
10.69950607	8.012305227	8.162875769	8.576600167	8.980546157	9.127752714	9.429376542	9.619940298	9.938045931
13.26311517	12.86768561	12.27844364	12.04086584	12.18733269	12.11467779	12.23147376	12.16001382	12.33542916
8.552044546	9.252505329	12.3049581	13.12209604	12.12512011	11.69674094	12.30582117	13.21207003	13.42769827
6.588723192	7.44557197	7.535435626	8.04310876	10.19160123	12.08438618	12.14998104	11.46837768	11.3836067
11.77225227	9.388895042	10.49246027	10.65180929	10.42116648	9.755741214	9.570286686	8.984786411	8.733477955
13.29685543	12.74798659	12.25954152	12.27308736	12.43077132	12.04716111	11.5692158	11.00359519	10.9060875
11.19754133	10.60214284	9.990032741	9.495389054	9.508364985	9.267013807	8.927849522	8.049002965	7.33530057
11.73688698	11.14201482	10.50955929	10.76832583	10.8481046	10.47956361	10.30102144	9.820070844	9.662208343
13.56010441	13.10300505	12.67176673	12.78020832	12.7809407	12.30229044	11.94360289	11.30602207	11.03312645
11.86511459	10.1331991	8.158811295	8.354556147	8.357456744	8.243366893	8.184208596	7.970227135	7.858130175
11.54267523	8.70888006	7.766294881	7.872715925	8.944179072	9.337350973	9.224348852	8.757184149	8.817848754
12.96118625	12.66938349	12.53914265	12.68618641	12.64753824	12.03388113	11.93811524	11.4604474	11.39565637
13.10696439	12.82128671	12.68354534	12.96126853	13.03250487	12.43562371	12.28173209	11.81808305	11.73283702
12.34088616	12.19737546	12.85909861	12.84698257	12.79506108	12.52787668	12.62956175	12.67690206	12.21976881
3.829099152	3.399744179	3.624634511	4.212321274	6.534292921	7.074999901	8.174723802	7.932971875	7.531184938
12.65934193	10.55418295	11.4953578	11.1116732	11.13909508	11.04824026	10.89973147	10.96194377	10.61225294
12.9424456	12.5096876	11.90252804	11.79925744	11.86147852	11.32004808	10.92678975	10.25948289	10.42033442
3.495287127	4.391284874	4.452849012	5.493502182	7.189456632	8.359554702	8.398265373	8.091197205	7.374233951
13.43535572	13.42623421	13.09551078	12.70715809	12.78588067	12.62722798	12.4110545	11.84816	11.52229177
13.15632846	12.4787543	10.12052937	9.912865888	10.97347667	11.59614127	11.78600654	11.61181703	11.40806506
13.19344981	11.82333565	11.12468764	11.45380613	11.24879378	10.66612894	10.55331826	10.14557275	10.37744165
12.76277231	10.8520654	9.693546045	9.517299921	9.079739698	8.278698234	7.947425677	7.22573804	7.064751995
12.34134365	11.95493101	10.52841738	10.79803845	11.31958339	11.19551408	10.97896788	10.74560456	10.84181595
4.92249833	4.404123693	4.432501844	4.989900855	6.224037623	5.998796932	6.358044381	7.518076401	9.19757753
10.96911429	10.15032432	10.35667654	10.42399588	10.35485415	9.932023576	10.11634311	9.557158705	9.469135746
12.57535793	9.886935163	10.99806072	10.80803125	10.44492524	9.852837953	9.480976429	8.87806616	9.003505243
5.264840923	5.314757118	5.837744857	6.26911306	7.067517575	9.265290652	10.10831095	10.63442259	9.293352143
5.888657798	6.021968838	5.930670123	6.753980754	7.785669253	8.038701703	7.783277574	7.534144134	7.608045696
8.957415028	13.20224175	5.258076861	3.473083169	3.189064658	3.492665729	3.103447664	3.121761082	2.551295595
13.65286568	13.45886295	12.92777043	12.46032363	12.80768312	12.69886768	12.59941046	12.2675582	12.25466324
10.37656331	6.380893719	7.132341528	6.475257435	7.261421967	7.779242618	7.36246357	7.48349216	7.110297639
12.67079053	11.28186956	9.702124902	9.838027781	9.741846472	9.088429972	8.99226149	8.399970154	8.335198147
15.5934275	12.34622754	12.64349979	13.09016344	12.95372039	12.11678619	11.83655197	11.2390697	11.21115731
12.55655149	12.29775998	12.14271738	11.66487212	11.52740598	10.59416433	9.923313275	8.982101142	8.341619064
5.195667847	5.277086401	5.395564164	6.080194741	8.722731052	9.164739555	8.429956743	7.230285367	6.328091327
13.27942782	11.40310013	10.51514298	10.48623204	10.73075614	10.86263121	11.07667207	10.63618166	10.20471371
11.68741441	11.26673023	11.20325997	11.33976577	11.23920247	10.43144158	9.992396413	9.130704062	9.126887175
12.68557489	11.96836265	11.37542009	11.37039542	11.15575313	10.71814029	10.50857425	9.982142648	9.439665049
11.12406929	10.92910201	9.289906169	9.637679942	10.45961273	10.29074167	9.715145943	8.779826948	8.458465088
11.03365282	10.62371078	9.735018235	10.24540626	10.65087089	10.69013655	10.90810568	10.51125348	10.1762015
11.23684573	10.80230851	10.13082349	10.26689808	10.10948248	9.304721231	8.992060377	8.424200208	8.127302424
12.40714762	9.096252766	10.70736507	10.87820509	11.2194645	11.35831699	11.37675922	10.94965229	10.89222356
12.31601836	11.8861532	10.76936089	10.92134523	11.13787907	10.94814363	10.8347768	10.54401009	10.69991303
10.83734732	9.337252301	7.914003129	8.318697771	8.945230464	9.939680668	10.97114079	11.38268076	12.36603333
11.86587741	10.9740783	10.41479692	10.26409832	9.631108062	8.756854577	8.366002347	7.498454517	7.094717924
13.73460155	13.54051433	13.05382383	12.83102997	12.6588181	12.242972	12.09279687	11.61324078	11.81344113
13.30492432	12.62739662	11.86008414	11.74617119	11.48548392	10.68013005	10.37744012	9.694777038	9.324662386
13.35843347	12.85457594	11.53485389	11.64919245	11.88456646	11.40221733	11.16526948	11.08980147	11.01491925
13.0328112	10.05258515	10.38646495	10.30267747	10.33841401	9.711221622	9.400388649	8.482512216	7.502193823
11.75506778	8.38240926	9.638986021	9.38241518	9.336892568	8.75202865	8.421283812	7.6325268	7.217722562
12.37331289	12.42296534	12.22351255	12.16645025	12.08642167	11.79950304	11.50926754	10.93123149	11.00595009
12.77057864	9.424137491	10.42184289	11.63618019	11.00402473	11.38931512	11.52537953	12.05190189	12.85430247
10.08219367	11.46576631	13.40443422	13.50855073	13.17723202	12.83519394	12.40816817	11.09388376	10.18671179
9.042079805	6.014325821	5.40147003	7.529460411	8.022840067	8.170956691	8.40900316	8.822136539	9.758278377
11.3190066	11.11786382	10.95206679	11.12040261	11.19145955	10.50107157	10.25402788	9.707667799	9.707164553
9.261424269	8.338738787	7.484008349	7.885575161	9.105030682	9.51746062	9.972972839	10.2714812	10.76331247
9.923809332	9.56848752	9.495332363	9.63226033	9.771244218	9.162459449	8.918906663	8.452100305	8.121282126
12.91923095	12.38260152	11.14520507	11.31989829	11.51296923	11.17479486	10.94207008	10.49714147	10.5503792
12.53164892	10.92482548	10.45248382	10.42035577	10.12035312	9.934968617	10.50118324	9.812644855	9.699399044
10.02602005	8.54310162	7.302425586	7.52837334	7.719496521	7.484253713	7.136028123	6.921735152	7.100955641
5.829893409	5.440240864	4.93345724	5.264968792	5.308437506	5.165374684	5.295020694	5.414353327	4.517254459
13.47090841	12.90800081	12.22625608	12.1846879	12.41264535	12.21269368	12.00207995	11.61273525	11.56142816
11.68505445	10.301496	8.394775634	8.791170843	9.12224738	8.598008926	8.177593411	7.411166465	6.728344128
13.48785234	11.78108466	11.77897138	12.066629	12.12569023	11.67820623	11.48829709	11.12194801	10.81196489
7.582858601	6.79879158	9.329926889	10.47971288	9.989198208	8.613963692	9.257373405	10.89255899	11.98876471
14.71337798	13.94941815	13.23211814	13.34513343	12.98306709	12.62178941	12.40741738	12.07032051	12.08492886
12.80773976	10.46927632	10.45557424	10.27929908	10.25124438	10.38839629	10.48590449	10.26070035	10.10175578
11.8869969	11.28568392	10.53300569	10.14028294	10.34449338	10.25800823	10.38320322	9.99536351	10.15662511
12.54593096	7.332120157	7.971877248	7.90950472	7.702279361	7.407962877	7.464155016	7.736087015	7.879785499
13.24961213	13.14388329	12.83675373	12.93179189	13.18060713	13.00356425	12.9685297	12.6578028	12.6787791
11.81178025	6.745453233	6.409696996	7.450169595	8.260908459	8.547171951	8.484833723	8.184420925	7.836127293
11.23865242	8.700957517	8.145282978	8.357502547	8.869784816	8.615768447	8.19092491	7.535793511	7.149231814
13.85267381	10.97245877	10.91042308	10.14989299	8.861077339	7.74585874	7.638841203	7.066087945	6.715610368
13.75039037	13.46641218	12.8660239	12.3556684	12.9122254	13.0472938	13.09303624	12.94169401	12.97995954
12.13047684	11.82116037	11.60195708	11.02034762	11.24215195	11.25686875	11.41565947	11.1276729	11.07495739
12.39954897	9.892439688	10.63410532	10.18152951	9.346525982	8.454638	8.130454761	7.865854122	8.023652081
14.12614439	11.83919279	12.74038554	13.01133644	13.04403455	12.62213998	12.23759936	11.73150989	11.29934235
12.260619	8.623760764	8.960792527	8.891680819	9.068354928	9.583247367	9.906988426	9.623270605	9.672373974
4.486588538	3.914464093	4.505773053	4.438711049	5.185946958	5.13322079	5.567366385	6.37226257	8.463647351
13.75658762	13.58107545	13.65998571	12.89705752	12.33849199	11.50203153	10.81304998	9.932366478	9.06602402
10.87242734	8.451452993	7.815728439	7.964146705	8.309063272	8.396031899	8.654433218	8.418885595	8.365625197
12.17980324	10.39352336	10.22409895	10.72449061	10.82646332	10.8354159	11.00210948	10.39348475	9.906113234
11.82017731	11.85227728	12.28475202	12.2026446	11.87750385	11.25784478	11.10664131	10.58901505	10.13832567
11.68293183	11.36888982	11.12590479	11.14448549	11.3641194	11.56501238	11.71344439	11.74520128	12.00643318
11.93282335	11.40272676	10.02428136	9.968050712	9.711022463	8.995988117	9.115382785	9.01479909	9.276833269
12.51043673	11.87858844	10.71440109	10.58893205	10.84634555	10.51093644	10.57909646	10.31805881	10.0525984
13.26369993	13.06208693	12.83704872	12.77578415	12.72170266	12.37481744	12.1974244	11.89042408	11.97990613
12.96315859	11.11406058	11.91636407	12.25961094	12.55397876	12.31546619	11.9401246	11.34739295	11.23285113
10.96336541	9.17299075	8.170223932	8.421164081	8.763703945	8.583117871	8.728631973	8.542455047	8.035963797
6.393725477	6.277271135	6.525953558	7.231535676	8.159437828	9.291550791	10.1597041	10.33625669	10.00739132
4.21912633	4.113576492	5.338617815	6.185497486	6.753157797	7.800989516	8.528542857	11.09402071	10.82347002
13.72008158	9.643523944	8.156386043	8.426557809	9.991025231	12.38557937	12.80938804	11.78592231	11.41636375
12.13390041	11.95183762	10.88662918	10.67653711	10.78021415	10.72518599	10.84150473	10.87338281	10.70653624
12.97253335	12.75927626	12.77441722	12.49228393	12.40019709	11.8049152	11.60307291	11.1970648	11.10136994
13.72098808	13.48734314	13.15054378	12.94038487	13.08141513	12.93991889	12.66788136	12.07470606	11.85468266
8.085798412	8.098317612	8.33757743	8.377189698	8.397688209	8.31224864	8.528239964	9.130228724	9.912851607
12.18127906	9.2206787	9.181427303	9.742088616	10.16987752	9.173321045	8.851532798	8.504519904	8.913584862
11.23145551	10.28895054	11.20745029	10.84564013	10.42794611	9.769205471	9.39406158	8.388857625	7.845980987
13.4203697	12.98230044	12.04007354	11.8715334	12.33929611	12.36131328	12.43601493	12.16292929	12.14214504
13.76468558	13.37844342	13.10542513	12.87433708	12.52617473	11.4414091	11.14928505	10.63448738	10.69134722
14.39985875	14.22459943	13.80685623	13.17869258	13.10020783	13.04903325	12.74248991	11.71167483	11.18991186
9.034470744	9.179672731	9.305299804	9.257741777	9.598820328	10.33763342	10.46552451	10.58662852	10.49383457
11.99760416	9.205167021	8.95620064	10.49387488	11.07533062	10.28350743	10.16851332	8.884058718	8.444409426
9.656176218	9.116141148	9.82975908	9.825586039	9.107719203	8.325608054	7.740011392	7.387645459	6.67844465
9.746532938	9.41136472	8.868766227	8.99543216	9.511716745	9.137093974	8.551874315	7.925701711	7.638281829
4.463769307	4.139993233	3.849337388	4.083350223	4.532101191	5.356017818	6.306818221	6.969386857	7.698164245
13.11126086	11.44542213	9.682540775	10.14515633	11.27950528	11.57129573	11.35966256	10.68226021	10.48554688
12.24100099	10.4883054	10.39538044	10.09585935	10.32492331	11.57078431	13.00465556	11.70282136	10.40557793
12.4347756	11.20578741	9.785575181	9.167933915	9.901331329	11.13190215	11.34380424	11.21572898	11.48323575
12.47262917	11.73398752	10.35056294	10.1398007	10.40242962	10.26178171	10.19041523	9.784458703	9.836695462
12.29604192	11.61623293	10.52670108	10.49848444	10.6093902	10.19728862	10.22523262	9.971549817	9.869943643
3.97712702	3.841939706	3.477897834	3.828422676	3.717052124	4.036136704	3.635161953	4.096466352	3.055106558
11.43775504	11.17440904	10.51509256	10.9838637	10.75271064	10.16537289	9.968839868	9.62889188	9.510715606
11.04572276	10.10633723	8.721747125	9.163887519	9.383007469	9.220614706	9.253246814	9.144166551	9.07817775
12.43330838	12.06597254	11.2827936	11.3128685	11.35046894	11.0502684	10.46301993	9.654697327	9.379902616
11.60918916	10.30710136	9.734532802	9.920549555	10.09990156	9.739722517	9.78031988	9.487339484	9.793938914
12.56911741	12.23059961	11.61714443	11.64629242	11.65298837	11.48198803	11.3749615	11.07016172	11.14896456
12.81895228	12.13476075	10.07076058	9.351770525	9.582590643	9.260602119	9.024678448	8.477424922	8.251487874
13.16583383	11.36386528	11.5602638	11.78683708	11.76924424	11.39066162	11.33648975	10.99693674	11.06778545
8.27534307	7.318764796	6.691098897	7.099620995	7.247710489	7.426962143	7.761472752	8.077991957	7.976682946
12.31965775	12.12790195	11.89645016	12.09701974	12.13634879	11.6383606	11.37794267	10.69730866	10.32818739
12.73016411	12.62358267	12.13455594	11.5116494	11.69143118	12.17610521	12.86305768	12.72667007	12.1891844
11.9207753	8.360823177	8.298171109	8.330307348	8.856782747	8.72535878	8.625434954	7.616887697	7.186966368
11.66380907	10.03624873	10.43107822	10.7931294	10.64886489	9.993651426	9.852161661	9.315505851	8.969217055
13.25747497	8.284438897	7.379627205	7.968206397	9.005556412	10.06105674	10.63388143	10.83630352	11.03328578
9.9942094	9.517420092	8.360895041	8.653635253	9.118897076	8.80769699	8.448990493	7.620660059	7.322075026
12.49438224	8.972102426	8.08705704	8.181587393	8.640790549	8.410466414	8.574009059	7.953511368	7.64373866
10.44015696	8.863796267	10.64543901	10.9204747	10.16194731	8.498870813	8.715072017	9.18881384	9.237530394
10.28310228	7.657921424	9.526797795	10.29146725	9.830088877	8.527349368	8.25943129	7.801206422	7.910730691
12.42220479	11.93620601	11.29203075	11.26169029	11.1098863	10.54087371	10.17891194	9.663572408	9.633617626
12.98628794	9.38206226	9.910612658	10.67995204	11.15408817	10.99628047	10.89291454	10.50570126	10.68858814
12.10286103	9.013677883	8.49402473	8.636596802	8.39585435	8.28448933	8.830733266	9.035111946	9.153831442
4.523427265	4.676220699	4.710319929	5.187513744	6.358328963	7.85245797	8.508097907	9.044087747	9.516244215
12.25014745	9.941533962	6.971917567	7.435024179	9.989149361	11.46420647	10.61659787	9.118240299	8.320218529
13.81582418	10.77306494	11.95431694	11.05866168	10.21740789	9.175042369	8.858319663	8.27045907	7.654777734
9.399100631	12.76677304	12.01972317	9.89865312	8.37111252	8.189471892	9.448521578	11.03796495	10.82097806
11.9914156	9.130847638	9.110459455	8.883238822	8.716120997	8.476685078	8.322113508	7.632328931	7.34990946
14.60371906	10.68641087	7.495920386	7.477615566	7.941918298	8.835899451	9.052169113	9.690873111	10.14384284
8.115496398	6.325336612	6.47512418	6.633003681	6.709816915	6.623820781	6.720725419	6.75098789	6.971252408
11.09497883	9.029696686	8.474147732	8.644125028	8.923132714	7.81716217	7.227718155	6.375599602	6.083347096
12.08295435	10.72951796	8.528763133	8.657456191	9.599524357	9.677949431	9.923262481	9.337848124	8.958094378
11.63375205	8.846866324	9.217899324	9.540580638	9.707993022	9.748761294	9.877867496	9.896163573	10.29321347
8.90914554	6.541161547	6.778741344	7.866676928	8.831134323	8.611955425	8.263515322	7.785884163	7.851935854
12.4210826	10.9300321	11.21232315	10.89870321	10.52140782	9.89409732	9.753053493	9.149799615	8.760361584
13.97696156	13.65777561	13.13042421	12.77049239	12.8573047	12.50474444	12.29651725	11.87201352	11.89206891
9.786241635	7.785549732	5.529671897	5.115004952	5.113283276	5.033572388	4.838079176	5.393543227	6.399973862
13.75729227	11.59366742	12.13707761	12.1790914	12.22567881	11.8479965	11.76850064	11.33385667	11.11613886
11.17466035	9.609030622	9.361496711	9.325145742	9.512640375	9.587416717	9.626940403	9.215712678	8.943280134
14.12946867	13.2396981	12.88061384	12.62009858	12.21632358	11.73273458	11.56614174	11.19183149	10.81155203
8.211225306	7.155909494	6.650647973	7.310095095	9.190741986	9.487619453	8.824403619	8.818255217	10.13388068
10.78179127	7.420955248	6.8414441	6.881260323	7.077084096	6.97227762	7.150231015	7.269793164	7.421954199
12.69973293	12.18739576	12.34365048	13.24480046	12.61467141	11.68497987	11.27626238	10.56267798	10.08347335
12.494412	9.146617358	8.135252556	8.275940905	8.37358361	8.179859304	8.004262766	7.42335942	7.110964275
11.27432533	12.46278942	14.66638015	14.70258883	14.94655805	15.73004818	16.31701026	15.51702684	13.50005942
11.94444304	9.301787879	7.951935464	8.203077748	8.746810292	8.647045296	8.878835682	8.780323716	9.957607297
12.48480916	10.89498513	10.581291	11.26628311	11.46022034	11.01580875	10.99843782	11.32378575	10.82348314
12.11394494	11.30717501	10.84326512	11.07365324	11.45718101	11.58168666	11.4293048	11.02090152	11.00495221
13.25222097	11.17836092	10.67957514	11.95289513	11.95809985	11.44378798	11.17170447	10.61050796	11.09897513
11.56550885	10.18595191	11.20473772	12.72761807	12.83971737	11.99338892	12.66504117	13.32781569	13.29746742
10.31840183	8.959444105	8.991830854	9.029896485	8.745276439	8.007109098	7.768074023	7.159490864	6.69950002
12.91818009	11.94818549	11.94842556	12.18503137	12.69452302	12.86534877	12.86301148	12.59750857	12.26385965
12.68824508	11.58431892	10.97387516	10.80633905	10.67696434	10.1917205	9.989562935	9.543641011	9.524789771
11.33482073	10.98719758	9.580130976	9.692393088	10.10441789	9.582294101	9.21562056	8.660272745	8.466377765
11.62733923	9.09944138	10.05094662	10.16765782	9.869662994	9.322341972	9.206339104	8.746446558	8.62366267
13.63969142	12.89106648	11.91484508	11.56689372	11.31677844	11.06568521	11.10299267	11.13752559	11.54014489
12.98234877	12.52973833	11.51785395	11.65927547	11.88550385	11.37479256	10.73369671	9.702786878	9.365744467
9.629626236	9.54669611	8.850603363	8.674182837	8.71483728	8.504328561	8.168786578	7.599082508	7.46549732
12.59516127	12.47543404	12.05069432	11.82026018	11.47270644	10.78004813	10.39204877	9.625586977	9.321410398
12.92111076	12.71521215	11.23285081	11.50204262	12.48976031	12.93235839	12.93090593	12.63138673	12.83785256
10.48270104	10.83763766	13.18918446	13.56917904	14.34190202	14.65872628	14.93165453	14.43769894	13.75539359
11.98596691	10.11536454	7.099157685	8.123449185	8.887443419	8.792098593	8.897693378	8.924434981	9.086171577
5.509736823	5.335579948	5.438637159	5.728620487	7.07498549	8.773770407	9.499131551	8.546917066	9.128263532
12.15085206	11.70560087	10.25732719	10.03995675	11.48816732	11.870873	11.89630888	11.22851837	10.64075028
12.99690499	12.27924999	10.6220967	9.901854647	10.23778168	10.07932179	9.748488557	9.333217982	9.584156482
13.08071836	12.42658212	11.00802138	11.16357652	11.79235429	11.68682595	11.5823924	11.00850786	10.86949381
13.26466946	12.91950129	12.88648198	13.18361198	13.00845502	12.05615763	11.76357771	11.31107093	11.19742888
4.490277962	4.041692348	5.988731771	6.598647659	6.64326738	6.660462991	8.67395325	8.82304467	3.802777526
12.75330661	12.43691278	12.01455922	11.84973018	12.08244775	11.75205689	11.51215773	10.89923673	10.83754323
7.435321194	7.915244589	9.953709933	10.79750473	11.48093223	11.39108153	10.73457592	8.775968241	8.780067887
13.09903226	12.83186614	12.02712636	12.44813821	12.63165949	12.02056479	11.68514437	11.26022253	11.26657131
11.75376836	10.21780432	9.461317394	9.613430777	10.11629446	9.63627869	9.966202624	9.83148618	9.011367207
6.049871404	6.240279119	7.123400025	7.799561103	8.845737997	9.337828639	10.61956359	12.10372	12.34131043
14.2686785	12.40377625	12.26652571	12.26944563	12.36771636	12.02758155	11.99536759	11.56870454	11.39494937
3.812611863	7.67607158	4.818438818	6.099705515	5.671751067	5.697597633	6.840238797	6.595405666	5.118133073
6.465045466	5.804120979	6.300931886	6.790237142	7.047700134	8.216073675	9.049719086	11.15928063	10.7592784
14.45073861	11.94430616	11.00995017	11.23142381	11.77395302	11.73773652	11.58971236	12.22975976	11.85581547
6.755098982	6.637780566	6.445466304	6.490477162	6.611640866	6.451444945	6.580145797	6.62697065	6.085706119
11.82081064	9.020516723	9.520866928	9.318602001	8.110668171	6.584573995	5.637945545	4.924154328	3.857776103
6.161020839	7.068487471	8.086871564	9.500592314	10.79989681	11.36568816	11.98469023	11.84716235	11.48890101
9.326313302	8.814172204	7.998044186	8.21542225	8.544255517	8.750840236	9.124819935	10.349618	10.96279537
13.36695763	10.29499201	10.2184393	10.64232537	11.09912315	11.01750451	10.96402399	10.57001169	10.1439245
7.306073936	7.639545636	9.208768981	9.855484359	9.474654721	10.14425899	10.67149116	10.29205733	10.40263054
15.12945735	15.12338299	14.34481424	14.1839261	14.39771525	14.23667068	14.13099004	14.11541347	14.21706956
11.18601505	8.990565648	7.804978771	8.165634467	8.987493791	8.341219707	8.542235498	8.530434027	8.201457394
10.53087997	9.695126265	8.07912607	8.343667287	11.03070458	8.827451063	8.525089909	7.948125086	7.88089159
11.22258666	9.700182718	6.204684394	6.345488501	7.597659406	7.89515803	8.061919321	7.78220273	7.62828472
11.33659611	10.57198972	9.456742918	9.377352124	9.648770783	9.184643642	8.867361425	8.212669321	7.963127644
13.0401125	11.12874711	11.17218483	10.8172211	10.54379368	10.12694941	9.90428977	9.2897028	9.190033049
12.93809043	11.78236456	9.381572155	9.405036391	9.669673127	9.35237274	9.120705134	8.943876685	8.471740214
5.588695183	7.095656853	9.003759961	9.535962904	9.809397921	11.33968588	12.83880698	14.5949765	12.80426102
2.412550104	2.510924619	2.208797013	2.080770707	3.198421361	4.914575503	5.770618495	5.907339127	6.011574402
11.76547463	13.16560764	12.27896235	12.34709061	11.88216707	11.06005298	10.81564751	10.17548277	9.947300506
14.10064233	12.94471399	12.39235822	12.35008459	12.38813833	12.07196668	11.86975154	11.46573494	11.31696634
12.37985988	12.07643118	11.16771453	11.35927603	11.4270009	11.23063047	11.1182772	10.63393327	10.86551252
7.861528112	9.78275097	10.63972599	11.28159267	10.88657801	11.17024072	10.95789499	10.43983689	9.288991665
13.22850812	12.25929746	10.49920928	10.47118746	10.91841868	11.06438403	11.33562609	11.58063193	11.7382136
5.042837691	5.60621025	5.919041893	6.535103875	8.383101937	9.584379832	10.11967841	9.78572577	8.905543615
13.34086005	12.22871652	10.08952364	10.26702133	10.44130761	10.11412868	10.12095112	9.859213305	9.757958155
11.67211335	11.67585084	11.4789443	11.11258545	11.15079207	10.91206506	10.721659	10.184164	9.866291839
13.83111621	12.95946132	11.69401633	11.85022758	12.16961621	11.90416218	11.71309316	11.30540499	11.2666152
5.617701281	4.793790535	4.901634829	4.976763708	5.616952392	7.035056635	8.216601661	8.22429221	7.989633176
6.280993054	5.629174828	5.719327489	6.154713256	7.833059439	8.177724861	8.087943258	7.84683625	7.919195646
11.99726282	9.020148216	7.747944031	8.091408355	8.927328576	8.703185761	8.767470687	8.394870687	8.556820321
10.65519131	10.03411275	9.956373871	9.8418404	9.591448679	8.971019907	8.804547036	8.237029628	8.104707654
7.547414568	6.912581803	5.623328392	5.502663926	5.396802339	5.688199664	5.828448223	5.680748053	5.014633727
4.836270442	7.078941724	7.80752545	8.491900646	9.808634409	11.37956137	13.13850279	12.84916052	13.75023634
12.7617015	11.76131299	11.35409882	11.71845542	11.76711593	10.91057003	10.48073913	9.832478951	9.595916666
12.94043185	10.17648006	11.13212694	11.37324392	11.8000652	11.86032573	12.1798392	12.24381121	12.60384715
12.00969252	8.867567768	9.799697907	9.669140396	9.536824858	10.46606383	11.775997	10.43249927	9.091742787
11.24355961	8.183973684	6.525944922	7.141316322	7.357639127	7.332435007	7.420120226	7.964547525	7.996497381
14.24540625	13.75004534	12.69609255	12.87589048	13.18127688	13.47001804	13.48415585	13.33913013	13.41963078
12.65416629	11.82589779	10.56426503	10.77814549	11.14993594	10.87129861	10.93314474	10.45988318	10.28286903
12.38517361	13.51787059	13.04403106	13.80203503	16.67899908	18.22035311	17.05592552	11.90706053	10.0107163
10.7831438	9.122629447	9.536231229	9.620330118	9.698136985	9.293578018	9.073640273	8.766612767	8.263541417
12.00345254	11.36941751	10.36953205	10.54700714	10.9566575	10.70336899	10.50935726	10.0241025	10.00133121
12.56657649	11.7718671	10.9788427	10.78066373	11.06119666	11.05827127	10.97132224	10.60313753	10.59491364
12.86637243	12.71128697	12.57291846	12.66438868	12.47485234	11.66823684	11.25233944	10.48069956	10.47161534
13.26716297	13.02406453	12.82569103	13.08918243	13.01760837	12.24694268	12.00174446	11.44343566	11.5148904
12.68429055	11.14915634	9.651817635	9.517759321	9.586819898	9.412547217	9.511665803	10.99047727	11.99761702
10.49607022	9.645443784	11.09889907	10.90547723	10.88556796	10.7954592	10.9041346	10.42390084	9.951290628
10.86607176	10.17441361	8.684379135	8.712777686	8.296195574	7.906376939	7.654338421	7.357465318	7.320129917
12.56684903	12.38192917	11.94111581	11.97696691	12.03458267	11.33421692	11.03970661	10.35862675	10.36562954
12.70438648	10.15780751	11.87455066	11.75923007	11.22676571	10.24149902	9.395688317	8.214040869	7.443407708
12.42491172	12.05478463	11.08692109	10.89810148	11.27361196	11.71323822	11.99507459	12.12488903	12.3708904
13.21357019	12.51259238	11.74956778	11.77293219	12.05478374	11.83538496	11.53885994	10.93868618	10.74291766
13.51792603	13.19807054	12.41747732	12.45985294	12.83928795	12.45072223	12.25889275	11.8019867	11.69620457
9.688502039	7.591006487	6.644774749	7.469085629	10.02863576	10.51951348	9.352397808	10.58937722	12.33071637
11.95361981	11.68041626	11.49585763	11.21017405	11.31512203	10.84587454	10.55106235	10.02935191	9.543533485
12.04641711	11.84889678	11.73970455	11.65359985	11.4646294	10.84844588	10.5017694	9.983054253	9.826640351
11.81832219	10.5892026	9.2609445	9.191352159	9.360285963	8.994948459	8.88859388	8.629735703	8.656132943
10.42191816	9.668225444	7.900012227	7.68223449	7.924310559	7.575336672	7.543119452	7.159438516	6.931238006
11.93833867	11.55725632	10.03867491	10.25674066	10.95586025	10.75470109	10.54256866	10.0766318	10.15017219
12.16576225	9.337652214	9.500073943	9.160130584	9.597994709	9.430847542	9.267036352	9.641734087	10.81841177
6.094612237	8.15544663	9.283685041	8.876298788	9.584988186	10.86551585	13.76595712	12.69680707	8.647114203
7.561785735	7.337318432	7.62170635	9.258120228	11.38610552	11.26394375	10.42412714	9.780727718	9.272595314
11.71599714	9.523968338	7.05753535	7.718299397	8.240707262	8.071000541	7.996991538	7.672362333	6.82621646
4.18986755	4.922541746	6.477764711	7.125398445	8.068367907	8.76434656	10.57271309	12.09490201	12.2727227
11.31720849	7.947779881	6.339144476	6.778059121	7.531338083	8.626077642	9.554881262	10.82623621	11.32821752
10.5192162	9.464730739	8.879504642	8.879001899	8.556663871	7.722899675	7.501286192	6.771602075	6.423988283
2.864742446	3.894876777	4.213990823	4.576716072	5.744536975	8.760650883	9.226185873	8.9866549	5.557924291
11.19920528	8.413650522	7.325013438	7.98305496	9.659146076	11.17100064	11.39489515	11.15996623	11.64541665
10.21680881	8.187193841	8.099504337	8.61381213	9.268456335	9.87053846	10.81444837	10.81034615	10.85682184
12.05474448	10.25929343	9.745583071	9.853749692	9.972781838	9.812788564	9.647398133	9.003772739	8.596403457
12.54507564	11.75799183	10.40647752	10.21567635	10.42551132	10.01787639	9.856298378	9.539809325	9.239415206
10.44651661	8.783310891	10.17564044	10.31741073	9.863469905	9.092819005	8.715555297	7.717005722	7.726245906
7.549402979	8.159198463	8.528494198	9.558767844	11.90002838	12.51736375	12.98082117	12.26163234	11.76203541
10.62449793	10.12670258	10.8987317	10.9018936	10.62336327	9.863259437	9.526655998	8.947451414	9.048245342
13.25928609	12.94421639	12.32696403	12.38653052	12.26572917	11.84502069	11.35477096	10.81498169	10.65157276
10.78859011	10.17662124	9.623445945	10.15219112	10.21057127	9.6708161	9.385360298	9.176319512	9.644379975
11.25696172	10.62993842	10.35039698	10.62612767	10.70690558	10.37202957	10.15244552	9.500532396	9.438338775
11.45069004	11.441852	11.53145578	11.23893755	11.1075739	10.56288875	10.20504062	9.448563442	9.177045996
14.33836623	12.48192194	10.39587106	10.83857207	10.83304666	9.952545855	9.632466163	9.054068045	8.905060875
11.29546851	8.523843825	7.215076372	8.037131416	9.661711134	10.03630777	10.1323149	9.981968002	9.641317191
7.790100825	7.610907948	7.444535294	7.79156089	8.391135363	8.410594195	8.5485293	8.6178197	8.81521529
6.325964856	7.022281389	7.309295446	8.371638019	10.10369886	11.33041667	11.83227999	11.30657177	10.80759165
12.84091725	12.19620312	11.35163649	10.73650558	10.44811264	10.21722019	10.05935277	9.635883306	9.482947804
12.65882784	12.74928107	12.65378709	12.69674389	12.80250052	12.61977124	12.5124523	12.14785042	12.07584163
10.87995075	10.19665833	8.7981354	8.410987744	8.606846711	8.262847352	7.938311104	7.275977112	7.060325002
8.379441781	7.842952205	9.094704431	10.19434358	10.17763533	9.329336153	9.200677226	9.206131985	9.066228599
9.987625807	8.532428412	8.080549162	7.726667289	8.200760766	8.233000095	8.279744612	7.96633975	7.965312685
11.68449511	10.82200713	10.31241387	10.08682799	10.27922645	9.952445569	9.975791143	9.68270219	9.829174398
4.50682109	5.12193112	6.449037527	6.813675055	6.929342926	6.426252704	6.521575541	7.092350328	7.457830509
6.626820255	6.263389728	6.195345361	7.24286627	7.503346866	8.359420132	8.28557283	7.605676435	6.888730772
14.8863195	16.27832076	12.98084938	12.98675488	13.39182999	13.2433527	12.95290786	12.43691535	12.56492183
16.62178343	17.07627849	17.91643053	18.0794563	17.5900755	17.22867046	17.01339053	16.58559241	16.23132714
13.8164731	11.19042106	11.5719186	11.75552587	11.92584951	11.87619259	11.93658957	11.52218282	11.31800518
13.95205457	12.59319773	9.555989591	8.57886607	8.268728484	8.143859451	8.056520705	8.111989298	8.303019841
2.032528738	2.00116533	2.054681391	2.109875774	2.24282058	2.821968198	2.767494882	2.321208533	2.545083453
11.74963354	11.29083935	10.79999728	10.77126068	10.87125473	10.57075807	10.37059142	9.53389764	9.553471292
11.22076893	7.676951229	8.356901548	9.426755495	9.489240868	9.344449089	9.513716486	9.0454531	9.127263489
11.44016228	10.17979708	9.710166684	9.963987509	9.759067067	9.55228428	9.651343971	9.723576888	9.590914847
13.36145322	12.12123929	9.811742705	9.164261109	8.824631897	8.584489003	8.523529898	8.116240799	7.989405928
4.388482577	4.008056813	4.191465244	4.252181548	4.753516452	5.01137232	5.523980533	6.431103258	8.279942081
1.884254284	1.727944588	2.419929314	2.936101476	4.162390109	5.528608306	7.120582762	7.98658731	6.570240892
13.07997486	12.60716344	11.38958508	11.33980739	12.01569617	11.65025252	11.25284348	10.54336989	10.45457492
7.860775108	8.493272519	8.82447761	10.2423515	12.47016643	13.00950594	12.81461897	12.17202556	12.02464634
12.85554744	12.51069187	11.91144685	11.79727426	12.01884591	11.67099318	11.40017386	10.81685312	10.67937281
12.77675591	12.56039554	12.00745431	11.67779006	11.81485969	11.28801741	10.79560794	9.973427636	9.57269153
13.78653355	13.34115077	12.91124211	13.16173381	12.99609047	12.40069907	12.11970688	11.78175831	11.62103577
12.89599266	13.02714026	13.75895826	13.90433527	13.9927076	13.65353709	13.21074168	12.54424494	12.2523825
7.214241135	9.57866944	10.44499926	8.701277334	8.686579959	8.947345904	8.724636387	8.727647934	7.924315561
10.34598684	10.81601347	12.20692621	12.06567653	12.04208127	11.73642633	11.62445433	11.1763398	11.53791989
12.19969726	11.22367	10.41664801	10.93312648	11.55955183	11.11454059	11.03558069	10.6400483	11.05072633
11.32905478	6.266887238	4.268087711	5.067433062	5.591649453	6.173177713	6.824474916	8.094657813	8.34831103
16.70071177	16.49520949	15.98884802	15.32449886	15.5147943	15.63082153	15.84473735	15.95265674	16.14383636
12.99726476	10.2556062	9.640642992	9.725073643	10.1673773	10.86405242	11.27452973	11.26216754	11.24681765
12.00352265	8.981298593	9.740750514	9.517637026	8.900286436	8.011230281	7.704804026	7.228227987	6.903391909
14.94816034	12.4605323	12.35504379	11.89152122	11.01801517	9.680326868	9.200478073	8.6694504	8.348774197
7.346925015	8.047179001	9.699085133	9.754407416	10.35280141	10.24093154	10.14068537	10.75062397	11.09000883
12.7391422	10.71855774	10.03910007	10.61794287	10.97517964	10.49142204	10.33473609	9.943049361	9.77637196
13.21557219	12.35723418	11.83231722	12.18961604	12.34004422	11.88386553	11.68680734	11.16893805	11.00478632
13.33995505	12.82751426	12.71956214	12.5928482	12.89625893	12.97259681	12.75980329	12.20962894	12.32987318
16.40591495	14.41292248	13.7161675	14.31094069	14.6367365	14.37377995	14.30668413	13.91731627	13.70702792
14.17575696	13.29957054	11.44446672	12.05145147	12.33202122	12.13950715	12.06487819	11.63973146	11.70963283
13.01742953	11.11565225	10.80316536	11.25325772	10.85070961	9.84295131	9.645899191	9.05403104	8.896298404
11.24426163	11.17979981	10.98431334	11.24638416	11.26235072	10.84695836	10.60455117	10.10877568	10.16526547
12.97925091	13.21791755	12.10426277	11.61698904	11.31810036	11.13125747	11.09505252	11.21364137	11.13331941
12.97702606	12.14174732	10.95845244	11.00617564	11.49541927	11.13366874	11.04046457	10.8226041	10.76717513
10.73439305	10.266051	8.929965169	9.204111862	10.58090607	11.41393198	11.71005771	11.64648996	11.81362366
13.66139659	13.3673547	12.79716179	13.00813623	13.03886805	12.65441707	12.4311338	11.81550833	11.62170053
14.17892586	13.72203894	14.27035489	14.05033522	13.25674873	12.29144042	11.75598344	11.17162032	10.61632256
7.476841584	7.43331709	8.546267047	9.626140913	10.73607274	11.35030785	12.44158227	11.41538055	11.33124008
10.19098998	9.676372025	8.754509902	8.737648987	8.910268603	8.625486584	8.145184237	7.386108808	7.031108963
11.18412842	9.369249525	8.49368265	8.548833157	8.804518018	8.813169471	8.667509831	8.127143593	8.026444433
9.703107762	9.037207956	9.14960011	8.714220044	8.480437235	8.158061173	8.455645872	8.445331307	8.600032594
14.92158215	14.75244754	14.69951005	14.57623549	14.80103794	14.77435424	14.91340069	14.85961819	15.04721747
12.38232019	10.52035478	10.81864004	10.1372979	9.939060016	9.841005499	10.065782	10.01471347	10.20492336
11.36097826	10.94600695	11.24607739	11.33963105	11.50957479	11.11605784	10.9171274	10.38028038	10.2343668
13.73510706	13.0827758	12.33765075	12.70510439	12.59589637	11.65729436	11.07754213	11.41302723	12.26658751
15.6741777	15.58091326	15.60943107	15.89671325	16.19656877	16.0704865	15.69736949	14.86934448	14.52783221
5.369439128	5.617948763	8.088299548	8.720722079	9.275472204	8.865160688	8.357687434	7.165315962	4.851912091
10.98081202	11.02015351	10.8049542	10.98062304	10.8509027	10.23717902	9.942501159	9.323514895	9.560447973
12.17935727	11.49197915	10.73900851	10.23367286	9.409055951	8.613142998	8.384141114	7.861322069	7.654205295
16.06995358	15.07774825	13.75875113	13.55803238	13.09723269	12.18594007	11.82517573	11.33816945	11.48029189
16.14359648	15.93747888	16.13134734	15.74553801	15.11469876	14.29562516	13.86450515	13.44660775	13.82423781
11.5451533	9.530122768	10.19701071	9.563908975	9.054577258	8.57404973	8.31998866	7.550106715	7.10878759
14.2185187	13.06899245	12.34565241	11.91151423	10.91396847	9.847894093	9.470278049	9.072614531	8.279869335
11.75480802	10.416601	7.87207356	7.509743669	7.095696888	6.529373214	6.192279653	5.886152743	5.437512194
6.626514141	9.117342365	7.823610492	8.33565759	10.01350387	11.37971078	11.62384544	12.69253403	12.31714042
13.08350622	12.11075154	11.0621177	11.07039459	11.04343781	10.59971273	10.1147395	9.538814116	9.154035906
6.300998134	5.773968515	7.565160426	7.81745025	8.602241562	7.819045698	7.481403238	7.548480858	6.957781282
8.646447905	11.07206649	11.98522194	9.282068919	7.885690132	7.102776414	7.359838957	7.373376227	7.131938689
4.430436356	4.260162136	3.877222827	4.250531511	4.432790588	4.393286907	4.681664135	6.08573278	7.455830865
7.177167333	7.918707592	9.691006599	11.82386576	11.28445765	10.47826428	9.337753481	9.526492897	10.36326456
7.264925558	7.201979038	8.559920379	7.92744088	9.077360273	10.46931924	11.05233238	10.88509103	11.33742655
14.35890538	14.02568869	13.31723244	12.72292564	12.72505416	12.52568367	12.6184241	13.03818186	13.92166918
9.543267058	12.07007012	11.79849508	11.65213927	10.70228837	10.22440558	10.05595692	10.12901413	9.567822485
13.68476886	11.50845927	11.1068501	10.86719673	10.36550904	9.765127756	9.592379855	9.158100807	8.776445759
8.577943929	9.678814917	12.48208708	12.37134202	11.00503511	9.84188028	10.68053239	11.59059825	12.14649757
10.62774989	10.0283453	9.810533257	9.18128353	8.878311623	8.648141996	8.511473816	8.150914493	7.799114593
14.56200164	10.93302388	12.26033195	12.35377765	12.58311863	12.57979571	12.65864362	12.55062098	12.38717079
11.73749778	9.266978214	8.923493433	9.578945737	10.14565049	10.18069338	10.351548	10.3835219	10.70731236
11.34880903	11.23752744	11.16439492	11.2780168	11.20169813	10.68028244	10.43070797	9.881119763	9.752300856
5.469713326	5.762367449	8.04956934	8.352774701	8.038334634	7.034008828	6.652127101	6.117230063	5.743167214
11.66347852	10.98081498	11.40726214	10.82915442	9.979720753	9.142518498	8.847781979	8.323790382	8.690116657
11.78799112	9.948796844	10.93236906	10.50353669	9.848311171	8.881041205	8.91926219	8.631201077	8.508291019
12.87905787	12.10767135	11.35773414	11.67126535	11.57245203	11.37794558	11.27971763	10.71956686	10.47623165
14.70769676	14.24193428	13.23137672	13.49070889	13.60822925	13.17833119	12.78496975	12.36891164	11.91308076
12.05428703	9.236684101	8.336649246	8.4141723	9.566175444	10.79130201	10.88359132	10.78312736	10.71257248
11.67449221	9.490038016	9.036450466	9.692443807	10.11351961	9.772847887	9.54887948	8.655773327	8.208477657
8.347903674	10.08298144	10.8444381	10.37432183	9.137985375	8.192374787	7.661205406	6.706656255	5.744002827
4.094135269	3.979801358	4.80206122	5.107288389	5.083226317	4.294675946	3.951648978	3.511514789	3.379738349
12.80141348	9.251786508	9.423124884	9.732242892	10.32432517	10.36402456	10.43606519	10.13648737	10.36969888
3.433253129	3.013835728	3.503609245	4.285227608	4.411384157	4.45159779	5.771216646	7.074545001	7.716140346
7.810730102	9.983499439	11.02787283	10.69508451	9.812770265	8.86140338	8.048792684	7.507366846	7.655634808
7.808857379	9.118313568	10.79140764	10.61894146	9.698213939	8.669631542	7.952468928	7.605588578	7.147111844
9.194869179	11.29408277	12.66992526	11.72010581	10.37145175	9.367966204	8.338878819	7.641287273	6.767116461
10.40639683	10.05338333	9.769260537	11.11480916	11.94941779	12.13164398	11.84821673	11.03631056	9.956128925
13.56809553	12.76373477	10.55207184	10.6491592	10.73828773	10.27220439	10.36022104	11.40980216	12.2453189
7.724731737	8.079456007	9.644485421	10.03152298	9.976787798	9.442638875	9.042960426	8.569695428	7.929800108
6.781073652	8.190924335	10.17519363	9.18511336	8.446312248	8.397696097	8.365316403	7.694019688	5.553788167
2.726783451	4.341987288	3.652336233	3.976449442	3.475520937	3.470869915	3.814940073	4.548046226	5.402138621
12.23102865	11.36981148	10.41334276	10.06704878	9.808446337	9.458134521	9.313610398	8.672842635	8.129910903
11.84349189	9.477311244	10.07085342	10.24030071	9.884909047	9.293045437	9.096557896	8.756243145	8.46714678
13.83277975	11.55568257	12.26379178	11.4733585	10.4532661	9.362800762	9.134668085	8.38888025	7.942081669
8.626476841	7.378444132	6.793320905	6.763289065	6.550318913	6.061169093	5.691983768	4.867055494	3.208326664
14.43942159	12.8235458	12.68243068	12.65782723	12.02550592	10.92279054	10.40604738	9.46211003	9.06834338
10.96790357	10.20055402	8.218057588	8.208655173	8.864172998	8.828252622	8.977895128	8.474275241	8.138683595
12.55693189	11.31225965	10.38749318	10.63910247	11.00227786	10.70494638	10.58282304	10.13522401	10.22056532
13.61478854	13.15966426	12.8192964	12.47468486	12.43916	11.99292465	11.5842887	10.76058666	10.56276656
7.63207812	9.748954316	10.31785101	10.14028366	9.709963417	9.193779903	8.803132035	8.295808773	7.977468551
12.63020625	9.1721401	10.96244975	11.33418802	11.83209636	11.85057388	12.05369125	11.67977576	11.553635
12.11577998	11.71315377	11.12625534	11.29918775	11.66459381	11.44047078	11.10091463	10.50837028	10.31674262
12.0414006	10.8697909	10.4269688	10.00803764	9.879246054	10.24659117	10.48175548	10.63890902	10.67161567
9.913587929	8.134429121	8.709294797	10.81851654	11.92537361	11.14947013	10.95520162	8.63793054	10.6510614
8.421212318	6.081554834	6.248589139	6.297911044	6.352535117	6.126308316	5.967253253	5.257554746	2.763300139
12.9379542	12.84788187	12.18380086	12.12929979	12.29396996	12.18076498	11.9355225	11.55434618	11.70444952
10.46209012	10.06393879	9.292974016	9.442762511	9.822163356	9.555553252	9.465980923	9.335637136	9.514499324
9.35306612	10.63333782	12.95340702	12.7085325	11.18233021	10.08010285	9.451731944	9.046139612	8.282299394
11.42233342	11.30037628	11.07719098	10.79216693	11.02929749	10.9337045	10.73594965	10.28660388	10.32383061
11.42982965	8.111993347	10.0831258	10.3865878	10.08982967	9.369752711	9.111686358	8.638697	8.387230418
17.59588979	17.38678196	16.94378454	16.85624066	16.84574045	16.42430977	16.10983019	15.56808374	15.36001397
14.20498057	13.27591626	13.0595006	12.78270258	12.33326048	11.49387047	11.30928953	10.88977766	10.45980732
13.52518696	12.69763176	11.27861548	11.44578885	11.94021279	11.85761456	11.84960444	11.46417572	11.43945951
8.601034174	8.509847946	8.980414147	11.81067053	13.03103706	12.10552515	11.28247456	10.24447147	9.02655529
10.02980495	8.8357617	7.526808682	8.020727559	9.310750456	10.51494322	11.02239364	11.34739231	12.5937102
5.99604706	6.082274614	6.916066798	8.888981551	9.663791296	9.540209657	9.398994629	8.8968318	8.9038489
14.09260508	14.02580521	13.73598013	13.96591729	14.15409589	14.07361331	13.86321743	13.29960387	13.3723312
12.63625147	8.762686112	6.905540409	8.022188521	8.712672643	8.884085022	9.026658424	9.214480317	8.848959474
13.62793812	13.60278395	13.46367958	13.64047502	13.94925589	13.94653158	13.75372131	13.25287337	13.47668302
10.39451651	9.940543234	9.678210878	10.92656325	12.72651573	13.13111165	13.09460016	11.79246044	10.39636211
11.96943309	9.475269222	10.25820807	10.59339498	10.70175592	10.31282335	9.626766764	8.607503949	8.571744227
4.361919467	4.270865577	7.918269948	5.823382598	9.303961494	7.010406102	7.214391058	6.882114711	5.66837052
10.49511073	11.02667092	11.70023855	11.56820387	11.79659758	11.52264191	11.55322955	11.28125882	10.84946548
12.2136888	11.73062487	10.57115351	10.33968902	10.06661004	9.648362406	9.387766162	8.90203134	8.647898854
6.753494247	7.169046436	9.64342538	9.605410106	9.946571634	10.37112894	10.92277864	10.45335872	9.622300818
13.55047955	12.96632735	12.21435305	12.26942758	12.24947342	11.76769959	11.58113885	11.15620681	10.9520861
6.673804169	6.411073216	6.514686191	7.074022829	8.329881415	8.264671943	8.444460973	10.4683723	11.14941617
2.047835965	1.996225303	2.143419545	2.233634471	2.279396128	2.583902927	2.488157584	2.266249221	3.242952255
6.830020989	8.685726738	9.363872013	10.0735476	10.65010421	13.38143292	13.71197235	14.80712751	12.21307206
14.74215728	14.33599347	13.09456063	13.21852531	13.50236079	13.21132375	12.9206791	12.45317274	12.26591674
14.32697699	10.93562533	11.19083908	11.78333653	12.20423246	11.74776317	12.11671607	12.17765072	12.41899503
13.52609957	13.25089545	12.46942767	12.75969799	13.17485086	13.42957914	13.8715825	14.01067945	14.01419069
5.493333251	5.877962232	5.946860425	6.747677521	8.4793484	10.00933557	10.31844144	9.834982197	9.591048426
11.37724847	8.713714524	9.041627836	10.04922243	10.74457801	10.58752358	10.16449211	9.836489536	10.13711706
12.73470847	12.31872155	12.09782138	12.07577973	12.03913671	11.47064985	11.17780566	10.58422011	10.26439308
13.79448159	12.35482686	10.87328406	10.61366598	10.89004897	10.87807742	10.90482035	10.64973148	10.73262552
11.4236435	9.370556917	7.61727482	7.889348455	8.366599769	8.363920141	8.406550219	8.066828382	7.686789857
11.08822021	9.872582721	8.860488296	8.821719288	8.845833116	8.546235474	9.362892774	9.551966081	8.631895164
12.03147875	11.50067874	11.17520317	11.26394177	11.2610106	10.82014114	10.45599332	9.875605481	9.943125421
5.206764593	4.209434335	4.318275473	4.903344796	5.154828635	5.846130141	6.980792832	8.272487254	8.096161639
8.467422056	9.626276544	11.4535493	11.87069519	12.08561401	11.35031987	11.1726983	11.05577564	10.57637649
7.090863391	7.065558898	7.842929397	8.586431285	9.793299151	11.22719745	12.10987436	12.75295621	12.76254301
13.35823752	10.66784424	8.716407826	8.929429224	9.798571201	11.75251135	12.61055524	12.65585494	12.93504793
8.02157207	9.162175367	10.08984256	10.67493015	12.10049408	13.68254971	14.50813302	15.12678233	15.16455711
11.77882737	8.565609481	9.513487219	9.547367766	9.751845831	8.933456705	8.786863814	8.478453321	8.489389859
13.01322557	10.82555288	10.01330315	9.658337666	9.01514324	8.554187109	8.321886603	7.891047489	7.827676203
12.63400067	12.34009919	11.47474924	10.87064966	11.50633364	11.84455474	11.81870635	11.23014662	11.41966322
14.85523827	13.61725612	9.939916082	9.469578824	9.961884037	10.68900822	11.27396414	11.58195633	12.25828216
10.63915495	12.03677166	13.82995734	13.86706081	13.60516397	13.42548452	13.41461777	13.03619209	12.54467154
14.86622147	14.6845259	14.6358949	15.0252169	15.49248994	15.16995715	14.68696324	14.07350511	13.75898514
6.341403629	6.337719622	7.067276127	8.553764444	9.632341344	10.13999919	9.970104533	9.380818775	9.440814337
10.69088017	10.07041601	9.307422215	9.387536306	8.590348707	7.49246629	7.054178967	6.58264945	6.483457268
13.36513884	12.73089649	11.53812975	11.27611387	11.02339559	10.30722872	9.90124824	9.489636532	9.455967698
14.35345896	13.96061617	13.60140297	13.32371684	13.45906562	13.4639716	13.37732525	13.08625334	13.14933155
14.37989925	11.60833725	11.04476285	11.54554699	12.24519501	12.4087568	12.54420073	12.65527691	12.93834766
6.714005789	6.012630491	7.138728048	9.290172767	9.503344754	8.80992989	9.102694073	9.969476475	11.26323309
15.75809891	10.02882084	9.950361889	11.29835466	11.66769984	11.69347413	11.80414834	12.60508118	13.60327196
14.18113232	13.97933392	12.95431153	12.67144548	13.08870343	12.92612034	13.02025874	13.34586424	13.61281104
4.985984884	5.358083995	7.435811206	8.082102509	8.145557803	7.656424289	7.283741738	6.709450777	5.932516853
6.013083302	6.230405875	7.224497976	9.209527903	9.608594768	9.976075668	9.558140524	8.953330727	8.451231321
12.81933246	11.09183784	11.04852683	11.06696456	10.99277781	10.5072262	10.26428184	9.82327853	9.696705593
7.66731685	8.073036842	10.92260907	10.94286874	10.85600854	10.44345625	10.24134958	9.71613931	9.577704546
13.52057229	13.21192505	12.01132363	11.90664208	11.56773996	10.96933779	10.765426	9.709027426	9.250479394
11.55285757	11.45135232	11.16315415	10.94988488	10.44964415	9.720485763	9.43880073	8.7050311	8.645462053
10.80084457	10.75179459	10.33461016	10.45336742	10.182314	9.847175199	9.442773351	8.703995471	8.644437705
12.31404284	10.71380437	10.01544121	9.983903841	9.798313524	9.060459159	8.796927362	8.007144503	7.634245808
11.64643324	10.97569684	10.36324794	10.61828078	10.66884486	10.06387346	9.819596573	9.377773917	8.937974605
12.09222113	10.70230744	8.267767914	9.42589296	10.46923488	10.31059722	10.11640381	10.79491755	11.13894729
12.74324013	10.21442102	9.185153578	10.37916793	10.78281715	11.03335842	11.1843405	10.21412906	9.310858811
17.05635083	16.98793398	17.00802757	16.94540251	16.79484624	16.4403013	16.15408295	15.74340825	15.75040209
13.42741926	11.16600014	10.70342644	11.17197618	12.04253718	13.76831184	14.58117265	12.49895316	11.68443674
13.08707569	12.74536874	11.64435272	11.73775672	12.59634971	12.90437274	12.62017337	11.756855	11.17027854
11.40237189	8.7109475	6.568474891	7.184152578	8.37457574	8.294585507	7.992314771	7.830665434	7.65208361
12.14884074	11.3107523	10.27360627	9.828801698	9.422879466	8.787360903	8.730792579	8.551814292	8.474203717
11.99330366	11.36761613	10.84298893	10.64841494	10.50097281	9.77910021	9.378032853	8.631910716	8.302475979
4.212088163	4.434209903	4.296334845	5.589756558	8.613113163	9.130308682	8.007565915	6.31366516	5.185205773
13.94807264	13.0046117	11.65163991	12.57509843	13.83811292	13.16897084	12.63594736	12.10350903	12.14917083
13.6384596	12.82392086	12.53756928	12.3049399	11.82556977	11.17287418	11.02640006	10.45678505	10.3977584
10.99370504	8.668191189	8.635789247	8.356543583	8.202382504	7.843685865	7.477449256	7.154083186	7.17789347
11.78369892	11.46387694	10.19852704	10.66373196	10.55265011	10.09849884	10.02896054	9.588081503	9.639227012
14.02788541	10.81625208	11.02473107	11.83229799	12.4525064	12.13692271	12.2145534	11.92035538	11.81345774
15.93492692	13.87606858	14.20570288	14.38553512	14.02053919	13.35123887	13.19658594	12.83906546	12.94236502
14.59789051	13.82681364	12.78964114	12.5458624	12.55430113	12.46146601	12.64252981	11.63757088	11.35110303
17.07275988	11.52022771	10.6185514	10.65984262	11.49742253	12.08250772	11.30927174	9.658843748	9.086255826
17.55048519	15.3590447	14.58539583	14.08825926	14.43613442	14.67182794	14.66876092	14.15494451	14.25232388
10.3013349	10.0704505	9.50829971	9.688959136	9.781200827	9.285253801	9.079813857	8.581480817	8.511281827
13.1847014	13.10905366	12.81666327	12.48317254	12.23274136	11.88196522	11.59113522	11.05393765	11.15062494
13.74015263	9.678550639	8.242720479	8.574876352	9.802113481	11.44625293	12.19785344	11.4704596	11.696706
6.869880226	7.642149867	7.456531438	9.352954292	11.59889001	11.09383624	10.27600209	9.271933611	8.744410252
10.57926261	13.29559971	13.90985099	13.05811026	11.9647486	10.65501129	10.21086269	9.668348331	9.401335386
6.037462565	6.556235631	6.665854882	7.205963977	8.526181435	10.72644802	11.76755418	7.748674459	6.326840675
8.324146853	9.899205721	9.334420523	9.431363596	11.27578008	14.46223601	14.87331927	11.71730487	9.954847256
10.45736055	11.79471458	13.46131074	12.85136717	12.55931643	11.57570851	11.36649178	11.09146788	11.21284797
9.860954174	10.68248776	10.58893118	11.15489292	11.34637001	12.03200582	12.34085326	11.76802207	11.47779182
12.08989053	11.86667047	11.85815441	12.72387697	12.72962324	11.67043217	11.0493186	11.25696677	11.28385126
13.64646307	13.56437855	13.52491708	13.48853065	13.54729541	13.17004163	12.89920013	12.37410615	12.25189852
5.902655596	7.3652016	9.420633801	9.389732737	9.624547114	10.82291548	12.7572591	13.98254041	8.931412515
12.94183088	12.07362966	10.05104517	10.18881687	11.03389543	10.97672286	10.90745915	10.53745209	10.55000782
13.39068554	13.16183907	13.56352194	13.07278809	12.15498427	11.05203998	10.72525314	10.24940617	10.17285241
12.97909963	11.62283519	9.134637712	9.782700365	10.97326197	11.51455141	11.76976069	11.44973607	11.10028928
12.12058103	11.77158485	10.39384726	10.51321474	10.93276643	10.56728702	10.36014653	9.848688491	9.514502364
14.66085101	14.51150758	14.50498755	14.66281685	14.70352931	14.54609207	14.62687575	13.5690675	13.31615847
15.35853741	14.93832685	14.5178151	14.05040714	14.25546259	14.19178764	14.0536526	13.5108971	13.39773555
13.29715059	11.62361283	12.31952863	12.55913717	12.82582636	12.55047337	12.10281746	11.30638395	10.73833782
10.38138809	9.726799691	9.580484142	9.697494219	9.77251087	9.091175142	9.011668416	8.66936164	8.530111374
12.81643557	12.08125138	10.54509433	10.63055475	11.19466999	11.0279135	10.67659316	10.14924086	9.764766359
11.48957479	8.463399377	8.325914194	8.534382268	8.630375062	8.742894819	9.107648141	9.896477202	9.524191097
12.08008146	11.98900006	12.62448961	12.48733065	12.00587106	11.27910038	10.97821397	10.20428377	9.900553829
9.846204129	12.59404418	12.80333166	11.86285849	10.51815299	8.851757921	8.064152756	7.518610878	6.855524305
5.271671236	5.007277461	5.057414082	6.301129796	9.641551171	9.804638477	8.551336835	6.565438369	3.256827955
12.79910796	9.792477068	9.548471986	9.919430969	10.21660933	10.3578059	10.1325993	9.932658588	9.857743626
9.851051926	9.433018833	8.768698342	9.187796633	9.836234282	10.02666816	10.0299155	9.394248251	9.35452413
11.76299563	9.802500832	10.42953653	10.41622615	10.18286912	9.8491463	9.609691296	9.258267947	8.735572932
12.66342207	10.75268175	12.12370911	12.55808294	12.53496694	11.71374531	11.54396806	10.86432876	10.83254894
10.21541625	12.62386418	12.90386867	12.86671536	12.493217	12.26117941	11.60919424	10.98097516	10.84570028
6.615904108	6.74318465	7.48116825	8.355817036	9.905850047	10.89921723	11.6021006	12.86011168	13.54760847
10.79153767	11.17154681	13.12805598	14.32299926	15.00767326	14.95191979	14.92780636	14.44432389	13.93608663
12.90160465	9.806635074	9.501341462	9.555353126	9.879027127	9.912183175	10.17383312	10.19859343	10.17187307
2.763741251	3.017977927	3.479055042	4.857869957	7.345777726	7.573033196	7.364860902	6.94059987	5.910049337
12.26802021	11.2620926	10.16669352	10.32605559	10.10685903	9.549804487	9.41800649	9.073546755	8.882638089
7.351962614	7.779251769	8.99652906	9.220585388	9.49026229	9.975347974	10.11484276	10.09812038	10.0835657
7.053975615	5.867442191	5.90780037	6.220582701	6.84563669	7.88431306	8.890418011	9.652086396	10.12217582
10.23085149	8.354243624	8.353499145	7.522390704	8.013330926	8.066239531	8.325778624	8.143795776	7.842727405
15.64206619	14.22686921	14.54385645	14.46257278	13.19405043	11.18912152	10.37400766	9.501288072	8.638869479
13.1695062	11.13107694	8.179497698	9.213268693	10.08526183	9.646845425	9.557978841	9.416385999	9.026436327
9.545059796	8.862455899	8.476205276	9.391832135	10.01748878	9.862087266	9.891006091	9.457189988	8.96546919
13.47363605	11.61798895	11.10639322	10.55876743	9.130926503	7.567885877	7.233003537	6.768896933	6.384004783
10.6881836	9.473091599	10.88186997	10.04354086	9.35126126	8.47197329	7.873604703	6.842877264	6.284964539
11.54931851	8.843767071	9.790068739	9.033501275	8.536478591	7.844316084	7.657608361	6.903095628	6.227700075
10.61300611	8.768739855	9.137630005	8.765707293	8.587597428	7.991404779	7.788810721	7.170872442	6.555722232
13.71697752	12.59198639	12.84220976	12.54077313	12.19707168	11.55695713	11.25194129	10.0947376	9.722916189
12.25129717	10.55885676	10.77891304	10.51717978	10.35871626	9.752434606	9.408953306	8.934816367	8.502485437
10.93124919	9.313127154	9.317246227	10.77903307	11.09331179	10.59057814	10.39792656	9.837766253	9.609566934
9.228297746	9.142361118	9.708448431	9.592524336	9.6901535	9.645731608	10.11592022	9.709479299	9.704913961
13.5971846	12.74598581	11.38885053	11.14290288	10.70583422	10.00356073	9.674653754	9.419429303	9.504930306
11.85997794	10.38790268	8.068707237	8.009970431	8.655656283	8.820379262	8.851205848	7.220816337	6.974631491
13.17199751	12.23469317	11.69940645	11.50872353	11.08610451	10.41590594	10.15963139	9.576726099	9.35430507
10.43772209	8.868076401	7.088469361	7.145518616	8.031718573	8.418959233	8.544742185	8.146446867	8.064332127
14.36446671	13.68331254	12.42333945	12.59414035	12.80840075	12.50163635	12.17145333	11.70604815	11.63245606
10.58926799	10.06129605	10.37687308	10.51690819	10.41618346	9.744741469	9.548975312	8.880374078	9.003064986
12.89774929	10.78966915	10.0523987	10.1703916	10.20824084	9.725011516	9.463760222	8.927924607	8.782070114
13.37615182	12.22786249	11.28892986	11.24565152	11.383171	11.23534499	10.99922415	10.52683521	10.19603725
15.07248993	14.99933568	15.01016149	14.50823653	14.29670993	13.79283927	13.5408908	13.08532898	13.17974761
11.89696754	9.362273283	9.567580999	9.221492196	8.859895336	8.360904195	8.208369187	7.717921507	7.327807488
12.37884307	11.90332587	11.52877209	11.8529123	12.03166948	11.56009257	11.29013076	10.96470381	11.02556626
9.336265519	8.725081239	9.018398725	9.416541546	9.617572301	9.779785966	9.812215917	9.324835363	9.24469513
15.11780922	14.32341574	14.43335329	13.74020817	13.03438796	12.01889175	11.55721504	11.0250349	10.90074848
13.72194703	13.04045738	13.27656448	12.55146142	11.97804976	11.19768676	10.86575602	10.46559955	10.38895917
13.8520183	12.75491043	12.71253942	12.06955898	11.30599334	10.12425439	9.836475295	9.326807235	9.285857645
15.00468054	14.87230347	15.41712004	14.99862337	14.38785671	13.77607653	13.47717997	13.07073803	13.36499398
12.01691493	10.04137853	11.29561702	10.78432854	10.52884656	9.989575138	9.655564325	8.808812277	8.358693284
7.847921819	10.02440898	10.79951593	9.286527599	6.738066232	6.811895684	7.079755664	8.038712338	8.540113651
12.81492684	11.03070061	8.950227894	10.28336487	9.537927535	9.785239623	10.29455585	10.91417626	11.19615165
13.84421557	12.3779013	11.59322315	11.10598354	10.15994439	9.119260631	8.749695871	8.268788893	8.182391978
13.03448767	11.66790357	13.44410512	13.37871298	12.80761229	12.00995176	11.45828244	10.77720808	10.07721731
7.261533555	7.832247242	8.185569455	8.806018945	9.050870852	9.298893971	9.857634289	9.319035719	9.319315336
12.82512338	11.04063384	11.88699845	12.08934231	12.18447046	11.78047896	11.61129224	10.82054882	10.53461244
10.96609059	10.58843531	10.91754308	10.86812045	10.64367722	10.26603145	10.18349998	10.32912604	10.63334243
4.01366785	4.097599818	4.501224657	5.629481072	5.769086778	5.971409646	7.523375653	8.845676755	9.351028693
6.683489309	7.070597136	9.530766286	10.2449991	11.1584297	10.74967535	10.13726805	10.63105957	10.93537554
12.06056477	10.87429844	10.77449434	10.65408274	10.58196283	10.22177636	10.26101577	9.900957778	10.07469383
12.09220245	10.79973079	9.51498397	9.74869552	10.44057821	10.34506418	10.42679983	9.71568497	9.815374586
14.68666352	14.16675383	12.66625936	12.90083971	13.16465871	13.06424597	12.82670477	12.54870217	12.3452242
12.83368817	12.51964824	11.9698092	12.19665414	12.14736608	11.80301519	11.66017133	11.17768493	11.10863347
7.252950527	8.83442939	9.016292903	9.679366737	10.61776061	11.33111458	12.5621662	13.80641011	13.97995763
11.2254305	9.691241774	7.728188278	8.172229633	8.886548062	8.44417875	7.783254629	7.18338372	6.988773203
13.04339161	12.15282913	10.22218324	10.35142596	11.01705852	11.25762697	11.51123536	11.25758584	11.26891574
14.29184146	12.08204764	12.0351967	12.06471497	11.68612729	11.18651633	10.96275796	10.32928739	9.970455347
14.77884268	13.84896827	12.82025884	12.4077631	12.10103038	12.46250358	12.84919907	13.17925324	13.61169911
10.92644926	8.317265573	6.714637669	7.228150408	8.170084734	8.970361811	9.895677626	10.43307395	11.13160037
12.23129151	11.97420137	10.96391385	10.93990029	11.14444228	10.87021993	10.52611501	9.936717213	9.714866709
12.13510534	11.30609564	10.10833049	10.11081694	10.29514053	10.12779498	10.18555944	10.02534825	9.883140625
12.19396536	11.84913044	10.64420363	10.80159541	11.00867646	10.56087345	10.24863296	9.675915868	9.766958997
11.51355295	8.996032314	8.562224904	9.190154248	9.30643825	9.007593313	9.045738584	9.692475583	9.720659395
11.66379761	9.114680498	9.522396774	9.450022191	9.349129003	8.867911267	8.687004692	8.568175571	8.024081488
13.00603044	12.67055452	11.98632501	12.10786626	12.51595337	12.57874418	12.79590569	12.80101211	12.94996096
6.229778454	5.562921596	6.32284244	7.332668173	7.281976014	8.460913481	8.622730172	11.94616072	9.882537935
13.35988098	11.69901913	11.64600284	11.90230369	12.29597533	12.3939072	12.60263509	12.65722801	12.84117034
11.24096046	10.91464472	10.74914887	11.26573549	11.62555632	11.45796656	11.05633711	10.81590545	11.10199014
13.39542049	12.58611813	12.96219495	13.32377912	13.20904162	12.46148317	12.22015062	11.49958494	11.49824368
5.032619815	5.17263732	5.844824923	7.197646871	8.097636023	7.967182033	7.99581094	7.388925236	6.979666696
12.04750867	11.67766497	11.40164929	11.72154384	12.05678106	11.57931942	11.3349307	11.2395395	11.59999285
11.1691723	10.89521035	9.976221225	10.56096841	11.01029035	10.79783595	10.56275049	10.40782982	10.26891792
11.2024006	11.22441885	10.76989298	10.97017444	11.00770577	10.53363216	10.48204641	10.10676552	9.991577233
12.2749092	10.09657956	9.978164407	9.758099246	9.7603254	9.971575457	10.02773719	9.280941404	9.033481934
14.35626828	14.0681698	13.60659299	13.03377285	13.43404887	13.52501065	13.70381789	13.81535318	14.02343788
8.08558806	9.14972807	10.51262074	11.82502536	12.52738465	13.47825453	14.2048688	14.37915505	14.29438998
11.59443117	10.9313794	10.12911886	9.558366019	9.498880244	9.007764235	8.774888143	8.501609603	8.551492837
12.91662981	11.01550781	10.94298271	10.78819148	10.52487293	10.22763967	10.01517357	9.284535908	8.796977653
3.902522156	5.3857134	5.410145784	4.19572699	4.152945224	6.000502756	5.923284362	6.060481786	6.376301675
6.354369058	8.405231838	8.776617071	9.015085571	10.5206485	12.80485394	14.11121834	12.92529947	12.33331466
5.337277549	4.979777097	5.331326741	6.233575909	7.863565572	7.274864466	8.066416448	9.664811797	9.868411899
12.57901667	11.97174125	11.46961615	11.80581887	12.22036777	12.34709756	12.75487767	12.93071622	13.26299196
7.685601128	9.518697346	10.8614432	10.31223202	10.55027652	10.59292907	10.66568639	10.37202324	9.806954218
6.637013819	7.510410484	8.277821217	7.326818544	6.719387957	6.470410819	6.878736911	7.260748808	7.818714465
5.321043053	6.239458652	6.550864749	6.958023896	8.244680467	9.207917331	9.636381503	9.56208486	9.489962351
11.23085865	10.12803544	10.18766656	9.862329556	9.599982008	8.643100334	8.064130965	7.042547989	6.532913719
12.75192697	12.13287772	10.75192021	11.03215871	11.30743902	11.12369005	10.99120446	10.84053948	11.15661684
11.38552078	10.04541801	11.10456985	11.36000718	10.99448336	9.899542141	9.792005801	9.398041622	9.501762057
10.87819416	8.810032248	9.154012689	9.488512786	10.1612032	9.875673192	9.761646183	9.725474998	10.02344263
11.61284562	10.70293285	10.12892394	10.25363262	10.34996624	9.973252495	9.690418859	9.065245173	8.82689996
5.653293208	4.992368061	5.011160638	5.220000035	5.264489103	5.734145661	6.435752103	7.388907351	7.870061293
12.9500318	12.29204908	10.7819423	10.87193711	11.22573977	11.02012825	10.82544463	10.26503515	10.29658149
14.0861839	12.96001062	13.42214048	13.90213284	13.81192618	12.96580719	12.72004739	12.26514677	12.18540037
6.142702398	5.887358389	5.932394904	6.594469155	6.921048918	6.945632418	7.820202749	9.08457838	9.912578568
8.242047814	10.44987449	10.51027784	11.26081564	11.73804183	11.58621684	11.06344628	9.556093373	7.806810714
12.50883414	11.59401549	10.81441315	10.67657039	10.80097564	10.57378616	10.30950496	10.10535478	10.4314726
13.06921504	11.58612843	10.65831646	10.71427633	11.00693868	10.68934535	10.79981442	10.79920094	10.85063602
13.08021279	13.0506511	12.99119705	12.545604	12.19053493	11.60427193	11.26204572	10.74137973	10.6235149
6.261904755	6.457099817	6.543177017	7.049075369	8.588747223	10.27193602	10.78916178	10.38327726	10.1696223
5.541016332	5.88012795	6.510128726	8.180128954	9.825258915	10.02003184	9.574130765	8.548869401	7.940468411
5.9704639	5.986633449	7.105647801	9.18345404	9.721068823	9.605674219	9.644855766	9.199260915	8.885912528
7.428349777	7.674892898	8.842472574	8.808198461	9.492699003	9.714821576	9.521771569	7.937556081	7.961936172
7.087662171	8.80803847	8.563253547	8.624781769	11.01993799	13.50381943	13.61895466	11.40297991	11.11277072
14.31937992	11.75772639	12.8169135	11.81165836	10.72513023	9.286137423	9.095784849	8.319213914	7.708568216
14.26060998	14.91497814	17.09117559	18.04140184	17.53761325	16.29519663	15.35730449	15.19123273	13.79735773
7.161942219	7.259556294	8.374072088	10.88828867	12.40113875	12.08753249	10.85706518	8.695625392	7.051585006
3.668409609	2.914454076	3.646218275	5.034047502	7.919893669	6.887787282	6.317066897	7.758962215	10.86436188
9.984195197	11.65255577	13.75327614	13.73222408	12.41253183	9.664354159	7.474539207	6.93269752	5.577525572
14.56242007	14.46539952	14.32663444	14.28991666	14.59737303	14.80471495	14.86441016	14.7091263	14.858623
7.680023404	7.918288721	9.28262753	10.95013042	11.51239273	11.12202127	10.78051396	9.728718468	8.969671273
7.284970511	8.462544499	9.816894209	10.17933989	9.994348121	9.537630131	9.385816488	8.984475308	8.665589734
12.45026117	11.09198286	11.9916958	11.22692811	10.27114582	8.756456434	8.078184929	7.695570306	7.590682203
13.42146722	11.60231546	12.28042383	11.73223267	10.59971255	8.8905186	8.354185981	7.889831815	7.577023696
12.25391319	11.95856005	10.17682732	9.559974513	8.633481225	7.402471863	7.087260336	6.148196704	5.866514066
14.54679616	12.18340225	12.07294584	11.75416023	11.60416408	11.41391747	11.49675171	11.31230208	10.85046617
7.311731573	7.847069848	10.31856656	11.04583551	11.46963927	9.994646254	9.128327332	8.721153408	8.656318169
14.17393036	13.79894647	12.99803656	12.88962026	13.20074447	13.26017271	13.50535569	13.61607213	13.90608177
10.17088481	7.269030554	8.734278244	9.501884922	8.977041841	7.989485546	7.471889912	7.065977253	7.148469155
4.924676815	5.982888939	5.809189337	5.858193185	7.437843434	9.888951389	11.73432423	7.236307384	4.715699476
4.012112684	4.936566691	5.036019243	4.865512932	6.550659077	8.979094908	10.85737306	7.204318151	4.492206257
3.967603952	5.170621605	6.885428543	8.258678084	7.746451213	9.60038109	11.1544966	12.90943139	10.1361344
7.042108098	6.325932508	6.363636329	6.446893383	6.668541742	7.452986014	9.373714081	7.06707619	5.921179347
7.488794224	6.951009438	7.051862834	7.107126239	7.595938616	9.001446239	10.79985051	7.724347226	6.688717051
12.15175083	10.60924535	11.39635569	11.84415867	12.10383915	11.93875326	11.60287243	11.10121309	10.64988681
13.51985068	13.13038707	12.9561386	12.54596825	12.14713332	11.87205785	11.63486505	11.19065472	11.11549713
14.23541614	13.97327341	13.57337947	13.36320399	13.34440117	13.31650916	13.0154137	12.42819519	12.22778895
11.92296975	11.32619734	9.794657246	9.910481293	10.06742463	9.66346876	9.433416339	9.037593791	7.110654743
5.790614975	5.941672887	7.220626643	9.065994526	10.21504882	10.15807602	9.68271137	9.846251415	9.435424778
8.546766137	9.861698179	11.56471602	11.56739756	12.13729995	12.36853168	11.72895485	10.96454856	9.945667128
12.25267958	9.148259252	8.561991696	8.699927322	9.537556555	9.626485435	9.696035427	9.377489116	9.497290651
14.44065764	11.32518385	10.6799341	10.68303097	10.49066499	9.922939921	9.949998714	9.526007118	9.388677128
12.33661326	11.64722089	10.53755236	10.61231989	10.29457087	9.49123732	9.142119822	9.125737961	9.145827523
12.28513416	11.19578611	9.66189101	9.408294559	9.569166814	9.301636261	9.209604105	8.851954694	8.776004857
10.18877961	8.83622688	7.541527592	8.523018516	9.398156243	9.199087267	9.233332264	9.376342098	9.595626587
12.50987778	12.10056939	11.62164673	11.48529715	11.4133198	11.18141161	11.05611377	10.63504349	10.63837985
10.89875283	10.78331143	10.22304055	9.950518739	11.01605615	11.44217137	12.0526665	12.59644057	13.3320845
12.11414279	10.28674396	10.24580512	10.05770153	10.22783401	10.13963092	10.61781922	10.61037491	10.30772682
10.33674673	8.474485848	8.357754086	8.032592036	7.569615334	7.022827375	6.89261203	6.379573504	4.128384446
12.70533014	11.15077199	11.40400971	11.11104116	10.69378387	9.919117119	9.503608392	8.879023025	8.491998446
13.85384018	10.67399113	10.53974379	10.31979631	10.35685382	10.70988775	10.86804514	10.43270852	11.09598495
12.57606191	10.86169742	10.04324793	9.958179504	9.497431599	8.830228422	8.660394622	7.948891578	7.34001913
5.410350474	5.93417912	6.191451255	7.329778526	8.91213782	9.827130864	9.99366135	10.64522787	10.03085688
11.36731643	9.6566435	9.894534088	10.96263833	12.17941859	12.95245579	13.27427441	11.65540331	10.28180503
16.21233556	16.21771419	16.07675618	16.30456854	16.84992629	17.10478713	16.64815067	15.69657691	15.54756819
12.26157921	11.59570345	10.12035696	10.37243438	11.00316498	11.04016906	10.97293123	10.61390745	10.79191214
13.27969721	12.95009303	12.42677957	12.30639256	12.5513028	12.5976857	12.63458726	12.50742055	12.74834969
7.193893737	6.78321516	7.241899732	7.962255048	8.646528476	9.216080647	10.03302682	12.18827642	13.10542701
13.479729	13.23012498	13.53667534	13.42207338	12.99563978	12.33278054	11.95956265	11.21905713	10.97021788
9.808267988	10.69159515	12.95490888	12.42793514	11.25059056	10.73417915	11.11947009	12.06521517	12.62861141
10.65652998	9.191627909	6.949564898	6.63465578	7.729739561	9.348380638	9.938131067	9.933180573	10.15388721
13.64835683	11.06010481	9.73787001	10.11550446	11.03657508	12.65398912	13.12415532	13.18489217	13.56482263
12.75777055	12.09537378	10.71359438	10.42695587	10.63408502	10.39035351	10.21480307	9.588562813	9.14917327
7.319653212	8.189678382	9.929370159	10.6074694	10.75310184	12.25042989	13.57244946	15.61135635	14.54090912
6.755319854	7.738408648	8.924561188	9.420828465	9.445772643	8.777046079	8.664593747	8.978911618	9.39056643
1.915699216	1.695208313	1.911742837	1.926261214	1.963664151	2.402285668	2.246686084	1.918862865	2.430575573
10.31741058	8.431177804	8.535582465	8.461227917	8.360733895	7.901860436	7.821825642	7.494949513	7.460160003
9.643333956	8.008091003	5.890697448	6.331238467	6.720115115	7.000527508	7.81946103	9.219843936	10.27259318
13.9420242	11.53461437	11.30618956	11.25034876	10.93529747	10.46708927	10.33931505	10.00333037	9.857796522
11.43401288	11.02733354	10.01919841	10.07807589	10.22603276	10.05374227	10.11748314	10.25506408	10.26552281
3.582796825	6.215974877	3.726314435	4.447934784	5.209907999	5.977132168	6.976503102	9.48316829	9.515638786
12.75673249	9.291159959	10.66108388	10.27451335	9.90905466	9.610058792	9.904750554	10.19429446	10.78962827
12.716011	10.69049852	8.539813709	8.453159885	8.705428258	8.492469017	8.51303265	7.848292251	7.880661195
12.06401326	8.302060387	5.814965124	6.686649878	7.553886341	7.940317409	8.35611207	9.726062684	10.33121517
12.49352932	11.55725474	9.756812838	9.642973502	9.953323623	10.24528823	10.61558367	10.06855953	9.582396533
13.01126264	12.38513964	10.99429433	11.14205826	11.46029142	11.01272279	10.77300282	10.35238285	10.28583254
13.45421686	10.76661973	10.78076874	11.84005144	11.78689306	11.04040034	10.70977913	10.21258826	10.23317592
10.62378215	8.828469799	7.774036844	8.199050291	8.456271272	8.779559171	9.063963216	8.407397157	7.863099136
2.030208817	2.009944519	1.973105137	2.001520609	2.28243291	2.538174319	2.794409843	4.046284337	4.250093429
14.66765253	14.13299973	12.61113337	12.33001249	12.44995687	12.29785298	12.16934136	11.82907983	12.02113454
11.08353508	9.962804302	9.762255595	9.765997013	9.526143381	8.959212631	8.660236601	8.099598455	7.637158565
15.92933636	15.40062609	12.75681056	12.43485931	12.4601879	12.24603152	12.09947309	11.5788899	11.37284187
14.98361871	13.55319485	13.10574182	13.18695402	12.89700201	12.32430046	12.0646114	11.42048545	11.13374
11.83670469	11.20716277	10.75965828	10.77771436	10.90992508	10.62859035	10.42771255	10.03443762	9.991965569
11.3097277	10.37595085	9.636042301	9.685841862	9.42560735	9.188800639	8.966501441	8.46816297	8.205623396
10.21215812	9.821430535	9.67099045	9.264633546	8.777172376	8.300333027	7.956222305	7.174266423	6.629480222
12.07824651	11.76040388	11.52481177	11.45771097	11.63383784	11.23603487	10.83218779	10.13477345	9.714647456
12.54495749	11.12980957	10.39158827	10.03989936	9.642555269	9.253271071	9.243647983	8.881335284	8.837580818
5.446618133	6.369812963	7.405390673	8.877578514	9.575704698	9.958438934	10.11153144	9.702053185	8.874788553
12.06734415	10.28829904	9.110555931	9.451731996	10.02281793	10.10924011	9.757726476	10.27910811	11.00320384
4.853242528	5.599478623	5.535892886	5.176693106	5.762328137	6.285374837	6.935970719	7.476680848	9.033828074
15.26750494	11.37836899	8.695908906	8.954479055	9.637627466	10.70991233	11.74936903	12.51122528	13.21379872
14.71328059	14.60480629	13.94989735	13.50790247	13.7864635	13.99725897	14.24937165	14.31674654	14.5780815
16.51087563	13.99804339	15.37386214	15.82575563	15.96204689	15.99804198	15.91141913	15.41246826	15.45739888
4.195599784	6.128127503	5.990733627	6.270447164	7.918501074	9.298828978	9.400217047	5.683102075	5.056092928
15.8686633	14.97037228	13.67387093	14.14900133	14.34320684	14.31241762	14.33340837	13.95150383	13.85626409
12.38193882	10.98913981	11.60463562	11.47372018	11.99960473	11.96233371	11.7792987	11.34592832	10.54918309
9.70282474	7.466937675	6.149707651	6.157425673	6.339268685	6.830138789	7.265858811	7.830679484	8.01480421
9.530680475	8.910279986	8.506189057	8.448921596	8.599938141	8.36173712	8.27039608	7.861275139	7.628633269
14.8576896	14.53285769	13.91135113	14.28874077	14.54390715	14.35147004	14.23093836	13.78908301	13.59447108
12.1158084	11.92152689	11.45774527	11.85102014	12.07072487	11.80664838	11.71672711	11.39299477	11.34129174
11.04166793	10.70465347	10.27478684	10.10316935	10.14863411	9.597088604	9.147671263	8.367589666	8.232609709
11.52453575	10.13675835	9.763519984	10.24834637	10.79183421	9.857584019	9.279331993	8.62794483	8.492231843
11.78950537	11.29865881	10.92489954	10.51780744	10.58891614	10.21277087	10.05045066	9.607091837	9.874949712
14.65649469	14.56269469	14.09632179	14.05435972	14.1419845	13.7046866	13.49739031	13.05182781	12.78597487
14.6875543	12.64807684	12.41198101	11.66511031	11.05600505	10.32480203	10.20453317	9.496096052	9.060236958
12.52934772	10.51912822	11.34674992	10.26903494	8.967002711	7.475427312	6.998288813	6.315169957	5.864311833
11.94868856	8.595660014	8.044155953	7.494204235	6.900683492	5.763761285	5.844622459	5.166717477	4.287318748
6.965071978	7.160784235	7.133431861	7.12225904	7.780451974	9.745932655	10.95583617	9.927670121	9.535357261
12.68872177	11.3287904	11.26770125	11.05670286	11.06384887	10.99205231	10.92301339	10.94164199	10.91155624
12.30981297	11.77255677	11.38771868	11.18663737	11.36808768	10.94158017	10.65953644	10.28408377	10.26265275
13.56830325	12.83392135	12.01463474	12.12359081	12.4062559	12.04299668	11.94849029	11.62380572	11.94473625
15.29272617	14.69155347	13.83755597	13.83107407	13.64840506	13.09476133	12.80246162	12.28980658	12.20854968
12.3546607	11.38406651	11.25010896	10.35764511	10.43509573	10.58682711	11.12099614	10.66583357	10.07954743
14.10826433	13.76483771	13.55917289	13.70861819	13.8820846	13.61781186	13.43676144	13.09206586	12.10760052
12.19637413	11.37581224	9.248917088	8.584654582	8.518747955	8.302001972	8.171528749	7.768733421	7.802895949
12.67582976	12.01851681	11.00633019	11.08517975	10.93902412	10.49401545	10.39389699	10.11382547	9.860555036
13.78974233	13.36464795	11.62455606	11.48887411	11.88444577	11.37571562	11.0855268	10.1661167	10.14445009
12.30940727	11.93651789	11.06094258	11.08671979	11.1029906	10.68740249	10.76412303	10.18486001	10.14593934
12.81720685	11.63411304	10.25098173	10.49319029	10.56750605	10.53566097	10.72312078	10.63695635	10.50445632
14.17132094	13.80148036	12.79758258	13.20324491	13.52407786	12.81470383	12.48284374	12.13716539	12.13405805
11.19886452	10.99986722	11.31271544	11.60800806	10.75090257	9.87309703	9.415124766	8.579462359	7.887743381
6.847617545	7.263878554	8.930442645	9.377468427	9.70832489	10.75370362	11.13630198	10.15877621	10.97193012
13.26570219	12.93546326	12.57076245	12.77917095	12.84282421	12.17856276	11.63685612	10.71108787	10.34827125
11.80048288	9.845533823	7.31502183	7.361045287	7.659578328	8.154009903	8.514020824	8.320980547	8.300759395
12.91528577	12.84606338	12.85653309	12.72085473	12.37253326	11.96350353	11.84862933	11.39331768	11.90255936
15.95089475	13.50946242	15.58852203	14.50310716	13.06811475	11.47049348	11.59400845	10.55820507	9.990373694
13.79045714	12.83126711	9.417135892	9.625528816	11.63103266	11.94666073	12.27418189	11.97754435	11.82223373
15.83164642	15.3737423	14.7044543	14.73556126	14.72698334	14.29797358	13.95425832	13.4965729	13.38264902
14.10893134	11.04621334	12.10301527	11.40740426	10.27217763	8.812942355	8.506211574	7.841501415	7.144129894
11.61503116	9.705271068	11.32846854	11.87420138	11.57858969	10.50386064	10.19757465	9.661343884	9.766513127
11.09342986	11.01564732	10.65468315	10.69727322	10.49167914	9.908717786	9.323044221	8.300107701	7.801848802
18.19544067	18.01772878	18.03622631	17.98057922	18.13188317	18.19930797	18.20782944	18.00995906	18.14618478
16.21123227	16.00399625	15.93885775	15.97392868	16.1451819	16.24253434	16.2641629	16.03068473	16.16417795
16.29054476	16.16956312	16.25423771	16.18634621	16.3974545	16.41948043	16.42243754	16.26203448	16.18267829
16.00481764	15.86349496	15.59261436	15.61815182	15.56036567	15.62841069	15.64911174	15.38319314	15.5191332
16.79103014	16.57927246	16.53606309	16.44677128	16.48196539	16.51500786	16.54145464	16.29137456	16.39036354
16.99038804	16.83998343	16.81826522	16.80927506	16.89369724	16.86550284	16.85218961	16.69921402	16.84401011
16.60808055	16.30411688	16.24111131	16.29428925	16.51734517	16.54300555	16.55538078	16.36670662	16.45386907
16.00313902	15.92796242	15.98346329	15.8892471	16.13697268	16.06958422	16.07817567	15.79787753	15.76015427
16.69786846	16.61381589	16.55486039	16.4966218	16.69926412	16.66958601	16.62025072	16.33994241	16.36776334
15.57748008	15.57767836	15.54138158	15.54863816	15.71206916	15.75781135	15.68703045	15.36095072	15.40889867
13.48937945	12.12974688	10.15153291	10.9179499	11.48916806	11.21399105	11.36388129	11.23201242	11.22464307
7.172795209	6.75086653	7.087282703	7.361084163	8.307219734	8.133761503	7.344204571	7.335930026	8.640295482
16.87037661	16.79368903	16.8953983	16.77659245	16.82664943	16.6185767	16.67718508	16.46548	16.60220285
16.35915977	16.27194611	16.22551703	16.05337105	16.3200677	16.31033451	16.16865398	15.67467957	15.8736061
18.18890184	17.59236328	17.37284014	17.06864693	16.84859237	16.56430469	16.34270122	16.00886753	15.91346157
15.11128691	12.39957983	13.09983771	12.66845295	12.12548938	11.42192476	11.25911512	10.65498992	10.28972413
13.95303371	13.39208755	12.07862266	11.85986455	11.59046186	11.03298152	10.88913699	10.33574515	10.33965173
13.09116684	10.36325064	10.99626903	10.98991127	10.64175138	10.17847731	9.968427287	9.312719187	9.020436595
14.01106554	12.58650313	11.78795881	11.96840547	11.72243281	10.97129489	10.87378048	10.48212324	10.19153489
12.18332638	10.48260946	11.31688963	10.54022326	9.929656453	8.551118792	7.823209721	7.215896134	6.555384631
12.7544028	12.61502564	11.96346155	12.20440181	12.36197703	12.23199307	11.99229354	11.02557993	10.65843956
15.01660686	15.18833865	15.22812513	14.97071935	15.14209061	15.40332053	15.44799542	14.44750724	14.12133937
7.176936316	6.737036792	7.260536236	7.811760909	7.930970881	7.812179633	7.880606896	7.736133522	7.077091582
6.577421886	6.732326189	7.192798968	8.050883537	10.25853094	11.05872765	11.31210236	11.34391003	11.45280444
9.804513172	8.977511782	8.583225845	8.44476176	7.888888545	7.250169673	6.861552494	6.334547326	4.898778947
11.78337303	8.300718655	10.04733116	10.14597331	9.708195096	8.872127596	8.533931003	7.827762985	7.473067297
14.29362241	13.86374408	13.68626856	13.85658805	13.80508421	13.26268689	12.75114774	11.83693408	11.49565615
13.27636128	11.98608839	11.281807	11.70478943	11.68178743	11.42473896	11.30804646	10.89139507	10.91444206
11.42741415	11.16406158	11.12037392	11.04460943	10.62581833	9.934418369	9.722584764	9.297925171	9.331464478
15.27515471	15.25640176	15.25269049	15.13934143	14.99205334	14.57304028	14.16543088	13.50347223	13.3931225
4.394001413	3.736203152	3.978783013	3.99387076	4.239407684	4.154927478	4.182189651	3.967956185	3.024471866
13.97985656	13.51001828	13.50283946	13.22770816	12.69781814	12.02043807	11.55545895	11.1243999	10.85150823
11.09155845	15.15567542	7.282194866	5.802823335	6.459568459	6.640869599	5.9512332	6.070273631	5.222737055
12.40459012	10.96052995	12.31118322	12.19424474	12.16652506	11.89514718	11.84518946	11.40528912	10.72600372
6.856242013	7.304540575	8.246262994	9.039494057	10.05696214	10.96082468	11.65026297	12.36095536	12.59329447
12.94680481	11.89569757	10.8790073	11.15762228	11.36902698	11.00712953	10.89575134	10.46682955	10.42894707
12.95090537	12.64619813	12.10340001	12.04153427	12.11217587	11.90628158	11.7036199	11.15774309	11.07973029
14.22969659	14.17876273	14.51209838	14.70433997	14.52525709	14.20924385	14.08062032	13.68082465	13.68515214
12.28508702	11.85329559	10.95405396	10.62059341	10.72300587	10.78581165	11.12951978	11.20920197	11.3470741
12.30711996	12.33058538	12.24620321	12.55763739	13.11187613	13.25683568	13.17376367	12.54129219	12.43860808
12.8705056	12.56561635	11.57654393	11.59146313	12.04758953	12.19056078	12.51856075	11.99419407	12.23027539
11.22796217	11.06484553	11.48075364	11.84361599	11.77036865	11.08968411	10.58827027	9.966785245	8.409073012
14.74040623	14.63135796	14.44735962	14.29025281	14.01404539	13.5002191	13.22364966	12.61446912	12.69880112
11.62303789	15.35053214	14.15852229	11.04804244	8.921165508	7.154556784	6.415529946	6.22771642	5.057942979
15.0413292	14.94919151	15.27598511	15.11372433	14.7444648	14.04994511	13.78295516	13.23722747	13.05260658
5.64303687	5.415492682	5.422049468	5.772482287	6.450263635	8.247787129	8.796275117	9.193384137	9.614932953
12.20666134	9.472210576	10.50928617	10.44762363	10.39284391	9.815893418	9.530479498	8.778573757	8.280085461
12.56784092	9.47769342	9.657533059	10.17752324	10.26690863	9.748845757	9.357518913	8.74071529	8.468639136
11.19530942	8.923955196	9.786897573	9.663357756	9.646297121	9.530302812	9.655181605	9.190632757	9.081336518
7.869271172	7.814964803	7.988404759	8.251268021	8.76301113	9.966137853	10.84637215	10.89643814	10.652454
10.77733501	12.50680343	12.65822322	11.91886557	11.59352605	11.31254722	11.42913686	11.20838245	11.22198666
15.72479435	12.15721893	12.55640586	13.20634811	13.03853504	12.35980067	12.04848866	11.44306038	11.10686146
12.23291168	9.547564812	8.612745592	9.087656647	9.738736229	9.425173845	9.527737499	8.992805387	8.476750078
14.05979852	13.66493876	13.0166925	13.13252814	13.14778677	12.88371017	12.78853276	12.42021429	12.45777435
12.3173103	8.716311111	9.784035755	10.20265183	10.19618619	9.928670225	9.881724768	9.550047605	9.416620478
14.65911798	14.34897731	13.20328159	13.12643775	13.42620968	12.95436495	12.71887059	12.6261491	13.01079596
13.05261161	9.640174823	8.44752508	8.164557479	8.776588198	9.498466029	10.0982937	10.42490575	10.75908202
10.32321659	10.05667471	8.922494491	8.110346688	7.748799092	8.301036575	9.665278794	10.89353487	11.33798419
5.448537312	5.32339293	5.519992583	6.173046392	7.985035064	8.399565727	8.248530819	7.748688085	7.23296894
7.956355869	10.12204497	10.81013214	10.26765576	9.632834632	9.194677271	9.060243279	8.128767748	7.348694533
11.72044841	11.61786639	10.72968063	10.1478519	10.63195594	10.95178141	10.64818696	10.51615259	11.42186964
7.609463441	8.588804669	8.606754543	9.673238708	12.54519217	13.60648319	13.19880535	10.14443833	7.024514614
12.40580636	10.52170056	10.83128118	11.42464629	12.03100532	12.2597419	12.22335722	11.49064168	11.3715662
14.97443975	14.77028941	14.35046568	14.31420151	14.35811576	14.08535967	13.92319883	13.47071104	13.23905514
9.664618994	14.45141535	5.341603281	4.45138931	4.314690584	4.682147718	4.034988007	4.469808911	3.682264006
15.28516133	15.02149405	13.83017985	13.86924954	14.09066154	13.87346616	13.65206926	13.31143359	13.40164168
12.8253259	10.98704397	11.60116566	11.08780886	9.460030117	7.464086587	6.710304787	6.313626852	5.841673674
6.588882798	5.995162905	6.450266949	6.689021272	6.973896388	7.690708042	9.79277069	10.22995694	8.889787296
12.71511541	12.28116938	11.60550256	11.63184776	11.47955289	10.87766594	10.54658881	10.05993053	10.1323608
12.55745993	12.04850202	10.85091676	11.38425108	11.80196668	11.34974245	11.04054524	10.81985552	10.86424682
12.5923294	12.37961443	11.48760486	11.35382578	11.26494861	10.99403255	11.13613629	10.85271088	10.45343997
12.28139061	11.73585639	10.77904606	10.90828061	11.91835591	10.85145145	10.48950279	9.908367769	10.0639837
13.40489228	10.81381182	10.67084051	10.67624717	10.64513654	10.38598744	10.56452585	10.5909447	10.78657994
14.63321466	12.78024637	11.64965162	11.17262748	10.55047507	9.880660082	9.483685207	9.001057439	8.901820171
16.43385726	16.4379684	17.19746202	16.91414408	16.23352663	15.45654493	15.11750419	14.52129048	14.35065121
11.31690834	11.40532508	11.82471127	11.95384242	12.22655525	11.85395469	11.58808684	11.03439514	10.81739729
10.27051354	9.707740765	8.483868659	9.221765305	9.617360229	9.543113407	9.703265197	9.161941211	8.701772465
12.67705832	12.66864047	12.58071605	12.42530177	12.51430613	12.3853046	12.36135058	11.99322651	11.97329872
2.320779688	1.968161637	2.125273832	2.195374016	2.492193527	2.642053127	2.633251414	2.320815899	2.602521718
13.43973866	12.3705053	10.99014057	11.65301344	12.15226473	12.4696208	12.83438128	12.32226617	11.70806495
2.561767383	3.788471194	4.948175086	5.392662328	6.515310441	8.361816335	9.415950963	10.02764478	10.04834919
13.14519804	12.6237314	12.4314736	12.47445846	12.53254597	12.44575144	12.39619593	12.1836709	12.52196991
12.12518733	10.1513332	9.829437246	9.975925267	10.09655841	9.729344339	9.447029626	8.895080045	8.615041227
10.54029466	10.31837762	10.16073188	10.29100602	10.39392323	9.976785962	9.88446607	10.03981775	10.21678378
14.45278192	12.81116656	12.17325259	12.40254421	12.57051028	12.29903493	12.22276661	11.81467882	11.60772706
11.9600673	11.02956379	9.340279294	9.221046771	9.340317601	8.753846919	8.516731912	8.036084031	7.916656877
13.27296286	12.92889437	12.85171032	13.00988665	12.97852731	12.59767214	12.4534705	12.15977893	12.00714337
5.380875685	5.15225322	4.955414586	4.948467938	5.279392061	5.725912934	6.548133573	7.094547399	7.584294251
12.31169186	12.18888978	11.67098286	11.24631267	11.08416754	10.75949621	10.72886182	10.55862901	10.41313639
13.43012893	13.31548264	13.48375056	13.63312514	13.61601428	13.40066909	13.20052929	12.73165637	12.54296739
13.14976243	12.80450384	12.34697787	12.24162482	12.26901138	11.84522305	11.65330075	11.1830952	11.25567651
7.357912646	7.129412691	7.063558547	7.240869094	7.752055551	7.935071799	8.530007005	9.978692372	11.25367414
12.79304198	11.50128125	12.01312441	12.84446286	13.57518508	13.86201663	13.53877969	12.67089709	12.45330792
14.00926972	14.0497293	13.96740008	13.35361133	12.87368556	12.48334456	12.32906821	11.98170843	12.05068365
11.72266023	10.89827597	9.594431261	9.359012809	8.92263029	8.28114272	8.062750835	7.220506668	6.958904453
12.2671509	10.05248433	9.923083258	9.436861602	8.990222954	8.234670289	7.84724965	7.164308847	6.46427218
13.26278909	12.63030977	10.13220323	9.482517282	10.02285091	10.62770681	10.78400499	10.75247638	11.06376015
14.35312891	13.76135973	12.82263715	13.18407951	13.49061369	13.40348944	13.54420594	13.45249456	13.44711634
2.634533184	3.112147832	5.506642359	6.399095328	6.355221698	7.861717302	8.432759914	11.6721671	10.34675359
11.50486387	11.43141332	11.50867727	12.07198579	13.09181902	14.32819	15.41783482	16.10818493	16.40315809
8.42614354	10.51064765	11.69799818	12.33530594	13.63207059	15.02685616	16.14621852	16.97707767	17.30374723
10.86220206	11.67415777	14.29510434	14.02738439	12.61498429	11.46384449	10.91283426	10.59168515	10.37544411
6.163827857	5.803523653	7.072566339	7.754399618	7.863947466	7.425438389	7.232714331	6.841317319	6.569695996
11.97492248	14.05897594	15.38450256	15.2554173	14.40459997	12.39143219	9.666042695	9.869010633	8.602108896
12.26536825	11.93322698	10.54068163	10.92428305	11.39060624	10.87036042	10.70848137	10.34842747	10.29167609
14.34090342	10.33300202	10.35061448	10.80301895	12.05204621	11.89141374	11.90100562	11.57201665	11.23247373
12.37483583	11.1332853	11.83391551	11.84957378	11.59134381	10.96256323	10.66007632	9.970931104	9.763141433
11.16305864	8.306417395	9.74725312	9.497784587	9.376015762	8.843240637	8.622892478	8.072925258	7.917514517
14.70015864	13.31381679	12.7129005	12.63298884	12.48590977	11.97955684	11.53950617	10.76417101	10.34854179
12.18830017	10.90075	10.89110904	10.53328658	10.55728315	9.908140705	9.593579117	8.629786829	8.589460235
13.29414736	11.48670095	9.492263986	10.0202048	10.39484098	10.19053445	10.50197072	10.85003654	12.40206369
10.44165102	10.07593835	9.726325664	9.460498129	9.609892231	9.163500165	8.814748792	7.970032123	7.639128527
11.26559626	9.943135529	8.824845662	9.134137355	9.896071798	10.09648397	10.49833846	10.141201	10.17878397
7.818836435	8.910973994	9.465201885	10.41595605	10.82590396	10.2893837	10.14833438	9.725346328	9.373326381
14.8213761	14.76958933	14.34511101	14.91049506	14.68024528	14.14577366	13.63482638	12.96246357	13.01495748
14.33168183	12.7302894	11.70813509	12.15467873	12.89670291	13.13355839	13.16617899	11.95358737	11.24671446
3.158516078	3.177812497	2.97090127	3.0391398	2.889822013	3.347198264	3.169292155	3.181570522	2.751601895
14.26134556	13.26529526	11.98140853	11.90530542	12.2531552	12.14333512	12.00403122	11.57540608	11.65207716
12.37760856	10.55403873	11.33206887	12.07583036	12.39819576	12.07996758	11.72465343	11.03413306	10.72811006
5.774277425	5.781718375	6.941335959	8.193634467	9.003012864	8.678900998	8.499224974	8.377805442	7.833664653
6.1419194	6.225743178	6.708844865	7.521566618	9.002574632	9.633693253	10.48140661	11.22185405	11.67504926
12.52663136	9.894746273	10.28949134	10.30191902	9.133692344	7.578224171	6.896667901	6.404241373	6.087909336
5.690038143	5.325618341	6.038147619	6.73321277	8.086616367	8.649928143	9.512872531	11.37487524	12.49721071
12.43274123	12.07519565	11.21739571	12.02438896	12.81064246	12.62014346	12.59573176	12.78282065	12.17368804
5.082635688	5.395270949	5.691162201	6.231391427	8.04891043	9.285547242	10.2224791	9.889139298	9.973319207
11.4845749	9.122442658	7.065586276	6.778578669	7.763455753	9.894774708	10.97296417	10.65346832	9.520232093
13.23716642	11.68554506	10.64496474	10.92791878	11.34939165	11.33271585	11.287598	12.11753949	12.21930979
9.170990896	9.229915924	9.814264667	9.558300142	9.538970882	9.625077883	9.592890112	9.389056837	8.970726672
12.84932364	12.68586841	11.57856144	11.74638793	11.903014	11.65407883	11.60883642	11.15426862	11.18473907
13.56404784	11.81801725	12.61341737	12.7167361	12.58831038	12.14100399	11.90422256	11.31778017	11.10156657
11.34423783	9.114271568	10.34210416	10.00260428	9.247650386	8.317261152	8.031127543	7.277933785	6.836098246
12.39341465	12.20764502	11.40299849	11.41873421	10.80456067	10.12872565	9.877624943	9.447932858	9.056685852
14.53672163	10.79048957	9.748793022	10.10269427	10.58025901	10.8948544	11.03510608	11.59929286	12.40368467
14.12995803	11.86614375	11.88443161	11.79295321	11.62960451	10.71341205	10.35036434	9.683587991	9.584312682
12.58867248	12.37328839	11.32114981	11.21221634	11.17842788	10.4723735	10.11095366	9.690850477	9.776010118
14.42379476	12.42967354	9.662835325	9.641773618	9.856842007	9.573684709	9.462384269	9.433763835	9.745066639
13.62784566	13.39266012	13.3326383	13.00399167	12.83703733	12.58149796	12.71749369	12.66310658	12.46173976
4.829896316	4.999680313	6.532969346	8.060593154	8.050131215	8.342771676	8.271552507	7.589025994	6.954316989
15.40745595	9.950455749	8.242803235	8.131335031	8.612021287	9.655387262	9.799447962	9.128877108	8.788930716
13.21025768	12.06593076	9.821451737	10.1419531	10.20156684	9.735246317	9.571270728	9.033894369	8.726002054
15.23767742	14.53540604	13.06233377	12.76590676	12.56165949	11.90325129	11.74443111	11.48361334	11.27840356
11.6828667	9.354642973	10.53880468	10.46168805	10.44728635	10.07210074	9.973181726	9.469852776	8.97680962
13.67021509	13.53077767	13.01873116	13.24077906	13.28530587	12.83808638	12.6540296	12.23244158	12.1380569
15.03594601	13.80713982	12.06134512	12.16819509	12.56519071	12.33553942	12.56507174	13.19819119	13.26106692
6.908705604	7.247037305	7.070129329	7.971362299	10.14325295	10.70980967	10.90852457	10.80769328	10.9085613
11.97168733	11.41534024	10.68731067	10.73898073	11.00892951	10.69665516	10.84291064	11.20729122	11.64564301
10.28150676	8.490169683	8.082582691	8.273043029	8.689992463	8.445608395	8.366451279	8.197781715	8.803698315
7.6288953	5.507701553	5.64816454	6.062170399	7.750751378	9.199398809	9.724693144	9.629219837	9.807818294
12.8714794	11.76866326	9.733764841	9.936199696	11.00705491	11.85975995	11.92530175	11.90937162	12.45489272
11.58399997	9.479942722	10.25705205	10.11018462	9.907361462	9.764895513	9.763302655	9.498539462	9.552413092
7.116415206	8.045692215	10.11674482	10.61480723	10.17818483	9.058006056	8.018220248	6.648375872	5.486072976
12.67893295	9.985095235	8.297122531	8.47539126	8.551718545	8.363867524	8.86715761	9.461733431	8.465070673
6.846273006	7.14044671	9.363290566	9.988770625	10.36727074	10.28088115	10.14207639	9.070418618	8.49513495
13.04066883	12.75519862	11.99742264	11.67871577	11.23083267	10.48346187	10.22454558	9.724641719	9.447823186
12.8443617	11.12859597	11.74057658	12.55593017	13.22428183	13.30188058	13.35992292	12.91044576	12.77373196
10.87892313	10.67775897	9.605907827	9.514972051	9.470388389	8.799245678	8.549873326	7.941831219	7.802463959
13.12025659	11.36803513	11.49486215	11.46787549	11.19578738	10.57971702	10.34850246	9.732417637	9.480474303
10.60489285	10.2419829	10.58457736	10.53783711	11.20063482	11.57360957	11.36967403	11.19308421	10.94876459
13.55971043	12.86040652	11.90617711	11.74367251	11.54030036	11.50529003	11.80305433	11.7706033	11.83356126
7.079016147	8.111610206	9.514708303	10.83394837	10.83379363	10.42089763	10.153977	9.313404408	8.97847051
11.16858005	11.19728474	11.45199839	10.95200782	10.85124239	10.50247374	10.24064728	9.55214256	9.319841985
7.044942187	8.223919534	10.39487753	10.1720702	6.987343136	4.772114096	3.94349688	4.448023458	3.59300297
12.42984072	10.94324886	7.968927524	7.503879486	8.65474065	9.482450537	9.427571266	9.258435315	9.902029418
13.00513208	9.478313365	7.835573289	8.844209703	11.04627485	11.49624256	11.14170749	10.13796081	10.19471665
12.36417715	10.3119102	8.884296535	8.99194272	9.524973125	8.9193855	8.466540071	7.874854241	7.782247332
12.43504638	11.75767675	11.48706399	10.85128287	10.43613484	9.992468052	9.94945638	9.735267689	9.506146563
10.19401083	9.838921114	9.889327097	9.925307303	10.21124995	10.14841248	10.11277357	10.75052777	10.73067834
14.624309	14.51759872	14.32639079	13.73907389	13.91758919	13.41190971	12.80227039	11.88547281	11.42763499
11.04995803	10.87182989	9.918449538	10.30414425	10.20966148	9.522908397	9.119004767	8.224931549	7.738518623
13.83069437	12.5593608	12.62821845	13.17739206	13.54265112	13.19080782	12.86803512	12.41792215	12.09251694
6.106875281	6.780658606	6.703936312	7.123268511	9.312027868	11.32715566	11.53038992	9.72828439	10.15335214
2.247591409	1.914802777	2.198133659	2.813269744	3.853243565	5.663145157	6.82221389	7.440064698	6.915485263
12.37281138	12.18555533	11.63781299	11.49456467	11.66953916	11.5589341	11.40435651	11.07202902	11.11276193
10.37121538	9.436716061	12.02687284	12.06259019	11.47212015	10.65676285	9.915656381	9.099006344	8.115656507
3.304677763	3.72977596	4.934114191	6.532031931	7.200279245	7.207558009	7.012770784	6.131307072	3.530947263
12.42906655	11.57073344	12.02793693	11.7416332	11.50960731	10.86322184	10.40275442	9.704086763	9.405877553
6.919431334	7.373584617	8.836189028	10.45963055	11.06662134	11.1772214	10.85857606	10.08955376	9.431822947
4.911159373	4.532277149	4.43434052	4.729902394	6.072245964	6.292546719	6.530668171	7.042698891	8.990771849
10.69142448	10.12910938	9.756579411	9.5171775	9.41741594	8.712061439	8.215735043	7.916058589	6.805367038
7.420444924	7.53748421	10.6357371	11.2901064	10.16361314	8.223654279	7.144866234	6.227719844	5.299295637
11.65289467	9.769864545	9.782929279	9.399993415	9.266738369	8.892359497	9.207535303	8.732069419	8.105960134
12.08017979	11.34097895	10.97718937	11.57527863	12.6145695	12.73094096	12.36091649	12.04282026	11.553351
11.95602629	11.85301946	11.54150413	11.35963816	11.30849223	11.02902529	10.71550232	10.10729704	9.868945721
16.77469114	15.58688775	13.8488557	13.71282722	14.19502789	14.45640654	14.62840843	14.41169067	14.37634553
6.757202654	6.515829957	5.930595382	6.051560348	6.115485097	5.642319791	5.421176679	5.755810004	7.823402404
7.176286226	7.500702566	11.53269365	9.917377073	8.842494318	9.009983977	9.177199379	8.703201656	8.059014904
4.577738428	4.227088453	5.817758207	5.723153421	5.636104963	5.051384025	5.12980089	5.062162844	4.591377347
5.771561127	5.922977242	6.274256897	6.538972941	6.831797785	6.816786765	6.598189355	6.415008103	5.640412846
13.57017634	12.30690582	12.34766188	12.95295991	13.22408727	12.90918499	12.63521352	12.1747028	11.94298088
17.12253264	16.90579826	17.04344007	16.7377618	16.49591492	16.38145085	16.32301853	15.89319942	15.09948924
12.3462948	10.93733926	10.61625102	10.72436211	10.88769423	11.01054917	11.2339318	10.99581943	11.18392722
13.40126964	9.130929572	8.961342521	10.12501317	10.391849	8.642004499	8.659254862	8.76165828	9.272550587
9.490474102	12.02190836	12.63061613	11.96094719	10.01175733	8.439330834	7.616208758	7.085853005	6.219247897
13.89705027	12.78087824	12.59703305	12.31970467	12.4897205	12.37571348	12.44016118	12.16274835	11.25273519
14.8396444	12.95546378	11.12739476	11.16810659	11.89715385	11.97795384	12.0844539	11.41709442	11.22602145
13.02027815	9.429939038	11.14873221	11.82898545	12.19911434	11.61727833	11.78654225	11.40493365	11.15714429
5.719981749	6.533570337	8.176669278	8.992461738	9.279374427	8.362778523	8.011051169	7.424039829	6.761710144
3.890178598	4.482889618	4.628968189	5.219364616	6.976592591	8.482096659	8.753007232	8.722391221	8.649831111
10.04640619	9.253817017	9.222291907	9.285843796	9.22870104	8.357699025	7.729730443	6.761008713	4.219675813
14.28999036	12.80718871	13.2182678	13.46865925	13.42370777	13.26392629	13.1294196	12.51501642	11.86046211
6.568204412	6.431030025	6.395592668	7.540225659	8.985063347	9.251877992	8.556006521	7.167213633	6.343204059
12.85747226	12.81039315	12.66007939	12.41371195	12.64419671	12.75743153	12.77804675	12.6492682	12.77954296
12.09334885	10.53208586	10.56629205	11.05375807	10.99630732	10.05695218	9.856953891	9.348002218	9.473546
11.8452054	10.54803707	9.642803062	9.973229517	10.2175457	9.889045997	9.676934962	9.182230635	9.023210423
13.40351827	11.74485078	9.293284948	8.940088319	9.04672711	9.043171374	8.983687784	8.963666079	8.435586847
6.952447509	4.407860425	4.672996526	4.790350282	5.04233009	4.54474138	4.49265846	4.613403528	3.452768622
9.37612921	8.287347183	9.3896434	11.02412546	10.85216112	9.760273922	8.887571784	8.376030475	7.823019654
15.97564296	15.88696511	15.78851265	15.44011361	15.21463376	15.1066653	15.00980363	14.69047526	14.3217179
13.05794531	10.32555805	10.64308764	9.557786127	8.565335507	7.482325347	7.129788679	6.428411913	5.752973155
8.272321872	6.569954982	6.297204039	5.772231088	5.430761033	4.700934794	4.338236132	3.723752687	3.391884522
13.00382455	12.45015556	12.70220699	12.70016831	12.44793389	11.73834933	11.30422969	10.56513505	10.62070094
10.96491056	8.257856705	6.230316951	8.177089341	9.361346814	9.318212961	9.616823402	10.09202308	10.7493132
12.26139754	12.08125689	11.08132767	10.96247247	11.36600862	11.40615269	11.16667478	10.60064958	10.62800925
13.33136633	13.10910697	12.71283636	12.622543	12.33449744	11.90804765	11.77331449	11.36155203	11.11556441
12.55792833	11.95968417	11.20288312	11.10842081	10.82540575	10.51444879	10.26852274	9.650381418	8.926153488
15.19919572	14.30523792	13.51083028	13.53771348	13.84997839	13.77571399	13.81450259	13.46088969	13.21125288
12.24181112	10.99731298	10.72384144	10.64817538	10.06206059	9.978143628	10.41434521	9.262545947	9.033007599
11.73994031	10.70886513	10.32122992	10.7268969	11.03327672	10.81833552	10.57836086	10.22271498	9.907849838
12.94495516	12.18830662	11.47920192	11.61072415	11.69096816	11.33730879	11.11261073	10.81621481	10.97715357
14.12242106	11.81213535	11.6449071	11.47072002	11.53025727	11.42370137	11.39425454	10.66214628	10.28584015
10.78093237	9.73555939	9.559304879	9.401869888	9.015854772	8.336194438	7.947407291	7.269276316	6.719104795
8.220861415	8.421731614	9.726625786	9.265492025	8.460478467	8.563408359	8.938767912	8.779912851	7.226239256
9.731604399	9.307249015	10.33473399	11.32932867	11.25350835	11.13570556	10.98704779	10.40796945	9.505033173
14.56336546	13.60693494	11.52679163	11.08761785	11.09259191	11.09471787	10.83475263	10.04617247	10.08946079
15.29486761	10.74906896	12.66534234	12.30953798	11.11489461	9.681211212	9.261607959	8.375055472	7.286127454
14.01605402	8.956133545	8.199574956	8.92121474	9.877793723	9.953062968	9.960285137	10.32511121	10.93974905
15.25034885	15.09623913	14.99313561	14.78596232	14.91808517	14.68084025	14.57997953	14.33240515	14.56927189
13.41930275	10.45962015	8.604409923	9.468908658	10.26074106	10.51613193	10.95632729	11.13385696	11.2955543
9.636771632	9.829115212	11.11072452	11.29012042	10.90233087	10.31822806	10.17793997	9.294126495	8.192514364
8.717826194	10.68052587	11.89716166	11.63359418	11.5767677	10.80023068	10.75585089	9.951470245	9.578810523
10.47292976	9.780847678	9.522406322	9.65575241	9.135983514	9.00335502	9.48042314	9.79590015	10.2361035
8.536026439	8.766340015	9.544572205	11.13959574	13.2272855	13.41102994	13.32712856	13.02514568	12.92024316
12.60972677	12.44863483	11.99248727	12.20591666	11.80482866	11.42711306	11.03944028	10.79655108	9.990014876
12.5547084	12.38696062	11.83209018	11.49654833	11.60075818	11.37940697	11.2092826	10.79663706	10.75602117
12.54668703	12.51387326	12.61432631	12.78533002	13.10992298	13.28853404	13.52895583	13.41050578	13.41667058
12.40569958	11.3908954	9.892627585	9.85619149	9.944824615	9.497951051	9.159381841	8.718206427	8.728816335
11.39629542	9.952448524	9.42139045	9.571792564	9.608770444	9.466730759	9.506309659	9.490928657	9.286763776
5.229186046	4.890316951	4.755945907	5.037640151	5.270456341	5.149719088	5.352271231	5.250740455	4.184301504
2.537806242	2.51269702	3.556076623	4.533728953	4.973379332	4.542991396	4.914506893	4.275202443	3.034341335
14.56465703	13.05362945	10.24770252	10.22902114	9.950634949	9.037863573	8.838695707	8.488559839	8.773320484
10.06153401	9.116982555	11.49202937	12.0005019	12.11339734	11.73349993	11.29018867	10.73123313	10.48233425
9.34173313	7.524572465	8.36284884	8.076343657	7.621240937	7.065138732	6.632931683	5.999578953	5.549091269
13.43394835	13.0627202	11.90213682	12.19294291	12.07519278	11.64843412	11.40802926	11.26714582	10.96030976
14.79572785	13.16381614	13.11632034	13.2447314	12.90830591	12.30831165	11.90426492	11.51294187	11.34869455
3.658619843	5.335504042	5.992907357	7.073732037	7.554814149	8.22471964	8.3588752	7.976348914	7.405711491
9.305659982	11.36985068	10.75999194	8.520479754	8.677891686	8.607422658	8.636592608	8.386769586	7.699370447
11.27006306	8.447817212	9.033015823	11.06894314	10.58676403	8.87933069	7.956290334	6.35110155	4.573567848
10.92652964	9.874764728	9.514104916	9.364085421	9.442533915	9.013101589	8.843361461	8.503642866	7.813287867
10.02768664	9.490394589	8.64572214	8.866153334	8.717291811	8.278213628	8.128554199	7.804919362	4.244142716
12.35635402	9.762934197	8.943510814	8.862345833	9.202542891	9.303419825	9.275717565	8.857078254	8.699493338
5.407285326	5.813839341	6.448850921	6.884267917	8.178647292	9.594825425	10.77851691	11.2535408	11.41402367
14.06538933	13.13613617	12.98107268	13.16552977	12.83728826	12.33384251	12.10924398	11.66913955	11.51755023
12.54841277	12.00461431	10.8479059	11.10790723	11.73089564	11.59668678	11.48440445	10.96081596	10.90643732
6.97644121	9.352418141	9.902411026	10.25102868	10.37115438	10.05684734	9.992129788	9.530763191	8.531932011
12.50518863	12.2217096	11.73498978	11.91661683	11.71107837	11.16830541	11.1149316	10.27038292	9.748797308
14.01081079	13.60854917	12.88509697	13.02880149	13.27630357	12.9996114	12.76982392	12.30103933	12.47355172
10.72007346	9.275497459	6.692767273	6.405321256	6.791608067	7.514282172	7.944047884	8.143414109	8.648643177
14.15925668	12.8672333	12.35259732	11.5237013	11.61223943	10.73410968	10.55803242	9.826434191	9.230239329
13.14984356	12.79499339	12.52706646	12.65593866	12.24943199	11.35960304	11.11291667	10.80083698	11.0036173
6.367621906	6.310204148	7.73841992	9.350516414	9.633524022	9.343377204	8.884512664	9.932627453	9.787867393
14.63767667	12.06732556	13.62672466	12.90688704	11.92126503	10.17604075	9.586628861	8.545842319	7.815235266
9.95413904	12.51315511	12.44170856	12.5864248	11.74325626	10.4161882	10.03706074	10.16226015	9.723086271
6.835768477	4.812472777	5.143617224	5.199668893	5.546084814	6.480062461	7.742444257	8.549152167	8.92372364
4.253969497	4.235493082	4.308987046	4.693491256	5.469319703	6.653019846	7.736431038	9.009790344	9.178140146
4.192714277	3.388866002	3.685850984	4.537617847	4.455067228	5.142836334	6.194609984	7.872475774	7.825502165
13.22109154	12.99042601	11.76634665	11.51215672	11.93399407	11.83583762	11.70362552	11.40378735	11.53758146
8.077323277	6.82424695	6.066666667	6.342707988	7.225706206	7.379612071	7.708608117	9.485725952	10.58146505
10.36515096	8.258781095	5.882006648	5.838165427	6.850632321	8.639201177	8.405917642	7.748424391	7.659611425
7.281337614	7.986052323	10.0823044	10.78907282	10.74808405	10.4594856	9.917823949	8.831315689	8.445052232
13.21125366	12.75245563	12.35714374	11.84902888	12.06403795	11.92095563	12.00270078	11.16778867	10.88668081
10.94907925	9.375503424	9.554055677	9.984842046	10.01319191	9.507435734	9.193235501	8.987159146	9.016448164
4.411778737	3.829133724	3.990784006	3.849145661	4.350570903	4.218430559	3.675428265	3.344894233	2.912572256
4.075805295	4.481460443	6.787824188	7.622023724	7.71996593	7.598768152	7.596510057	7.278426671	6.537504298
4.834391543	4.331633315	4.383200742	4.563688295	5.017305088	4.594288446	4.4422566	4.667201591	4.001177298
12.21151222	12.04738373	11.94903352	11.64871037	11.58543478	11.28254183	10.97941643	10.482598	10.53643351
11.84857182	9.564705658	7.627769884	8.251314274	8.932711829	8.901453862	8.708815225	8.349239165	8.134021449
16.2578874	16.04664902	15.71380476	15.60464727	15.74632563	15.63601991	15.44021006	15.11574297	14.57975205
15.43036909	12.44137898	14.01883037	14.35415967	14.47339489	14.17229631	14.15511097	13.70548627	13.18567729
16.17403884	16.01932324	15.84728671	15.81653619	16.02621498	16.00218825	15.88299373	15.50408792	15.65937406
14.03288936	13.96185767	13.89012984	13.87981571	13.88824934	13.32134598	13.09701185	12.63979337	12.5148675
15.91286792	14.08254359	12.07051503	12.72884877	13.08437986	13.11608535	13.05209439	12.65854437	12.29702116
15.92291022	15.86926866	15.93258518	15.98060537	15.9478722	15.63850163	15.49894595	15.11692179	15.09324005
15.54929314	15.51372322	15.31506949	15.2583273	15.31796109	15.32143824	15.18005425	14.69926595	14.4943928
10.06535956	9.474671464	9.156418257	8.924353891	8.969225668	8.835766474	8.741821431	8.189856292	8.042093323
12.70232902	10.73012582	10.86496757	10.49824567	10.56222107	10.26225621	10.17621643	9.723876323	9.510543895
14.87467732	14.59298718	14.36617545	14.36254618	14.14215754	13.67216803	13.56081698	13.14015797	13.11645007
12.51479247	12.1361934	11.21340352	11.28837536	11.4741664	11.43384376	11.4867007	11.43770303	11.60526026
13.31469599	12.72570304	11.74924293	11.90778307	12.07123685	11.35502249	11.12198039	10.78653869	10.41253085
13.81335348	13.53708846	12.25585067	12.62069957	12.94089656	12.59863675	12.45584324	12.10676362	11.98725451
14.11067318	13.91367266	12.08201911	11.72410531	12.1053399	12.17180076	11.99386101	11.65365723	11.90553525
13.37394004	11.40813161	12.02856036	12.05145985	11.66483738	10.82576364	10.56137793	9.876664253	9.506440903
11.01774534	10.78337504	10.49062928	11.04565366	10.96361282	10.60178877	10.13368194	9.576569685	8.090091929
9.706671445	10.62211465	13.12434485	13.06215013	12.55108365	11.87975168	11.00482833	10.98163615	11.01637556
12.73288464	9.817403831	7.057698399	7.902045881	9.201991835	9.038598669	8.724655234	8.057837982	7.14133829
8.131325991	11.85518387	10.49630405	10.01632337	10.52109682	10.70961525	10.65941275	10.03124661	10.42829977
14.67777133	14.34031872	13.56237146	12.93584969	12.42193959	11.67073474	11.43716673	11.09739942	11.11150878
8.349583086	8.522927581	8.893250674	9.16943778	9.016847354	8.341614508	7.976769867	7.548071711	4.50848218
6.741708709	6.937688642	7.356257709	7.958037943	9.200076304	10.66166717	11.37750539	11.80411265	11.37711909
9.082070915	9.461548408	11.40578876	11.46844458	11.01854287	10.16960136	9.588959796	9.52776873	8.832861023
10.07136462	8.742638142	7.573699929	7.566718767	7.836816947	7.810414472	7.95392436	7.949764395	7.665191704
13.44214965	13.35400005	13.24130947	13.44970395	13.84728612	13.98834365	13.753908	13.07890419	12.60023591
5.847611026	5.639123684	6.808594519	7.627812197	8.373010851	7.874132211	7.507506181	7.258666301	7.403717556
9.021587794	9.886651483	12.7149365	11.91759964	11.65927647	10.84329102	10.18895188	8.967590506	8.58792435
2.01174698	1.739758335	1.96360893	2.47104789	3.721507945	4.45512621	4.886663917	5.035686354	2.585411807
6.005739428	5.868942102	7.089517678	9.242157061	9.190200377	8.130513724	7.666387866	6.819413428	6.31436459
13.43491245	12.33999835	10.61454812	10.59755433	10.62938362	10.29312249	10.15361476	9.714249479	9.759486037
11.66012184	8.513885752	7.52515839	7.150071697	7.499475401	7.775986947	7.769009866	7.51030298	6.321834913
5.378178106	5.655222519	8.539978036	8.265400605	8.491841971	8.917942548	9.241922191	9.160332559	8.325397579
6.36227867	5.941267173	6.068943997	6.408161719	7.536620948	8.001850068	8.878277419	10.11720295	11.34767603
6.125029459	5.773807759	6.258860384	7.298109041	7.107058185	6.418340221	5.850684552	5.624083797	5.078197873
11.32612497	8.486454862	7.832208934	8.93702731	9.66952202	9.268612706	9.4696767	9.595742449	9.178988509
12.15578399	10.13442131	9.392877231	9.364117507	9.863479524	9.899028308	9.843736979	9.368859786	9.001240673
12.32250556	11.50779726	9.853564913	9.693107943	10.27704361	10.75800771	10.79468251	10.48074351	10.56947776
8.607841657	10.25101855	11.46602139	11.47848842	11.29056868	10.27877011	9.78371655	9.350104431	9.512301344
11.84762549	11.15362391	10.70279486	10.98217666	10.94163743	10.63063812	10.43481609	10.33165936	10.32826145
13.65965446	13.17448793	11.83841936	11.96706408	12.43246983	12.61228639	12.628176	12.53274822	12.65655602
6.355654757	6.301137263	7.416393154	8.524980256	9.429998909	10.10749586	9.826933126	8.036520115	7.787126687
9.434333327	8.765156364	8.271896233	8.046150254	8.424265511	8.365813415	8.453167836	8.163669902	8.318309117
13.59395775	12.98391498	11.70982385	11.78263587	11.66582412	11.73929572	11.78537337	11.31038465	11.11480553
7.257886317	5.259139188	4.449735294	6.18398614	7.346319782	7.598796644	8.124456949	8.406683422	7.197772599
10.63279534	10.34028139	10.47574583	10.68693057	10.38876667	9.830231072	9.655568411	8.756290005	7.919277367
12.49041945	11.33619153	10.31513646	10.40700254	10.7290558	10.92207961	11.27265552	10.96578478	10.80581993
13.3521674	12.91588782	12.17545483	12.11804629	12.3359039	12.0542669	11.83841232	11.51154032	11.41227088
8.152959868	8.418586848	10.88348994	11.47352733	11.45596	10.34582989	9.526059633	8.712630833	7.909334923
12.30755103	11.75285071	10.11939323	10.6062032	10.65759303	10.5863085	10.92463985	12.74019555	12.21712948
12.76132621	10.09567939	6.1474482	6.117768694	7.292661199	8.191559488	8.517049719	8.61956306	9.247068219
12.9699059	12.60844185	12.01051671	11.82396994	11.90430348	11.54935155	11.18820263	10.6590742	10.56937041
7.108443142	7.130817846	7.885400214	8.427868243	9.641006506	9.853337162	9.605118596	8.238755557	7.786491697
12.22858303	8.984232408	9.796401736	9.905957513	9.682544209	8.669869758	8.011318977	7.094795822	6.946149902
12.50822844	12.28454315	12.00108557	12.20660086	12.10597007	11.62372311	11.47609123	10.95516035	11.17176391
14.40319966	14.05494093	14.37382229	13.88897243	13.17376763	12.48027096	12.19885149	11.79558717	11.80119975
13.72628257	12.97160653	11.61578524	11.69472295	11.62462109	11.35119585	11.18791531	10.98013591	10.64533523
12.93466069	8.258367207	8.598493409	9.625583508	10.81258021	11.13144834	11.28829415	10.90283851	11.1965979
12.85392219	7.892595309	5.831599212	5.869441416	5.788785041	5.922433025	5.504419043	5.268099078	4.461570649
13.95518547	12.00402693	10.47319942	10.78120826	10.77398774	10.5566633	11.24026301	11.96999105	10.98444152
7.761802392	8.623968983	10.68444877	11.47815576	11.11834849	9.856317628	8.502133689	6.893243239	6.130610126
11.58938481	11.32602463	10.35834517	10.56964261	10.85626394	10.55975053	10.42548825	10.10727471	9.976190248
8.269120676	8.003269706	9.360943605	10.28150954	10.46950491	10.11569247	10.30493904	9.865274318	9.855340407
16.12629566	15.44953465	15.43441262	15.19059715	14.88913335	14.39256245	14.12261732	13.77243836	13.82885801
9.075263649	13.09447335	11.1733999	9.835096055	9.211424654	8.524936646	11.07104658	10.15427577	10.27138542
3.877273569	3.536281709	3.63982254	5.541576933	6.099594876	5.489860878	4.613682515	4.372737877	3.683669024
6.482500643	6.441229606	6.453868021	7.209318413	7.782744804	7.171117534	7.297663562	7.066137759	6.274946952
3.828043011	4.758438208	5.68198367	7.031829241	8.484891928	8.036064571	7.797179528	6.579053173	4.738746897
7.488757875	8.072623652	10.90640329	10.26970484	9.116167863	7.354413485	6.393374374	6.14149409	5.37862898
8.674221646	8.617524837	9.467546333	10.61693411	10.34182963	9.479995531	9.176109773	8.306128251	7.014602892
12.88457381	12.4359396	11.24003945	11.54874804	11.87677496	11.35226144	10.9806584	10.31253289	10.26516709
10.14409754	9.42715257	10.6715515	11.31733387	11.52428054	11.65726721	11.42889799	10.67508842	10.10172013
8.364179458	11.32653797	9.94336575	9.728901186	9.918619667	9.089602569	9.051009977	10.03747383	10.7771737
11.45771229	16.02281174	12.56421123	10.38904787	7.726084864	7.101167736	6.544553129	6.958424063	6.127804891
14.37986033	13.34250014	12.21757852	11.70295788	10.91437718	9.673953093	8.93379076	8.554943609	8.494342441
12.56751567	12.1503682	10.61202523	11.17560468	11.15316297	10.72304031	10.21850553	10.08512419	10.38550337
11.96147838	11.73071049	11.15113471	10.90982844	10.88356861	10.49276614	10.30291173	9.880862495	9.875546223
5.568034135	5.192023214	5.117064409	5.664928591	6.542002923	7.450415954	8.296559081	9.115769276	9.693292112
11.96948502	11.46530473	11.11645394	11.05709483	10.72959351	10.45231606	10.25193212	9.897424535	9.844953034
11.92387817	10.9119548	9.992544343	9.953198732	10.17808157	9.848535661	9.70850355	9.330789794	9.089875169
11.31870659	13.28343451	10.28135039	10.41222163	10.33900182	9.697069527	9.430188531	8.993412654	8.891715153
8.545983721	10.48058254	11.65507731	10.74430372	10.62235159	10.81095006	10.73875386	10.02538566	9.430952856
11.66504528	11.10511673	10.38690342	10.47229592	10.5364808	9.790872846	9.313490499	8.970827578	8.656638164
5.686421752	6.922483273	8.439520699	8.618960185	9.345837491	9.86698116	10.40932835	10.82483077	11.03003446
12.86540716	12.13910581	11.13463572	11.07440611	11.61627547	11.54063787	11.44928028	11.22580363	11.28161273
12.45697371	9.138885712	9.218437863	9.738627513	9.951538531	9.518301057	9.338367844	9.010526323	8.88007635
6.184729696	6.312368655	8.996580573	9.599806077	9.581483001	8.571541961	8.084116807	5.318007374	5.152618696
6.280127073	5.921892807	5.297498607	5.216277577	5.199844948	4.93509806	5.213920816	4.997818216	5.190284928
7.850161177	6.69941845	8.987230477	10.03081295	9.560801975	8.24480834	8.194252558	8.380274728	7.440572557
14.08629739	13.81997092	12.66054682	12.58016094	12.65847064	12.26141203	12.04545226	11.65473906	11.8259839
11.33543486	11.63315571	11.04933294	10.63288827	11.05557558	10.24959851	10.06348186	10.06402842	9.470408754
12.23105448	11.47277211	10.08031408	10.15311841	10.59313343	10.43030559	10.46226967	10.09678416	9.913716258
9.331810362	11.56125185	12.36042356	11.44993139	11.74805522	11.36139516	11.57945114	11.80240971	11.83026394
9.211858696	11.09540072	11.39312067	11.38014083	10.21545359	8.566802287	7.781327971	6.715187253	4.360927948
4.093753718	5.196442427	6.803850638	7.022929479	7.382938117	7.420055069	7.821031544	8.290749189	6.029930498
9.687582631	8.917659142	9.024542876	8.669066561	8.604680176	7.865122339	7.807781145	7.739622974	7.498257566
8.740226763	7.814880009	6.787229494	6.831295826	7.346990999	7.680544411	8.800771377	8.727552556	7.717380352
6.835653831	7.88006938	10.30398302	10.50525103	9.327595708	8.072329189	7.86672559	7.620032813	7.364621019
6.305719031	6.66011963	6.906603859	7.348373402	8.876290882	9.922139101	11.44268745	10.53380214	8.657592246
6.481005633	6.698228997	9.221325761	10.48431181	10.2074221	9.635763828	9.003707246	8.075110653	7.533334105
5.935292967	8.044516936	7.69804703	8.612383866	9.009647411	8.759698326	8.172134167	7.27327099	6.880717965
5.932807088	6.872529022	7.177849881	7.590777258	9.372250573	11.19037256	11.79111502	11.46514619	11.05190021
14.31637755	13.38908554	11.86971243	11.96316231	12.17974192	11.80303255	11.68886764	11.33112401	11.17622535
12.85618281	12.87257557	12.69623569	12.34543845	11.90545184	11.70429337	11.72881334	10.94117004	10.17188619
12.72334208	11.58563926	10.41626546	10.85718677	10.70496589	10.00647866	9.911784962	9.606705546	9.608138367
12.36559261	10.02027517	10.7621214	11.75760485	12.04543264	12.10438935	12.22026575	11.76239688	12.28281057
14.48942919	14.02366076	13.98877302	14.23654699	14.18202804	13.68351748	13.45432619	13.05969221	12.95534623
11.55065949	11.29404279	11.60357135	11.17728533	10.98272172	10.68185016	10.5133195	10.06604117	10.19282922
11.4357782	10.4312512	8.922924093	8.923273652	9.193698888	8.766633905	8.647322365	8.28058292	8.630190297
13.18801854	11.4762904	10.83815369	10.68963912	11.05449468	11.21368981	11.50176851	11.61727219	11.85758498
14.18595969	14.02776866	12.79918018	12.42306211	12.64100008	12.24689633	11.79831117	11.12022408	10.76660796
12.85066504	12.21852638	11.2591408	11.36221779	11.55517064	11.36865652	11.23068823	10.92597028	10.77220116
13.32408106	11.6409001	12.60623503	13.4898203	13.99007466	14.06486855	13.88860559	13.09035413	12.70411598
12.99351324	10.77815118	9.78715342	9.562496353	8.577435187	7.775064865	7.642869588	7.318105138	7.181000232
8.204393579	9.357470525	11.20989114	10.3747163	7.729327384	6.626892195	6.305821778	6.680455204	5.221058044
13.17397145	12.78095096	12.1005379	12.13418821	11.95828412	11.57189896	11.37936779	10.82941462	10.88527229
10.62664327	10.28649408	11.79921897	12.30430617	12.3210651	11.90342097	11.77845679	10.91162488	10.94940478
13.12771369	12.18165345	12.53314353	13.02010991	12.97356367	12.20297949	12.02724503	11.47879245	11.2317401
14.09421586	13.84159873	13.65107249	13.54274977	13.7995134	13.76457664	13.83914346	13.76025295	13.89671045
13.7264222	12.68326812	10.82322365	11.12465186	11.84232397	11.95116498	12.09263385	11.72391592	11.6371591
13.31690268	11.74924701	10.1014384	9.505459564	8.884866182	7.583681901	7.670363617	6.656841518	6.080739276
11.75308834	11.40636353	11.28944813	11.04452669	11.16835391	10.63890939	10.61635195	10.62707818	10.22054403
11.25271208	7.729599295	9.020816505	9.341790437	9.330289581	8.90424548	8.895520242	8.443707179	8.10731844
14.11404377	13.94986892	13.30062657	13.18418805	13.43852715	13.26439179	13.14393763	12.7811841	12.72975266
11.05506669	10.03988489	8.670726307	8.670684315	9.787568583	9.998455798	10.10449731	9.48479976	9.477614869
13.11165109	12.76702641	11.75338762	12.20307872	12.64420291	12.64169362	12.51968216	12.45125271	12.34091923
12.38337321	10.63136845	10.49833419	10.64349083	10.99268481	10.76610877	10.86161052	10.56206218	10.51059479
13.47151022	12.59520722	11.84971754	11.54502638	11.63634961	11.66773474	11.93943715	11.93931445	12.00011138
12.76645561	12.31444825	11.47356848	11.57964036	11.68257356	11.44349909	11.19915592	10.98529368	11.21689102
13.50136654	13.20223969	12.66359534	12.98080277	12.80142506	11.80469765	11.37758657	10.73090393	10.74041385
12.29914038	9.188342306	9.189032303	9.392424996	9.644974034	9.232252984	9.048674339	8.331590154	7.853224912
12.60565736	10.7076288	9.960774269	9.807873215	10.11664949	10.04927065	10.17807333	9.824816469	9.623972739
12.39858273	12.17844127	11.95786685	11.87484288	12.11891178	12.17800433	12.31073455	12.2429572	12.32177916
5.572006895	6.303177807	8.649499584	8.29802058	8.364455875	8.832074589	9.068113424	8.999428243	8.472671289
11.16335239	10.90821347	10.72986662	10.46798282	10.27492666	9.746429774	9.846031297	9.74537494	9.878967813
3.774216088	4.145079509	4.997362523	7.15181468	8.343247513	7.835606383	7.793340631	7.086169793	6.55329927
6.57659415	6.824337707	6.99942469	7.461402471	8.866397586	10.76298842	11.42458152	11.20222784	11.14236935
15.34684212	14.78375196	13.84034989	14.0521661	14.09469779	13.63537778	13.16287004	12.73305113	12.51750797
13.2571242	9.86705984	11.24702367	11.16182328	11.46579406	11.43173934	11.56677265	11.35183796	11.27897421
14.44153025	13.68193514	12.88731317	13.0151567	13.07149054	12.6403685	12.51555585	12.21236146	12.11053424
13.27420181	11.28816238	11.15926754	11.13814035	10.71191013	10.11579388	9.922938293	9.466687056	9.148855758
7.967078348	8.657846034	10.63588358	12.43265464	12.16334223	11.86094345	11.81203918	10.70539818	10.56870892
13.24035646	11.34400271	11.22873258	11.08900163	10.8280823	10.2636474	10.06842635	9.500838206	9.480619234
11.84129625	9.92240802	8.581558001	8.900334376	8.941355823	8.464611303	8.335931486	8.09587504	7.895671533
7.149636226	7.501200436	9.014009299	12.45649512	11.01064681	8.466614953	6.180906482	4.703811914	3.068663228
12.11659419	11.65930844	11.93882758	12.27335004	11.99348776	11.37108396	11.28405593	10.56259776	10.23663212
14.72796156	10.64369225	10.78408396	10.13936793	9.387064824	8.607678051	8.483006785	7.927891226	7.822524034
12.62094921	13.22492203	13.49430537	12.5580009	11.41822028	10.79522606	10.54160901	10.28676263	10.42026926
10.91811677	7.59963336	9.037256563	9.339103166	9.6761026	9.608345982	9.829767679	9.534482852	9.259142697
10.43398116	9.192746499	8.411780251	8.444314254	8.610760121	8.527074066	8.68805949	8.368239295	7.97444245
12.81324368	9.440236189	9.404607102	9.819258836	11.07238099	11.44655185	11.6375785	11.42813449	11.33993368
12.78494986	12.01290789	11.06292504	11.27172177	11.75991206	11.77677003	11.90337514	11.6387718	11.68507111
11.15577171	9.693626069	9.575245404	9.742031814	9.900093882	9.917545301	10.07879051	9.87817973	10.12801092
12.10890538	9.9810758	9.883233038	9.821958171	10.23655606	10.28576147	10.44758759	10.03573547	9.749019516
13.43052822	12.88553697	12.26757676	12.31235731	12.45674833	12.01503402	12.00125394	11.69789778	11.56989346
11.19656806	9.10638156	10.16683018	10.37563474	10.69789339	10.6538356	10.85666413	10.66777501	10.72355042
13.5362601	13.26894574	12.97094655	12.68120608	12.60191608	12.07170744	11.76412132	11.35339645	10.96918358
12.04841543	10.38777857	10.33917154	10.65301685	10.85175737	10.72085846	10.86170142	10.56864239	10.33215026
12.83932592	12.44788253	11.97725186	11.98469309	12.12841335	11.939485	12.05903201	11.8459896	11.74454352
12.1829743	11.72112434	11.36807595	11.11454788	11.34609994	11.34067917	11.32064571	11.09198848	11.24623266
11.83404599	11.53191212	10.62661251	10.67523996	11.00196744	10.81699536	10.82886146	10.43722778	10.33948396
12.69575045	11.53273267	10.97519516	10.89962064	11.14945753	11.14685709	11.28713121	10.87549178	10.85718877
10.02981147	8.898964649	9.408329982	9.324031432	9.718164633	9.802497222	9.963498937	9.544302844	9.401169548
11.54574788	10.2780106	10.19722345	10.24711767	10.56338866	10.63906963	10.89949669	10.74881138	10.52526797
11.78977736	9.177849066	10.08181082	10.15967147	10.45135507	10.44239688	10.62346632	10.44393304	10.17291257
13.02706593	10.02242512	10.42253597	11.1219077	11.43045621	11.38715827	11.6034484	11.52151304	11.69326581
11.1619501	10.63166654	9.105765343	9.314744838	10.00552321	10.05084359	10.2000493	10.02794218	9.87911789
11.28711835	8.286263003	8.648905077	9.172283903	9.614416682	9.713243915	9.804614698	9.364000707	9.352332757
12.87213817	9.805527482	10.35032909	10.67743822	11.16867258	11.00848925	11.14442026	10.68599953	10.55076418
14.24495861	13.58440772	12.2844755	12.17911652	12.34931585	12.12721556	12.27840753	11.99528507	11.85438631
11.73924353	10.50098648	9.602839046	9.944883973	10.47359934	10.3829678	10.45751832	10.03156503	9.989049828
12.77217327	10.75397956	10.75982292	10.710104	11.2559771	11.32051021	11.54162045	11.26739543	11.16897279
12.40247315	11.70886533	11.10069057	10.95275664	11.05681067	11.0057102	11.21404938	10.91370773	10.93713536
13.08074295	12.76679124	12.39745663	12.24729564	12.20681408	11.82226423	11.7088111	11.39113143	11.27163669
12.80100444	12.21361465	11.14149777	11.1582995	11.48552933	11.5267751	11.63094398	11.38306222	11.4097205
14.95068123	13.78482457	13.40623777	12.78967246	11.73900755	10.41126627	10.17987974	9.776493732	9.621694146
14.3982249	12.42933341	10.3546761	9.972297072	10.05822297	9.999063856	9.533500452	9.189723227	8.922462145
7.351173418	9.827100312	7.615759922	8.141490646	10.10887315	12.26597825	11.13402407	6.649948944	5.102568024
6.940734699	6.672355127	7.405824106	7.469234347	7.416256114	7.078243191	6.889406	6.291339956	4.847336151
11.4008707	10.00630757	10.84423826	11.03543305	10.8962011	10.10499081	9.676318221	9.0869616	9.079415931
12.21815589	9.490252625	8.103472601	9.235669938	9.88363017	10.18202201	10.17829705	10.34824385	10.58912994
18.15961305	17.18964121	15.79500906	15.21464984	14.5104603	14.02018602	13.72399597	13.10914277	12.56871199
14.00957701	13.169976	11.18918358	11.2674979	10.93391962	10.26163703	10.09825786	10.02937887	9.982106498
1.819170468	1.82706732	1.817646918	1.864780283	1.929832468	2.231036052	2.119167614	1.861707877	2.692033685
10.23321067	10.89927356	13.22983243	13.78431649	14.18476547	14.32921501	13.98075474	12.67347513	11.16938373
10.96670395	12.86402872	14.16113738	14.15137338	13.33410774	11.763832	11.14543362	10.44718531	9.846915071
12.93910425	12.1332475	12.14878981	12.01884322	11.3410492	10.46904246	9.993017552	9.401865258	9.160580341
13.61176418	11.94833313	11.61563265	10.33834219	11.33984814	10.65384265	10.89699417	10.50744434	10.18110086
14.91813739	14.54996762	14.39884161	14.55891755	14.61938187	13.73428744	13.27113013	12.76885725	12.57524163
9.815805545	10.05931907	10.45752028	10.33789241	9.902360895	9.21901696	8.853567498	8.142814962	8.074397984
16.71653147	16.24057283	14.88936562	15.20428837	15.56179404	15.35435139	15.16348536	14.82347408	14.93644039
11.83471483	10.9439476	10.80991493	10.5773701	10.62440573	10.16885428	9.937699679	9.585816418	9.434738161
5.09349979	5.568625442	6.020501552	6.740625312	8.129907751	9.785282886	10.56435607	10.53258835	10.4295543
9.931164415	8.438766792	7.792033882	7.817399055	7.943335853	7.713625279	7.438396144	6.998720549	6.751363316
13.48307923	11.71376804	10.47595985	10.96667411	11.71641942	12.13840729	12.40783502	12.3368785	12.58587051
10.15082303	8.079770259	9.496609741	10.07495729	10.12923924	8.949315054	8.026874208	6.347048031	6.0876734
16.69239922	16.48042357	15.86178921	15.8621952	15.7238805	15.33883282	15.09678792	14.69085987	14.87218738
12.62148593	12.40227592	11.90622081	11.60958107	11.65582064	11.35329062	11.30479493	10.88462435	10.74895761
13.51906755	13.41617857	13.00061839	12.68968128	12.47231613	12.02321631	11.57793548	10.67711379	10.60258002
13.09351253	12.99926609	12.37638905	12.19188124	12.27110186	12.12558859	12.00070927	11.52593949	11.70247054
10.69297504	7.0045558	7.433982197	6.870961323	6.397913054	5.70647739	5.298751478	4.517792816	3.263669986
11.71113899	10.78461222	10.1207796	9.738989237	9.582390215	8.964981676	8.583655879	8.121761768	8.106948782
11.77583878	8.732585893	10.13005791	10.32721994	8.816034584	7.198831773	6.495477999	5.931592288	5.286540498
13.99129301	13.0352936	11.42917282	11.40523748	11.64797671	11.36105936	11.12883981	10.57853918	10.41509029
7.003562434	6.854294062	6.310858403	6.293533745	6.540037833	6.515647046	6.799798541	6.565238584	2.501258438
7.442887725	7.545382635	8.455923843	9.23709227	10.98121987	11.81389034	12.4346777	13.70737557	13.31266604
13.06286966	11.20363314	11.90327737	11.48470697	10.3728093	8.870046055	8.09320283	7.378616499	7.077138985
7.532426968	7.737865094	10.01421734	11.53474615	11.85446768	10.60351079	9.302539119	7.361091634	5.983351005
7.96876662	10.12467546	9.064531835	8.248514392	8.535889492	8.048664637	7.887475851	7.699011703	7.805897067
11.46465175	11.95855587	11.93139512	11.23946084	9.990220985	8.828606109	8.136166717	7.564721232	6.694579594
4.305642818	3.727723316	4.794811855	3.730507007	4.036529165	5.2821731	5.425193442	4.882602505	4.902263137
13.20208651	12.99705321	12.66623798	13.03117746	12.81040916	12.01301449	11.23797092	11.07335877	10.91785816
10.270707	12.35514264	13.03995362	13.115074	12.86903904	12.28643934	12.10137285	11.70816438	10.84063937
15.98434861	15.38555202	14.91913828	15.22086898	15.05262255	14.18207355	13.8882929	13.41795279	13.46263584
15.55886866	12.8864363	9.645800642	8.969951013	8.627894486	8.469087569	8.294184318	7.703033335	7.496983606
14.73919543	12.89734871	10.0555782	11.74593405	12.60996897	13.03383576	13.05002372	13.17826651	13.7356607
9.209834603	10.19018514	12.52886475	12.89444113	12.68048843	12.32115546	12.29631325	12.10063843	12.20661402
11.26631331	12.20925479	12.50193309	11.90813677	11.69803945	11.38646459	11.28255924	10.80250994	10.67862126
12.84237269	11.97735943	11.40324634	11.27893623	11.48077738	11.16360739	10.87761869	10.33616879	10.2148015
8.685333438	8.981991387	10.13381925	10.28950069	10.19331892	10.38350092	10.32834431	10.24574209	9.980755664
2.801493103	3.469006814	5.480355138	5.220517607	4.167700246	4.681980179	4.656344266	4.474547839	2.798615661
7.204303809	8.555338022	9.062222921	8.739729327	8.567681424	8.193527416	8.146478457	7.705477754	7.169688673
8.093551492	11.0932151	10.20874188	10.13075817	9.534201374	8.937233395	8.557474391	8.592654758	8.292061726
8.67450936	9.424671933	10.76284311	10.98107332	11.19661759	10.61390045	9.981999414	9.204614788	8.797683897
12.01307875	10.29289632	9.784833796	9.772970575	9.799720554	9.415330636	9.366862715	9.03088224	8.833878878
4.94617465	4.844244811	6.188942609	6.862294729	7.319180736	7.104589362	6.929276932	6.396061082	5.873474606
9.594556014	12.8447429	10.36118265	10.73942346	10.71346401	10.06792686	9.33073514	8.858029445	8.330417676
12.66842659	12.2741822	10.98650253	11.16735841	11.60481388	11.42721107	11.08936239	10.38355239	10.19307645
7.541741679	7.369971986	8.061690167	8.783773437	8.497967612	8.451711277	8.388711438	7.870162092	7.09283931
6.241184741	6.250658988	7.21702231	7.897000207	9.750329524	10.0127325	10.60957092	9.587008949	8.351086204
5.487378237	5.925034864	8.493008121	8.900201731	9.362748121	9.29992312	8.983789282	8.401460922	7.847676216
12.77845298	12.37049657	11.31465799	11.47809296	11.71637155	11.45644419	11.25215873	10.87126021	10.87503655
6.944011362	7.473231648	9.964512634	10.007564	10.1455349	9.797302359	9.610369302	8.962303837	8.737420409
12.76005549	9.540780991	9.759530292	9.7906459	9.962529085	9.850479658	9.877973259	9.428757554	9.108581769
12.70746515	11.14695152	8.668643159	9.688443747	11.09177252	11.16405764	11.30018267	10.79870484	10.77569438
13.92940768	11.56320821	12.16706921	12.34696455	11.92633443	11.38223933	11.26679245	10.41381622	9.855036483
12.03004089	11.28915843	11.04092879	11.0410734	10.91505777	10.34110359	10.02240504	9.42419874	9.326941475
12.83717228	12.62832838	12.17565282	12.1982141	12.41135231	12.01479973	11.82014532	11.41460033	11.36451589
11.90892791	8.676297439	8.786333685	8.492395871	8.165306908	7.710844888	7.770753481	7.158215433	5.630410271
13.46061912	13.05890161	13.00981769	12.59994166	11.31584042	9.717139092	9.243923067	8.774802486	8.869564962
5.977592628	5.560500007	6.444626645	7.045606748	7.803416857	8.807621765	9.625178928	10.57980829	11.71740531
8.601654613	9.982067125	12.46139666	11.14515605	10.32080913	9.304127077	8.918446685	7.901846556	7.51969637
7.127028634	7.781654137	9.555907173	10.35371779	9.869213569	9.360701645	8.85881406	8.273899667	8.021373692
11.55273098	11.46538273	11.7615192	11.9227422	11.62400992	10.89298803	10.69499246	10.13324411	10.14178344
2.455872592	2.239134034	2.465103248	3.13334283	5.328447055	6.620891296	6.729790848	6.730595018	2.877966612
5.874257715	6.2910131	7.626436423	8.443177248	8.920690207	8.585988281	8.225667161	7.983850473	6.839924962
12.59755216	11.9578488	10.98804182	11.93750998	12.09972711	11.864562	11.6437421	11.72743182	11.76290284
13.04868183	12.28008985	11.17387656	10.92957318	10.46544014	9.906364032	9.805549922	9.357640691	9.437479065
7.069688152	8.47264051	9.050248862	6.817172786	6.325051785	6.629313218	7.008458465	6.977290257	6.72277786
12.28323651	11.60142076	9.932151201	10.1015887	10.28052206	10.18287682	10.10301905	9.601423439	9.932832038
8.535536703	10.7200909	11.86190338	11.49917818	10.08166562	9.099912706	8.77877723	8.493809506	8.494416723
11.12232117	8.268069816	7.345362494	7.589922245	7.906688139	7.920639159	7.961620535	7.625908424	7.416586478
12.54697566	12.14159527	11.6898289	10.74992469	10.16905635	9.540447585	9.495259478	9.790052506	9.61942984
12.52785511	11.42869235	10.69314	10.58577184	10.85042403	10.62308126	10.65256423	10.407776	10.49075037
6.610692373	6.54687434	7.5433606	8.224407009	8.669234784	9.06762464	8.580611592	9.275036054	10.43593518
15.98470462	13.85627302	11.27923991	10.69558893	9.913618592	9.927130257	9.918952361	9.634087591	9.841119349
2.097958991	1.854546807	2.219217123	2.47822666	2.81230412	3.776319539	5.794014347	5.12817526	3.686071387
13.75454672	12.92741356	10.90834228	9.631102848	9.215664539	9.617941238	9.931417642	9.540234786	9.24318355
12.2723642	11.40725857	12.50398812	12.74747466	11.88252794	10.4419262	9.693378264	9.163335738	8.9910687
12.43810073	11.61157158	11.5365409	11.2100804	10.89698382	10.10189785	9.750959359	9.040266651	8.497719948
14.07188988	12.55992123	11.75555225	11.057389	10.81138298	10.29962005	9.903707646	9.549060238	9.481939914
10.00762161	12.58248213	12.94870111	12.53391885	11.33936927	10.46266928	9.865749122	9.473050858	8.901981113
9.197163903	5.879562738	5.625402607	6.13029841	7.016714587	8.753546645	9.947667078	10.41184702	10.52442365
12.99834337	12.54086889	11.72083017	11.8879683	12.40966911	12.22578265	12.09429623	12.17517568	12.39348941
11.78864706	11.16173276	10.57571142	10.66346877	10.95208883	10.94477314	10.61347464	10.07047537	10.22348799
7.106082042	9.949846686	6.547072543	6.855390815	6.505224177	5.967109079	5.765612317	5.92431071	4.869778817
8.945164475	10.31138192	11.53088818	12.20793514	11.79310203	10.83968084	10.22594882	9.36833555	8.710180871
4.306551362	3.048174645	2.416788472	2.816023527	2.450593357	2.550541799	2.280052105	2.69790644	2.351521716
8.312695992	9.90527193	10.67352117	10.75605364	10.12130712	9.609638372	9.580906417	8.455784471	7.528098437
6.255158039	6.43154252	7.456981668	8.066757073	9.617864121	10.10731989	10.21052357	9.928790059	10.03049425
12.79666418	12.91682487	13.00369696	12.79028161	12.72483866	12.32081409	12.04052778	11.63091087	11.49450366
5.493749237	6.034691092	6.503086244	7.005904531	9.581042119	10.05339515	9.94792404	9.77978888	9.930981816
13.3104231	10.71364244	7.493782972	7.847345765	9.59534559	11.83489844	11.911604	10.23333251	8.229005331
12.88304879	12.33928001	10.73191203	11.23619468	12.0407759	11.87534654	11.12421455	10.4471996	10.55326589
12.55066508	10.58676645	10.80383946	11.16561957	10.87939779	10.17451124	10.01496075	9.487475858	9.633880112
12.53028777	10.02163132	8.63413343	9.871456467	10.23747959	9.781161413	9.638889868	9.389051455	9.421167871
11.64541043	10.20253971	9.984087461	9.240088526	9.05841441	8.169694988	7.810732719	6.833902973	6.071392848
10.55517767	9.853700865	8.519975551	8.93643799	9.929628389	11.0485123	10.98580936	10.43039556	10.0276443
2.439419523	2.72565716	2.743863776	3.340994776	3.747307459	4.786548337	5.941470396	7.336293436	7.658694004
13.96608484	13.10854281	12.00582367	12.07868203	12.51298936	12.48529032	12.40502616	12.32906349	12.59293052
5.4901165	6.02569202	6.592330669	9.06283322	10.28434138	9.992652968	9.939815194	9.3235268	8.507745855
13.36534293	12.39382034	12.04475625	11.52127007	10.93342609	10.12958596	9.894699149	9.256280482	8.918293554
14.02552094	14.20051711	12.96924206	12.24384173	12.35086477	12.09618485	11.80883945	11.41020926	11.07230528
12.29684363	11.77053023	10.33539805	10.3109197	10.52254065	10.06951586	9.714458132	9.05012005	8.501035386
10.53596456	7.744005909	4.005394944	3.824755486	3.744030776	3.586364639	3.570880879	3.522856338	2.50895168
6.36004919	9.029293564	9.134362997	9.289872806	9.196229939	9.301544944	8.99126624	8.725508581	8.007505293
13.04648353	10.87323676	11.21548759	11.10223888	10.83835828	10.6518072	10.63838511	10.30848723	10.27260328
10.91335306	12.05603088	14.19882092	14.5074674	14.24314684	12.6170594	11.54637639	10.49752978	8.832409587
11.55205954	11.26153984	10.57931166	10.49560759	10.38085605	9.952064418	9.816437801	9.411487366	9.604288466
11.23543095	8.710468035	7.612149307	7.792780771	7.662128652	7.072226372	6.927090602	6.59191637	6.238786216
9.24497104	8.708266148	7.549531224	7.522923513	7.701821924	7.00874719	6.817410773	6.680346049	2.945662309
6.51345243	6.402828111	7.38689005	9.393006148	10.16600457	9.535003771	9.841627445	9.469050121	9.61542884
5.602464535	6.47824051	8.414601318	8.805567373	9.430218841	8.482920802	7.774628804	7.557669428	6.59083319
13.1403089	12.73302802	12.14714777	12.46925628	12.7819741	12.51167393	12.32070019	11.86491111	11.72640315
6.726492263	6.351825953	6.630302639	7.402638306	7.549971014	8.553022116	8.496089437	7.905525164	7.413346684
7.524938031	10.2442596	9.756220963	8.977644937	8.391605107	7.928060446	7.348918401	6.282726954	5.908449215
6.328154053	8.265508952	8.753451867	7.996030712	9.045797281	9.042703612	9.612220385	9.363108047	8.735921678
7.525602724	8.522353179	11.4624774	11.46069732	8.870655304	6.279950217	6.391676375	6.382807338	6.112983335
6.7598487	6.404161544	6.617575137	7.272193087	7.908767671	8.369158647	8.768992638	9.487582508	8.728071383
8.083433054	8.620592924	10.02965664	10.95911882	11.47888949	11.4795369	10.57144831	9.641407484	9.013468363
12.63014323	12.18305648	11.80715658	12.03091492	12.12836068	12.06430516	11.96296017	11.6278395	11.66395101
12.54418358	10.83962772	10.48098148	10.72389823	10.76024485	10.58456236	10.73900845	11.19720354	10.39529572
12.62955822	11.58466047	11.24954995	11.40761436	11.21021961	10.52904237	10.21643482	9.66923556	9.188582135
12.78576934	10.40717373	10.40957847	10.646248	10.9889244	10.71074077	10.58393328	10.33421842	10.42808464
14.13700229	13.30379218	13.27071835	13.93295155	14.79568655	15.10628968	15.2157117	14.51274954	13.62639609
9.381709434	9.6860297	12.17199655	12.75963513	12.66353364	12.17543103	11.83206875	11.50166634	11.09702316
13.68058026	12.21876884	12.59951439	12.752561	12.72886592	12.44098196	12.23384575	11.70543651	11.36149161
11.19637418	10.68259897	10.19223449	10.3843851	10.53691002	10.13931869	9.8986515	9.406661851	9.258792176
4.820979075	6.455120084	5.594293587	6.413409005	8.746560451	11.61356353	9.728001315	6.977171626	4.927887861
6.086448574	6.90055538	8.103222375	9.411826013	9.421143807	8.536193536	8.213262425	8.403332421	8.510180421
10.61457818	10.67134998	10.66250642	10.90304778	10.59113731	9.914980581	9.459739695	8.607047709	7.817738062
4.396520467	4.422945548	4.74680932	6.373269127	7.319879354	8.069474434	8.220819579	7.88160743	7.138393037
6.31227672	7.223554144	8.486622666	7.680703051	7.370792764	6.487582058	5.974634733	5.606625862	5.018264884
13.95463966	11.89582019	12.39053049	11.11424345	10.14266119	9.23242109	9.127771709	8.705723959	7.999015429
14.63392625	13.5475626	12.00818028	12.18598748	11.7704862	11.32287743	11.05342606	10.32507313	9.983449379
10.83831692	9.190177049	9.113601926	9.384451514	9.742634907	9.5493691	9.371567045	8.880952566	8.774246591
12.71712545	10.59509172	11.45365015	11.10141745	10.45387009	10.07041231	10.23770678	9.819642943	9.369994956
5.4860391	6.856226531	7.743415524	8.64110367	9.573946485	9.22265941	9.187772742	7.848433572	6.171516567
11.41673078	9.108138481	8.832242002	8.546913694	8.151123468	7.724521376	7.803159142	7.57275629	7.783960179
4.972845506	7.116763773	8.047144178	8.091559911	9.125194111	10.77572219	13.0288744	12.20998851	9.502154045
11.59457935	6.767588262	4.02855931	4.376867201	4.835164514	5.808666525	6.429625985	7.605005789	7.762900287
12.57737171	11.03604473	11.25895034	10.64948293	10.39896087	10.30635277	10.49430779	10.0195258	9.902745992
13.60852071	12.38552109	11.27085657	11.47029989	11.82493544	11.59240522	11.71101385	11.53375298	11.55544885
7.992731463	9.875834961	10.82035819	9.90022699	9.136816439	8.322984084	7.538789317	6.841194248	5.783483482
7.80360097	9.057847023	11.3603458	10.78130093	10.14107634	9.450676218	8.797446457	7.682211792	6.151419127
11.98571311	9.134350503	10.58311018	10.02950883	10.67589017	11.36665555	11.12240731	9.944623619	9.274197751
7.919251382	8.378104522	9.997749455	10.34886472	11.21329799	11.96250095	11.78168252	11.07503018	10.60715256
9.820337291	8.665456547	8.539827635	9.881285152	10.69753511	10.30515692	10.58342625	9.858470294	8.742437211
14.04881651	13.12454733	12.51103208	12.52951373	11.6607169	10.62044937	10.34073424	9.710351376	9.140326067
10.84572422	10.99594261	9.892528107	9.844166687	9.837395357	9.283137439	8.951410041	8.582271913	8.562835033
9.094508013	7.920223279	8.742160662	9.91315334	10.49666942	10.10120509	10.00513902	9.741296903	10.91901662
11.75953845	11.39866364	10.5498679	10.47376153	10.50396285	9.984732007	9.696100911	9.044608462	8.982870856
8.628837694	10.96651945	11.71302275	10.65003484	10.48994092	9.594517193	9.014946104	8.008031725	7.383214492
11.25124122	9.735436524	9.623142764	9.572444118	9.815330324	10.02874227	10.34995428	10.30503252	10.36463477
9.823640677	9.28720622	9.898509679	10.50954101	10.80401615	10.88288802	11.60856454	11.00022651	10.76348504
7.590913234	7.89997364	9.630115331	10.01275436	9.719424018	9.110149261	8.701118907	8.269900977	7.848306101
9.190165165	12.24637579	11.7523973	11.16913075	10.49872485	10.18734767	10.31175231	10.70082825	10.89344412
12.39110569	9.851993825	9.809152043	9.990990945	10.10789475	10.11234786	9.96426523	9.372320748	9.274434825
11.83741837	7.701294609	5.02281011	5.105598403	5.475438385	5.737182678	6.275250076	6.809652289	7.929393753
12.44976024	13.00159037	14.24088477	13.9607975	13.45754377	12.80822728	12.44011809	11.55827952	11.38177791
11.67093446	8.572705523	5.900472305	6.142647035	7.000768561	7.70674985	8.217030493	7.939389307	6.753345547
11.20430029	10.80298557	9.774348005	9.668287757	10.18064546	10.03841531	9.648995813	8.953123117	9.084391188
7.235133504	8.14201275	8.554214463	9.825895193	9.903688851	8.507125396	8.630563816	7.915031799	7.346821635
12.02870845	9.535965439	6.358338592	6.163606875	6.928479487	7.387223246	7.623982372	7.243533192	6.613925868
6.734530091	8.501799371	9.592645867	9.401251864	8.938528707	8.075062011	7.647352668	7.044477082	5.717467772
3.743560188	3.635634216	5.676119675	7.167640756	7.956695617	7.003192157	6.728708753	6.088029926	5.156438943
6.491570644	5.726858073	5.915997655	6.727965723	8.238541645	8.800583013	8.811681781	7.783374919	7.04258676
15.88806871	15.85741021	16.08145411	16.08031429	16.11030008	15.77405072	15.91289532	15.72577477	15.76377606
9.989541755	9.48334729	9.006113303	9.134030715	10.3780145	8.801134112	8.454600408	7.998857966	7.546546794
12.91083611	12.42593326	11.28943547	11.44096851	11.4209775	10.93439503	10.81783529	10.50013818	10.45442093
12.69945981	11.12330348	10.47211916	10.44603373	10.81650019	11.27473329	11.68217378	11.77947297	11.9796128
9.559195727	9.916302628	11.61885909	11.39417664	11.24467505	10.89129454	10.88456562	9.91655706	9.122721323
12.1523701	12.1403922	11.78488072	11.77774947	11.30348567	10.29971615	9.906266624	9.443493442	9.336701326
7.186020493	8.537942345	10.22092642	10.70322883	10.68333792	10.48410895	10.33043773	10.07809783	9.329396046
7.242690285	6.286067875	7.644858103	10.1220731	10.85115893	8.894977094	8.620705657	9.65749624	10.42849328
13.0139245	12.76490464	12.39353195	12.17701401	12.45184597	12.59656579	12.56856405	12.46501901	12.55610279
10.78209426	8.925905383	11.11054313	10.60132908	10.40147172	10.51200234	10.53991785	10.0383237	10.58260127
12.87732351	11.09982425	10.33994795	10.26461295	10.63117107	10.55430892	10.58379897	10.41686904	10.74585224
10.54035597	9.543016673	8.655134266	8.780253476	8.668654084	8.098676938	7.652724219	7.383395661	7.409638839
7.286386143	7.241950961	8.87301244	11.34184781	11.45364543	10.07638043	9.258653983	7.876202989	7.005155608
7.775603238	8.670831794	10.636579	11.31160382	11.04219063	10.51269133	10.1559539	9.64765023	9.419461106
7.165213504	6.754392216	6.563077323	6.81968296	6.805937352	6.950922211	7.339399835	8.150463164	8.029077338
13.68198846	12.78636844	12.53338572	12.04058464	11.50184638	10.6282622	10.26903553	9.601299556	9.065430069
2.438841276	2.146124439	2.203023124	2.381640218	3.221337398	3.995761112	5.041306716	6.21087539	5.060406994
13.61114812	13.09566099	12.82865402	12.06343715	11.43863858	11.17681758	10.96019784	10.58202048	10.03147629
7.855896812	8.581348441	11.81777837	9.709368819	7.486469393	7.07604189	7.016643567	6.02491858	4.931105161
2.227546628	2.969220934	3.081671778	3.844997628	5.934339326	6.997654386	7.585188939	8.242939612	8.287880213
11.88373388	11.26047858	10.97314736	10.74075435	10.68392779	10.04674897	9.452663316	8.759502224	7.965092569
7.255015602	11.00823564	9.082966443	9.273024295	5.537132947	2.832883671	3.13863778	3.104840147	2.63279567
11.8008552	11.02284802	11.5247191	11.4133187	12.39237226	12.64373929	12.60610049	11.94991462	11.83025838
6.24221859	6.032980146	5.782538157	6.681470229	7.916942623	9.021655431	8.508301592	6.741000828	6.572866448
13.57047199	11.27195437	8.965651199	8.339275525	10.13189193	10.819071	11.05719194	11.18427647	10.71006028
8.860962104	8.144242144	7.887606871	9.532449327	9.361058493	8.812056136	8.442397119	8.242256808	7.696077983
7.421031386	9.275239702	8.825299319	9.016617409	9.949603173	9.359094431	9.204684854	9.064793748	9.18360258
12.70482063	12.21013531	11.95295045	11.87040697	11.76240143	11.00612616	10.5640801	10.04891395	9.838671557
11.82555936	10.61126687	9.794134077	9.532574491	9.091444784	8.413050876	7.966397548	7.310685036	7.028700866
11.04757825	12.81544969	12.75268385	12.04525249	10.13139362	10.21209253	10.06368441	11.00713429	11.15921645
12.02637956	9.440097188	9.222812935	9.922702773	9.703541865	9.293882064	9.08065626	8.662609036	8.519266373
9.726999633	10.83228349	12.76885783	13.04057032	12.85482391	12.34260671	12.12725778	11.69619038	11.56598368
6.372907424	5.194878145	6.610703169	8.247725434	9.707332829	8.542675085	7.675670893	8.072977755	8.920049666
13.59055117	12.7990653	11.42814427	11.28564319	11.17802971	10.93259125	10.63544393	9.954026727	9.665222101
13.58545147	13.49790882	13.6666769	13.49144861	13.30409602	12.71867699	12.36636239	11.59308058	11.45421433
11.67322929	8.540318327	8.752402733	10.74193009	10.84664059	9.37521299	8.206807076	7.29815804	6.038189962
13.75062792	12.91042971	10.41941298	10.17253074	10.51278489	10.33021968	10.30096917	9.937508216	9.913966344
10.96582866	9.351200432	9.645011383	10.14004205	10.32011975	9.639661445	9.241657886	8.491234643	6.960590295
5.778635652	6.636619497	8.00569092	8.326144871	8.081985906	7.317591054	6.963820337	6.780280665	6.892088337
12.87587727	11.26012801	10.57554465	10.67498697	10.73345632	10.72679168	10.75729056	10.31390141	10.0682034
8.330098629	11.37919859	10.78004703	9.926054	8.407371321	8.005593791	7.749583776	7.100198289	6.931932447
5.824856292	6.244908454	9.227626078	9.278573698	9.05809287	8.442519061	7.737671775	6.831381483	6.650777748
7.00079054	8.598362344	9.420253567	10.18138137	11.27644886	12.87035104	14.04550405	14.72856727	14.92961714
8.704346466	9.953348558	11.41191599	11.29941557	10.74656024	10.07557036	9.883051851	9.153049133	8.662595392
6.876228318	7.160823615	9.058123539	9.469103079	9.99078456	9.788120231	9.579019537	9.515075324	9.619091053
5.48368573	5.540673145	5.868001612	5.810397453	6.138932255	7.17611502	7.84403982	8.281723507	8.584372016
6.376627338	7.406770361	8.959623861	8.798673614	9.045772667	8.809460187	8.771219399	8.510157398	8.113700439
6.071988111	5.637667826	5.759416404	6.770735566	7.601279976	7.80034914	7.460762576	6.879095661	6.447645102
9.061542133	9.699157491	11.19476237	12.04890591	12.4434054	12.26002315	12.29647847	11.91140677	11.96483417
12.18366008	11.10376209	10.14101454	10.32426437	9.901758508	9.295442477	8.99165785	8.336421334	7.566095589
11.62842711	10.60249446	10.48377151	10.7771439	11.02393265	10.83303831	10.52798516	10.08745474	9.457244021
14.44028621	13.40593536	12.53244209	12.46977362	11.96976655	11.17334446	10.89197731	10.43985912	10.50615883
11.68603069	11.08069588	10.19210335	10.3835024	9.88947381	8.920954325	8.527716986	7.735462853	7.471902209
11.60740593	10.51971061	9.323607377	9.122058901	8.215867748	7.306833591	7.091026914	6.711342015	6.338172006
2.432434883	2.202939486	2.299660421	2.479655415	2.394433428	2.601959145	2.526088416	2.337015295	2.688282182
8.582706468	8.352065654	8.934931317	8.814661626	8.861664026	8.628816141	8.528145803	8.735688219	8.605649663
10.15297452	9.814898444	8.821897403	8.486685612	9.567635812	9.174258582	9.376338869	11.18499367	11.75078158
7.217908533	7.817809103	8.767156636	9.832701839	9.546848979	9.484475632	9.500025675	9.729441857	9.293206962
12.57625021	8.568644392	6.894430165	7.681395332	9.718050644	10.29220407	10.49083892	10.50513743	10.98969602
8.256546782	10.383983	10.95903672	10.69070512	10.7078993	10.49740797	9.949700184	8.944142143	8.698481831
12.63720688	12.10643817	11.31060479	10.93376606	11.26940071	11.63846204	11.54899051	11.26534655	11.21383983
12.37259101	8.458353119	8.132819654	8.299151706	9.96598582	11.93665581	11.69804134	8.034569685	6.968111706
6.82870318	6.334111981	6.190365525	6.514822853	6.948777017	6.714532413	6.780847368	7.739959714	8.888734562
5.37872546	5.705980854	6.045686647	6.717796514	8.208451292	9.771875865	10.23915717	10.74480207	10.58747966
5.758504536	5.085812645	5.288556941	5.673495473	6.36200377	6.451124134	7.639107532	8.775719801	7.149570328
5.526823932	5.285411788	5.289143832	5.44886097	5.504776015	5.653559971	5.73857198	7.045933677	8.168622895
12.46966447	10.68856025	12.16207646	12.09625652	11.66026156	10.7592566	10.35217774	9.362941603	9.023187996
8.630450219	10.32270138	11.2320852	11.74624893	12.5008598	10.47792878	7.436982104	5.677125618	4.181706445
15.59399829	11.74428714	8.207956953	8.186639494	8.674042264	9.620859975	9.734517217	8.625794731	9.148198781
3.424972673	3.541235446	3.315029495	3.656121079	3.83830299	4.296235459	4.77202722	5.65565437	5.892918205
6.391983909	10.50594329	4.517304117	3.823565348	3.762028344	3.568998005	3.821797909	3.527842665	3.083594086
5.149313486	8.23718297	2.884030822	2.277081647	2.418662867	2.470846887	2.34769337	2.337800378	2.588664404
12.95434868	12.63861293	12.50947548	12.80319776	12.69169379	12.26960116	11.95512166	11.50092034	11.56466625
5.409409521	5.017325724	6.812230461	6.933474476	7.731777265	7.170402099	6.90029007	6.184563265	3.212219952
14.88429998	13.60996658	14.72333706	14.36675846	14.28008835	13.55175386	13.03134775	12.55970952	12.59010234
15.42044011	10.52242046	8.181285048	8.045014271	8.260311241	8.095292653	7.804552814	7.382815093	7.062513323
15.40693992	15.22380598	14.95970775	14.28021231	13.8955233	13.44035331	13.24690171	12.80310154	12.69747351
11.63526098	10.84599364	9.232443137	9.045184623	9.368571509	9.615588697	9.789772616	9.689627852	9.321748453
12.97134246	11.81236828	11.71597282	11.62234689	11.31990058	11.07666876	11.00990619	11.24683273	11.23314607
11.89293974	11.89093245	12.22178526	12.09856084	11.85819188	11.01424224	10.58625262	9.913903693	9.75561426
12.81610562	9.954962491	10.83047809	10.60720901	10.61534105	10.33637944	10.38525447	9.978255474	9.937696702
10.23009372	11.46191891	12.57317294	13.84492695	15.22386557	16.03436952	16.91201308	17.45599255	17.35671652
11.86547861	8.75906885	9.069954827	9.269374117	9.084240048	8.102190324	7.886641393	8.042844689	8.277143014
11.8765262	9.027150215	7.790462206	8.993856297	9.32898578	8.977511013	8.871094822	8.567385441	8.449734862
12.55602406	10.61083747	10.34413234	10.53166077	10.38818885	10.10909368	9.965406173	9.686815834	9.109676665
12.72195785	12.62111548	11.9286446	12.17363568	12.367733	11.85563571	11.58301	11.29961345	11.18642457
15.88409994	15.6707875	15.69437178	15.69098762	15.91504327	15.60131795	15.19679419	15.06337829	14.95092377
12.90650418	11.27395404	9.259968212	8.991956084	9.358187712	9.209831893	9.05672807	8.787498302	8.953376357
11.5678325	9.954822639	8.105107257	7.930668601	7.846763069	7.17705779	6.982405857	6.545226572	6.006672511
5.375879546	6.23296375	6.704870592	7.778506433	9.302743516	10.39450316	11.17959787	10.16547004	10.25929426
11.93864621	11.16355258	9.81388319	10.07731092	10.35611744	9.649919655	9.196754721	8.601082746	8.460920559
10.19902819	10.21945966	11.04893571	11.19468169	11.27146874	10.95035691	10.78525773	10.55028263	10.63677742
11.86618213	11.1862741	10.39675094	10.78094516	11.24781943	10.90327403	10.88035314	10.67409872	10.55290069
11.35607447	11.2628481	12.66956628	12.99268811	13.26617573	12.98772389	13.54634754	15.16250871	15.68514539
3.214600711	2.396746447	2.435848486	2.9716377	4.202142334	3.382563565	3.109980013	2.673724889	2.835641949
12.19684044	11.38576732	10.13883952	9.972169666	10.05395041	9.612646345	9.418857944	8.9776596	9.16564539
13.35018652	12.47086367	11.77635836	11.84724903	11.69571052	11.31820081	11.03672374	10.67733867	10.74881405
11.58535722	11.25976847	10.83970162	10.98313206	10.86427519	10.42918182	10.35409971	9.888171957	9.655400869
7.612213586	7.743144033	10.76599991	9.31855708	9.319825002	10.24401648	11.31807884	12.56123548	12.4410827
12.48605368	12.04267048	11.93557061	11.93529392	12.43200158	13.90785435	14.30912093	14.37078091	14.86884238
13.26906891	13.04608425	12.94125138	12.67610287	13.02055226	13.12823165	13.36012038	13.2640909	13.64299174
4.801743299	5.231948476	5.178362682	5.95283518	7.939885207	8.892956101	9.683573876	9.17591693	8.50001983
11.73128043	10.03913624	6.570644866	7.335546976	8.896985473	9.920101517	10.2895242	11.16880416	11.61484542
11.02690247	8.969705451	8.870724675	8.929011491	8.813572416	8.373181158	7.952875303	7.406640531	7.14015045
11.25628762	10.65144091	10.58281936	10.04593581	9.782022554	9.20535582	9.050619692	8.550541423	8.186651742
11.428468	11.27318329	10.24640839	10.28363752	10.48441611	10.41456571	10.30135271	9.973218514	10.17854175
13.76616122	12.05407515	11.87409762	11.99466294	11.77268567	11.2613623	11.11029094	10.48229616	10.53550196
13.34743936	12.8846855	12.36968035	12.40096549	12.32665137	11.68585642	11.43562894	11.01898613	10.99140367
13.25962323	9.838363511	10.1178584	10.3610277	10.28826802	9.931372086	9.959533493	9.47351347	8.416415722
11.18282307	10.89881167	10.64842149	10.55436553	10.34828387	9.562280983	9.291396148	8.766151032	8.641964504
13.01001709	12.83548114	11.94329903	11.97434788	12.13699031	11.87683452	11.61063331	11.07523251	11.22214132
14.91118411	12.56416212	13.04101706	13.44151626	13.65176019	13.35259593	13.47829606	12.97026969	12.67618212
11.64354937	8.343991096	7.119011735	7.43819425	8.465672619	9.166426025	9.541978597	9.308031527	9.497845081
10.97048267	10.45470947	9.107448626	9.281613937	9.580246871	9.5100037	9.525133201	9.352435157	9.661789672
13.76718128	10.46793839	10.09693785	9.577403809	8.677795163	7.911780326	7.799034388	6.796703698	6.339965424
14.77092343	12.44834938	12.66755254	12.78109447	12.38149435	11.89342922	11.69479229	10.92276016	10.54131894
14.82808035	15.10895245	15.77073638	15.70441087	15.29989176	14.50934312	14.20765257	13.69257863	13.60465618
14.30622272	13.84109292	13.2603165	13.43639221	13.85361646	13.99332456	14.21874727	14.22237528	14.30290364
9.028045495	13.06483091	10.2802552	5.901927335	4.981989168	5.619064451	5.959243935	5.794223099	5.500957424
12.26943372	11.70302961	12.01617801	11.97429085	11.69097541	11.2386235	11.03323714	10.2695798	9.713206384
11.83477782	11.25160649	10.05850244	9.783079841	9.577406676	9.314693358	9.082448936	8.567365305	8.445975153
13.0201007	10.89707235	10.81012073	10.41068913	11.0726476	10.27427134	10.35841185	10.46447216	10.83664815
8.683046113	11.59289185	11.52041268	11.34541142	11.3615645	11.3681306	11.83321967	11.4310304	11.19332127
11.19970677	11.04874149	10.34576617	9.481519207	8.503742141	8.58819403	8.989498143	8.435874462	7.906308713
3.065053875	2.048699428	2.307917206	3.834612985	6.224711926	6.244980238	6.125109915	5.734426961	4.873947354
7.103194333	7.966331489	10.4643149	9.931592088	8.573460241	6.70376124	5.79219961	5.355918913	4.854652118
8.87320443	8.619321843	9.642497751	10.61570207	11.02038223	9.88175821	9.069434508	8.523191684	8.810109311
5.48052094	5.987480432	6.526842434	6.193936433	6.78623556	7.709331493	10.6286608	9.939442637	5.934446565
6.446526604	6.739185589	6.900862403	8.967059393	10.04325292	10.18947991	9.88748183	5.094363683	4.248177272
12.14073351	9.427603803	9.944697188	9.650437045	10.02125399	10.68717637	11.22572193	10.05958391	9.627540297
11.90720064	10.78188731	9.573206921	9.734676514	9.926332664	9.489250927	9.16660019	8.486754568	8.194720647
5.084639778	5.597662776	5.957658842	6.067237405	7.824977408	9.541242845	10.06120923	9.701087525	9.292421049
12.49199462	11.34339917	11.30998398	11.6033237	11.92898322	11.69070114	11.75759098	11.33630638	11.14950059
10.76626187	10.70110608	10.90832679	10.85657379	10.56909306	9.419981796	8.975362886	8.332656486	8.160049886
11.1681429	9.839967849	9.554050204	9.300939169	9.630072009	9.394018096	8.930032994	8.395158974	8.370653641
3.894680228	5.386395823	5.727451927	6.358114811	8.02205892	9.974502322	10.39100213	10.70174482	10.88768372
5.362855901	4.898800498	6.082912286	6.062041913	6.734561428	7.975444648	8.663700605	9.065434077	10.02140446
4.452022552	4.447154481	3.839032372	4.21645881	4.497600509	5.80137273	6.494448649	6.763881778	6.787007628
14.79363309	14.43023469	13.76509007	13.7746669	13.91219886	13.5247277	13.39457062	13.35924745	13.53774961
1.897777582	1.740789546	1.905292548	2.193893542	2.431624965	4.062027982	5.110875583	6.283739635	4.086404544
7.916722548	7.242186159	7.453453223	7.587778301	8.258699093	9.009848952	9.259451585	9.442816094	9.276279598
13.04286004	9.794944378	8.807610281	8.667341916	8.101384685	7.597781764	7.44926995	7.875964474	6.994473604
8.222566685	7.782442436	8.327912693	9.079297215	9.777103146	10.22572774	10.7613886	13.28788736	14.5487254
14.30779285	14.06385001	12.55820687	12.49456332	12.69690949	12.09776899	11.67049139	11.14590997	11.255609
5.114662689	5.340900543	8.165906725	9.226156937	8.282111762	7.795402028	8.882393667	9.805258408	10.97600972
11.56000267	9.931957441	11.065492	10.84079992	10.68367535	10.37742591	10.37606051	9.830809444	9.237711416
12.23547171	9.162749311	11.00184223	10.55353482	9.893901885	9.065416798	8.688692453	8.319696906	8.027261937
4.474351977	5.57087608	5.962048069	6.31395098	7.634917728	9.425278446	9.903396379	10.04956179	10.27488794
11.81267547	11.62825818	11.70892208	11.90171755	11.71985326	11.24525039	10.99536989	10.36773372	10.13264718
10.94173906	10.63291076	11.05865168	10.78743314	10.90820451	10.45107757	10.25907887	9.516111925	4.464164963
5.797913	5.62453461	5.915532195	6.531073569	7.758336775	9.22550131	9.484281949	10.55879151	10.80596812
12.31419749	11.24829696	8.515733398	9.852865642	10.8308611	10.53854777	10.22876474	9.950018806	10.76193556
11.31900061	7.443479708	7.661925731	9.035811891	10.53450166	10.93257106	11.12331546	10.48501444	10.05159188
4.039748874	5.319235094	5.904245912	5.240427427	5.894718515	7.379159282	10.01823656	8.439261806	5.030322097
13.60054061	11.82627997	10.68127975	10.68128609	11.44598168	11.76703117	12.01623048	12.05053024	11.96348538
8.248014906	7.800452118	6.30468016	6.333579061	6.44640691	7.439730523	8.199499338	8.684872482	8.72319744
4.585878521	4.356485153	4.477978355	4.992740835	6.851100343	7.932680981	7.95792055	8.244945247	8.449318162
6.16481031	5.869715643	6.048358559	6.558198092	7.929535435	8.891622444	9.591137155	10.74851476	11.19570188
11.15187457	10.99747133	10.6230932	10.55084268	10.80494807	9.986865401	9.769803877	9.374347699	9.62390294
7.953593238	8.52450715	9.729020465	10.07037596	10.36228167	12.10357248	13.52836587	15.09737605	13.35865898
13.48068808	13.46890248	13.51143933	13.75389738	13.57421005	13.0468171	12.72905281	12.03056151	11.78386897
13.60069635	12.83672369	10.94297605	11.32284727	11.44456275	11.25651945	11.74756883	12.40179287	12.61494998
6.942440909	8.113280397	9.157379514	9.927672329	10.54039299	12.36359988	13.32914922	13.47320357	13.55552384
12.1914932	9.067329371	8.934245684	9.133267336	9.548587013	9.704711916	9.790655924	9.369630668	9.280843879
12.09758872	11.79919135	11.21314661	11.01204202	11.25798568	11.32730821	11.30689568	11.02975521	11.16868758
11.73251655	10.83152008	9.066094678	9.577884077	10.22812638	10.44512371	10.68276961	10.57988356	10.98036038
8.912357986	8.98949586	9.279702629	9.38670572	9.421625826	9.023871244	8.678045612	8.100037076	7.585782416
13.94576339	12.11042123	11.94213427	11.6096451	11.26776045	10.79093226	10.5384327	9.908444598	9.534845727
4.606772731	5.418243446	6.102337112	7.117588811	9.249464686	9.988073891	10.57445259	11.06153284	10.91170239
15.08720785	14.56357324	14.00477267	13.51219441	13.48235975	13.71533397	13.92653629	13.8787002	14.1407913
12.19521616	12.08201277	11.51650871	11.94574041	12.46424915	12.62088574	12.70726949	12.29847821	12.14675005
11.3943174	11.14884673	10.90922418	10.15696122	9.381315621	8.577704018	7.905793158	7.275272923	6.913956121
11.49685261	8.494278519	6.256932158	6.681576116	7.735436858	7.976617896	8.321825793	8.075448531	7.861358077
8.505509747	8.812235085	9.499267389	10.50223827	10.80071793	10.28738548	10.09196306	9.441423943	9.108159169
14.41729535	13.04406473	13.15929377	12.8451633	13.45106147	13.60885686	13.45348517	13.38745588	13.533611
7.633759766	6.677151255	5.510141357	5.709727869	7.300693282	9.779105889	10.35626885	7.64735123	6.598922039
4.34161025	3.694899378	4.772598217	6.55755551	7.871905062	7.02838471	7.572892521	9.203467804	9.814094799
6.929111803	10.97733549	5.162641173	4.804594582	4.373790309	3.777376235	3.465481052	3.336572891	2.736007856
5.522945717	6.57349803	6.456070048	7.012407611	7.314228961	9.119394041	9.541812943	11.78389741	10.61025946
6.96461549	6.249080707	5.458128934	6.023119033	8.030753164	10.14311589	9.982783754	8.218218047	7.645630022
5.188135479	5.797966164	6.486329706	6.813519736	7.087460799	8.02575516	10.80875996	10.68933129	6.751218531
16.11466151	14.11179444	14.08114154	13.91428735	13.40509472	12.73817512	12.41787324	11.74502458	11.4246202
10.99223712	10.5316725	10.83833458	10.32178292	10.1654721	9.461051948	9.534211271	9.96107785	9.103128354
13.04891568	12.80096362	12.62174951	12.87540851	13.19509365	13.19454455	13.08732746	12.49686691	12.04599227
11.81269576	8.413804485	8.768984039	8.369116793	8.991950359	9.186146663	9.30695293	9.01759638	7.558158391
4.261080774	4.146386682	5.031810391	5.803610481	5.903943374	7.400897626	8.175454058	10.0190822	7.955371433
12.34717657	10.54683511	8.770128167	9.769005024	10.55032533	10.38376216	10.5472868	10.26744825	10.13342431
11.46357444	12.22686099	14.05405802	14.36147156	13.65453272	12.6882561	11.40441554	9.269189836	8.231919484
8.345689041	8.950330602	11.0595935	11.41537477	11.44753075	11.39638094	11.67167899	12.19493578	12.35715859
9.820382184	7.620879313	7.024912186	7.643477516	9.991805138	10.44861514	11.17068855	10.23566926	8.185072937
12.27025305	11.52392021	10.22278542	10.45793021	10.92684877	10.90379371	10.84778719	10.67896833	10.85555472
13.4403585	8.141559187	6.898121913	7.595801271	8.659119869	8.835432868	9.453898704	9.359113689	8.786412876
8.160513443	9.973903743	11.28633649	11.17664054	10.73315078	10.49895642	10.41752477	10.5286161	10.4234763
13.99188561	13.73172434	13.68826087	13.61241831	13.55344364	12.96344291	12.66941499	12.22545276	12.37388302
11.26567393	9.201481389	8.547295097	9.633951252	9.941944078	10.09379679	10.22449818	9.709268207	8.906477531
11.64057175	10.26164633	9.069553325	9.53329619	10.71822993	11.46581051	12.55473528	12.11256587	12.54607972
5.985434791	6.866293372	7.194102012	8.970947109	10.76563184	11.46881952	11.5118846	10.84609538	10.27079913
6.634475805	6.572873504	6.674221119	7.207934233	7.880256638	9.405706825	10.09503748	10.51479634	10.18137264
3.084429825	2.957329975	2.953983224	3.56920448	4.435028516	4.653015436	4.145778827	3.615535079	2.734268105
13.6303992	13.2053066	11.88201138	11.93539868	12.44646654	12.60809368	12.55966309	11.9005995	11.67588976
7.592064163	11.48074575	4.689055174	4.731594709	4.510107425	4.442017576	4.507269826	4.727216171	3.978997512
8.810050419	9.968916783	11.05586763	12.29507328	13.30664205	13.68214158	13.7760161	12.91485114	12.71256417
12.88983888	12.26794735	10.33730623	10.06340952	9.780203774	9.453438831	9.298573918	8.81175157	8.755313882
2.121556966	3.442373365	3.570348643	3.203957464	4.337425348	6.552456774	8.816615765	5.814685024	2.529521316
3.122557646	4.189164274	5.009496001	5.948978068	7.37795752	8.511907687	9.343851186	10.52184702	11.0439896
14.02522621	13.68321832	12.77674263	12.66131105	12.88114443	12.46555281	12.24684757	11.81427463	11.8728592
13.3985322	11.4948368	11.26867984	11.90549102	12.44129653	12.05783985	11.5123885	10.51515955	9.712269695
4.000678037	3.825844048	3.838317625	4.227791417	5.245769788	7.320579587	7.732899941	7.212881222	6.851765602
11.88674176	11.75890989	11.21178308	11.26357023	11.02251807	10.17104917	9.604605123	9.021443464	8.68100357
6.56375794	7.476539863	8.681779632	9.729878789	10.60589868	11.26287713	11.73353037	12.04201759	12.46408917
13.70938565	13.17461906	12.42074467	12.37960174	12.83073481	12.79342898	12.8441075	12.61981671	12.88392571
11.33498665	10.8433285	9.479724101	9.282792252	9.13919761	8.909664501	9.059870841	8.999478567	9.087477168
8.506089281	7.968681766	8.664421822	9.019566357	10.48930184	11.1807889	11.40979491	9.801923518	7.517806908
11.96906261	11.20469515	10.53146105	10.77259896	10.95586773	10.66624591	10.37073899	9.78998467	9.861110807
8.01338243	6.03269874	4.684071673	4.736489616	6.136763417	7.301487051	7.773999683	7.22086142	6.668863021
11.3631656	15.73844356	7.372796649	5.91099555	6.420924301	6.41247969	5.966715387	6.031243306	5.147779287
10.33062099	10.1057159	10.13102485	10.11766335	10.08575009	9.647719945	9.66435242	9.396039876	9.565603631
12.64312298	10.55242215	11.84959097	11.97085557	11.92264245	11.45826081	11.20503501	10.53989663	10.18475234
12.77383215	10.71522127	11.0950833	11.57438413	11.30522664	10.69264509	10.77621855	9.766217553	8.962031325
13.1965132	12.48083329	11.36625756	11.43315013	11.79798802	11.80910474	11.89839532	11.66395486	11.93081442
11.01714183	10.66933418	10.1519954	10.11474336	10.1885799	9.854796012	9.619702325	9.116463672	8.963917809
9.290333753	9.970419388	11.71178137	12.30297213	12.78267067	12.62654146	12.52263018	11.96018878	11.56175199
8.743281761	13.02090473	8.436976617	6.024366332	4.905658322	5.021764856	4.444787675	4.672941012	3.338268704
12.33509302	11.50150251	10.6802679	10.56543675	10.25472528	9.631450421	9.266882764	8.968925105	9.19367524
13.46902306	11.90242397	9.653932412	10.60561068	11.98560824	12.30178338	12.40864704	11.67603742	11.20090596
13.79192786	13.64437856	13.27558249	13.14004871	13.1289372	12.6393586	12.39762557	11.93400314	11.77385167
14.08096516	11.02263545	7.074342714	6.598030759	7.1601441	7.28667933	7.788324111	7.963276982	8.138509269
14.1805971	13.97072755	13.54701675	12.82607189	12.15526904	11.249318	10.93132648	10.3172599	10.04194978
15.14948909	12.33767457	8.735974458	8.564726301	8.278133069	7.867332987	7.580132516	7.026358326	6.810171272
13.80211969	13.30090711	11.88935025	11.97606885	12.83067396	13.19442501	13.3764276	13.28158856	13.440654
4.946014191	4.505645204	4.054891815	4.425950399	4.963523659	6.182177611	6.647125438	6.754232901	6.789501796
12.94838202	10.30221875	11.06408455	10.88801475	10.89021775	10.4106227	10.37150983	9.94175585	9.677494164
10.85190166	10.23243383	8.980063747	9.162849016	9.500656425	9.100251452	9.098479068	8.96231567	8.794616089
8.312278175	9.579738281	10.38160111	11.55480375	13.01415898	14.25458992	14.94578813	14.47774492	13.95871949
13.2029946	13.01009044	12.74393323	12.5907886	12.55215152	11.63077751	11.19663728	10.52583315	10.11584014
12.05056929	10.54398321	9.889764733	9.917495917	9.896280309	9.457311997	9.352883011	8.845297324	8.689598452
5.566020752	5.359312601	5.134884155	5.439807479	6.024027671	7.93854228	8.666153065	8.562292847	7.965726825
11.32068327	10.61227823	9.827859268	9.694892953	9.114019673	8.375354027	8.048306347	7.43760254	6.216858659
12.53596568	11.16386783	9.7948826	9.75323828	9.770457926	9.049778602	8.752458175	8.396004495	8.610944433
5.96710776	5.833774346	6.360752113	7.719842999	9.856654563	9.325861314	8.91701401	8.285004453	8.233943259
7.624481532	8.537615085	8.722125735	9.124210166	11.74952964	13.24103275	13.47624126	11.44820406	7.813505046
4.016347244	3.415714823	3.426204727	4.006484915	5.17091976	6.447617265	7.512761452	8.177254087	8.244886356
12.23887291	10.32160411	8.654507096	9.277073026	10.48061255	10.8045851	10.9762824	10.54781591	10.5237628
13.48370376	11.59135179	11.21731628	10.08838455	9.395568957	8.811318437	8.77641639	8.239613757	8.145072586
13.44429075	10.30370695	11.60293249	11.73383822	11.19413366	10.29121551	10.19132024	9.600572521	9.694094349
11.66140277	10.2697724	9.145399829	9.172283366	9.415799078	9.190796116	9.309647321	9.228892881	9.219656478
13.35575279	12.52900488	11.72438983	12.16890567	12.1037895	12.14596934	11.54619254	10.97787312	10.90553415
4.414513369	5.304916671	5.822096056	5.802034811	6.636700216	7.979940375	11.12379511	9.169493765	6.523509972
12.55498903	12.21405197	10.65923969	10.54282172	10.91984356	10.83681876	10.60503304	10.53182886	10.32455372
11.60667537	10.05306316	8.450900355	8.986343248	9.545806253	9.391441668	9.161219643	8.439509666	7.93519439
12.42944921	11.83389827	10.67983238	10.42321773	10.27902844	10.09257753	10.028225	9.260132002	8.723601137
9.131342808	8.633814258	9.066801253	9.597555944	9.66184727	9.299206621	9.154154548	8.800209156	8.664281136
7.958549651	10.57814969	8.824146152	7.706466162	6.414087711	5.293409611	5.302982612	5.324291498	4.717666975
6.657126721	7.930787501	8.396307095	8.538592067	10.17310534	12.16843148	13.68640938	9.550821841	6.257229093
8.530501732	9.007536118	9.645671185	10.04868373	11.05014598	11.70702072	11.41506842	10.67227993	11.40646719
14.29752007	13.79131037	13.14276307	13.36556953	13.47538094	13.20632002	12.9326843	12.50395663	12.45146557
11.39187518	9.458959823	9.035785846	8.84971771	9.226674495	8.871969627	8.513314599	7.611909704	6.728101117
5.993024016	5.772380723	6.424369813	6.690270141	7.619550099	7.804132357	8.696705765	10.36613911	11.45977566
4.861531102	4.61100502	5.512062405	5.033350398	4.688845545	3.932504216	4.10392068	4.421861124	3.540878049
11.52345899	11.25733199	10.6123367	10.85769063	11.04583604	10.91568967	10.7632404	10.22600401	10.09418128
8.947963649	8.487915923	7.238503086	7.455228631	8.336683962	9.532559481	10.63083064	10.66818647	10.7986487
13.6478669	10.67217286	10.80976028	10.79073316	10.75551072	10.18849512	10.05527185	9.499486546	9.394587476
13.83996989	13.77841671	14.16754479	13.45082609	13.11970171	12.67237217	12.45391236	11.89881913	11.73546762
7.90579318	8.010521223	8.802738192	8.06679098	8.399344754	8.518495817	8.538022	8.134230663	7.007952271
6.645752674	6.901836131	7.572793657	8.055338487	9.647646496	10.892925	11.67080925	11.83477	11.95000521
6.622683804	7.711479613	9.262907608	9.454896347	10.31230411	10.84684862	11.87215661	12.29773497	12.64031358
12.84419525	12.55762174	12.09600115	12.02388367	12.21844435	11.97152811	11.71952762	11.31187682	11.25609263
2.566405051	2.545033416	2.669838376	3.006814879	4.559789298	6.255255867	6.549563996	6.13997768	5.599543748
5.702322712	5.572121201	5.180965521	5.54089119	5.562844884	5.563279743	5.810228895	6.046724276	5.34459695
6.519361029	7.318647403	8.221126113	9.203641901	10.93228085	11.89168765	12.48746909	12.63283587	13.04126979
9.705926216	14.00132395	5.891656327	5.494792153	5.473522527	5.104654118	4.493551137	4.129414615	3.142352381
12.69782806	12.49944828	12.14581411	12.25747954	12.33902956	11.85468681	11.62484275	10.96488552	10.91788649
10.87836135	10.2348758	9.073860622	8.942838396	8.720482956	8.244630939	7.968539322	7.392137038	7.061420024
10.45281016	10.14543164	9.542610714	10.02536672	10.87094545	9.874432216	9.672470305	9.647397738	9.071057593
12.21363265	10.86854634	11.20841047	11.14722398	10.75920347	10.33991695	10.03515417	9.589423994	9.749745463
5.427521593	5.753415084	6.283881494	8.959468354	8.843340523	8.771059049	8.479045757	8.112841151	8.878256932
13.33513217	12.76515378	12.33520226	12.44159335	12.3199274	11.66539231	11.45966399	11.14365882	11.13756452
7.30887981	6.929017642	6.567026755	6.742742494	6.812387182	6.770866541	6.930693212	6.700558852	5.857810629
11.54417856	10.49672808	11.17854264	10.45099414	10.17167119	9.806354927	9.664808009	9.070344739	9.01078584
11.94142295	16.2950136	6.787203242	4.267922006	5.623676275	5.920264588	4.898260687	5.476968698	3.661986166
12.3650115	10.75896493	9.568349223	9.07883437	8.531123224	7.839653704	7.533353302	6.59350311	6.243755694
4.841250627	4.130812542	6.043279833	7.670450031	7.892059502	7.32234134	6.905592804	6.900037101	7.061186676
7.917706651	8.02973758	8.467641791	9.249190634	10.20387477	10.06264458	10.39812525	11.4940103	12.56414008
10.75771998	9.573318469	9.458552966	9.024652842	9.283604983	9.430110927	9.620767003	9.275176197	9.102029983
11.71920905	11.5570942	11.26508336	11.10670847	11.31630905	11.02751019	10.66900062	10.01079627	9.921645807
3.081542889	3.281834845	3.876154444	4.300882876	5.061382908	6.099043905	7.329980064	8.654344918	9.056939528
11.87472384	11.68990484	11.55512402	11.6051961	11.69358728	11.23569773	10.97836048	10.42632148	10.17671188
11.600856	10.30544261	8.632731827	8.73607626	9.096311672	8.654274393	8.462872262	7.876660849	7.706807267
10.91226686	8.183064211	9.604116353	9.311477705	9.307704208	9.014169755	8.727609547	8.131658521	7.849002163
13.12609273	12.34040485	10.64404678	10.72443391	10.90307486	10.90503668	10.70920637	9.968290243	9.979310495
7.417315085	7.965429379	10.92264189	11.35713948	10.60223656	10.94434787	11.0441366	11.02497417	11.84921627
11.92548865	11.76521547	11.17736453	11.14133324	10.91835367	10.6107053	10.70161475	10.26494064	9.977557698
4.719991374	6.589793755	4.573210664	4.277998225	4.132925877	4.206162874	5.035370827	6.581803227	7.31899987
12.8083312	12.16404451	11.41325387	11.48152582	11.02798569	10.2997135	9.991809255	9.621323955	9.489457676
6.119608424	7.116051781	7.159723337	7.730585079	9.580408738	11.64136666	12.11031893	11.56516696	12.15505882
11.47449466	8.845180951	7.730746924	8.034992004	8.129000446	7.813369381	7.841450572	7.614892401	7.793605851
13.80030277	12.9849909	12.67269192	12.83584776	12.68110047	12.09508734	11.86308882	11.26627137	11.34702065
12.52476339	11.3776428	10.9547921	11.26971543	11.78076103	12.0418374	12.40020527	13.08606112	12.81025065
5.113545211	5.521113037	7.887314997	8.467991025	9.074146603	8.740541345	8.52026251	8.687561212	8.510763454
12.68240311	8.092300118	8.18593045	8.819493223	9.914618063	10.24121413	10.68082771	10.45883898	10.33039723
13.69069458	13.64493347	13.00788723	12.753987	12.85753167	12.55694906	12.36493589	11.93793729	12.05299548
3.955089868	3.633558308	4.895337399	5.97426956	6.590443867	7.223405768	7.82395886	10.71771752	11.37128696
9.377515442	9.169872523	8.348618979	8.355471173	8.466705177	8.101739697	7.510683724	6.752304866	6.256533228
12.06093729	11.63946094	10.88088454	11.01412331	10.7888628	10.0376494	9.725922915	9.222281981	9.437063365
5.240029643	5.315353482	5.979684901	7.269629031	8.297227653	8.575835102	9.282252236	11.85179266	13.42694311
12.14987138	11.75839635	11.05047169	11.14897649	11.15934452	10.27575792	9.804007562	9.087820824	8.985120239
11.94862415	11.7004116	11.45321523	11.31870518	11.32207934	11.09770308	10.78306753	10.0658147	10.08534665
12.42623762	11.28600353	10.42072066	10.30830129	10.37331038	9.910095445	9.723777185	9.215517495	8.965568778
5.748126201	5.735974922	7.627937862	7.539890335	9.22200561	8.65776595	7.96769822	9.386976378	8.617135712
12.03804513	11.19008852	10.37492075	10.41867593	10.47416976	10.59894377	10.52726106	10.09918264	10.02229674
11.88032858	11.55635609	10.81381393	11.08751145	11.27065093	10.92425004	10.9407161	10.80705316	11.06546712
11.74569878	11.37835909	10.90813354	10.77193048	10.66100343	10.19852223	9.947005578	9.58594106	9.819115191
12.22912219	11.54467692	10.95484962	11.17310381	11.23907065	10.73865502	10.52430025	10.14600322	10.12202143
8.670436728	6.226311231	6.888147331	7.877751944	8.073229902	7.461447778	7.490398355	8.131585569	8.306655787
12.73437991	12.22854383	11.74261319	11.37427954	11.23067319	10.99616387	10.82499352	10.29754856	10.27408955
3.151781891	3.030383906	2.403522129	2.90097441	2.384258618	2.81200991	2.570955049	2.641208221	2.569114427
12.5446615	11.59747571	10.33194745	10.6279087	10.54006788	10.13772878	9.893826326	9.434052174	9.43017089
7.976924958	5.640745313	5.568207987	6.143809758	7.425156043	7.718421741	7.981694177	8.257219357	9.479657985
2.8403761	4.869086053	5.332059655	5.628815324	7.029410146	9.267780488	10.84153451	9.702365364	9.45741734
4.487225073	5.944443391	6.057964292	6.917333733	8.792098431	10.42708681	10.41623217	9.786238068	9.303389659
13.475789	9.389694699	10.42830226	10.22439065	10.54668496	10.56625166	10.65744326	10.28561393	10.28599558
12.48750946	12.25018311	11.8240883	11.78996556	11.76692454	11.4412611	11.07767045	10.44070321	10.18891152
11.80270907	11.23505921	11.86649218	11.44621886	11.58756694	10.89926069	10.8745467	10.66337874	10.64499598
13.08953641	12.33362428	10.75590486	10.78283466	11.30807359	11.36211316	11.20352403	10.83969435	10.96763264
8.031083048	9.586271861	10.87983945	10.59525046	10.01391982	10.24018436	10.35414575	9.204106	9.023397754
12.22224244	12.33049736	12.70504079	12.89171631	13.40174864	13.57609809	13.47761496	13.05654746	12.78324981
9.336786774	7.647584803	7.192659715	7.601353111	7.998851866	8.649763675	9.074848188	7.912622578	7.308157809
5.163536597	4.927600362	5.061449856	6.025236576	6.961591938	8.261735459	8.867077352	9.362511068	9.850803481
2.226061862	1.725169252	1.940100308	2.060729826	2.088717985	2.549381278	3.344615895	2.488269952	2.446693116
12.20959254	11.85895304	11.20637647	11.44854981	11.99363576	12.09899749	12.32286783	11.65795986	11.21124089
12.95205582	12.77259221	11.50857886	11.42798203	11.91473043	11.89106808	11.92663774	11.01801847	10.72385186
4.336013382	3.698323993	3.789540003	4.229789671	4.251085725	4.556390321	7.054462303	5.946492009	5.051992321
12.26133382	10.92561129	11.10040012	11.17958979	11.3392988	10.82116287	10.29713833	9.961856125	9.61361759
6.287861515	6.086257391	5.995415484	6.5984526	7.809246574	9.094015639	11.04775536	9.243303654	9.904620968
10.71325199	8.47238378	8.392893539	8.815690724	8.934430313	9.120514744	9.288639151	8.977686313	8.823932659
4.864189853	4.339620515	5.17912868	5.917488978	6.53940231	6.244489241	6.020680794	5.375538208	4.725617141
12.85454821	11.08616428	9.426235885	9.75446257	9.69585356	9.276555993	9.572922788	9.685654795	9.452008903
15.72650677	15.2109005	14.72252577	14.77596049	14.82453701	14.49358533	14.2855485	13.91807162	13.94074235
10.24649531	8.150408677	6.925372431	7.719528627	8.169344942	7.934735626	7.449835039	6.530245431	5.989076366
12.61422831	12.51202014	11.59815134	11.7199704	12.35507058	12.03793839	11.81697279	11.28354543	11.21981034
7.443093614	7.850627159	7.685271264	7.493093175	8.02834652	8.551380558	10.43339738	8.090321596	6.450880312
12.03282357	10.96370914	10.08265238	10.30811017	10.88150869	10.87861198	10.66529923	10.41744662	10.76000421
10.84483797	8.857850586	8.182138407	8.124478395	8.169449507	8.012958412	7.862643288	7.359430735	7.312194317
12.7264364	12.63490721	12.75881309	12.31791868	11.76593209	10.79489258	10.49051525	9.777427881	9.343373064
9.085054233	8.648010365	9.072748926	9.110497053	8.903572627	7.944022298	7.704284856	7.063377586	6.758856538
11.92581553	9.642379452	9.254173009	9.665099598	11.66317689	12.34676151	12.38532899	11.94612864	12.28000648
10.85558763	10.45839529	10.23999151	9.667407684	9.560756004	9.090976675	8.888792906	8.437945891	8.350069896
2.74754474	3.068063601	3.766828424	4.147509456	4.897607391	5.506640032	6.792946629	7.56247186	8.333685322
12.17889528	12.04808282	11.9363604	11.92163915	11.76394734	11.2849832	11.06699535	10.48355326	10.55922044
12.61734453	11.72161666	10.57054501	11.98275827	11.30458304	11.81685701	11.71717633	11.36769897	11.80266085
2.43214381	2.648607364	3.609019873	4.841429633	5.38938828	5.886118301	7.235630731	8.107655327	7.294858654
10.85408115	8.102817257	6.383683146	7.13261946	8.226865316	8.302372027	8.60533974	8.417462642	8.070510681
13.08963064	12.54912079	11.60703728	11.89507212	12.1607174	11.83403518	11.77864594	11.58428133	11.44603681
13.47672957	13.11981003	13.20148974	13.34139461	13.14289021	12.28847137	11.98125484	11.42412571	11.23495831
13.51810065	13.09710591	12.31592372	12.32855382	12.26637956	12.16728146	11.95118714	11.55659896	11.51761421
13.2766274	9.809213919	10.15599978	10.28684841	10.42041452	10.17129666	10.193451	10.41658354	10.59226997
15.32679648	14.60854837	13.2801133	13.43887772	13.79037769	13.57979168	13.32021274	12.85881405	12.83675709
6.629807078	7.165408654	7.419471422	8.639765294	11.26815556	11.83107049	11.51643774	10.3445656	9.845821565
12.47773337	9.825703896	11.00108326	9.576372611	8.462684811	7.898322529	8.062498225	7.973732841	7.656622085
11.41399976	10.02668126	10.89718949	10.74394409	11.44550488	10.92004357	10.51668149	9.9193814	9.947538917
12.17629737	8.624716441	8.962609125	9.221178394	8.74498689	7.886532124	7.495704972	6.840514709	6.788872075
6.158198069	6.59016002	5.900263562	6.214355136	7.726265238	7.906093334	7.596787667	6.7839273	6.607007675
[truncated: 49 more rows]
