# Supplementary material for: F-MAP: A Bayesian approach to infer the gene regulatory network using external hints
Source: PLoS One. 2017 Sep 22;12(9):e0184795. doi: 10.1371/journal.pone.0184795 (PMC5609748; doi:10.1371/journal.pone.0184795)
Supplement: S3 File — (ZIP) [file pone.0184795.s004.zip › S3_File/Gene expressions/per.txt]

12.20609509	11.12740622	8.478386821	7.738456004	7.270377938	7.142169499	6.912157828	7.352886281	6.532988534
12.82141472	12.79140032	11.97156408	12.13176808	12.0482399	11.43883552	11.7443684	11.81655981	11.59145871
10.69845152	10.78909333	10.95881967	10.49380055	10.22023626	10.02493589	9.941356809	9.925377926	9.915338909
11.58220593	11.48659477	10.70608237	10.57574852	10.41986591	10.01093395	10.29138074	10.4021095	10.38729928
13.72422169	13.33517439	12.35787325	11.53755291	10.82426035	10.13178155	9.766097539	9.840565853	9.604491306
12.23933506	11.9565625	10.80015844	10.4744152	10.29254966	10.12486148	10.29590243	10.3599994	10.0862606
13.91923364	12.7651169	10.88736896	9.952270706	9.722882445	9.946732904	11.03056424	11.6393874	11.60670026
13.66734804	12.45221553	11.93971175	11.70643068	11.67981559	11.26755161	11.3315645	11.0761138	10.37628942
13.24332298	11.1027351	10.02266826	10.57937045	11.17607014	11.05373438	10.92001487	10.7426242	11.12629083
12.44872291	10.50434752	10.43551736	10.4232521	10.48396864	10.25904305	10.18388594	10.04534097	9.995414752
5.563350566	5.687297237	6.858910721	6.48906006	6.201540071	6.239328468	6.544724267	7.802607431	8.767927342
12.8433508	12.78391549	12.6347842	12.33624649	12.18327056	11.98783382	12.19080669	12.27794941	11.93577336
12.7884089	12.81388623	13.07260639	12.80091457	12.57466949	12.24401082	12.14786704	12.10993527	11.86247901
11.68192075	11.08841457	10.10441042	10.06021529	10.18154576	9.903048126	10.48152321	11.10814864	11.09340209
7.050006447	6.622992687	6.462510742	8.048202187	8.789255317	8.189063595	9.297981013	10.70554237	11.2917577
12.78645842	12.73499289	12.55929118	12.4653643	12.54845908	12.25018133	12.16887048	12.05073638	11.59777706
10.32373606	11.1066635	14.11613729	12.6902516	11.67925405	10.47824506	10.98638101	11.05262343	10.78320566
9.101288382	7.841165148	10.18515169	11.07963965	11.39603896	10.97737442	10.92600101	10.31738458	9.59351214
12.46642117	11.74369864	11.11306983	10.93633615	10.89321725	10.86130216	11.11382886	11.4981222	11.16420437
12.71532037	10.04919992	10.76969271	10.65307446	10.70267794	10.43660163	10.63939264	10.55942679	10.20817743
10.51427444	10.63208211	10.10551533	9.819763183	9.722804366	10.3110847	10.62851675	11.1398735	10.35803409
12.29007098	12.07468606	12.80456408	13.12876135	12.8733522	11.70677521	11.04097104	10.35447507	9.67791161
5.022498951	5.537748357	7.079371365	8.777083116	9.25152817	8.661400427	9.210364329	10.58684775	12.2766948
13.1721713	12.69982852	12.17780316	11.90416129	11.51259288	11.33412842	11.33668513	11.56531916	11.02376772
4.820625393	5.221688488	5.729473588	7.403712467	9.181136402	9.270806665	9.116771492	8.264208811	8.179940813
3.325865629	3.78624303	4.684256426	4.579719607	7.44342321	8.349650829	9.496855754	10.53868463	9.915707263
12.66127194	12.3211185	11.93461766	11.77509851	11.4493276	11.42725003	11.31120691	11.22009426	10.83130353
3.025356321	2.949600104	2.883840841	2.725834715	3.030205832	3.243100557	3.081919948	2.748219273	3.422336835
11.39388595	11.3585005	11.39727863	11.16601758	11.22689806	11.61234083	12.05779644	11.73301213	11.04302215
6.379181982	6.20976362	5.827223844	5.830132421	5.810507486	6.173879877	7.308922157	8.173704647	7.936283303
5.391303473	5.839502686	5.720644326	5.879924006	6.380315213	6.192194666	6.334606841	7.01500434	7.748801989
4.263546537	3.45282764	3.891391669	4.752542594	6.226604115	6.625275827	7.462021415	8.582021338	8.797652629
6.396084842	5.889333736	6.285823486	7.529199591	8.77473919	9.554640516	10.6296089	10.92326358	10.763611
6.869955348	10.68972211	11.80265153	11.12107607	9.339815468	8.895472014	9.147919862	8.745388288	8.07304621
5.026757229	5.018087086	4.981639709	4.922789828	5.127858785	4.96351329	4.816497237	4.783033959	4.964868999
5.625071731	5.583675743	6.268403533	5.920419092	6.225968852	7.786377408	9.02053465	9.545782094	9.88197681
12.12911206	11.15779868	9.181863521	8.284710201	8.394052532	8.752818882	8.926913473	9.294434174	9.192562472
2.79855969	2.052316815	2.276602128	2.147345396	1.931142087	2.107491783	2.667336289	2.272715331	2.679366444
8.132889878	7.346047986	7.928913132	7.174721057	7.406504825	7.419690066	7.757342901	9.341825538	10.69458313
10.83380458	14.37862614	16.38109189	14.43349222	12.78142374	8.757857127	8.310132411	7.520537955	8.298200314
12.76390213	12.84328106	13.13943343	12.89445669	12.53276067	11.89896645	11.82328033	11.74055946	11.36626617
6.221049324	6.081386376	6.008006643	6.153835386	6.308190692	6.502777187	6.912394429	7.201631192	5.487873674
5.341667131	4.875389822	5.732015103	5.992061423	7.152411762	7.568370958	10.52309933	13.19315956	13.68891522
9.257893839	9.136404511	7.92884628	7.848717943	8.000208004	8.104356579	8.783589586	9.284926467	9.401556664
13.59925417	13.47214083	13.4535391	13.25438672	13.07912963	12.87239195	12.71710727	12.56557567	12.15630414
11.62562913	10.9194724	8.979236402	9.089692201	10.85413135	11.63462925	12.45014601	12.56546283	12.18891146
11.68572014	11.492278	11.43417696	11.31659625	11.28067175	11.0697239	11.18257201	11.15585915	10.36581697
10.43922451	10.11938555	9.362296102	9.264598626	9.261050296	9.24830543	9.617030909	10.00678249	10.19212993
7.647068445	7.588945595	7.37512969	7.077539348	6.974259913	6.682377444	6.877190425	7.104642671	6.88429241
6.592446995	6.332021813	6.300924703	6.241759073	6.159769953	6.112388033	6.015306797	6.354150018	6.193052495
12.0594621	11.63721165	11.35668911	10.99452301	11.06739076	10.9491683	10.99271596	10.95163699	10.6505432
4.538135791	4.054001012	4.456411105	4.536513669	4.977063799	5.20509806	5.519815965	5.676555325	6.21557955
4.824751698	5.949215609	9.109446519	9.598976122	9.712496851	9.043247134	9.775613819	10.77921101	10.59033993
9.509696407	9.399593584	9.205054914	9.169968118	9.199445353	8.867941285	8.890849585	8.943809874	8.545988526
6.724358578	6.296532229	6.598611289	6.819194806	7.149398562	6.513114145	6.488289566	6.580006614	6.582413543
10.95759645	10.72724073	10.92231804	10.74128228	10.83237978	10.60096706	10.72930843	10.79248182	10.39213302
13.3795204	13.39889763	13.16132031	13.05353252	12.90135428	12.5423223	12.46244112	12.49421094	12.29115955
6.040936249	5.886859846	5.761770635	6.164924261	7.248895654	7.475394378	8.015899237	8.212829871	8.015275515
5.96158261	5.3636932	5.247577758	5.439827846	6.361726894	7.801574158	8.508750687	8.684955311	8.521450174
12.48534848	11.5324967	10.65020174	10.20732818	10.37352871	10.27324191	10.4675422	10.73993182	10.84373032
10.39379911	10.25054178	10.12128109	9.981943516	9.633870882	9.216965337	9.163730133	9.101970654	9.006499765
4.000012321	3.945825773	3.733786414	3.944769394	3.807216439	3.834098022	3.980732723	4.136253197	4.373646211
5.719268166	6.11205771	5.789506513	5.792027655	6.296503164	6.936571869	7.24135513	7.268947452	6.955065037
14.31046799	13.35443089	12.93639607	13.02451757	13.03900712	12.93177204	12.97251928	12.94339673	12.75233345
9.30400075	8.758252333	8.271968361	8.2361265	7.96713251	7.246960668	6.947362634	7.093864898	6.833520995
12.7413427	12.68250643	12.78082487	12.64376971	12.45792134	12.18321056	12.11430415	12.35346582	12.25520537
12.01126992	12.03434238	12.36852075	12.03514692	11.97914029	11.08151118	11.61125475	11.54636701	11.29597095
12.04402271	12.23896157	12.25591639	12.53187932	12.39121555	12.12522808	12.26258043	12.59533239	12.48027263
5.767628384	5.054891585	5.516465203	5.887396008	6.284401876	6.378641935	7.895103059	10.16078624	11.06491959
3.607263482	3.527542628	3.818936946	3.968471898	4.454627028	4.513502278	5.153405274	5.184747218	5.214704731
14.10643235	13.38210222	13.38698965	13.1973187	12.94916357	12.05989268	11.97408426	11.58241895	10.8620755
4.524392089	3.757584874	3.774335576	3.899077754	4.107925423	4.097788719	5.017811442	5.982632568	6.690002645
11.26539946	10.52005302	9.665318658	9.589278188	9.321334238	8.984267233	9.185486611	9.327923439	9.016497049
12.79590782	10.67842437	10.66092357	11.25424135	11.2685011	10.46573421	10.32664742	10.35788805	10.03906372
6.696423656	6.440478456	6.287506408	6.331676378	6.715373467	7.35892275	7.261940372	6.813933891	7.194796738
10.08573977	9.929728097	10.32169126	11.4229034	12.00370529	11.84064933	12.09120754	11.81064984	11.19178133
2.477327253	2.639641326	2.606198172	2.614961722	4.123639275	5.213715	6.25355431	7.089206603	6.642980606
6.550208066	6.289254289	6.964516879	7.256773564	6.641043022	7.220731668	7.505640861	8.620293156	11.41835726
13.04676563	13.04760841	12.13415631	11.96934911	11.69380629	11.45702034	11.68971726	11.88879315	12.16190992
9.963604287	8.16630932	7.901056515	7.89780917	8.152604275	7.612801256	7.844592768	8.078922711	8.014347909
2.792918087	2.372337223	2.538243606	2.35945188	2.326065286	2.975973588	4.147394393	5.376794291	4.371874151
12.39977348	10.98679926	9.381610678	9.060343462	9.202693794	9.16012721	9.752691093	10.09166039	10.15991944
12.89904915	12.72759599	12.44065963	12.0565375	12.15656882	12.12941894	12.13541998	12.18579662	12.30003527
12.33620731	11.14613993	11.67136901	11.61705963	11.4362358	10.77795462	10.95897589	10.97095726	10.80922625
8.33344204	9.030371355	13.2099381	12.34142834	11.68324156	11.73152385	11.80158003	11.75361907	11.51328984
9.44766979	7.005166371	4.440276363	4.95835387	5.567847954	5.713349848	5.962545928	7.96139132	7.743260857
7.036403425	9.164337357	11.44399478	12.40646902	13.17329636	13.11693777	12.70061911	12.28780085	11.92783141
14.87181809	13.95143922	13.38726775	14.00494859	14.35147923	14.16957579	14.52085558	14.56208748	13.86843892
13.21638848	11.90996534	11.13881704	10.63064416	10.59205873	9.844151521	9.966536192	9.715356301	9.328033987
13.2503868	11.76285048	10.08481157	9.08989302	8.516756359	8.256077041	8.571049536	9.54215919	10.17537588
11.89511399	10.87892144	10.00014655	9.483518064	9.36550878	9.035069184	9.531984533	9.936278898	10.17888948
10.60720324	9.899447691	9.666710933	9.726573824	10.12193195	10.18245707	10.19622927	10.36721566	9.862973845
10.70744056	10.58892089	10.20709095	10.19568285	10.02807804	9.650589586	9.789744217	9.948530777	9.590725422
11.92823784	11.89549072	11.52052556	10.75235277	10.4870456	10.60980547	11.20591036	12.34764246	12.65008473
12.98957848	11.70413183	9.034475595	8.420370006	9.333393996	10.06434221	10.06158389	9.323991482	9.414634995
13.14230965	12.12742707	11.06260969	10.85542708	11.03452039	10.61365656	10.78387223	11.32136155	10.88485879
12.460884	12.05369811	10.6577195	10.0273821	10.03688489	9.737115318	10.01175212	10.30904264	10.10721865
12.0554759	11.78213376	11.40567733	11.04456086	10.90302494	10.97730891	11.05834242	11.25604743	10.94756606
11.72606851	11.66368245	11.63870926	11.33083162	10.91646724	10.53651648	10.43026166	10.36807937	10.40828584
13.12724029	13.12051443	13.04328925	12.95000916	12.87024703	12.47815699	12.39972887	12.20880805	11.92192304
13.38994531	13.42968393	13.45307001	13.30539752	13.19794589	12.82354575	12.90736802	12.97449039	12.86528123
13.30709956	10.66817526	10.86912789	11.22235285	11.29179592	10.98424671	10.70582078	10.378308	9.840065373
10.12340909	9.951299386	10.03203622	9.44204206	9.246298605	9.213215159	9.417328311	9.835682931	10.05880216
12.28213322	12.23809334	12.4392757	11.96589437	11.65079513	11.30660787	11.17808882	11.14543794	10.50486965
14.68686996	14.61914337	14.5754565	14.10748905	14.01961797	14.03303717	14.06950152	14.24177253	14.29512127
11.64287805	11.02397572	10.4842761	10.04706615	9.304739241	8.730467281	8.914435221	9.027354753	8.617871892
13.3106064	11.91459444	10.56589337	10.19884536	10.32344295	10.19277195	10.62477134	11.00308591	10.8713231
11.27142809	10.53006926	9.600845044	9.050158926	8.783096132	8.459161695	8.324416221	8.362437881	8.283420774
11.33195265	11.09156677	10.45648089	10.36606134	10.35979601	10.28882953	10.1738035	10.18853802	10.0148131
3.118350562	3.678415049	3.308443408	5.505392014	5.976978277	5.254776056	5.068434555	5.497335798	5.354237329
4.659911802	4.538132035	5.113628358	5.471821144	5.808519228	6.682753927	9.429513916	10.96115417	11.27498136
12.58115874	10.80468378	8.668758068	7.826252807	7.526754347	7.770711396	8.351378559	9.781023863	10.28177322
12.7418192	12.81129814	13.31381651	12.88302796	12.58961591	12.01257204	11.84908475	11.83329895	11.36421678
3.269807227	2.925247083	3.385897186	3.532509228	3.465930031	4.086985588	5.000769866	5.998597019	6.087205574
8.297047571	9.623902059	11.96728822	12.48575697	12.10353998	11.22445453	11.16169394	11.24018328	11.1902325
12.57573813	12.23586151	11.59785491	11.42954199	11.24778872	11.04934817	11.14440975	11.20958897	10.87409048
12.18387323	11.86017863	11.0903533	10.93036458	10.72211131	10.46851979	10.49510706	10.49189998	10.50726356
13.01685841	12.24130727	11.49057729	11.11364085	11.25792394	11.45451199	11.75094788	12.06982023	12.10765513
13.60770079	12.88046739	12.80281279	12.97752443	12.93091347	12.48858884	12.38817861	12.24041085	11.94033921
4.809564473	4.65311825	5.190347829	5.97028454	6.833158085	7.724881407	9.208395536	10.51119074	11.17284644
11.20760779	9.624743262	10.97515232	10.65776993	10.7482852	10.38228867	10.24389195	10.03029228	9.385630566
9.903510723	8.331005704	7.816794827	7.577223541	7.566612201	7.065475879	7.241890793	7.525565538	7.565264902
11.3235959	10.15852702	7.763836721	6.572353879	5.851112482	6.030410959	6.63429749	7.346756584	7.006728476
12.33086536	12.30041236	12.34845281	12.25331293	12.18609428	11.88301952	11.84412425	11.84542296	11.59682415
4.611652849	4.688203666	4.763985698	4.998444735	5.300028917	5.106311279	5.292914992	6.1713738	8.45506068
11.15975492	10.98091189	11.06049771	10.62646026	10.34284671	9.801896031	10.29861217	10.26968	9.892121696
4.998644557	5.48265046	7.283852596	7.91712712	10.09476167	10.7409527	11.2659325	11.17172884	10.673892
13.03706417	12.27440459	11.45956059	11.0429044	11.04741333	10.88917144	11.05027991	11.17359762	11.134747
11.5786264	11.62972106	11.50561655	11.56781423	11.57278949	11.41990503	11.32570582	11.16483904	10.82383239
10.57495021	9.514991232	9.288518026	8.996306158	8.995986777	8.67731257	8.971206641	9.114361055	9.060366726
9.910940204	9.497647593	8.756018866	8.591176506	8.758367418	8.571301828	8.316312009	8.225303597	5.26313239
11.68688668	10.42875643	8.80256798	9.04639293	9.211226613	8.567570702	8.714609918	8.791414638	8.436189814
5.254748229	5.671353213	8.052138024	9.524396412	9.96676591	10.08661158	10.8298463	10.70605794	10.33848583
9.21046849	8.531744432	8.294128426	8.337407741	8.138721064	7.869499403	7.816623491	7.788604111	7.44199873
9.843386862	9.373613171	8.438134262	8.683293138	9.272271332	9.29869044	9.697346833	9.595652948	9.530104245
11.65640964	11.85072688	12.78020627	11.98141243	11.15384368	10.44444183	10.47306021	10.85946329	10.76833965
12.53310056	12.25530717	12.3372223	11.92123759	11.70570602	11.12135906	10.87806307	10.62362497	10.20656854
10.48650543	9.903091303	8.886612703	8.647348983	8.360602264	7.95869911	8.36307876	8.553875982	8.309242544
13.06746677	13.15278299	13.14615095	12.74666329	12.47219972	12.07441711	12.08216537	12.09678036	11.86669773
2.969491798	3.420352545	4.387679818	6.26830244	6.618397337	6.631081896	7.019431229	7.792773296	7.763637659
12.9111992	12.84399489	12.39905833	11.55723678	10.76658607	10.17005777	9.937899119	9.964465016	9.607289217
4.678316535	4.681295618	5.609880471	6.300490959	6.711399146	6.887455622	7.941303419	8.747057264	9.069929118
4.315277011	4.184254459	4.275404522	4.26616831	4.936829617	4.703993724	5.023228134	5.627840245	6.422391264
5.851493884	6.256960574	6.598482019	6.611245277	6.875751299	7.342124607	7.987643271	9.84064187	11.73803522
10.28105632	10.09730521	9.486815101	9.28024441	9.082939005	8.710957741	8.829564477	8.924366733	8.45481427
12.61065816	12.53068123	12.05785754	12.06192991	11.87709651	11.40672415	11.45710182	11.45248816	11.19688144
14.43633681	14.20370832	13.88586522	13.69476341	13.77818229	13.35969891	13.60974426	13.63757922	12.83116853
11.91561505	11.97824461	11.69591872	11.45687651	11.21939149	10.78663907	10.88353041	10.9955649	10.95200708
10.46382183	10.52837281	9.653116709	9.349261128	9.147111899	9.094490591	9.668937995	9.674134065	9.405679452
11.73299526	11.12219843	10.41547462	9.932906818	9.870281455	9.435018443	9.6367029	9.601428103	9.36177681
13.00764212	12.99728866	12.7040797	12.64195392	12.8230554	12.61015175	12.36928455	12.11525766	11.33939159
6.261979273	6.872232701	8.400273767	7.480393867	7.622943507	8.848040958	10.2852022	10.90686886	10.9119237
12.32706149	11.95082149	12.29777241	12.19591674	11.98684934	11.57357141	11.83250811	11.58747452	11.17161943
3.997473974	4.880752196	6.401576667	8.752588498	9.917427618	9.915527363	10.12612721	11.03220435	11.07883037
12.50039706	12.40686288	11.78136313	11.39664043	11.63173644	11.69958058	11.95592086	11.9912023	11.71334335
5.859724901	8.901862332	10.21490009	9.251324005	9.5335779	9.398054124	9.743349905	10.16833093	9.834491665
10.30112476	10.26273974	9.924145413	9.787744835	9.580176957	9.618798252	9.733920681	9.920253761	9.476545801
11.85823708	10.75659345	10.82484001	10.34679498	10.22348017	9.441308058	9.590497111	9.430472953	9.08446515
13.14482157	12.7146906	12.06453809	11.87181561	11.65253062	11.48205514	11.43368564	11.50334902	11.18603279
6.987431244	10.70968238	11.990843	11.34656392	11.38830955	11.20011079	11.00267419	10.95726727	11.03186936
7.926054336	6.496366989	4.051044356	3.420122796	3.730390247	4.2488923	5.358479036	6.051639052	5.888896596
13.12433436	13.02102082	13.10680157	12.53049854	12.24468728	11.99892505	12.12507453	12.19829899	11.88123611
4.655445739	4.708076526	5.287157491	5.716260138	5.967948277	7.163984452	9.292736841	9.495222173	9.581989232
13.24334675	13.0514839	12.56472053	12.01554157	11.68106884	11.60729641	11.83499452	11.96526879	11.75972836
12.2884084	12.25160982	12.58202087	12.3561043	12.26924328	11.84291499	11.78433994	11.77996522	11.64734841
11.68620702	11.67228573	10.98257518	10.5432614	10.32747059	10.48314077	10.45366898	10.39879345	10.20774816
12.55740408	12.49549095	12.58412841	12.1654595	12.06201829	12.10980974	12.31715596	12.58399951	12.77979372
12.40998851	12.26185251	12.12222061	11.67496208	11.5089345	11.40825017	11.2818772	11.31285112	11.07300541
10.64254185	10.33302376	10.16062298	9.82961693	9.676683904	9.499112563	9.453763504	9.4211381	9.291446463
7.4618028	7.495107887	7.446741628	7.252556743	6.924332377	7.328305586	7.691423329	8.307311796	8.328865852
5.374440558	6.354072853	7.801717636	7.583755899	7.31339389	7.21768569	7.405231839	7.386855488	7.415959723
10.14189707	10.27579661	11.20008747	11.38059512	11.29649423	10.88489892	10.54317888	10.03215367	9.210487707
13.33792794	11.44188007	9.215822292	8.407997376	7.726901088	7.54066814	6.980343528	7.31805199	6.927616992
11.18783123	10.86442081	10.28409738	10.28879498	10.00358309	9.527553751	9.594298072	9.630074549	9.547984871
12.55189094	10.97342142	9.330231261	9.600206307	9.842526072	9.451285664	9.571344749	9.550719149	9.055033813
13.68408522	13.33656612	12.2258434	11.69150777	11.35921677	11.08845964	11.05156224	11.48005976	11.4575654
14.22820071	14.18223696	13.27992742	13.07001539	12.76462631	12.77917063	12.55848628	12.52806011	12.4168271
13.27857849	11.97121056	10.8488492	11.47417662	11.7926624	11.61213112	11.76737379	12.13473125	11.48419525
11.87198144	11.48781278	10.76236455	10.47981463	10.09726338	9.862732447	9.901336781	10.09407564	9.87815411
12.43540194	11.36360115	10.883359	10.65005315	10.5599045	10.28817994	10.29629219	10.22461756	9.6704748
5.054331872	4.83304859	4.828971181	4.805858227	4.928523881	5.08427811	5.285556188	5.268117945	5.443574997
3.805000049	4.063717977	4.10766949	4.142345876	4.03304894	4.675779134	4.068702873	4.646470816	5.092013424
6.915215741	6.643761313	6.990087637	6.965223916	6.812123328	7.555944447	9.494525278	10.85096289	12.44300402
12.36158901	12.52385691	12.86942028	12.42563619	12.22087006	11.92729282	12.24051503	12.34281304	12.12937302
5.986935049	10.33772204	8.022074412	6.280801632	7.111182076	7.312209525	9.736452309	13.16878881	13.45644157
11.96966766	11.87950768	11.37201471	11.33347169	11.42666828	11.27443191	11.64873946	11.7947239	11.79065291
13.6224264	13.20551136	12.60048673	12.23983375	11.99428186	10.96393474	11.61649985	10.81915304	10.40382661
12.07790757	11.82142193	10.8346992	10.89515804	10.89872551	10.88491588	11.28678559	11.72704486	12.02011704
11.75325342	9.506355823	8.530342723	9.336840144	9.780419038	9.648868887	9.799855308	9.679435617	9.350901162
7.943361565	7.767924781	8.149149101	9.661763908	10.90641086	10.94475607	11.32611818	11.39089168	10.97704666
13.7665207	12.74494125	11.30028991	11.1677306	11.47746988	11.42205172	11.72886967	11.80888917	11.41432453
10.94130114	10.73517569	10.17117026	10.18915837	9.837353218	9.526236812	9.428933147	9.504849384	9.242124523
12.47527583	12.20745858	11.3216695	11.23012715	10.99089388	10.9183269	10.93656174	11.05842879	10.91499255
12.65989379	12.7791597	12.43773204	12.3057264	12.20097084	12.3001855	12.18513226	12.09833769	11.75745865
13.69483494	13.49951848	13.12446805	12.92780068	12.97141285	12.94978762	12.97881115	13.00432711	12.65895499
6.067788014	9.261829717	10.83599918	10.80319489	10.66418396	10.06889838	10.64458967	11.19726038	11.30667038
11.85839307	11.75792695	11.41858722	11.24687039	11.20850826	10.90645826	10.73305261	10.76764892	10.6067257
13.84023406	13.46891821	12.91140828	12.87819639	12.55940584	12.3781981	12.25152168	12.3781567	11.87722951
12.97694837	12.92449076	12.42715595	12.17862905	12.21759799	12.28356879	12.28775976	12.36423113	11.68474962
13.16954126	12.9141333	12.50242638	12.25932794	12.0812991	11.88898445	11.43817179	11.1698076	10.51204555
11.80524691	11.7876692	12.20329994	11.59040829	11.22800283	10.72938338	10.59375162	10.42549362	10.16307979
5.701477051	6.989136125	9.352211539	8.684764002	8.446591809	8.004922303	7.131028955	7.659683275	7.52988229
12.55405635	12.47480792	11.86108753	11.7953227	11.89890071	11.74552506	11.89885394	11.78649265	11.41566335
5.150685662	4.837642092	5.446732293	5.912893663	6.718786138	8.100561409	9.744762639	10.63722906	10.54170769
12.68470372	12.05561265	11.49244911	11.3330158	11.51211886	11.30868395	11.65018017	11.80482988	11.60523709
13.36534219	13.29237039	13.82407478	13.43783527	13.4332371	12.86018091	12.87863656	12.75677104	12.63398284
12.08974499	11.66722489	11.08485561	10.76911975	10.47252773	10.42744683	10.40299835	10.61758597	10.45033941
11.90235615	9.698676212	7.22739361	7.505996473	7.491816594	8.200226127	9.735951761	10.28809943	10.06897667
13.89177179	13.54050357	12.87823756	12.62381097	12.28993633	12.27595562	12.05590662	11.99205635	11.40810128
12.20677438	11.9951026	12.73838705	11.78662527	11.01820691	10.90436609	10.97913706	11.11167312	10.76169261
11.14820139	10.96425129	10.65678981	10.71114207	10.58771414	10.38509839	10.47415235	10.4650376	10.41935614
12.86280678	12.45625019	11.0413295	10.18107404	9.572491352	9.093682935	9.276127103	9.497460083	9.371949806
13.52287921	13.29245483	12.69031224	12.43607998	12.27182082	12.09970699	11.97365318	12.06363443	11.76313146
12.38501035	11.28736955	9.397002389	8.287435788	7.686879674	7.598142626	7.587938294	8.738805084	9.33579107
13.98479583	12.83645108	11.98676782	12.0644984	12.43663837	12.12293698	12.20820925	11.91087844	11.62279286
14.31979365	12.93605661	11.24411149	10.76876152	10.95099702	11.04206436	11.0809503	10.92684883	10.65748422
5.843539791	10.11695937	10.9073207	9.850921667	8.645530607	7.723757928	7.489368362	7.20081838	7.823646596
12.34525134	12.38434694	12.28822659	12.13732873	12.22480436	11.9054406	11.96722232	11.99545159	11.98034452
13.37941937	13.38385872	12.78254279	12.69632972	12.60397735	12.32037579	12.29624957	12.32213377	12.00799672
6.512513806	8.683542476	11.6528344	11.8667833	11.60914992	10.76251899	10.02737008	11.00922929	12.18251319
11.28103018	11.18046406	11.14241336	11.09689485	11.12400466	10.87323523	10.99464982	11.02023271	10.93186489
12.54243298	11.68701831	10.80208329	10.33716471	9.854455705	9.364455864	9.257468075	9.345551163	9.078273601
12.46046153	10.13575438	9.37115902	10.56136708	10.43340098	10.19941941	10.41560735	10.65794448	10.40665684
13.59393164	13.5515458	12.96333843	12.8294074	12.88196764	12.7920089	12.65388148	12.53674844	12.11983229
9.314302745	9.101422866	8.960118701	8.584067627	8.271427285	8.195583119	7.870563622	7.797567886	6.889198196
11.81020331	11.38085878	10.50385758	10.80490004	10.66513344	10.32057891	10.27438097	10.35293199	9.831235928
10.40267353	9.380578236	8.961023214	9.025925982	8.914020309	8.638738354	8.846927995	8.919878097	8.97704873
10.99697382	10.03210928	9.744753014	9.206789121	9.032535624	8.907743277	8.886988551	9.023527844	8.942549971
14.20400003	14.06717673	14.00257292	13.95460995	13.95536307	13.69630946	13.78315186	13.89662691	13.68119789
12.7078842	12.660246	12.24965064	12.22536615	12.11721966	12.11157767	12.07387353	12.03078738	11.61057294
3.645499634	3.691483107	5.194853341	5.678225388	5.60778609	5.147286454	5.303380901	5.043907795	4.822090637
11.79395585	11.59566154	11.03648912	10.85175911	10.66288381	10.47393909	10.33561015	10.26895183	9.972718846
11.45778133	10.17876928	7.49816478	7.977106226	8.676369534	9.035008139	9.487644109	9.529654284	9.310792208
6.760504413	7.826430541	11.31016222	11.40923368	11.79459016	11.46566841	11.50888724	11.58885439	11.96002683
9.335793936	9.304332658	8.981771324	8.899892723	8.792754209	8.280526451	8.459119014	8.505957458	8.513155346
10.37774214	10.61950258	11.13539207	10.86744949	10.54958224	10.32071952	10.27183435	10.34041367	10.14919552
11.8484794	11.28931345	9.929266861	9.790828052	9.677971267	9.364311754	9.754036293	10.43116095	10.46941711
14.68999227	12.9392541	11.62737311	12.43465223	12.77693716	12.71694842	12.83583162	13.0978826	12.86333259
13.40752458	12.51478486	10.88872776	10.10799953	10.1886755	10.33796576	10.49447674	10.31813256	9.980871694
14.64484326	13.998981	13.72032039	13.46298505	13.34106331	12.9063349	12.81753379	12.86812445	12.60090006
12.40204428	12.08710539	11.93193249	11.75654784	11.66726999	11.4330988	11.35312488	11.35148165	11.11098801
10.67226913	10.64313206	10.11784582	10.52912276	10.20377582	9.82978789	9.808742203	9.800257166	8.914563195
12.8790433	12.66182538	12.64196989	12.34262038	12.43883171	12.60243666	12.69185939	12.78185288	12.46412827
13.73908316	11.71347024	10.12720467	11.37004675	12.00066255	11.96102851	11.89106718	11.70079104	11.24886232
14.53230767	14.39082316	14.54945706	14.51124596	14.49725168	14.40010029	14.35724825	14.27769601	14.00993108
13.47109082	13.21749488	12.2396483	12.01484184	11.85480885	11.66795131	11.81428141	11.92969882	11.8052163
12.16728718	12.17410741	12.21024962	11.84015285	11.53849182	11.04954141	11.10362487	11.0112504	10.84954627
12.38931757	12.34900452	11.74717094	11.676215	11.55891674	11.31662147	11.31936223	11.34439223	11.19054352
10.9325185	10.49682436	9.27937823	9.061445405	9.279883502	9.47997323	9.561991974	9.663728267	9.318748902
12.32520159	9.422119231	8.903925767	9.366590169	9.488618486	9.27374872	9.659830321	10.59082075	10.94499782
11.88139314	10.36030978	8.437775766	8.33016555	8.495286074	8.661230142	9.226904897	9.629677676	9.716314742
12.47235198	12.27973249	12.22595082	12.11630292	11.98675626	11.53474827	11.39679512	11.20303173	10.64434276
5.198911469	5.968678222	7.522321661	7.744134004	8.39296838	10.78195917	13.29152896	13.51281025	11.28427637
11.36459305	11.26787496	10.4358625	10.58764122	10.45541429	10.28859081	10.31702681	10.26263101	9.750296189
12.43427549	10.12942919	9.78668898	9.49340456	9.58047094	9.485247919	9.736417675	9.769463786	9.482383686
10.82914579	9.737829088	7.749142207	7.117419424	6.702010172	6.747524136	6.75513002	7.962276177	8.363919605
12.14431894	12.02616169	12.34645789	11.9455301	11.84738527	11.43318933	11.54380297	11.5615577	11.43563201
13.09809558	13.1188254	12.3552982	12.32356569	11.97134942	11.42563478	11.49390395	11.66921595	11.38889093
12.1259348	12.07833323	11.90728111	11.82095113	11.69189427	11.20755063	11.23981127	11.21326512	10.94531265
13.35148448	9.764171265	10.93963691	10.66413546	10.12529418	9.703048856	9.441966984	9.166899304	9.138608851
10.99510997	9.861777535	9.603784597	9.332038766	9.001745211	8.312674797	8.142737077	7.991609212	7.625774533
11.48398591	11.554385	11.32302432	10.94747887	10.80329565	10.70194492	10.56428276	10.46963263	10.36013826
4.733021106	4.65891525	6.338145546	6.812886405	5.805006578	6.097679307	5.939467581	6.62491049	8.753067257
10.83853278	9.512226063	6.708017624	6.779449919	7.186849851	7.997446761	9.250073411	9.73165235	9.411780539
11.44819196	9.711033215	9.805997384	9.366538875	9.48223064	9.24234142	9.38324405	9.514132457	9.719925707
4.862689249	4.834769203	5.389236572	5.867860815	6.687559739	8.26616927	9.504872043	10.63648903	11.30517409
11.99152237	10.77193847	9.837522265	9.641659718	9.577423947	9.190778958	9.35944608	9.541338716	9.482706696
12.79117625	12.71071819	12.20960453	12.25929021	12.15856164	11.94505151	12.05735014	12.27355897	11.962396
4.466054451	5.083118997	6.550058482	7.236677857	8.461169175	9.307473982	9.883074546	9.810446683	9.008343158
11.36923721	11.35214241	11.55596758	11.44362983	11.47803728	11.07527826	11.02266205	10.77999501	10.55266353
13.08735491	10.20991701	11.161965	11.56507379	11.64215649	11.28339196	11.03650005	10.74459437	10.00831885
11.8796531	11.64321339	11.99975069	11.76845932	11.18162834	10.49703253	10.08744591	9.878340755	9.691870037
5.610548963	4.978602052	5.898648437	5.951045294	6.131939303	7.047678089	9.307084172	10.49628545	10.67344041
11.22713501	8.798364195	9.224748963	9.309316668	9.380450566	8.55702668	9.151822451	9.112972574	8.826960643
12.30300627	12.00553868	11.67559115	11.59003	11.5354185	11.39565391	11.3302556	11.46139752	11.64106725
4.328745635	4.193818401	4.691828702	5.283362757	4.2983462	5.123895857	5.449437194	6.65174801	8.811218898
14.04154867	13.46383951	12.39327123	11.94925614	11.95788528	11.93237106	12.27641518	12.51416503	12.19572869
12.48740147	12.3978151	12.03404487	11.68699829	11.54653465	11.61183544	11.51209583	11.55651506	11.35127162
8.641738838	8.352098822	7.236322509	6.929403275	6.782581708	7.010985264	7.090922358	7.315609657	6.708978606
13.13735272	13.01955095	12.17710645	12.18089766	12.24591531	12.17260295	12.31084075	12.4440311	12.14968038
12.47725486	11.86641707	11.22030367	11.0029777	10.7547476	10.65614621	10.68895801	11.1557972	11.09826032
6.176691792	5.753588801	6.132553896	8.25721224	9.758796728	10.18311628	10.90934179	11.23256535	10.91439618
14.57682978	14.61390571	14.38768038	14.15155502	13.98174048	13.60655741	13.48746726	13.42301571	13.14755724
12.20474278	11.30080572	10.43850761	10.08208546	10.06268757	9.919975148	10.03409358	10.2439773	10.24630728
13.36831579	13.40642884	12.88904184	12.60619408	12.34438606	12.12629005	12.1109852	12.2240263	12.07691852
12.11923729	11.2878144	10.06999009	9.642043815	9.643884234	9.921504066	10.13672727	10.51377562	10.38851968
11.9597584	9.722434295	8.47535294	8.305938744	8.419419581	8.339172052	8.505323329	8.73045533	8.683868888
3.137060274	2.450371009	4.001985157	5.139599785	6.698320447	7.4291411	8.332104708	8.700679237	8.170072534
12.16695729	11.81532383	11.37019157	11.25784216	11.20343031	10.92645346	11.05820568	11.21977678	11.15521141
5.296159052	5.146545794	5.15555531	5.387817068	5.547088158	5.935273394	6.512994671	7.108021233	7.489660058
12.1349506	12.08555977	11.25123027	11.17193312	11.03694745	10.80875531	10.8054248	11.0253679	11.13999906
11.71348915	10.13468215	8.748702272	8.988728039	9.447817185	9.365296833	9.577020392	9.636576031	9.56254886
12.5510011	10.58306022	10.00858051	10.13741508	10.29063484	9.955888266	10.23314467	10.34279288	9.770411714
10.71264111	8.328681059	8.84363929	8.944915665	9.151026644	9.036738038	9.474785287	9.343846829	9.043534728
3.590824392	3.66590055	3.635239133	4.104114001	4.542327658	5.732745624	7.661740347	9.06284375	9.167371981
9.764219973	7.203833133	7.236810177	7.50910647	7.887830103	8.022096068	8.124263943	8.152838337	7.7384945
12.24943941	11.86982431	11.43457726	11.24847565	10.85947533	10.79842793	10.59897485	10.59782241	9.903124628
12.13434633	11.74025869	11.21279128	11.23788698	10.86929313	10.45028863	10.70601402	10.90797228	10.69461399
12.02379553	11.35129368	10.01416202	9.670101154	9.765700328	9.734556749	9.850154738	9.903100841	9.743564894
11.03480778	11.17260184	10.7801464	10.74815949	10.59788522	10.27758695	10.51385766	10.85301884	10.64346175
10.11457647	10.13267939	9.805578354	9.38179311	9.442159419	9.650295617	10.30515225	10.66126171	10.58240378
2.980081426	3.33754078	3.970662822	3.852606342	4.537410686	4.651173526	6.496038417	8.906699869	9.665613671
12.58948302	12.54880707	12.33772048	12.07764553	12.14713591	11.98653877	12.10909678	12.13695174	11.9144317
2.580690572	2.214650787	2.456274351	2.399360301	2.372578165	2.531846478	3.173227226	3.669672303	2.805037856
13.23182649	12.99177504	12.85930519	12.82604208	12.79102043	12.38058415	12.27620669	12.28712475	11.97125705
8.356041852	9.667619966	11.63925236	11.08647263	10.71259564	10.38917762	10.7897028	10.99493893	10.93038532
12.70275963	12.77523961	12.6266645	12.37328634	12.22791758	12.01049593	12.10819311	12.24610472	12.17392028
11.70285501	11.67030215	11.61125092	10.59783687	10.53354169	10.55875078	10.75380952	10.97927973	11.04362172
12.98701947	13.0312295	13.07626085	12.90017973	12.67393713	12.3155264	12.19402828	12.11183316	11.60360281
4.285087293	4.97990992	6.444249602	8.389252506	9.465282307	9.016955878	10.28235919	11.14080816	10.91722145
12.35429088	12.4383142	11.93638645	11.81628447	11.52363314	11.18661042	11.16213207	11.25139497	10.67103429
12.55055194	10.33627471	8.056096357	8.593485576	9.173593297	9.376900777	9.412841663	9.531793248	9.435189106
3.195307504	2.587220041	2.631021425	2.816863984	3.108248553	3.077781182	3.128914594	3.297643772	3.211041045
10.83639779	10.3591132	9.72401953	9.176852212	8.97439888	8.761526697	9.243696453	9.586225499	9.876988676
13.39531845	13.04576084	12.29178561	12.01138191	12.11318475	11.90976576	12.15919121	12.25016752	12.20055545
4.940717506	5.414678886	7.460148458	9.529498783	10.38208446	10.15917434	10.86191693	11.59081111	10.92500635
7.140563891	7.010301696	6.947854873	7.181102157	7.282257919	8.286597289	10.76501707	11.83655434	11.86217329
10.77306635	10.75555712	10.96748466	10.75893594	10.73609682	10.64358433	10.74276471	10.66619845	10.36926169
13.58422655	12.37976524	11.66557786	11.66891139	11.55775197	11.18205721	11.30427471	11.16872616	10.46659662
11.98539178	11.74683664	11.56483966	10.96862383	10.61446586	10.34582297	10.16621833	10.0543606	9.585877994
12.34808707	12.33017213	12.44587728	11.95182389	11.91790122	11.65710282	11.71573271	11.7170272	11.54689048
13.6005543	13.53020814	13.27968298	13.60431691	13.55962305	13.21792952	13.10391375	13.05729085	12.73618073
11.27604978	9.719479688	8.88004239	8.750587599	8.864238902	8.620627789	8.869506221	9.105242868	9.009848149
11.85824278	10.27450286	9.123696443	9.145805259	9.117662031	8.928406568	9.217860243	9.547135438	9.594631538
12.99577589	12.79888972	13.01773909	12.74578521	12.6921615	12.37575446	12.28588819	12.17932904	11.85179007
12.48490413	11.50503925	11.60774602	11.88066475	12.09389248	11.83207235	11.74949402	11.45160283	10.97335696
6.552272655	6.581311205	7.610943197	9.365439529	10.20969987	9.912361753	10.66743891	11.38875282	10.98807218
3.564951511	3.935315067	4.159421629	4.548453851	4.60737676	5.130779897	6.759312152	7.597628737	8.500034405
13.91219325	12.48895573	12.71618462	13.15238447	13.38010088	13.0856935	13.03115689	12.71624325	12.26030998
12.13013234	11.81449975	10.80943655	10.49079067	10.41458065	10.42044454	10.49191488	10.5922677	10.30989429
3.421290746	3.541767745	5.549158036	5.575616798	5.690712253	6.350172019	7.499473434	8.490291957	7.709389252
13.4449109	13.43917663	13.11841805	12.7674289	12.92059803	12.73970118	13.04799478	13.14517993	12.8587694
11.36025246	11.47538442	11.27492377	10.49176399	10.14620865	10.49367033	11.05399091	11.59750934	10.48791538
13.21208876	12.84833276	12.15963133	12.22951712	12.22200466	12.13579074	12.11905459	12.17311695	11.85892275
11.64743806	9.464190354	8.496764644	8.209863186	7.801338943	7.181176294	7.111071163	7.025939203	6.736326321
11.63702093	11.67568851	11.23623316	11.10376426	11.10634117	10.92829266	10.90699559	10.89897882	10.75374411
5.996521796	6.772832518	6.847053978	7.250802104	8.892299774	9.706994523	10.0652194	10.82593324	11.02182805
10.22860446	10.0975527	9.372677043	9.313112191	9.102536926	8.970642205	9.249508436	9.424676136	9.354278553
13.0469657	12.91040629	12.53650227	12.49983021	12.58846466	12.38175099	12.23803852	12.25202125	11.91546486
8.970117493	8.299342064	6.850704191	6.572993286	6.336835575	6.175140063	6.809650256	7.988403024	9.190482528
5.15116709	5.280424876	6.163632523	6.941374368	7.699276813	8.215362118	8.583311621	8.61001879	8.691867466
5.484831662	11.60472897	4.604137776	2.630110375	2.879704507	2.582424783	3.312282045	2.864447078	2.671160316
12.5371873	12.56267586	12.70987763	11.90344809	11.67559116	11.69976523	11.85854359	11.90553219	11.6722515
11.7749779	10.28081273	8.427431431	8.356365978	8.330433493	8.100507226	8.391636079	8.693497642	8.593574079
14.50324967	12.64170233	12.30394711	12.02638214	11.9604356	11.55783549	11.4506946	11.41835708	11.04728095
15.46679044	13.46653439	12.96274779	13.26749062	13.49224637	13.19652776	13.08880199	12.91403672	12.31518336
12.75733579	11.65865757	11.88125625	11.70274423	11.537763	10.80194843	10.38674841	10.23069169	9.692941122
7.587662733	7.213020927	8.012293557	8.795756076	9.386058716	9.434610186	10.06400544	10.35445937	9.431392696
12.03041459	10.70573888	9.250986927	8.064794736	7.769295205	7.987296151	8.326052317	8.835875062	9.059899455
12.52124112	12.51048531	12.57693821	12.29942952	12.2095931	12.08045138	11.925691	11.76270046	11.3924245
11.4254365	11.36812316	10.82415388	11.00046982	10.83129767	10.76134089	10.76371192	10.77533389	10.15900399
10.56990133	10.5875448	10.79628675	10.53782129	10.48984499	10.32950504	10.43357605	10.3438179	9.979070309
10.73711457	10.72104501	9.919221688	9.99597961	9.986033268	9.755700087	10.07480755	10.28105101	10.36587267
11.81402137	11.69700659	11.03242407	10.9874758	10.90684403	10.43647298	10.71315084	10.80400287	10.54340242
13.23754159	11.00509532	10.94340089	11.26860489	11.34559819	11.2747843	11.53448019	11.65279346	11.43063895
12.3499882	11.8072239	11.24652292	11.26865065	10.98439765	10.58422884	10.83962056	11.1120176	11.05313512
9.362353852	9.282725796	8.600761344	8.697593115	9.195969899	9.657489483	10.5370668	10.69193757	11.02254335
12.1792128	12.12424861	12.4373888	12.02669077	11.73928451	11.07245619	10.90486288	10.81368002	10.59355949
13.09005955	12.9853274	12.66908428	12.30888086	12.04722087	11.64255082	11.52164624	11.50253356	11.36370843
13.62504315	13.43116266	13.02825464	13.13473063	12.97528748	12.50091486	12.49838697	12.51038875	12.20349285
13.35436298	13.17137335	12.59088813	12.64693915	12.58633531	12.30000454	12.40683661	12.40589003	12.16322952
13.01829933	11.45952465	9.063881272	8.993737473	9.344667948	9.499289076	9.962883965	10.11562875	9.715413165
10.9284621	10.71664458	10.37974105	10.2797939	10.09111755	9.873315699	9.940423628	9.924095057	9.732268144
12.29143311	12.4224035	12.54557412	12.51082661	12.42373009	12.08418217	11.96030731	11.85775645	11.32061123
13.06776123	12.81077911	12.50458707	12.26487169	12.02858127	11.68331541	11.43375247	11.80078125	12.09644645
9.776234744	11.95639005	13.48887581	13.31794343	13.55672951	13.05674511	13.31059966	13.23581906	12.4941565
5.611667248	6.301112924	6.735062204	8.505580611	10.13120229	10.57643842	10.8593805	10.42874781	9.495280395
12.58468747	12.57884887	12.68339613	12.38264781	12.45505824	12.18269221	12.0776207	12.01658059	11.82509841
12.83740942	12.36666197	11.53683091	10.24422984	9.609706086	9.640469643	9.570498902	9.737708184	9.655134459
11.37381867	10.7012355	10.14394752	10.23088504	10.42181325	10.25524379	10.14337076	10.00904345	9.597121281
13.1541387	12.37082636	11.50334651	11.20038046	11.01391801	10.70425248	10.95332364	10.99398818	10.63483588
12.31911942	12.13519716	11.73671056	11.47729653	11.16509411	10.81177174	10.83940891	11.26622591	10.90264481
11.40238268	11.39570653	10.79482645	10.44983656	10.1077695	10.03900689	10.08038327	10.14982153	10.08477225
7.996814374	7.645998155	7.214646337	7.290518971	7.316321025	6.928169049	7.255386395	7.586372551	7.167079234
13.55250399	13.45641815	12.87530101	12.93565475	12.82995202	12.59867685	12.3604081	12.28980523	11.94598929
12.06798381	11.51667133	10.50981176	10.05781964	9.875823469	9.544168758	9.897920155	10.38689633	10.29476409
14.20132506	14.28394584	14.07013917	13.54169492	13.43942136	13.34362461	13.33880074	13.46654177	13.04866294
8.215402244	8.101632494	8.207128865	9.098910973	9.9854069	9.796521615	9.793691682	9.741027223	9.770210432
13.49542582	12.14433013	11.26717199	12.08915805	12.21068486	11.59928822	11.6646018	11.39830494	10.8391728
12.67501226	11.99496932	11.32273526	10.88478802	10.83858294	10.73458561	10.73788955	10.83587443	10.87378294
12.39504558	11.80485882	11.38756043	10.89612721	10.98444721	10.88563062	10.97098502	11.06522777	11.03609596
14.09119809	13.96498388	13.13545288	13.18018335	13.13696099	13.16518621	13.01168449	12.96649867	12.62885554
13.61516008	13.75199021	13.96875132	13.8538785	13.80452678	13.50836597	13.71600374	13.71750835	13.48454778
11.34795995	9.668591273	7.417858174	7.52359517	7.622744088	7.589398191	7.728468072	7.890628197	7.337227445
11.85592953	11.82753721	11.21183454	11.50059655	11.50572631	11.28514246	11.47954018	11.45163441	11.11856602
12.2977914	11.67373014	10.902036	10.11361172	9.599857976	8.896908075	8.530310244	8.555976115	8.304772004
14.19678707	14.21737747	14.08410459	13.49533026	13.21954641	13.18222663	13.10973354	13.27779388	12.9276471
12.34811819	11.93096309	11.9593701	11.34103666	11.15946415	11.07890285	11.24129717	11.42527669	11.51888016
12.8827604	11.1456681	11.02380334	10.24119068	9.602179194	8.859839348	8.259379763	8.139371639	7.974537079
13.38414535	13.28127132	13.04069528	13.0804857	13.31929167	13.09863193	13.10637365	13.01603237	12.52477857
12.20045847	11.15721092	9.148600144	8.921624063	8.868245942	8.574339067	9.048846835	9.597919649	9.762784498
3.236767737	2.391214511	2.894396869	3.55492222	3.983795274	3.834515871	3.481290924	3.696823608	3.251690194
11.58086348	11.68033523	12.01599306	11.54074552	11.02219636	10.88334144	10.57086996	10.4142707	9.997728899
10.53172446	8.927596375	8.717062694	7.994750064	8.040594699	8.091859839	8.120557188	8.359885616	8.104250045
13.02350842	12.58626636	11.81419354	11.70542977	11.44382735	10.93052774	11.02105932	11.25965026	10.69648067
12.78522875	12.96894198	13.69202346	13.43001737	13.23615915	12.87330523	13.01105984	13.08815672	12.74924224
13.24938087	12.60817809	12.92450266	13.04047159	13.21842658	13.12116419	13.33055675	13.4736146	13.40133544
11.5756456	11.05229689	10.07673568	9.392268581	8.938207326	8.768125549	8.843403919	9.05119478	9.068371366
12.66969608	12.43969456	11.97140417	11.97860074	11.81946991	11.52357152	11.64825463	11.84293638	11.86564565
12.8728136	12.70329631	12.00898326	11.78329945	11.65215116	11.39763826	11.43538381	11.39253571	10.91434462
11.06234653	11.10565963	11.90075772	11.88487266	11.68822834	11.5537173	11.62443564	11.5851945	11.39279855
11.60691798	10.90509683	10.02276758	9.645707709	9.445100467	9.209149332	9.293010192	9.650167209	9.742261124
5.24317975	5.088372335	5.4964551	5.800425325	5.848610296	5.914882438	7.177831651	8.279739856	8.83899798
4.710787088	4.349429635	4.453825411	4.635403538	4.222138919	4.217503979	4.95389314	5.898858408	7.320880913
13.0516323	13.02570978	12.14647631	11.82636102	11.57445082	11.48652375	11.53183374	12.03738075	12.2550777
11.86882526	11.80646567	11.43516591	11.38261503	11.31262391	11.04393131	11.22256448	11.20676149	11.0535365
13.44954304	13.63073835	13.89519305	13.41619942	13.1185963	12.62550309	12.52535605	12.4560404	11.858768
14.81743239	13.4323209	13.05564134	13.32513808	13.5449701	13.43859025	13.54044066	13.47154092	13.10337054
4.172796481	4.107557776	4.085876431	4.60389542	4.805773262	4.71527615	4.859631371	5.167677961	5.772008713
13.22145461	12.3687254	10.68175527	10.20010563	10.89260892	11.03338856	11.32564126	10.9095171	10.39286892
11.66487233	11.70371693	11.53359911	11.27192799	11.15190643	10.79680058	10.82910737	10.7914353	10.40836484
11.81759598	11.82915582	11.73018657	11.17369634	10.8932889	10.81519674	11.09550218	11.32367838	11.52475665
12.71610048	12.74476034	12.77543539	12.49596575	12.30915582	11.93471602	11.93954081	11.93221843	11.53837422
11.9013163	11.49684233	10.48753673	9.775601025	9.324375675	9.63581429	9.765878489	10.28422747	10.37174426
8.231712818	7.970954681	8.510141172	8.212799207	8.253278471	8.426970275	9.014746889	9.41241241	9.4025955
11.97876048	9.718265309	8.668118133	8.965264163	9.506680347	9.448932967	9.262870965	9.245973663	8.854113794
4.740502153	5.655954692	8.795615738	9.850156019	10.55793116	10.40547518	10.02875041	8.805100497	7.89372913
8.881128918	8.935280633	8.515214178	8.350445396	8.229410436	8.219592594	8.683700607	8.751456457	8.414751462
4.172271077	4.200111763	4.166829603	4.189376838	4.481198057	4.421984451	4.177480742	4.721704479	5.397441464
13.04227193	12.5762584	12.24823144	11.79331491	11.56175684	11.01359632	10.67344821	10.56210687	10.34618329
11.04666011	9.834183041	9.699529077	9.599661087	9.705767223	9.429745324	9.990244808	11.29386679	11.87035031
13.12232792	12.05405281	10.64476263	10.64173648	11.26383826	11.27710949	11.70662398	11.95521315	12.00635576
11.84872526	11.78120115	11.6652605	11.30371996	11.3122243	10.97371537	11.18690971	11.16985338	10.996948
13.04541029	12.65310105	12.12316249	11.99541333	11.95910531	11.73544882	11.88801233	11.88231707	11.84339949
4.10350457	4.66489966	5.935768664	5.861320337	5.686037482	5.202278564	5.086146403	5.055233023	4.963697878
13.21062826	13.20580175	13.59035232	13.55413228	13.40286455	12.68209359	12.68549008	12.50615	12.25275479
11.34637134	11.1043111	10.11648695	9.864183292	10.09860087	9.569008383	9.719331309	9.629206811	9.26608829
10.68360552	10.74199103	10.98670501	10.85569322	10.73129953	10.21705811	10.76532532	10.80510554	10.27859412
10.53221519	10.29461054	10.19940273	9.77313407	9.485382135	9.383705745	9.311100697	9.622713357	9.704925317
11.31916142	11.21540606	11.07524532	10.97450888	10.83865855	10.54933873	10.30709555	10.23100181	9.729370623
12.05976789	10.67796767	8.009071823	8.043484548	8.427488616	8.463194966	8.717290684	8.833375435	8.470620621
12.97754983	11.89046349	11.09869599	10.89941556	10.995231	10.42159409	10.70845237	10.74107814	10.61118009
8.474630244	7.437888954	5.766804705	4.76017644	4.590672072	4.229651061	3.940738041	4.579275152	4.898595588
12.63689087	12.60259917	12.73832598	12.57799357	12.57089438	12.28000539	12.17902389	12.0481999	11.64880105
11.90065429	11.80605395	11.84400782	11.48779341	11.2152712	10.96883985	11.70042716	13.1438202	13.77119514
12.178801	12.17621426	11.47592369	11.49904261	11.40127938	11.04029363	11.14582009	11.13126892	10.85838142
12.78052626	12.46399451	12.23451346	11.90247444	11.83183112	11.57324916	11.49231709	11.33848627	10.98207877
13.25994999	11.75066707	10.83047645	11.01995755	10.98990553	10.70226795	10.82574757	10.95100911	10.7884752
12.09203153	11.89157715	11.30729567	10.99339405	10.80738399	10.5045352	10.46148124	10.58289631	10.48077733
11.34665209	10.89133122	10.2428743	9.999903192	9.83451697	9.539043498	9.70532485	9.775264941	9.607732086
11.12538284	10.06004608	7.684366776	7.442765214	7.540595658	6.842384271	6.470911311	6.632562203	6.509851626
11.78272829	11.86703375	11.76093873	11.5598579	11.44559126	11.05783409	10.96968632	10.89503306	10.60651662
11.41538891	10.79509193	10.57618375	10.69485092	11.03684777	10.58529047	10.50196675	10.3108509	9.893843075
12.87147531	11.45195381	10.17932203	10.37176486	10.72430116	10.54361758	10.90058473	11.02381392	11.02804395
12.2151327	9.803140507	8.478810261	8.492975396	8.597728283	8.501290804	8.92855914	9.593568955	10.01399204
8.283358775	7.863488007	7.501603093	7.438952649	7.285673639	6.950939302	7.696607707	8.245272793	8.264760731
12.72950883	12.06192172	10.32842468	9.258974489	8.7259609	8.94274778	9.752222544	10.93952165	11.27117577
11.804093	11.1137171	10.887313	10.58178498	10.165731	9.614576864	9.366392969	9.198642024	9.120897557
9.626698183	13.44118768	13.72094016	12.16734629	12.41790998	11.11390679	10.41239828	9.630749991	11.29426268
9.126305194	8.018132123	9.597197228	9.408315237	9.528397585	9.397050734	9.464009095	9.238564045	8.627771993
14.40563473	13.56526789	12.27517448	11.6327083	11.19234712	10.99921739	11.10701671	11.3772385	11.34640329
5.671964583	5.681004729	6.45258777	7.058329403	7.24992389	6.995927533	6.918683744	6.914033043	6.531475063
11.47151217	10.32885437	8.775739175	8.514651857	8.491393481	8.082645932	8.267878297	8.323377124	7.875897276
12.92346148	12.0719471	10.39708901	9.918316354	10.11308785	10.26477574	10.91263941	11.27890965	11.08526591
12.42899404	11.69583145	10.21480483	9.38074698	9.085233251	9.114658572	9.293534044	9.687723754	9.975367426
9.806777577	9.168458661	8.812075028	8.727336196	9.276401789	9.375926166	9.758262525	9.780030385	9.369726713
11.59049752	11.44239729	11.33848803	11.10903731	10.93696	10.39549478	10.2014967	10.09465033	9.668675222
10.96109997	11.02764953	11.2222199	10.65942208	10.1907312	9.668985288	9.693196497	10.09009824	9.222744968
14.39999137	13.17058229	10.69114139	9.442636206	8.913692692	8.87506346	8.911188423	9.3602496	9.386499145
14.10665524	14.07540834	13.82893588	13.65805829	13.55950504	13.47501513	13.4493714	13.47424485	13.19551001
12.78287923	12.35562202	12.07202504	11.97657588	11.78474764	11.68044713	11.67075994	11.71446278	11.54094532
14.0774178	12.52517703	12.40468815	12.06344938	11.97608629	11.48458803	11.47548344	11.48281117	10.94397486
6.495356992	6.181695122	6.433547967	6.680976064	7.235965211	7.878282632	8.506196244	8.44478905	8.509149921
10.9322551	9.265184304	7.513439469	7.193410023	7.130858424	7.425214885	7.733628784	8.266555788	8.411380918
12.95947901	12.0311523	11.40047546	11.98067625	12.10067732	11.36042092	11.3763257	11.14987384	10.65060409
12.25466063	9.820641046	9.490317305	9.27964975	9.295606085	8.995870164	9.197538797	9.26119045	9.099104465
9.731704928	10.57768759	13.93488411	14.74291898	14.97877006	14.81141575	15.26680927	15.90818996	16.36849773
11.80842067	9.918072923	9.94947884	9.713042204	10.30335911	10.53780649	10.86855447	10.81212415	10.5453795
7.356212706	8.206944181	10.52455627	10.93045917	11.46899046	10.99545531	10.94744894	10.72381173	10.55908565
11.54937652	10.85904352	9.873054692	10.16956795	10.55309771	10.76104504	10.92283654	10.80567032	10.41700351
13.95551136	11.88887563	8.903838894	9.339371058	10.18549352	10.75777422	11.15415385	11.23603532	10.7943263
11.7004595	10.88046063	10.18385648	10.34129422	10.74948838	10.3337915	10.28431003	10.1629224	10.79689091
11.67260893	11.58874244	11.10812257	11.10377747	11.21284322	11.03212055	10.94958778	10.89912695	10.53437285
12.02990654	9.030762416	9.044945731	10.32755125	10.98698399	11.29551996	11.65433082	11.84412126	11.42796953
12.76793374	11.62892873	10.57489602	10.45459689	10.40399795	10.0582089	10.18657575	10.32208081	9.894635789
10.50764239	9.759841911	8.012156456	7.428695437	7.467340681	7.101324876	7.449892977	7.767508032	7.172300499
12.00754289	11.86886648	11.68212384	11.11726857	11.01664574	10.71769422	10.90993649	10.84251844	10.73512344
12.81142645	12.01363347	10.99329491	10.47718016	10.08111158	9.787771905	9.982140213	10.27149786	10.09670312
11.6447392	10.84034296	9.87159899	9.142789102	9.085816301	8.596600776	8.33191894	8.127632021	7.453272441
9.116995053	9.152187919	9.232122289	8.713759557	8.446815098	8.304668241	8.167134119	8.145359683	7.847370223
12.78864535	12.81087305	12.71976334	12.62557028	12.50948477	12.18162361	11.99064588	11.8093056	11.2608619
12.19344643	11.94390316	10.96765713	10.95995578	11.24769947	11.53920222	11.9980142	12.24230006	12.10383036
5.173070777	6.150770181	7.774347313	10.30437628	10.85821732	11.25101049	11.97121305	12.13411921	11.55362129
13.55696053	11.63496701	9.328629127	9.724502735	10.19392991	9.881241936	10.08409627	10.52918472	10.24284047
7.920650196	7.382788701	6.069923711	5.653586898	5.771656907	6.291335722	8.023060728	9.220228685	9.318074599
5.191535083	5.828884374	7.228920108	8.473433129	10.07867897	11.23724986	11.77390601	11.41825421	11.066124
11.8100644	10.53365161	9.753192935	9.456943876	9.505881738	9.358987129	9.741287561	9.428924948	8.75883606
12.82205942	12.25508865	11.64096019	11.29529485	11.24942484	10.80311517	10.94138713	11.12785797	10.9308383
14.12372717	14.07552975	14.09610716	13.8252021	13.82466704	13.5021754	13.35378438	13.33703481	12.63335358
3.039402223	2.426686201	3.082864203	2.253430339	2.372425267	2.780927744	3.507274332	4.331443064	3.635794718
13.4724032	12.39969021	11.83664987	11.17207488	10.76748942	10.15615212	9.951170062	9.879157757	9.585908391
10.94703343	8.888120319	7.527515118	9.242002577	10.6184044	11.10537824	11.62988943	11.75439718	11.55423721
12.41425098	12.33037501	12.00774465	12.20827911	12.51448862	12.19844112	12.31330779	12.33469682	12.15147562
10.52518413	9.996943868	9.657731483	10.05883962	10.27977834	10.50122965	10.52359618	10.72670852	10.96282718
7.482223071	7.775349062	7.266221851	7.089270935	7.51171192	7.205242592	7.959117181	8.213726655	7.832933764
13.67670159	13.46922728	13.09294223	12.59325686	12.45333921	12.07504571	12.20550434	12.16431388	11.89034549
2.508913875	2.227271834	2.435776989	2.23803689	3.134448047	2.847153105	2.967297527	2.557581734	2.703475066
4.220372351	4.314930667	4.681886902	5.172861968	5.153760879	5.042223776	5.762844916	7.593282617	9.150969657
13.96523893	12.99334973	10.9839554	11.23664483	11.2759506	11.0570103	11.3039168	11.710982	11.61823233
6.56522433	6.07429811	6.200068952	6.19104555	6.261126836	5.898921808	6.056241275	6.642566849	6.969445603
8.604681772	6.78462817	8.17983422	8.234165044	7.98180687	6.857078741	6.217841201	5.034130934	4.267331922
7.816042842	7.491593484	8.951236527	7.860568669	7.905928241	8.446973117	9.772299661	10.98809896	11.00597367
6.421114015	6.750481193	7.176083448	6.974637073	6.767993644	6.374768538	6.546084347	6.713054793	7.013873035
12.75209002	12.8318186	12.27422985	12.17085023	12.12073174	12.14722749	12.32064097	12.35057772	12.0977603
5.653521396	5.343861267	6.761339388	7.552637902	7.437816929	6.724254108	7.723968532	8.946276769	9.658754104
10.80327121	12.90298639	13.69554758	13.05973605	13.05886951	13.32035704	13.39343108	13.38006744	13.42463287
10.21040095	9.556253973	8.580334891	8.032268788	8.070647344	8.779377056	9.605345846	10.02002948	9.969620716
9.243482545	9.042001398	8.309529631	8.259955291	8.028701161	7.879175217	8.123590222	8.341980621	8.124351451
12.33080481	12.06398951	11.33401847	11.15516078	10.79931519	10.5028851	10.64302215	10.89105021	10.7082663
10.10160586	9.502132662	9.769269892	9.466960251	9.063156215	8.451662689	8.409594804	8.485119337	8.518082664
12.20728758	12.16249318	11.9465677	11.80837374	11.65781059	11.39989833	11.38897438	11.31217166	11.23946993
10.58929546	10.4560242	9.324129784	9.208599194	8.842851087	8.708947996	8.701663895	8.777614911	8.635075502
5.654576165	5.790086437	6.376782542	6.568422253	5.954761464	7.412898833	8.479206163	9.039789716	10.88850821
10.9334836	10.78489564	9.619084618	9.535299905	9.263231303	9.048483668	8.815368655	8.870247622	8.694303465
11.97132362	12.37017209	13.16821459	12.5038975	12.49520417	11.88538455	11.95780842	11.85634797	11.60241502
14.32775321	14.29528823	13.47669595	13.42932778	13.29995107	13.19437826	13.16849363	13.24620018	13.04807496
12.84097424	12.83387995	12.22684702	12.06268648	11.76046391	11.30684731	11.26376822	11.41602606	11.48032321
6.127426342	5.509610146	4.609522229	4.925544591	5.022880376	4.489284737	4.843446065	5.119184576	2.676256122
12.87174224	10.09290245	10.00954228	9.967460044	10.29133401	10.80888995	11.23963332	11.54957383	11.4431149
3.610879755	3.907305322	4.030085663	4.47985069	5.208727839	8.163563801	9.426108728	9.625094617	9.47401993
12.96796983	12.60112026	12.03700457	11.98139034	11.86016361	11.5537634	11.52034215	11.98306031	12.12049745
12.51658724	12.58793945	12.60398949	12.22687014	12.06877978	11.72247259	11.81040794	11.76884598	11.56818471
13.62543077	13.17868311	12.62758885	12.11468349	11.80047387	11.41465001	11.53381995	11.57991254	11.35963932
5.982705106	5.840189153	5.870874849	5.851673544	5.821997582	5.531970662	5.618882891	6.040989263	6.343794096
5.379450673	5.271494775	5.067010235	5.487132393	5.961064063	7.111612986	8.238663584	8.610257928	8.454065096
11.59635131	10.53049761	9.338358566	8.925584798	8.805214779	8.553146964	8.662961834	8.875504964	8.558118869
12.15788421	11.85586118	11.77201058	11.5516565	11.50319854	11.30743643	11.16417036	10.89465714	10.42379216
7.659182194	7.611484265	7.40457435	7.260504527	7.033041998	6.737010825	6.666291944	6.651648445	6.409874569
5.556738939	5.68472978	6.906867701	6.897725281	7.074449884	7.714230155	10.11713242	11.93445369	12.88870518
14.05829154	13.70217746	13.92773028	14.10892571	13.77019016	13.30229889	13.02763887	12.86011632	12.07423344
13.08379351	12.41666469	11.95717333	12.01676649	12.16079539	12.01211547	12.20961548	12.37531052	12.54358131
11.77428041	11.40969975	10.55229533	10.26367111	10.36241542	10.16750284	10.42648241	11.37839092	11.87217359
9.97007722	9.49485266	8.087708007	7.905558079	7.717803145	7.578014515	7.95963974	8.298933199	7.670242742
13.84025017	13.85643488	13.96441378	13.37092073	13.07480634	13.08437048	13.00089349	13.03122298	12.69637789
11.11989759	10.75590066	9.81608658	9.282195598	9.232754926	9.051590209	9.408073028	9.482884567	9.305345393
6.847694321	8.909251386	8.707500624	10.47234502	12.39783944	15.17578509	16.59807327	16.90613569	15.26742837
10.91587599	9.384155501	8.641098079	8.687810621	8.631214467	8.070713138	8.52872648	8.408442203	7.942771773
11.95064719	11.88884641	11.14029864	11.27116992	11.13395223	10.93952938	11.05113418	11.20637486	10.80369632
10.3946846	9.956033858	9.152574709	9.093708858	9.001127325	9.050973213	9.085424597	9.339073553	9.181875932
12.6194451	12.66045412	13.2357463	12.93123897	12.85000591	12.32259656	12.24207805	12.17011532	12.01243878
14.55100512	14.49301884	13.99731593	14.03960319	14.09529537	13.64998446	13.80241604	13.74214257	13.30900908
11.62539181	11.12485978	10.38317558	10.03062924	9.526780238	9.14319441	9.265148145	9.412896976	9.338464075
11.0421854	9.730409039	7.723809818	7.343808943	7.574720674	7.871122042	8.695112473	9.087040762	9.087067418
11.48211347	11.05568074	10.11363796	9.503054351	9.172544721	8.844892395	8.503825395	8.359975252	7.985019101
11.17456557	11.29396628	11.46957978	11.08912431	11.05809957	10.83698765	10.69103895	10.57184181	9.95369647
11.9316281	11.31545726	11.70997441	11.69634522	11.41832901	10.82927522	11.09550957	10.88103279	10.06049485
12.88176365	12.7513371	13.01592256	12.66140407	12.56955444	12.55029982	12.74944042	13.00787713	13.05966668
11.89361219	11.32340429	11.2005143	11.12764837	11.10983586	10.80431574	11.20846725	11.24864196	10.96630187
12.27588494	11.27453706	10.15075784	10.27582582	10.47275004	10.199551	10.33408756	10.33252016	9.76933699
10.66531007	9.192069627	7.437146358	7.289943417	7.569623787	8.009621546	9.246131334	10.43844949	10.44794012
10.57854541	10.31540585	10.60383184	10.32455865	10.04998033	9.744327016	9.572529162	9.514562327	9.212620021
12.73140104	12.7292621	12.76600395	12.55388107	12.40717726	11.97464183	11.98990408	11.88385422	11.45789389
8.465402829	7.746936835	6.519091333	6.564243676	6.683687376	6.70380007	6.900279726	6.982831258	7.010160774
10.64437498	8.650260044	6.818419417	7.71576872	8.067741615	8.20352614	8.71274698	8.938211637	8.718917933
12.1746048	12.09430787	11.39438964	11.4161166	11.34149861	11.16231837	11.20748957	11.18907799	11.16643417
9.913614144	9.918152017	9.075219372	9.083423002	9.15735492	9.223030848	9.402750486	9.343369084	9.534486663
9.754754724	9.634152683	10.54234133	10.16335297	10.1058449	9.987624065	10.34203927	11.53993782	14.41270751
5.204628012	6.062492913	7.120856905	9.010986216	10.89332193	11.87995051	12.55680201	12.43367313	11.79909679
11.62943564	11.53892886	11.26992915	11.2643067	11.08569219	10.94112798	11.14261218	11.31238456	10.78961021
6.440554602	6.625754787	6.801793062	6.844537345	6.754465847	6.856276786	7.563234445	8.802653358	9.455645142
12.33115685	12.00874918	11.25841418	10.78321215	10.81509916	11.04852709	11.3920379	11.81168856	12.00828075
12.085239	11.6017012	10.91220476	10.51939894	10.11711227	9.418111471	9.500745198	9.557571831	9.120597707
3.2241905	2.961267643	3.274005886	4.018621759	4.427702819	4.42971725	7.203803132	10.35786968	9.407907656
11.83837279	10.11661292	9.421465078	9.633775751	9.945537616	10.23848769	11.31121465	11.81671716	11.88773065
10.42092119	9.125203534	7.619163277	7.619476405	7.830280976	7.976508887	8.782175086	9.31085557	9.607192238
11.25619326	10.5804506	9.978317817	9.720811076	9.596368835	9.383971246	9.589721749	9.662151583	9.550018161
13.73816843	13.73711587	13.5279896	13.17493481	13.21678917	13.16221029	13.18202409	13.17649992	13.00654224
10.61509273	10.60960435	10.8769988	10.69749354	10.28953984	9.810238491	9.62005115	9.39746629	9.019479816
6.48103485	6.587897145	6.857963344	7.622156472	9.242645784	11.36651659	12.38680318	12.55570218	11.90480103
10.98438102	9.221165386	9.79430805	10.07275855	10.46072083	10.1591013	10.04348993	9.649961317	9.302992382
11.2121675	11.30707122	11.59346417	11.17581742	10.73206617	10.79470315	10.68116461	10.50707251	10.20375167
11.60178926	11.11549747	10.20555691	10.09811132	10.23887162	9.881302204	9.969139284	10.09139171	10.01299105
11.74639506	11.00454175	10.70130752	10.63330787	10.51003604	10.24205267	10.22364531	10.21283431	9.833305693
10.71035169	10.71205175	11.44576922	11.06894279	11.00169435	10.63210966	10.43147327	10.17793667	9.752810148
12.68166763	12.70541757	12.723207	12.38236755	12.19922992	11.85400708	11.64919275	11.65320664	11.50953565
11.9624351	11.73755123	11.13672504	10.92639739	10.83675771	10.59221153	10.86486624	11.02529385	11.02785966
5.965855404	5.868582049	6.354242438	6.598933035	6.714495153	6.706708313	7.536367747	8.129939792	8.14453444
11.47117767	10.38587758	9.108988569	9.030421278	10.6558153	11.18433182	11.87197451	11.86638434	11.50821449
12.65509051	12.11480388	11.6362674	11.01740549	10.53216998	9.984420099	9.806921471	9.798605001	9.101319627
12.19520762	11.97721041	12.08979261	12.00194655	11.95019837	11.6085156	11.48416316	11.40685761	11.13818831
10.62725523	10.28198256	9.211332531	8.844432047	8.700868998	8.472801552	8.571938515	8.554973159	8.164350007
10.50016477	9.760966557	8.975021782	9.087261813	9.270445122	9.073934477	9.365688839	9.24698231	9.169743996
9.012938263	7.237008236	7.296010621	7.427391357	7.404089921	7.479053894	7.52530897	7.571538879	7.314709694
11.68212306	11.54667763	11.6327247	11.21939341	10.99690444	10.61001214	10.51404762	10.42593853	10.32659264
6.405518798	6.071924841	7.432414017	8.615086574	10.02958016	10.52467349	10.56816922	9.827604804	8.853865123
5.978264998	5.985794787	5.805213889	5.57910844	6.27439409	5.811367411	7.031926516	7.578685314	7.373931224
14.57690086	16.05030204	13.87811756	13.50742922	13.24390804	13.21370581	13.06801344	13.0372363	12.87037817
16.35159747	16.63119104	17.49974064	17.62311286	17.53113591	17.09964132	16.95189779	16.91859275	16.09710451
12.08905392	11.81007678	11.0957825	11.50238328	11.71320757	11.60784838	11.67031004	11.78969028	11.57613501
13.9590105	12.46431238	9.629340254	9.015502625	8.773442239	8.702988463	8.371568295	8.617365915	7.898082689
2.717047855	2.281532455	2.52511499	2.434814078	2.796822569	2.651944474	3.000784525	2.942495606	2.550960118
12.37934774	12.24636233	11.82135863	11.76041677	11.51750915	11.24842364	11.17257572	11.29005439	11.20407839
12.7205271	11.52282212	10.70003801	11.06424936	11.0422263	10.47202889	10.68334335	10.56662996	10.24280405
10.21093144	9.420852703	9.128454172	9.352884967	9.365631187	8.642084422	8.734340721	8.942442543	9.067425256
12.03543578	9.521402251	9.176549038	8.526766945	8.307293655	7.870176432	7.994674633	8.170285225	7.882803573
3.909398518	4.938928131	5.002112984	5.914355356	6.696901865	6.808366172	8.030183442	9.402681734	8.150839775
2.376661249	2.57648155	2.319522049	2.58880734	1.94755519	2.460149698	3.308186476	3.973241697	2.998612463
12.39771612	12.30231723	11.49560723	11.37901354	11.44926812	11.36984833	11.49389688	11.49199603	11.35420187
6.41501764	6.876822755	8.581109236	9.869392281	10.90705519	11.37516344	12.2930007	12.59442847	12.33700259
13.07180911	12.9925672	12.54235049	12.36453474	12.20535894	12.12944743	12.12494605	12.19610438	12.07272993
12.58256328	12.56164047	12.04459096	11.9346793	11.82006324	11.5895057	11.58607756	11.53989724	11.29367811
14.96382844	14.69008352	14.35124031	14.3873525	14.39602779	13.90648623	13.75188209	13.75227576	13.29782479
13.69443406	13.88103977	14.22072775	13.97490892	14.21544204	14.29593804	14.65526427	14.65825307	14.13229565
7.084883838	8.518174963	11.12626186	10.14773045	8.667648842	7.450004276	8.637178459	9.214904704	8.728637193
8.701143859	8.686436931	10.2128202	9.998288302	9.97403276	9.44674165	9.885661386	10.11630444	9.698949645
11.73342779	11.47256392	10.71091055	10.49733319	10.27990284	10.35676087	10.60224611	10.87379161	10.9217122
11.50371749	9.841168018	7.104313874	6.894198303	6.434985965	6.480175044	5.946307384	6.631913207	6.251674018
14.58002463	14.68217173	14.84238419	14.50738499	14.19898897	14.13417606	13.99079567	14.23440588	13.88687633
6.0252234	4.966037328	6.536272185	6.732321973	7.041491878	7.133566775	8.405178785	9.535432998	9.953074715
11.68838203	11.79430947	11.86396305	11.73340315	11.43916555	10.76987457	10.83533587	10.74588568	10.34735614
14.19768623	13.30385354	12.14594568	12.28143219	11.94089665	11.08681532	10.44884189	9.975062449	9.590058882
9.639809643	9.61585651	9.574210872	9.433723824	9.292498894	9.024970694	9.293442851	9.668600213	9.999366437
12.72989403	12.37472354	11.83887789	11.5128259	11.30884093	10.95052828	11.13911583	11.2878151	10.85100068
12.06722157	12.00771707	11.71512996	11.75918248	11.66724124	11.46204332	11.53291277	11.62419032	11.42144594
12.06028602	12.08329791	11.70416488	11.66301698	11.53103494	11.26525289	11.444072	11.55529372	11.38624023
16.03744059	13.79456212	13.11563898	13.53365787	13.94407529	13.89210117	14.12941598	14.27696354	13.87029407
14.41546291	13.511806	12.63243776	12.37342599	12.55144649	12.36310509	12.64576641	12.73104016	12.55514442
13.17240117	12.51580546	12.09252522	11.91215834	11.63686683	10.88014812	10.80847927	10.72099411	10.24559575
12.64242003	12.72198919	12.85441229	12.52417143	12.38791662	12.11664335	12.10327508	12.08878571	11.61940996
12.85089529	13.12571647	12.94984929	12.68373748	12.52712074	12.29117773	12.22274085	12.2934528	12.07907827
12.16475618	11.99057392	11.44877778	11.40011925	11.27104318	10.99108622	10.91843492	11.25884481	10.6389836
11.81524068	11.80919413	11.39969417	10.81184796	10.53404061	10.98079779	11.57427781	11.9897283	12.0827381
12.97949852	13.06312039	12.79485519	12.56318228	12.43528412	12.20302746	12.23256555	12.27411789	12.0487863
13.91524107	13.92811994	13.94176673	14.00573593	13.94904627	13.39668502	13.23957139	13.26027291	12.64335945
11.2163692	9.378731686	7.009569471	6.75083198	7.445973912	8.462975709	9.211808069	9.996147667	10.30573424
9.723765822	9.428271327	9.330271174	9.431779629	9.410127451	9.172049873	9.170857514	9.136028336	8.894163997
11.99311054	10.87669782	10.47321834	10.04758751	9.899354849	9.711226413	9.716263576	9.693481413	9.4633564
11.3421762	10.9874221	10.75099122	10.76462993	10.63233899	10.29097664	10.36486292	10.71023562	10.87963344
14.31990838	14.2514727	14.40179235	14.25176691	14.27210978	14.23919103	14.33871676	14.48357952	14.45180033
11.89040418	11.92596006	11.4927697	11.33810213	11.28447074	11.1039365	11.11703545	11.1633566	11.03379669
12.35908293	12.29808764	11.89691297	11.91719271	11.96842095	11.73453343	11.92224813	11.94887174	11.67772633
13.63836622	12.92976299	12.84244086	12.95966247	12.97893814	12.42294693	12.30724641	11.79865171	11.44686808
14.2844814	14.4477973	14.7999076	14.87149052	15.09463057	14.98648897	15.18150852	15.3137065	14.7399714
5.263664732	6.61912842	9.452572142	9.550079825	10.26940848	10.71876636	10.77177871	10.86521661	9.54309081
10.72054105	10.64473431	11.03323235	10.78867826	10.71069591	10.62991881	10.60904053	10.36885742	9.950734411
10.59276571	10.64335178	10.81695636	10.45237843	10.21940545	9.867008191	9.901650544	9.721282943	9.730020875
15.67821541	15.45185257	14.92724518	14.56223817	14.30937346	13.82417973	13.54581754	13.57148055	13.2273076
14.43064966	14.54355691	14.87258253	14.55319157	14.17290505	13.66933753	13.25417843	13.32830956	13.03844822
11.80737901	10.24705182	10.88723818	10.61801319	10.28884368	9.570588679	9.716507526	9.557366671	9.127073236
12.48941789	12.27649253	11.89531549	11.6737324	11.22179778	10.797006	10.50478298	10.55055975	9.671453878
13.17818648	12.86440335	12.14912751	11.64373363	11.21655912	10.8449592	10.80725217	11.00148753	10.23247888
5.446775911	5.561459485	5.907277259	6.485105252	6.581881814	5.969038839	8.554022274	9.416402679	9.984835571
13.60092641	13.54888661	13.0399479	13.03780993	12.82109569	12.70022203	12.54118867	12.48390488	11.7824949
8.699244499	8.462482728	7.76778893	7.788169745	8.233869159	8.339500497	8.913319897	9.114214401	9.225544799
6.556654198	9.818239537	11.22001639	8.231910583	7.390057531	8.301044032	9.096411589	8.958044684	7.952368416
4.930920413	4.746341784	5.465834444	5.522849315	5.620685902	5.60691781	7.523544836	9.351435145	10.09529665
3.698856823	4.448299013	7.788477129	8.568510982	9.632754524	9.020152681	7.704693749	6.991876798	6.612774551
5.581622203	6.357956907	6.616883551	8.438305563	9.667962198	9.655230741	10.63467231	11.77130105	12.13434226
13.03486623	13.0846615	12.85304041	12.47241921	12.55730046	12.65654511	12.76782566	12.82188372	12.66905883
7.675095223	10.31016552	10.17509633	10.00687514	9.738180994	8.83427399	8.835854627	8.626316327	8.437185704
13.10466842	11.15361533	10.37542754	10.26653862	10.12749668	9.561879854	9.559671417	9.623926847	8.957076272
5.957642047	8.094394574	11.37248606	11.62142377	11.23701588	10.70771652	10.78866536	10.64710583	9.873537142
9.067478583	8.942044956	8.789620855	8.538857112	8.393651694	7.834095087	8.137864474	8.419553491	7.934176613
15.56553747	15.07251353	14.13555394	14.00240882	13.90433379	13.98174758	14.10740358	14.36203243	14.03820322
12.20207111	10.80325013	10.16033684	10.3120938	10.27238934	9.953799912	10.39224016	10.70940722	10.5370369
11.51112866	11.59596214	11.72666605	11.64622204	11.59796431	11.29320647	11.23681573	11.04727662	10.70232662
5.468053142	5.301725685	5.816533212	6.101289056	6.251413543	6.741097418	8.255784648	10.19780039	11.24949638
13.05004678	13.11072564	13.49840389	13.01212653	12.84857014	12.26008018	12.15898753	12.21124942	12.1961568
13.71739338	13.34760507	12.41397844	12.08369473	12.04710582	11.88353456	11.9626707	11.91480175	11.51702778
11.92884848	11.22405516	10.23420289	10.35246601	10.21537724	9.896876804	10.06796423	10.22585021	10.00391832
13.90082722	14.04270558	13.54290933	13.32952238	13.15042913	12.83888269	12.75314591	12.834161	11.79528953
12.39698098	12.30170254	12.01584568	11.47737846	11.29525433	11.21891611	11.41186196	11.60375566	11.38212369
11.94126758	11.57452313	11.36424579	11.24034375	11.22513203	10.81585918	10.78870385	10.73784645	10.40146943
4.956931925	5.269416543	5.775672912	5.824446912	4.713762505	4.119160742	4.21465704	3.91013905	2.925586117
4.137373313	4.288824669	3.785461199	4.124373319	3.823379922	3.699734809	3.626063571	3.725646223	4.278299103
13.19701074	13.09470231	12.64315991	12.44318543	12.38625994	12.24385134	12.29185482	12.32165155	12.04574436
4.199718988	3.537748456	3.838457471	3.897950193	3.753188748	3.884486656	4.643654742	4.438262785	5.527984959
6.791228852	8.69247824	10.72332671	11.28076376	10.70786235	9.391121545	9.11355185	8.516428729	8.093109165
6.380579685	6.785791583	9.297738472	9.501241815	9.237634786	8.356256834	8.266224869	7.680531851	7.20579218
6.192215887	9.400530513	11.82647364	11.8653908	11.08696343	10.12251482	9.690612123	8.993691207	7.814103066
11.12298498	11.12948945	11.13455219	11.22749483	11.57903188	11.66662398	12.03173381	12.35498707	11.38687136
12.94458285	12.86396108	11.96413141	11.8438134	11.67484581	11.61904038	11.59298579	11.59426898	11.4297813
5.545628366	6.291351331	9.699199833	10.18809114	10.39048608	9.969146753	10.26892323	9.915379595	9.320186463
6.835264311	8.536265878	11.78334458	11.74427863	10.99169514	10.29431669	10.34052296	10.62701592	9.937283177
3.700149618	4.73398401	3.975458373	5.783225158	5.969846427	5.820512176	7.043163106	8.874977613	8.861498404
12.75357301	12.61641688	11.99510899	11.58151187	11.17462524	10.81514075	10.9229821	10.91342467	10.63989931
11.5193981	10.76975753	10.04379057	10.33350767	10.51758846	10.02591784	10.10154901	10.28800045	9.760997876
13.59918257	13.64058691	13.74538932	13.17310697	12.86656733	12.45366873	12.46830984	12.45505013	12.28795203
8.315573834	7.702989284	7.457482027	7.618799751	7.401161659	7.0145726	6.837268261	6.988374245	4.479401399
13.894503	12.12474421	12.13286594	12.0227072	11.83032278	11.04534616	10.73329081	10.2884221	9.425052082
10.86657292	10.49126402	10.04473436	9.999015149	9.893188331	9.773881508	9.776289915	9.874392183	9.692654552
12.55781318	12.06605437	11.72602055	11.66671554	11.47462574	11.1782074	11.32910164	11.48875431	11.47504824
13.2234659	13.35946541	13.66475365	13.36388955	13.03788324	12.81106338	13.0358489	12.88462817	12.10730604
8.623643823	9.569563877	10.35892482	10.53921294	10.28558373	9.598768447	9.910908616	10.04244348	9.793373246
14.84705425	14.83343047	14.47447693	14.04103851	13.94474781	13.83854816	13.86875633	13.95664109	13.43056753
10.45955039	10.61373256	9.899379337	9.957939768	9.918333005	9.638476619	9.906006341	10.08295561	9.728981236
10.25816489	10.40041244	9.575738165	9.493419628	9.816162956	9.759711814	10.15265695	9.945852067	9.549295645
9.083146947	8.29440063	6.964934593	6.808723656	7.806320178	8.688456058	8.554979938	8.780018364	8.087184814
8.856602105	7.458805009	6.134280448	6.408332288	6.436612638	6.173946056	6.860866802	6.941789524	5.863123463
12.51918235	12.42960537	12.38799944	12.05841498	11.85315426	11.74228023	11.53518899	11.56330865	11.31501866
12.629218	12.33017917	11.87275209	12.05769622	11.86570761	11.68945581	11.6889956	11.89921409	11.84090951
6.935795135	8.874099258	10.16094997	11.73450683	11.80152528	11.12594355	10.9803573	10.90247603	10.00095012
7.613784855	7.583293519	8.754957664	8.740771545	8.72173468	8.033821988	8.307156867	8.170181576	8.035476818
12.35708488	10.00857437	10.3883778	10.38218097	10.34728921	9.860745281	9.867725615	9.597608432	9.200307325
16.94351807	16.9970282	17.36819001	17.08272853	17.02478915	16.68654387	16.44341962	16.31398242	15.86585466
13.66420757	11.84762952	12.3865937	12.43142288	12.39248128	11.81189295	11.57034475	11.4035159	10.95396198
13.86726965	13.87856438	12.99564909	13.00776879	12.87130582	12.73385852	12.84025018	12.96975521	12.8677561
5.147033619	6.328506119	7.516697987	9.15803654	11.37731641	12.33649946	12.68599513	12.04299651	11.2382199
11.59175513	10.88096447	9.938863098	9.863436672	9.991451409	9.919519819	10.51160872	11.03777883	10.8499642
3.72628483	4.77361812	6.715910904	7.832394679	9.401406359	9.830614132	10.06338544	9.876332194	9.413945369
13.71132198	13.82930396	14.07649429	13.88516149	13.86968933	13.57536403	13.78936297	13.76186932	13.63472202
11.77626671	11.11795677	9.31352788	9.060570148	8.831413419	9.015023642	9.160683444	9.578610274	9.777853061
14.15443628	14.21826504	14.59306463	14.41235551	14.47832676	14.29841506	14.20797692	14.2427912	14.03156308
9.233489481	8.86911679	9.343347395	9.995124726	11.44929367	12.5983963	13.37793668	13.80710431	13.64838111
12.50933221	11.71478086	10.91482876	11.41518752	11.59832562	11.04907144	11.33912963	11.11628177	10.59559408
4.019337708	4.051766229	3.918425256	4.33145781	5.244713177	5.65060101	6.461289063	7.082862565	6.448819436
13.18670209	13.27397856	12.77908321	12.60938792	12.54920739	12.54315642	12.46627152	12.57341956	11.90494294
12.89598387	12.84001976	12.20413202	12.09925538	11.99277816	11.85651521	11.5681564	11.44478438	10.82735213
4.868409982	5.330881173	7.585071449	9.583843516	9.768435536	9.308971163	9.824638513	10.46399447	10.80231853
13.01830944	12.990779	12.42363418	12.37941142	12.2664888	12.13656633	12.09868021	12.10212621	11.5216889
8.592841537	8.78371256	8.447071352	8.226691466	8.250510423	7.956134903	7.770074213	8.004716214	8.583997425
8.770072607	9.114281419	8.247633909	8.314514594	7.892762326	8.288777677	8.753187316	8.832889427	5.809553682
6.512260817	6.038543497	6.758368971	7.490347197	6.901008804	7.701688083	9.900236282	12.79573972	12.71511409
7.636796045	7.486475324	6.879276229	6.768472241	6.753743648	7.767344046	9.295411669	10.35622617	10.40556309
13.82206119	13.16355752	12.34443633	11.98705578	11.87020748	11.87901461	12.14697095	12.72006656	12.87340804
14.29118892	14.33078234	14.12890177	13.66544699	13.84056047	13.75832481	13.99170616	14.39262122	14.67899626
7.680818822	7.418624857	7.329565092	6.786784382	6.755411963	6.670064308	8.628073155	10.01866849	10.0640637
12.60625187	11.46541821	10.24159	9.922304142	10.38010203	10.46279132	10.94384966	11.05458617	10.98709225
12.31265162	12.14667934	11.82132991	12.07706149	12.12893527	11.79389581	12.04498955	11.93644995	11.59720346
12.87271908	12.66757133	12.24207243	11.77818726	11.24718287	10.90798258	10.97193595	11.1697645	11.05392346
12.87088256	11.45645166	7.696406703	7.627099641	7.944176783	8.222768426	8.456145964	8.88998612	7.664461506
11.89302097	11.90413835	10.95879008	10.81515467	10.56928887	10.2989344	10.40128684	10.69598553	10.72756261
11.94314005	11.82505862	11.85558444	11.68895192	11.61456399	11.42891528	11.21334749	11.0549143	10.46689468
6.407916972	5.677892192	6.250038916	6.351925202	6.227741468	6.231447134	7.075672214	9.606249221	10.57930011
4.455835813	6.610737378	9.554836696	9.353820542	9.928993519	10.07755158	10.50635542	10.55331438	9.824626086
6.871971935	7.214719161	7.828096658	8.235974169	8.574239003	9.860139327	11.30441521	12.5164371	13.131405
14.24960308	12.46709713	10.15466559	9.307361797	8.893570355	9.106323842	10.9382949	12.66180968	12.94589248
8.189994361	8.448185624	9.986367256	10.9679487	11.35322715	11.44520749	12.82441258	14.01158402	14.53829859
11.123763	10.75906322	10.09014354	10.00190791	9.949494714	9.894984983	10.06355858	10.05679733	9.845255118
13.02369329	12.29613489	11.92328466	11.40218838	11.12240264	10.39307886	10.28143208	10.12523064	9.742806999
12.37016452	12.38740486	12.48667205	11.76317283	11.43329533	11.34890942	11.49431668	11.69154036	11.66447003
13.64617702	13.06922238	11.46511034	10.50807215	9.906503348	9.916106279	10.07017434	11.03411234	11.67631119
10.28942471	11.10018054	13.40242417	13.77178542	13.70656103	13.19979672	13.49694098	13.96809886	13.77488733
14.6819572	14.79825598	15.31218625	15.36070669	15.43412127	15.25261839	15.49577834	15.42984422	14.99775675
9.62313775	9.583204744	9.22665265	9.482124419	10.17933868	10.32718163	11.14500312	11.48921382	11.10099618
11.34666633	11.36562316	11.23772756	10.48119243	10.23663219	10.14138634	10.07714346	10.06271342	9.516916078
12.36687826	11.62477941	11.34574645	11.10843627	10.48050033	9.569059761	9.280460822	9.799560636	9.107670772
14.23108718	13.0474401	11.81923397	11.75407844	12.06358322	11.74153402	11.98211608	12.07713852	11.84596427
13.60604089	13.59338791	12.82400846	13.19413701	13.64763965	13.50166587	13.47816683	13.55421688	13.26825628
5.466387956	5.383589557	5.344461859	5.692822503	6.391878053	6.321882316	6.62004095	6.860338954	7.403858265
15.94474257	14.39363045	11.94130122	10.88459136	10.7125102	11.79941839	13.26878666	13.72418441	13.33090934
12.07404201	12.00499125	12.19301297	11.82074842	11.4606569	11.45621989	12.25150537	12.67692372	13.06452243
4.810495526	4.299789658	4.943684151	4.753884166	4.943345384	4.640120809	4.886366778	4.672840168	2.585758759
3.278838272	3.708274376	3.785302922	5.733412689	7.925246957	8.034607146	8.715866576	8.894471627	8.376414912
12.10630195	9.427666177	10.89733417	10.6880029	10.58316585	10.09332921	10.20251245	10.10338797	9.722978615
4.916285353	4.788655331	6.679409958	7.47001272	7.352776484	7.096094829	7.083242727	7.139617775	7.070055857
6.155687547	7.620840229	10.60583367	10.95055699	10.97918642	10.68010857	10.81990684	10.69775904	10.45394023
13.73340709	13.57420315	13.78132011	13.30571809	13.43774688	13.17965396	12.92010277	12.80717562	12.42813937
9.181566988	9.250947918	10.01285612	10.25895367	10.26402392	9.976918532	9.767377321	9.522500391	9.16746857
11.70126967	11.40664993	10.74091398	10.43437906	10.13588947	9.730594307	9.535753542	9.503343477	9.227240676
11.37768551	9.605804698	10.86142822	11.27452174	11.27086252	10.83512403	10.92199027	10.81649353	10.52305859
13.39771334	12.93708638	12.01447488	12.22807898	12.01571693	11.84202791	11.898005	11.93868294	11.5676958
5.400457168	5.954289789	8.085294268	9.501451858	11.04637769	11.5011327	11.98396271	12.02807749	11.88226347
14.88835675	14.99143464	15.4571565	15.28498936	15.11103873	14.75267647	14.46355401	14.33454441	13.95749331
12.5945335	10.50010776	9.885038738	10.13692855	10.28497559	10.04782017	11.40315635	13.9697656	14.81623656
13.20417509	12.74552003	12.37258131	12.09137475	12.18368346	12.12540179	12.49606582	12.66314017	12.12866542
11.69157669	10.51480084	8.296105648	8.146728766	7.728926217	8.00034451	9.249805304	9.729652013	9.455776458
11.63187523	11.62069222	11.09856053	11.1449769	11.07770042	10.88909081	10.91395286	10.8617907	10.43787936
11.66225362	10.16446394	10.52902558	10.56022278	10.25097548	9.428690833	9.267989454	9.033832816	8.595799486
2.884730575	2.206587299	2.78308156	3.764951995	4.671452691	7.556740205	9.057564267	9.255042563	7.394090678
14.00216395	12.31309007	10.17459565	10.58377353	11.40841968	11.65526812	11.88194999	11.62877582	10.82920673
11.7497467	11.71950461	12.23609256	12.28093226	12.05032556	11.22649867	11.50088794	11.41362611	11.06537751
11.73856037	9.460334311	9.248473435	9.254336003	9.103412244	8.480185362	8.062780728	7.72335801	7.004015497
11.24132749	11.19935823	10.68503424	10.66491405	10.51443507	10.21635024	10.33070662	10.57324624	10.52153231
13.66227178	13.20555318	12.28007057	12.47216581	12.76403578	12.63354666	12.82339355	12.89192163	12.76913814
16.10611191	15.0639599	13.85671076	14.19158581	14.35336044	14.07528735	14.05513833	14.18186647	13.907369
13.8385871	12.59488931	11.96587706	11.9200571	11.83059273	11.2650989	11.21750926	11.33192046	11.05773664
14.81962152	14.05011542	12.61374928	12.26905282	12.08294778	11.90207138	11.81859882	11.38046907	10.62632484
16.93091536	16.50097316	15.76977041	15.45546845	15.10263559	14.57595827	14.8079782	14.91688913	14.42500494
8.890267527	8.456025662	8.349964102	8.872699822	9.020580802	8.778673036	8.488813486	8.365945322	8.566152854
12.45024664	12.51425262	13.64399071	13.64229658	12.9707041	12.15853466	11.8732021	11.68914078	11.56921772
14.12134827	12.12108706	9.629910487	9.103748256	8.957145684	9.501840819	11.21840615	12.81908799	13.23204733
4.318803074	4.846748967	5.256687727	6.309551764	8.582262341	10.52355273	11.21400659	10.86502776	9.688432268
7.89069984	11.85494163	13.19500246	12.51306254	11.60689362	10.36325248	9.798978023	9.225213443	9.151982548
5.552905078	5.435845874	5.355863056	5.398772968	5.342352347	5.047868262	6.259540913	7.835589399	7.82143723
8.844294986	11.80753762	12.30094009	11.39038119	10.53677066	9.599915446	11.34061162	14.7529962	14.75690922
7.4461931	8.797085516	12.28679713	12.37935139	11.9297656	11.45984156	11.25849581	10.92718733	10.83945756
7.913769739	7.824397368	8.308824165	8.762546724	8.878950983	8.688785196	9.865719265	11.49873153	11.95011738
12.49092529	12.60417223	12.10958522	12.48623975	12.84259205	12.36588695	12.35477379	12.0881058	12.13339877
11.11144861	11.07729578	11.36364082	11.07357536	11.02142027	10.70129443	10.76482189	10.71658953	10.5481732
8.183079416	5.876014779	8.061059529	8.225542232	7.37487791	9.23077929	10.27523894	11.37282927	14.82794269
12.76560573	11.60514908	10.20594594	9.828969576	9.698365612	9.385317649	9.421776278	9.59670921	9.475795046
13.9615898	14.07841669	14.64543448	14.40637571	13.96182377	13.32357049	13.1608024	13.17844118	12.69971652
11.46540656	11.27351116	10.56928765	10.28589079	10.35510039	10.45423226	10.69215854	10.83329407	10.7624019
10.98194002	11.04639898	11.03777055	10.57087045	10.25729005	10.06475304	9.905396129	10.01096578	9.915253403
12.72206513	12.88343965	13.03452906	12.90105636	12.63825571	12.62238384	12.29248354	12.30676142	11.93629738
14.71159092	14.60954819	14.70737122	14.10204129	14.01575123	13.84148203	13.79230446	13.92012964	13.50375314
14.17462055	14.13309058	14.22091398	13.96534087	13.95559996	13.80446634	13.9129852	13.96702433	13.29146104
10.44180069	9.921860742	9.787294915	9.900359679	9.841811935	9.331163284	9.412076434	9.426265791	8.884264392
12.44221734	12.35853797	11.42709295	11.25194607	11.00817098	10.90535506	10.91859197	10.99401303	10.72762679
12.10637519	10.62529422	8.554447193	8.205183497	8.320849992	8.570269473	9.567829441	10.2196667	10.29626303
12.16098508	12.12673271	12.78154964	12.78205393	12.65501908	11.99279054	12.00018928	11.80587827	11.5443213
8.098641595	12.90347591	13.49948887	13.20323373	12.21715904	11.43347843	10.90558111	10.50691877	9.440804204
5.017960638	5.215150242	5.14221847	5.789198088	6.584598481	9.475208476	11.34125198	11.00460961	8.745448165
13.01823433	10.85506452	8.705824022	8.932827536	9.367813301	9.477867963	9.885111116	10.48158899	10.04898785
12.42641384	12.41782414	12.40849197	12.38923115	12.24959664	11.77788109	11.89322117	11.85683296	11.8436091
13.41380984	11.33523855	12.57376948	12.38133488	12.17551391	11.72510711	12.15092715	12.33113148	11.87917264
14.57088174	13.77896322	13.10267637	12.88421119	12.92769356	12.57664118	12.45142851	12.4510855	12.08645623
12.90026308	13.54914514	14.56874922	13.76988212	13.69966706	13.18086077	13.30875848	13.3537328	12.9550791
9.904329921	8.661666268	8.204378927	8.278841363	8.629301578	9.688730166	10.98291954	11.79728697	12.93379566
8.678111815	9.344392521	11.17651447	13.16440168	14.14097366	14.13880168	14.55851293	14.97211521	14.89890867
13.70962318	13.39863005	13.05924612	13.08443894	13.06647431	12.83088953	12.85384051	12.91177395	12.62450606
3.043827823	2.814419395	4.222239198	4.378227319	5.339682213	6.944732043	7.802681015	7.904203593	6.125437969
11.88803054	11.88615842	11.24787943	10.97755872	10.60723306	10.35777052	10.46094204	10.70450352	10.3673291
6.760668491	8.560068559	10.90787052	11.02844486	10.89291152	10.69648052	10.97001613	11.16145414	10.76186311
10.56120335	10.29886659	9.158955538	8.578383886	7.980805244	7.738651906	7.933064578	8.427452642	8.714089824
10.09503262	9.979427479	9.570367651	9.129546052	9.036817669	9.030497536	9.115816138	9.190178305	9.154941173
13.81922667	13.74350174	13.76110829	14.14582499	13.96613631	13.1027418	12.50378906	12.04870332	11.19790897
13.89758773	12.92075219	10.39307933	10.05316265	10.17102228	10.09483152	10.21646409	10.15807376	9.794249108
7.842345616	7.174137549	7.540369607	8.303600542	8.573279224	8.660439167	9.08374689	9.369260579	9.537789564
13.5891595	13.11159869	12.85738869	12.50944352	12.01905317	11.70131467	11.40332091	11.28714658	10.78450913
11.41749502	11.411352	11.89724518	11.68597479	11.5646155	11.04525405	11.11530987	10.93111147	10.59050021
11.50377793	10.82568736	10.49223044	10.0097662	9.693032765	9.140573296	9.118944213	9.122587795	8.950067434
11.40056156	11.31305454	11.78392122	11.55215868	11.29928101	10.89337365	10.88945146	10.81310259	10.5105882
13.46150478	13.28076108	13.24648912	12.9345125	12.71566645	12.37322723	12.2854473	12.15413982	11.68087366
11.45692017	11.41962908	11.47721346	11.10814738	10.92275586	10.58621411	10.5028931	10.36430534	10.0737252
12.53979817	10.99700535	9.178306613	9.993808177	10.7015329	10.39258897	10.5173521	10.62250082	10.14427327
6.549732936	7.059888581	10.39042159	9.618468507	9.457207923	8.935894107	9.321557049	9.757496147	10.4308333
13.40469088	13.39206385	12.91907914	12.3403378	11.84604956	11.43187255	11.30939885	11.40232429	11.23462057
11.67626856	10.98246812	9.725251939	8.754216017	8.413538665	8.131487463	8.404217656	8.618848568	8.381836117
13.30554146	12.25515655	12.12464942	11.73822499	11.60773101	11.0146433	10.81574823	10.58273393	10.13261843
9.512777237	8.664586793	7.259548278	6.883902217	7.337715901	8.1319868	8.866891571	9.473494773	9.437196876
13.81817505	13.9547694	13.2906753	13.39400425	13.36609674	13.21028105	12.99938798	13.10996726	12.53194482
12.61794134	12.67302177	12.76618331	12.48877025	12.47427316	12.12752848	12.13314824	12.17247162	12.00084074
13.22784942	12.21839574	11.1935502	10.74889459	10.82647079	10.52595059	10.70378684	10.7265217	10.13759368
6.825187957	6.610288373	5.8666064	5.546778252	5.712648781	5.127117807	5.489473936	5.59328057	3.023757197
14.00438504	14.04797882	14.97671297	14.51928549	14.08478584	13.4403115	13.21808607	13.13638858	13.05288056
10.68232641	8.806561697	7.389471175	7.53286254	7.550404568	7.184157761	7.285694556	7.381718521	7.385265802
11.96733813	10.2563095	11.08439021	11.3877118	11.69037849	11.46257859	11.43246344	10.99269694	10.43853691
9.379193281	9.081605615	8.809160427	9.329159131	9.295450144	8.815126028	8.965779583	9.366011617	8.670510697
14.14125934	14.19473671	14.87098633	14.45627253	14.0441871	13.52100237	13.24621887	13.05293842	12.71326952
13.08104494	12.90984239	13.16312106	12.79518444	12.50122138	12.03428941	11.82347959	11.77180929	11.62401522
13.47348631	13.50051517	13.7856806	13.53712345	13.01370801	12.35572653	12.21410362	12.14019178	11.73531229
13.07366091	13.1617576	14.03190649	14.01317427	13.64042822	12.88022678	12.60900747	12.30298604	12.20027378
12.35984517	11.55027562	10.94058897	10.61511114	10.63949937	10.2384166	10.27525034	10.15142213	9.629169373
3.382633551	4.079987352	3.754348395	3.794401613	4.692393156	5.502554471	6.33801649	6.061245235	6.336289758
11.54431539	10.81984395	9.251582475	9.881853783	10.02719481	9.581832497	9.645960546	10.07722968	10.69048865
14.89249803	13.86423673	13.2543458	12.78469574	12.49781545	11.59278409	11.32151488	11.29677685	10.80597519
13.23670638	12.11001603	12.25617291	12.5115681	12.51742197	11.57346541	11.31954784	11.08732238	10.60297949
11.43753941	9.516211398	8.950947378	8.841448173	8.974601628	8.861937948	9.323034434	9.655644118	9.898929737
11.20767261	10.6246007	10.83436054	10.7287197	10.58997513	10.17211749	10.58689678	10.90100314	10.3256931
11.45829907	11.51664174	12.03745295	11.57713101	11.27961445	10.97783081	11.34653236	11.58538722	11.39407959
2.677398615	3.096736519	3.089010609	4.313227553	4.091827648	3.631677276	3.72933134	5.83583462	7.205692289
6.226290743	8.727993681	10.96650502	11.42531841	11.85995487	11.49515417	11.56598204	10.95359781	10.28774041
12.39247617	12.19629979	11.7000112	11.41438514	11.06466846	10.61266742	10.82901398	10.94542605	10.84115931
9.653642843	9.197565361	8.829935558	8.244790482	7.986145001	7.666362318	8.244836326	8.597638303	8.431815085
13.70867006	13.845373	12.83150468	12.79041304	12.57580565	12.61064545	12.42250506	12.55041152	11.85817287
12.61482743	12.49195675	12.52654388	12.36074126	12.1840717	11.76796654	11.84671658	11.87384326	11.79015249
6.34357369	6.273431164	7.018703769	7.134303959	7.066778716	7.334826647	8.313846729	10.03893569	11.98482581
13.24343842	12.41286271	10.76507081	10.27669031	9.912194964	9.949969829	10.45690801	10.72294846	9.959569563
14.85403222	14.5620901	13.54453245	13.23172827	13.14958264	12.87781727	12.8183384	13.15083683	13.12172682
12.99378708	12.3654587	11.8155085	11.68929019	11.50794901	10.93770622	10.92452936	10.75779525	10.499493
13.25587662	12.19662392	11.21549448	11.39317905	11.59563446	11.42303728	11.90473282	12.23532315	12.43560092
12.09803148	11.41496886	10.432364	10.27339331	10.44407358	10.31340914	10.38889772	10.76588873	10.73073049
12.62447899	12.71999939	12.82694188	12.37631071	12.10089276	12.10172675	11.947681	12.05729908	11.61469835
12.48761347	12.25177048	11.34755476	10.9947738	10.90237246	10.70693927	11.01071542	11.16163147	11.14098287
12.13518155	12.12569179	11.48781447	11.43236654	11.3958395	11.01488931	11.15679723	11.26243147	11.10498142
12.82093232	10.81846437	9.224101206	9.600675541	9.89233662	9.669591432	9.916099483	10.04852976	9.728871848
11.41548441	9.609289681	10.35351008	10.11914962	10.01665193	9.487284289	9.551666184	9.387548135	8.946850332
13.30097528	13.21267468	12.90622365	12.57424546	12.74832795	12.76589228	12.88756465	12.94751157	12.99574168
4.330246005	4.434179937	4.48702197	5.274327533	4.408300245	5.029456771	7.245564776	8.838698367	7.940759814
12.98512784	11.94873113	10.93868957	10.97699795	11.52716643	11.53161993	12.094937	12.43961499	12.50432753
11.91259874	11.89840164	11.47489133	11.37038948	11.22145113	11.11665262	11.21737578	11.35540993	11.034406
14.05135991	13.89344076	13.61726897	13.74795352	13.9387116	13.74829678	13.57198524	13.43525384	12.80399114
6.879181418	6.474152157	6.455464165	6.450207711	7.510178048	7.94443844	8.035870313	8.380534586	8.343049636
12.91187653	12.78299725	12.20375378	11.97437978	11.77147111	11.59221383	11.75922069	11.94066976	11.85064465
11.60903274	11.63509003	11.63016566	11.29643719	11.32375863	10.9559669	11.56434529	11.90687548	11.55979188
12.72038059	12.67793261	12.21980292	12.11173986	11.95161907	11.6955639	11.62905877	11.69735044	11.40977545
11.28612283	10.34359136	9.296668834	8.571992033	8.156283155	7.774943908	8.25433893	8.870402232	8.762325147
13.03707006	12.64285348	11.84652002	11.87138443	11.90663137	11.62280269	11.90520586	12.38318525	12.69987362
7.344743304	7.893704676	9.396844289	11.36606803	12.18180779	11.83635311	12.33272796	13.59691425	14.52130155
12.77391023	12.4993416	12.04194086	11.92652539	11.30036175	10.93928891	10.91488882	10.86828921	10.72748793
13.25420075	13.10169616	13.14319659	12.84327501	12.65239646	12.30870761	12.16764996	12.10701805	11.98155987
3.286849982	3.514229968	3.753110741	4.1133487	4.855357606	4.003384979	4.144398547	4.566906748	4.658116289
5.573122577	5.375701796	6.501564069	7.311112107	7.939788079	8.581403462	10.519641	12.905862	13.84850982
4.199688614	4.477746282	4.59052653	4.95789701	6.423643373	7.908149042	7.72638688	7.71854495	8.681649217
13.01199001	12.57379982	11.6748207	11.59882581	11.79231348	11.90461686	11.93290086	12.15311278	12.09680155
6.046329279	8.367649041	11.28119405	10.55294506	10.21008338	10.18911407	10.99772162	11.03891481	10.84137685
10.54567433	10.4558942	9.899795983	9.693075617	9.223506124	8.675286174	8.732952635	8.97127441	8.877219354
5.885085181	6.489591863	9.373361829	9.388088489	9.195918713	9.077878799	9.533983711	10.0269645	9.628349413
9.946169442	8.130969193	8.449281794	8.576787218	8.612020358	8.255310229	8.190668815	7.959871859	7.320679988
12.43223848	11.53162343	10.20049906	9.809422278	9.988557117	10.0270393	10.37958604	10.64604423	10.42450703
12.34324639	11.35953757	11.43011486	11.25237745	11.28355273	10.83555299	10.74645214	10.40626997	10.15123978
11.06815078	10.84985172	10.35818122	10.27093212	10.16190071	9.968042525	10.20840012	10.4852533	10.51434719
11.1021222	10.09669866	9.161900924	9.338116214	9.469148366	9.313245011	9.451067727	9.491805963	9.068784528
7.022933994	6.92066816	6.749733053	6.713906434	6.877850327	6.527854865	6.505690559	6.948822685	7.465577708
12.66403848	12.62662978	12.13515507	12.06325558	11.89479164	11.76280232	11.77575688	11.81174303	11.65249256
13.25418242	13.07734335	13.29377972	13.37375004	13.58626076	13.32889339	13.22062827	13.02563864	12.66145063
5.706861939	5.560061719	5.462833062	5.631038895	5.64911795	5.845994711	5.755628283	6.312228843	7.381492977
5.302899123	7.795534674	8.189989312	7.515154535	7.932977845	7.758348401	7.859273662	7.826423339	5.525580183
13.19492572	12.53872748	10.2218637	8.859606336	8.597800321	10.0456035	10.72278607	10.91435262	10.09820688
13.1201296	13.08547646	12.81004151	12.49075521	12.49657373	12.45742629	12.58310355	12.62108791	12.53634894
11.59240931	11.45273467	11.3676777	11.03439859	10.81730817	10.7532423	10.5884064	10.47040604	9.863246839
5.267860081	5.607300582	5.525928004	5.733146407	6.763941135	8.547124438	9.722712434	9.919453219	10.0125517
5.374634437	5.368557196	5.792467338	6.614850732	9.680517778	10.33127541	10.56811545	10.18931015	9.774475881
5.912556867	6.617888744	10.74488943	12.03612026	11.76424102	10.39801933	10.34297178	9.918068464	9.388317473
6.12845661	5.899348086	7.484042576	8.175537799	8.819559564	8.767453066	9.353600611	10.11476468	9.685075018
5.017404239	6.087919567	5.190098015	7.106442494	9.416200473	9.591028592	9.921506314	11.86117326	10.95349801
13.38996746	13.10883992	12.66378558	12.57087216	12.23987592	11.94588917	11.643261	11.59431381	11.07022339
11.40235619	13.70205037	15.91675337	17.06775954	17.57791856	16.63622285	15.33676135	13.46483723	11.67338907
6.493107326	7.624686184	8.485608727	11.66723103	13.42702091	13.82630112	14.2594441	14.16130347	13.06596217
4.068239367	4.210583276	3.917991668	5.131846871	6.883328832	7.320978532	7.352117307	6.934648716	7.097429004
7.338049833	10.33151046	12.48481938	12.99303075	12.88353977	11.8638728	11.21914455	9.967650709	7.464474917
13.97916177	14.17277069	14.45310949	14.44442919	14.31956763	14.22390151	14.3083	14.53515368	14.79458496
5.887071458	6.944164599	7.817349298	10.52482676	12.73657227	12.93640231	13.13946413	12.84643972	12.09653553
4.749653364	4.850687845	7.270249185	7.819210526	7.941515108	7.18930777	7.404063752	7.453977652	7.204217969
11.87437123	10.36144825	10.69711422	10.54072348	10.65922338	10.1566355	10.03766229	9.795208757	9.412036928
12.88031617	12.89981425	13.04744953	12.60160718	12.40802366	12.12609746	11.91496068	11.77779871	11.55916615
11.99510118	10.97505037	10.49671094	10.13181962	9.766119885	9.198928606	8.702380842	8.431478298	8.301074247
13.12527145	12.65344595	12.15146251	11.77555104	11.51704929	11.19852633	11.41746658	11.62306831	11.26128516
7.479068708	7.289099277	8.506136756	8.96620121	9.818500107	10.36413126	10.66548027	10.17614557	9.148663107
12.66458898	12.42471813	12.45513865	12.06142414	11.94338091	12.05533218	12.23229039	12.44602162	12.48161462
6.504804885	5.650989877	7.28279692	8.132406662	8.979606289	9.117769086	9.372427484	9.101782293	8.733237533
5.343804915	5.135187159	5.306875041	5.237769559	5.450002302	5.441142082	5.734447427	7.630657703	8.708993403
4.069640776	4.144100074	3.883616463	4.033669107	4.31657209	4.659799678	6.207459113	9.662492895	11.41668531
4.525055201	4.053391748	4.407312407	4.770672157	4.377062581	4.787253024	5.30034169	7.066845022	9.674117249
3.87202981	3.340321822	3.438101606	3.753030105	3.773177393	3.592543758	3.73639978	5.465525888	6.832957744
3.836797549	3.306697796	4.148704957	4.14264103	4.7394193	4.907552223	6.659068421	10.21640643	11.8126702
13.99421062	14.01702492	14.46155392	14.20586792	13.90097189	13.61790527	13.69440108	13.74939022	12.96110278
13.65121968	13.67648096	13.84295709	13.55579071	13.25214382	12.78067732	12.58947358	12.53740867	12.49947201
12.71887418	12.2548679	11.31673741	11.02143099	11.23365234	11.2531393	11.49475138	11.65415048	11.5464443
12.12113649	12.02970636	11.20851067	11.02150253	10.8679919	10.63438704	10.62411172	10.70636368	9.10482145
4.697246545	5.060472343	6.040314653	6.835871067	7.611827776	8.603342338	9.776157862	10.21028369	9.418496377
10.62980835	10.34215222	12.14233011	12.32943921	12.41602496	11.89044512	12.97833561	12.94167655	12.15548145
13.34003991	12.64935438	11.66850942	11.27002669	11.13121459	11.17430159	11.28355664	11.46079584	11.28233145
14.40666314	12.39533902	11.40730517	11.39887885	11.45228438	11.24051237	11.36668667	11.55887572	11.24196571
12.86639102	11.90930596	9.464331645	9.4743384	9.791190088	9.463263151	9.36573027	9.289197452	8.861345357
13.08065211	12.47537194	11.80972179	11.29314803	11.17744041	11.01841791	10.99783151	11.19553335	10.91811375
11.03777045	10.85237092	10.41610925	10.46849607	10.66288584	10.39817622	10.92304285	10.85091417	10.71725674
11.68581223	11.60746737	11.19492901	10.96633459	10.83981024	10.47014622	10.63380084	10.75289878	10.45530408
12.38733848	12.41573003	12.1549452	11.70954795	11.61804308	11.40970174	11.75406132	12.39903876	13.04190886
12.08207774	11.32296924	10.85006119	10.50150249	10.71999937	10.67788038	10.98019524	11.2271361	11.53110519
9.978051642	9.521385742	8.900404902	8.519920837	8.308162523	8.045125306	8.046144442	8.047149524	5.999483318
12.63593998	12.56610961	12.26118174	12.13304203	11.9722412	11.55446073	11.77908268	11.80824634	11.53926765
12.46206317	12.34242663	11.56164321	11.47291585	11.59437402	11.84158533	12.20188168	12.75587798	12.75823692
11.76962492	10.62055845	9.585516209	9.16146241	8.81633611	8.168158891	8.108883651	8.09392881	7.716850984
10.08339227	7.048718448	6.40713879	6.19660222	7.892830558	8.957737922	9.646178317	10.04701055	9.029807784
11.65497781	11.19104973	11.92569053	11.59896097	11.31030944	11.41715862	12.06978966	12.33835605	12.27266326
15.22018536	15.30324398	15.59286128	15.50259321	15.66777451	15.69311434	16.10822837	16.29632651	15.59642624
10.13065141	10.05034851	9.051168699	9.008452116	9.13700707	8.937757518	9.253550106	9.36981485	9.316291162
12.84764536	12.72504784	12.78411784	12.32540079	12.29572672	12.46501408	12.62079964	12.73362595	13.00169097
4.463559128	4.462071561	4.656336942	4.904176089	4.717654836	4.722903916	4.729684312	5.709785435	7.18485056
13.33307441	13.52989486	14.35465512	14.50004486	14.44473385	13.62891693	13.66754768	13.45681533	13.02684919
9.445798051	13.20953313	11.73351123	13.44240661	13.94705816	13.77753161	13.53062928	12.72974533	12.10754417
13.2098143	11.72677312	9.337350132	9.040052454	9.154752772	8.97520444	9.624033732	10.64897027	11.09652749
13.59620806	12.7898871	11.37252748	10.65913815	10.25328067	10.16492953	11.00732539	12.39718632	12.94306055
13.33182064	13.28670621	12.73490549	12.44860651	12.20205517	12.08519497	12.05379394	12.07024908	11.76551687
6.678818118	6.493573389	7.241430179	7.563959317	7.118523502	8.322822427	8.743104322	10.32197707	12.46049534
7.222409653	7.445869897	8.528782731	9.197896588	9.558822009	9.446377942	9.762446232	9.653256518	9.488644279
11.066012	8.160964866	5.750445543	5.721028738	5.552084919	5.396164368	5.048206801	5.147652818	3.751164982
10.95688012	10.37041514	10.5045496	10.24628632	10.1133432	9.66366386	9.753049093	9.790617284	9.540805386
9.899543641	9.582253709	8.840818818	8.868691054	8.803020268	8.641589844	8.832777198	9.444603564	9.699694321
13.60414896	12.74151842	12.20413491	11.95120817	11.85580137	11.22865545	11.37845854	11.50586806	11.27150956
11.28321529	11.42495746	11.19697822	10.79477179	10.40545685	10.18592751	10.31862319	10.73895598	10.48240459
5.344396929	5.438208824	5.425893129	5.214192587	5.231757969	5.66003439	7.629379214	6.885156062	8.444766316
12.40312594	12.33294536	12.07605858	11.80363115	11.62200352	11.3858121	11.55924477	11.52203947	11.46488131
9.759680937	9.686421262	9.349856712	9.289894558	9.205373858	8.83334843	9.264494926	9.524096915	9.257460271
10.57938925	9.780270247	8.071373076	7.411710206	6.971857085	7.52579328	8.296435527	8.559929444	8.665740437
12.2860594	12.02945549	11.64985293	11.41568245	11.34607905	11.2158811	11.27033292	11.45632172	11.37327768
12.86947495	12.83632782	11.88005813	11.74159716	11.46335052	11.33156025	11.3626832	11.52733226	11.23915024
11.53604747	10.10068958	9.800498799	10.08729237	10.13278238	9.682448701	9.910693244	9.778616083	9.471649267
11.51858036	10.81691571	10.31818985	9.863979657	9.789222923	9.325686344	9.801230778	10.16413925	10.27078435
2.335485999	2.034356433	2.509375109	2.434526084	1.856700152	2.13146167	2.664902159	2.488565344	2.640508599
13.92070523	13.81756889	13.53053097	13.18247651	12.9479918	12.81642623	12.65768763	12.71598412	12.63983126
15.4135369	14.54318147	14.12367748	14.19323602	14.04639895	13.60419018	13.43047163	13.45142405	13.15883634
15.0921425	15.03263276	14.36752011	14.17472229	14.1263642	14.01409127	13.93045351	13.94157675	13.76478129
14.4897564	13.54137166	12.86720679	13.00155476	12.87298166	12.34129568	12.39326472	12.30431848	12.0406348
12.4936723	12.56556914	12.76515568	12.38868071	12.32794464	12.14957748	12.00040625	11.87027285	11.68973466
11.9497521	11.55429614	10.69887362	10.27745805	9.983293789	9.909719399	9.841985505	9.920579093	9.13933275
8.71937346	8.366005562	8.53691594	8.309260494	8.214453564	7.653876186	7.773089977	7.881114435	7.222349736
12.47191909	12.22138709	12.0775638	12.01317929	11.79700452	11.62203592	11.68497009	11.72095327	11.19233606
11.68472471	10.96335016	10.02349796	9.648703074	9.4309223	9.057935723	9.052958809	9.096147282	8.976654979
3.555083011	4.086384846	7.121444052	7.213686497	8.613291769	8.464941366	9.445221422	9.75535617	8.994043576
11.13577526	11.18476518	10.43545722	10.21946672	10.11896286	9.906215936	9.965231553	10.1444155	9.905192779
5.922957112	6.563891125	5.979515199	5.894358354	6.205510064	6.220731032	7.011965124	7.201684033	7.183065969
15.5804702	15.13213435	13.5532501	12.56308047	11.900133	11.84513427	11.90390787	12.67295219	13.02333806
13.81580253	13.88517208	13.97525459	13.65223421	13.60300527	13.59399402	13.70091209	13.82130613	13.89588285
16.05950016	13.90760486	14.24879997	14.52440548	14.69161248	14.71283711	15.01126472	15.15388432	14.94711184
11.50735502	11.27812384	10.66946559	10.70149557	10.63186638	10.50763944	10.59302638	11.04421234	10.05625015
14.92807561	14.11148572	13.69535375	13.88864507	14.02365619	13.95657714	14.15423515	14.2975126	13.78572454
12.79112669	12.66779343	12.62093524	12.47107905	12.4460131	12.32911406	12.69507533	12.9084138	11.75310728
11.99436063	10.69080469	8.383808095	7.307850682	6.836217781	6.713635233	6.596318396	7.018874587	7.449662541
10.93203172	10.41178907	10.33467287	10.032711	9.829781902	9.560137151	9.625864886	9.685432581	9.49569793
13.14501304	13.27734095	13.36099046	13.2264358	13.24587271	13.18965261	13.31403466	13.57277732	13.2066708
10.67711857	10.47965018	10.30349315	10.30258619	11.05989576	11.17859139	11.25124191	11.26287717	10.97114508
11.26611125	11.08004826	11.36758255	11.01252174	10.80517975	10.39612859	10.14784932	9.857329224	9.401423121
11.81682064	11.31121211	10.12332557	10.13675512	10.33822904	10.00530817	10.24655605	10.115597	9.459878468
12.40721916	11.64343744	11.0720438	10.36377676	9.991178133	9.351946827	9.304218277	9.332058047	9.109058114
14.22217182	14.24278677	13.82636228	13.72045572	13.80633815	13.55960061	13.51370709	13.49137783	13.00808832
11.42382676	10.30500409	9.131954202	8.690559994	8.25544215	7.450051289	7.440367313	7.541394144	7.292678496
12.50980162	11.93006601	11.73308396	10.7945108	10.02590596	9.21909077	8.744143164	8.600599647	8.470399765
12.76072282	10.68409778	10.76804636	10.45302728	9.970373593	8.979577855	8.491391144	8.180891632	7.682867742
8.99897909	8.334070855	7.538523156	7.195451498	6.839703452	6.990306952	8.57516293	10.33753334	11.65935188
12.32258981	12.499018	12.70888102	12.37704021	12.08702182	11.78513909	11.94104279	12.16568763	11.9269528
11.71170396	10.11702216	11.10845364	10.79049906	10.47672857	10.07887612	10.05747069	10.03304116	9.422159067
12.36052088	12.31850256	11.60930666	11.48572748	11.29711434	10.95700901	11.13313033	11.28923245	11.26464257
14.03825655	14.04965612	13.758934	13.92278237	13.66309805	13.29764695	13.30130036	13.34704965	13.09251266
10.87683194	10.7363566	10.53010374	10.38666972	9.982721497	9.677938895	10.00037553	10.25546939	10.25094518
14.22330404	14.19077427	14.08925532	13.70390619	13.74943462	13.5659677	13.52296555	13.54438325	12.46928053
12.39189865	12.4040777	11.35280012	11.35341006	11.02938588	10.76894077	10.99855146	11.25335973	11.109261
10.73450397	10.79401006	9.988725106	9.671463201	9.298659637	9.115531244	9.145338248	9.467704153	9.121084484
13.32449837	13.14960884	12.49777443	12.19869948	11.94392323	11.63668462	11.40576177	11.2820433	10.85643011
12.48027624	12.24363607	11.48474089	11.32392296	11.10069008	10.80181419	10.76436707	10.93241918	10.85364642
11.69447324	11.29149161	10.71888064	10.811047	10.55689786	10.29909375	10.46486542	10.82515587	10.80998032
12.83871604	12.79425743	12.71751043	12.41544509	12.57205132	12.58880959	12.50481004	12.47235561	12.06195614
11.31433743	11.30809943	12.46893246	12.98714199	12.78640882	11.39746582	10.69267621	10.13187131	9.724931944
5.299012094	5.559811292	7.629003453	9.015667584	8.688704409	8.658553491	9.715339674	10.26756989	10.70210543
13.9709302	13.81726459	13.80158274	13.44238316	13.29253493	12.89533626	12.68708459	12.52410624	11.79163333
11.88167229	11.83251929	11.0831353	11.07175336	10.75399454	10.46065074	10.54006964	10.75588314	10.59291011
14.16374581	14.20287251	14.55958084	14.29989772	14.28020318	13.93875959	13.69811727	13.6088451	13.27943983
15.7846048	13.13125173	15.92850865	15.37602303	14.24474495	13.09582101	12.65391336	12.15852784	11.97773249
14.35522155	13.916669	13.29396159	12.8281737	12.79404945	12.64930832	12.64372942	12.86888983	12.88395426
14.45101404	14.52916608	14.10149751	13.95610097	13.7795536	13.40304434	13.44347323	13.51459016	13.3434511
13.59910144	10.73944666	12.51137735	12.32474659	11.39508818	10.13493256	9.443479681	8.756359395	8.30896153
11.58184577	11.41131602	11.37367397	11.19060962	11.18167447	10.8230344	10.74141201	10.61823926	10.17592889
10.19063078	10.32711805	10.80159826	10.29193453	9.986873955	9.761288973	9.68872677	9.597658616	9.510723657
18.39922681	18.3768874	18.489571	18.35894334	18.49412098	18.40303876	18.46201822	18.42679683	18.37997067
15.82961157	15.73769248	15.89841512	15.84380662	15.91740628	15.91714302	16.00799543	16.01389391	15.88316371
16.40240451	16.31520021	16.40829817	16.32935913	16.38815636	16.25907083	16.36513637	16.40433952	16.3199251
17.23310435	17.31340126	17.44834173	17.3347419	17.36890814	17.34600124	17.4517116	17.39410134	17.16682479
15.95507301	15.78517428	15.92339935	15.87207987	15.91966075	15.94474455	16.01091229	16.05671077	16.0599053
17.43392207	17.39448843	17.57503912	17.4541724	17.43829561	17.33020664	17.48756572	17.48688506	17.41315831
16.17544271	16.26840841	16.38161983	16.30648134	16.36465831	16.22527491	16.28383738	16.32411989	16.20771802
15.88379898	15.83501472	16.03332049	15.89158022	15.95780196	15.85832769	15.96211334	15.97048863	15.89665387
16.16348104	16.21111771	16.34753365	16.25284001	16.29619574	16.24321984	16.27553813	16.36055839	16.1758442
15.3259439	15.29378275	15.50319027	15.4016567	15.55857217	15.43034947	15.50427091	15.56050257	15.57756322
13.92691914	13.95963708	13.50253646	13.41177316	13.4137731	13.16929581	13.47910631	13.59677109	13.6380459
5.734976788	5.337458498	4.861740316	5.174812038	5.339637864	6.148539362	7.224428773	6.869751612	6.43852704
17.04807442	17.09279068	17.25072329	17.22674225	17.3114816	17.20278926	17.20489476	17.24206675	17.05776685
16.92817953	16.99326102	17.23191552	17.07030922	17.08227554	16.98375495	17.07541433	17.08063789	17.11137456
15.74369499	15.4136903	15.45540435	15.26495788	15.04602252	14.789758	14.63596606	14.46155413	14.02870318
12.13185026	10.24466267	9.224133588	9.658183541	9.696079633	9.17273346	9.033831325	9.085846129	9.032054382
13.76347758	13.79354829	13.82068581	13.29156923	12.87167582	12.25516725	12.19666173	12.23095512	12.0976842
13.51310956	13.60134661	13.75902647	13.21324907	12.90517468	12.72227838	12.64423891	12.61672623	12.46296831
14.75374524	13.56564078	12.99966749	12.92036038	12.70081465	12.120466	12.18636988	12.22175462	11.98668224
13.16650572	11.39554145	12.48966339	12.16417557	11.83573608	11.06229332	10.56671999	9.994312097	8.950957454
11.90911819	11.80596654	11.59661704	11.80405594	11.64823387	11.40526531	11.33475909	11.30015336	10.56010514
13.57291517	13.78258775	14.32215059	13.92027118	13.72519915	13.91826499	14.53016301	15.008403	15.06423896
5.908991746	5.928542139	6.448019137	7.678201504	7.752116497	7.276388371	7.684386658	7.946154106	8.108574241
5.622893598	5.496238582	6.163194195	6.473852131	7.849292363	9.188259404	10.32224211	11.03510403	11.04064314
7.946228356	7.53028084	7.411577505	7.291232134	6.899466593	6.267658535	5.852971844	5.616366566	4.469021035
12.51527187	11.39836224	11.61206684	11.55071857	11.39719846	10.62174474	10.46502443	10.29068958	9.78116665
12.91972077	12.83886193	13.27976678	12.93690988	13.04953628	12.56175912	12.64253267	12.45850162	12.24655595
12.42340966	10.81939454	10.52154141	10.57454574	10.63703161	10.31633262	10.60281474	10.72058836	10.37868984
11.07113537	11.00913971	11.21432715	10.85407575	10.79625549	10.3350477	10.39571501	10.39157318	10.21550808
15.17543926	15.21553652	15.62050844	15.47373373	15.24811666	14.82733573	14.65647201	14.49370503	14.27525559
4.145697464	4.21232067	4.145398937	4.278640073	3.966567032	3.915193299	4.228736687	4.287921519	4.572628221
12.79538731	12.77348992	12.67706471	12.79777393	12.46561738	11.81282924	11.62416051	11.5755868	10.94274247
8.233527687	13.75801727	11.41358273	6.075273286	6.186657088	4.322058997	5.050493869	5.26824793	4.950557669
9.931236416	9.996605714	9.934164252	9.920063701	10.01067232	10.04369166	10.19571352	10.22651648	9.358290106
6.525143681	6.55596239	7.190103105	7.880808222	9.263280576	9.704817967	10.76528283	11.74870176	12.02908633
12.74129832	12.54461233	11.85607279	11.88145177	11.83599804	11.6799907	11.88489434	11.98972639	11.70323225
13.54302806	13.31779214	13.05769996	12.9878102	12.95827372	12.63705498	12.66273741	12.54808377	12.2961936
12.98314125	13.07843101	13.74447058	13.79509456	13.64834755	13.29078331	13.41344602	13.58424211	13.24961186
12.10742454	11.82415545	11.46704208	11.28190403	11.28306183	10.97074019	11.3606966	11.63245425	11.8274489
12.5687603	11.47604687	11.84476483	12.23357937	12.63762122	12.74003081	13.30487287	13.5029297	13.26224503
11.55445067	11.58848969	10.83485459	10.79092874	10.62112792	10.62690825	10.83881355	11.43663696	11.65017688
10.12743819	10.22313299	11.26980884	11.60580669	11.61144324	10.98298005	10.75080511	10.71180298	9.286960995
13.7343195	13.80042539	14.07393664	13.54675008	13.17494051	12.95685486	12.80685159	12.77934717	12.47735261
10.24468379	14.31751397	15.37349613	12.43584322	10.5843525	9.281947047	8.914587473	8.234066239	8.069440436
13.67509733	13.70941464	14.35793207	14.1246841	13.92610539	13.29991655	13.04983482	12.83557543	12.26911134
4.918753022	4.559898988	4.821285091	5.073118502	5.54044803	6.898063801	8.454118806	8.98894626	8.789036604
11.34363586	10.01636495	10.73962981	10.35030405	10.09374588	9.553956257	9.821605474	9.665355805	9.208991092
12.1018734	8.147197403	8.820558167	8.926075916	9.19533434	9.115400355	9.514284175	9.614751794	9.22882921
8.839034885	7.907127136	6.895729775	6.919399157	7.194408454	6.832200132	6.975747106	7.127466369	7.087210828
4.309797166	4.115053698	4.205896434	4.246786864	4.226198287	4.606348349	5.019464331	6.605135745	7.716141447
10.34753296	11.84262483	12.59041075	11.52166447	11.11740435	10.69586919	10.75052538	10.89790386	10.54873506
14.18581186	14.18216574	14.41790658	14.15890645	14.08286196	13.7859756	13.63260708	13.53205532	13.03253797
11.28499745	10.71587551	10.1823762	9.586868552	9.537102209	9.292555712	9.519767303	10.18109438	9.559088949
13.16727186	13.3000683	13.43387231	13.01008948	12.83981411	12.43645589	12.34432526	12.23973242	12.03370156
11.63999225	11.13017691	10.34628554	9.969578735	9.819529244	9.41798211	9.681496681	9.686791789	9.513517782
13.86055295	13.89036517	13.18450159	12.86515326	12.70564071	12.72735602	12.59775856	12.63605206	12.87077819
13.4441381	9.935599998	9.532594001	9.438656216	9.794345112	11.81824219	10.20567904	10.46282831	10.75508988
12.04936236	11.66209435	10.95483119	10.20014215	9.977884345	9.9836816	9.848858616	10.00615287	10.02306802
3.935900491	4.2251163	5.09840398	5.22804475	6.260619715	7.634217713	8.986190265	9.333244913	8.510262924
5.809998639	9.064848693	11.19540942	10.17732717	9.647723202	9.075986958	8.942372621	9.24638882	9.02963687
10.90317234	10.87293029	10.85952177	10.03043801	9.648884995	9.626882783	10.03724803	10.18039736	9.862554798
6.109232055	7.210789515	7.842672709	9.86228288	12.96930503	13.50408713	13.72779425	13.28233537	11.91632204
11.63935701	11.09311787	10.74838724	10.70542974	10.75098905	10.69851972	11.16223762	11.39668527	11.25280216
14.70020907	14.72268597	15.16903965	14.74729615	14.53602903	14.2055349	14.10895907	14.08332429	13.76202407
9.77432524	14.00141507	11.59812568	10.172524	9.939797872	9.426204412	9.465044512	9.366436205	9.073328824
13.93017532	14.01816075	13.56398246	13.23296871	12.93481737	12.76469268	12.56231028	12.70906387	12.54868214
12.90501907	12.28299607	11.79727056	11.13723922	10.63103468	9.740769051	9.30132221	9.035578817	8.547808735
5.673752624	5.277713517	5.683240437	5.814715864	5.81507507	5.748011395	5.909219139	7.087817559	10.06833655
12.28570973	11.0998119	10.99352098	10.5580021	10.61028985	10.22830917	10.11471853	9.837015572	9.505943302
12.92525374	12.83058834	11.79020928	11.84609602	11.75816481	11.74817079	11.77358825	11.76884577	11.6334869
13.68502364	13.75256548	13.14966988	13.18808512	13.18758344	13.07111394	13.01163492	13.12889968	12.72898171
12.3172828	12.34526773	11.77307868	11.60971566	11.4152982	11.25268108	11.32616293	11.36916864	10.94713866
13.02021751	12.87627328	12.63783627	12.38298206	12.30616574	12.13940473	12.12817068	12.07300039	11.83712449
14.00399768	13.25269279	12.54921941	12.23902586	11.90619883	11.52319467	11.39468829	11.42619883	11.23953847
15.74023205	15.73665687	16.20043869	16.1899655	16.18648727	15.65994408	15.43433817	15.11379785	14.69697871
12.45657543	12.43548881	12.0470316	11.66424408	11.42944938	11.35930507	11.50283569	11.65214663	11.70333965
11.81387207	11.2413245	10.20989555	10.01497821	9.660037154	9.288643394	9.577419537	9.968755865	9.973789413
12.12663365	12.1197096	12.37946969	12.07204296	11.83149341	11.46534876	11.59328204	11.61449941	11.52504556
2.525151285	3.323501642	3.472211671	3.327305691	3.120923042	3.186990832	3.375367263	2.992036505	2.730341895
13.43876328	13.02456855	12.10996953	12.21720394	12.22306633	12.15737956	12.46742825	12.85345538	13.11521489
3.508570781	2.582928419	3.721382796	3.511029413	3.042250206	6.40131311	4.500827592	6.969600283	7.439215363
13.25969259	12.84029243	12.8519803	12.81106007	12.58827311	12.16935058	12.20591519	12.36826774	12.2342754
12.62961096	10.69123727	10.02174299	10.19523966	10.53342594	10.61679922	11.06280994	11.09924158	10.78080028
11.80731212	11.91214881	11.70895015	11.6717288	11.37525725	11.09000469	11.02284451	11.33030083	10.79692568
14.23122173	13.69862277	12.89920369	12.56505999	12.60403923	12.28550371	12.43124062	12.41581841	12.0898379
12.05854093	11.82980638	11.09116848	11.10979696	10.93682297	10.67640302	10.61660798	10.8631041	10.80675742
12.67500929	12.60563796	13.24621296	13.01084847	13.03535661	12.57005398	12.67372274	12.64990587	12.43989281
5.113796336	4.997244887	5.053139671	5.230580396	5.094197879	5.21436755	5.653839314	5.974614353	6.678906505
12.28326997	11.94448409	11.49745283	11.56256788	11.41262134	10.98104272	10.92536125	10.98598532	10.71759906
13.87695082	13.84802136	14.13861145	13.75044319	13.81279181	13.65464596	13.65841235	13.74778639	13.32608804
12.15346482	12.23578804	12.07847473	12.07173646	11.89798372	11.38128784	11.47353477	11.4862019	11.2579182
9.286497653	9.263645787	9.401983817	9.286608274	9.520923213	9.211770745	9.521851263	9.427772203	9.564729556
12.75767133	12.64951434	12.71870343	12.84834073	13.13366169	13.4387918	13.88198105	14.14150848	13.9047402
12.33883575	12.44576573	12.85706569	12.45985817	12.24891817	11.92750902	11.72296609	11.69076826	11.52928493
11.77650386	10.83067415	10.19317398	10.05839566	9.979800459	9.396200105	9.31823412	9.132169621	8.856979455
10.77031143	8.763952304	8.244328709	8.833665207	8.759992436	8.178529637	7.962550848	7.763322575	7.345153914
13.51993255	13.54507186	12.84449135	12.69237128	12.49762524	12.58835557	12.66818306	12.87077889	12.86530837
13.3320771	13.39999234	13.43832308	13.15261159	13.08432756	13.11685804	13.08319574	13.14213088	13.07496406
4.795303168	4.669349742	5.350468718	5.791212497	4.331040512	5.575812439	5.572468493	7.007432745	8.657475486
11.15109431	11.23009561	11.13085829	11.09153501	11.46144717	12.03110263	12.94496926	14.56481346	15.52543612
12.80765016	12.82939403	13.9519213	13.80911213	13.39445949	12.90129889	12.9994333	13.05733678	12.35119907
6.811293499	8.209139812	12.34043136	12.99832234	12.49835397	10.63759325	9.737648778	9.212703902	8.388410089
6.228264762	6.055474657	7.218813437	7.786282569	8.149961852	7.673493861	8.155184181	8.232318854	7.889581072
9.576010965	12.13589643	15.10934124	15.13163004	14.87437421	13.83356769	13.17328587	12.16609645	10.04108847
11.81762615	11.86254235	11.25093185	11.07908754	10.95106458	10.79013801	10.86206511	11.00870838	10.95342707
13.09159748	11.34198904	8.827866685	9.863999686	10.50814914	10.63555369	11.01768461	11.28538909	11.1881807
12.60936067	12.01334505	11.56360237	11.36300731	11.2300173	10.70443789	10.85470774	11.01875884	10.75738334
11.44208824	9.518734458	9.66651493	9.227396958	9.051377871	8.618785272	8.745160361	8.807368173	8.587176276
13.93259146	13.8718466	13.83653042	13.65449523	13.52164052	13.169858	13.08120884	13.10099719	12.61337193
11.26343638	10.425886	10.90078847	10.62730632	10.7792482	10.33220845	10.20362444	9.899838672	9.564590305
13.20491202	12.50226381	11.19162543	10.81217908	11.05754146	11.40741197	11.71629271	11.70056913	11.19384334
10.08159449	9.968538609	9.623440432	9.562606153	9.230671212	8.925335214	8.767542027	8.766291338	8.696676564
12.57072582	11.37875481	10.7019554	10.37158366	10.34818643	10.04552904	10.47937529	10.8512121	10.72451914
4.678441355	5.599681656	8.943355562	8.780654601	9.317496817	8.83139384	9.20491192	9.143165599	9.724623035
12.24785036	11.97883674	11.77169041	12.05482539	12.10735614	11.59101121	11.9238249	11.98305162	11.58728114
14.80450845	12.90329386	12.14780776	12.56826268	13.07555974	13.36183645	13.91593748	14.54093044	13.99437623
5.362392027	5.133352824	6.339321229	6.276405818	5.771506027	4.993126133	4.811473613	4.985382086	5.397714078
14.49220987	14.39141965	13.65401399	13.41534571	13.13884467	13.14340951	12.98432483	13.03560195	12.92295371
12.42678275	12.43470304	12.92203621	12.78645156	12.75748116	12.40984344	12.72433316	12.74939154	12.47499449
3.467384184	3.730067955	6.181310352	7.558421629	8.19320813	8.183408852	8.258766171	8.677903341	9.22870414
5.407618214	5.024446663	5.147308249	5.37290419	5.188400238	5.288174908	6.278678699	7.778062286	8.955657348
13.48686877	11.92747428	11.7419216	11.50426389	11.42789838	10.70658943	10.44877471	10.13535724	9.582845438
6.327418613	6.722461718	7.253296903	7.660569274	7.730031063	8.073220243	8.403821354	9.388549959	11.00894619
12.13295708	10.95539512	8.560805108	9.363729937	10.51151345	11.19110858	11.67340909	11.63985455	10.75761903
12.36304227	12.21168095	11.33542265	11.31788521	11.09279901	11.14526242	11.13802239	11.86773714	12.33219487
11.17261854	10.19587	8.324527339	7.669364715	7.119561797	7.1388743	7.602979745	9.46045438	9.615123365
13.1458077	12.51957424	11.75099366	11.67798192	11.21727752	11.12626779	11.07114778	11.19922678	11.3234078
11.67732913	11.74043844	11.22279408	11.03845557	10.86039614	10.58162822	10.45509002	10.65013557	10.37722986
12.28617155	12.24686795	12.42121563	12.15597609	12.05521384	11.46044534	11.50595069	11.58929633	11.46236957
13.97158266	13.16604147	11.87050736	11.7222194	11.8376829	11.56967511	12.07713916	12.28737084	11.90959304
12.06008875	11.72481339	11.82412244	11.47326093	11.31806541	10.76326286	10.62458516	10.41482399	10.0526937
11.80312318	11.82225006	12.1515694	11.7853349	11.38327328	10.64561309	10.63304413	10.49508578	10.12423902
10.45947251	9.609047938	7.39885631	7.395313958	7.523998284	7.407262775	7.745354565	8.048844137	7.724184079
13.70310029	13.40325359	12.96534719	12.71584592	12.46466733	11.93018729	12.05387269	12.14101273	11.87856997
13.52169733	13.13866336	12.01376238	11.43758402	10.98082953	10.36802111	10.21638277	10.25114304	10.01045016
13.62356659	13.03858948	12.13600794	11.62028588	11.49763361	11.47303307	11.69453155	11.86704111	11.72118574
12.67353989	12.72739104	12.78137262	12.46707736	12.3065425	11.87245407	12.11026564	12.32148625	12.16907258
3.195253717	2.862761031	3.346870889	3.803169658	4.614947169	5.107674598	6.160326417	7.101387458	6.728013668
14.19480885	12.96229886	10.57864828	9.483892095	8.859190823	9.015280449	8.715741221	8.967962962	8.533144148
13.36134508	12.11249562	10.36885981	9.895451487	9.723622132	9.295444292	9.275469355	9.345461934	9.033286111
12.99942598	12.95613707	12.35347742	12.165248	12.15110394	12.0646922	12.05968657	12.12496917	11.7756878
11.42147249	9.865710998	9.630087338	10.11295856	10.14998016	9.688804362	9.731962503	9.556015421	9.106691538
12.14238353	12.15166027	12.13692734	11.99210823	11.92070148	11.51705635	11.65354228	11.66647084	11.32271306
13.91662057	13.36194455	12.07899409	11.66265078	11.61711137	11.52473024	11.69940809	12.50013715	12.2941112
12.38671766	11.18826998	10.19237752	10.00538478	10.39509735	10.57300651	11.02969534	11.30296005	10.99031885
11.68021375	11.01126983	9.864198316	9.273249809	9.258638083	9.15524652	9.645907615	10.23729398	10.52063991
12.27407244	12.086923	11.53504079	11.44483394	11.31710407	11.17103592	11.33907948	11.39754497	11.50132034
8.358021474	8.051056724	7.738003316	7.692031169	7.677868059	7.812417534	8.974597903	9.760388117	9.653870885
13.31365142	13.15605995	12.05330106	11.73370068	11.628539	11.59372652	11.80463475	12.22427327	12.26054603
11.35229379	10.31216377	9.742011129	9.35835697	9.310203892	9.047717723	9.237929833	9.109419112	8.944680682
6.950364915	8.104428023	10.65014826	10.69214877	10.78961117	10.4224684	10.26513815	10.12976703	8.830280834
10.45960123	9.572591796	8.356410397	7.927296402	8.031407076	7.897035415	7.92382583	8.111255483	7.516395297
6.245873409	6.348431332	7.672744859	9.644233069	10.30595483	10.10373749	10.59872676	11.06844932	10.66393712
13.23419163	13.35767981	13.16550542	13.07737602	12.80271746	12.22482326	12.25466358	12.35284651	12.1173612
12.58531688	11.61871369	11.16780271	11.10046803	11.62186286	12.01417205	12.93653514	13.17255724	12.93270831
11.97614049	11.9401738	11.59934959	11.45954397	11.40838145	10.95500409	11.01616563	11.023965	10.78438354
13.47150783	12.35241376	11.57133661	11.48976683	11.69728029	11.34578268	11.4114359	11.32959783	11.02771813
11.37480853	10.45577961	8.998111713	8.955741583	9.131521423	9.390738143	10.35370381	10.84810974	10.34642642
13.36589983	13.19688637	12.625682	12.6932248	12.5193292	12.25809327	12.38957586	12.30603159	12.28014506
4.06776433	5.414996836	8.357239842	9.503988195	10.00502224	10.00957566	10.26789692	10.37199977	9.188246553
11.62265955	11.62387967	11.90488183	11.46578463	11.35866807	10.86568009	10.90643502	10.82233735	10.51534646
5.800954297	8.591669628	10.89315561	11.56404582	10.81088382	7.998747164	6.505573046	5.069808694	4.64570507
12.98682889	10.83860308	9.233907541	9.56984249	9.746143709	9.724478582	10.25321211	10.5551553	10.16048465
13.87367764	13.05737485	11.71832417	11.27566853	11.58819878	11.77769599	11.91179433	12.17569165	11.73890454
11.678759	10.88228026	9.974294293	9.13757607	8.77438882	8.4212125	8.599675605	8.998182001	8.943147157
13.86350657	12.37966859	10.80359105	10.44459671	10.36885259	9.935315632	9.401285427	9.197114842	8.850304816
7.191909473	6.878496691	6.799120261	7.60279452	8.485386293	8.95227671	9.709744426	9.999177379	9.839783507
13.66540572	13.60753539	13.96585692	13.63775913	13.56935634	13.31942631	13.21046416	13.16676045	12.86978942
12.1233168	10.96682223	9.215668941	10.36926649	10.63647132	10.13520573	10.25043914	10.1478635	9.622624618
12.91968821	12.79931332	12.07039112	12.427676	12.61879631	12.5750242	12.94587576	13.07417893	12.73622243
4.440553478	4.564538645	4.844181968	4.874318993	5.464725639	6.458570807	8.450887458	10.36321268	10.36342989
2.804838884	2.705140653	2.720923599	2.766560493	2.696423586	3.192624732	4.068912748	6.024505722	6.396571582
13.01483674	13.02860258	12.82005314	12.29113565	12.1069789	11.99550987	11.99870093	12.02846583	11.860685
13.61352137	12.51147155	13.97917154	14.4586566	14.47897605	13.77193763	13.55225009	13.34947882	12.36460199
3.043208395	4.925159284	6.475867678	8.928866567	9.618745822	9.538010478	10.04845547	10.21729987	8.457072244
11.04406183	10.98009403	10.82941669	10.77168647	10.66703744	10.26792407	10.29177695	10.37752198	9.79554534
5.262219665	5.621057954	6.312979184	8.046109571	9.092786043	9.125720176	9.622506907	9.576618949	8.916413607
4.841250197	4.591498288	4.430005996	4.375816381	5.107959184	6.084342502	7.655857309	7.784461753	6.912292682
10.92356397	10.87256864	11.27392958	11.03855303	10.98425646	10.65033884	10.68339375	10.55421416	9.618123694
3.504855995	4.617541434	7.629480038	10.08305548	10.59201915	9.642286728	9.211519608	8.361704155	7.269238973
12.41429865	12.18318111	11.88370528	11.50139158	11.35660637	11.13441618	11.09363465	11.23891979	11.22326328
9.927033322	9.932536542	10.0878715	9.757852071	10.04978961	10.24369551	10.60943341	10.83453969	9.973428937
10.49658996	10.51254032	10.68556575	10.2995969	10.11842723	9.728686451	9.630952331	9.571053843	9.276354505
15.44130557	15.30201249	14.53621764	14.05893154	13.9309377	14.09441868	14.19705391	14.42704615	14.34241802
5.69850488	5.840868857	5.742443631	5.490830726	5.28129782	5.102597125	5.256603968	5.587701035	6.177192798
5.851607374	6.445374695	9.331258407	11.79309873	10.60878331	8.817579266	9.477291115	9.571646999	9.522756834
6.126397272	4.812602906	4.10699968	3.717228272	3.252120498	3.108182324	3.510636877	3.378941996	2.47513505
5.606291045	5.872176989	10.4281394	9.258090093	9.085126736	8.963883778	9.176451308	9.806514998	9.566448632
12.26383252	11.10981349	11.02808155	11.37537849	11.50829281	11.37459088	11.75524429	11.89449106	11.51468387
15.91288242	15.97273639	16.40225028	16.52820436	16.15600046	15.76312178	15.54303969	15.56193904	14.65093116
12.3009967	11.83596047	11.56548378	10.82516381	10.61382901	10.22246789	10.60118116	10.78918907	10.75371829
13.29725557	12.58474337	10.99447389	11.33566868	11.27703015	10.97630705	10.71953596	10.22787631	9.468883892
7.568633378	11.76818693	12.65050061	12.8332712	12.20176648	10.10244252	9.231028291	8.277044052	7.560214332
15.14938565	14.81539549	14.25400781	14.10431067	14.19477008	14.2140718	14.3836901	14.48556213	13.813841
14.20478724	13.85471008	13.05820605	12.52036449	12.34256023	12.39306405	12.46288972	12.61841808	12.4316193
12.38278163	9.521785006	9.361349113	10.34757101	11.20211516	11.10711957	11.3815349	11.54143047	11.47821709
5.36997708	7.315431141	10.3498003	10.82014937	11.41150018	11.62029893	11.62306609	11.20741273	9.568696118
4.576020749	4.412222744	4.273511751	4.440024527	4.524280999	4.941250886	6.39143323	7.516481514	7.514422788
11.43060032	10.82554023	10.46944998	10.3766056	10.02269192	9.857726064	9.461768694	9.749602198	8.852701466
13.3274977	13.27031422	12.34504423	12.27254189	11.95702461	12.29578313	12.49342821	12.65734326	11.54302474
5.197846754	5.525016085	5.819754815	5.560572379	6.407939014	7.637776228	7.628111375	7.037366616	6.43635891
12.71652204	12.38428372	12.62968711	12.48080361	12.35549957	12.41571988	12.52815064	12.67278739	12.60117976
12.4361447	12.1185078	11.6807799	11.71666341	11.69057962	11.45789052	11.4431196	11.3358415	10.89096051
11.01044271	10.30646607	9.711631758	9.231429727	8.926561502	8.414135853	8.722794245	9.043010977	9.069941105
13.87727568	13.27940455	12.10186653	11.77082399	11.38862861	11.16832341	11.26692252	11.46460185	10.55782249
5.687343254	5.298496784	5.241870794	5.261227004	5.12579035	4.678837808	4.902215687	5.091073363	5.26713196
6.556689403	6.766797501	7.5926006	9.133709058	10.43498989	9.929474971	9.812456409	9.258110618	8.245945509
15.22733042	15.33957399	15.46349732	14.84575808	14.47637574	14.4637142	14.38745016	14.4422496	13.99757209
14.03683844	13.44208911	13.28314947	12.76539052	12.41120004	11.94241046	11.77873668	11.6924853	11.35789725
10.50596932	9.476710171	7.930131899	7.521982826	7.188992356	6.684547419	6.778149445	6.829107439	6.389386619
10.58032738	10.07598748	10.73376868	10.59315991	10.43230117	9.679774257	10.01474481	10.02320023	9.615803989
9.742627049	8.468909637	6.963580645	8.467549277	10.39697219	9.978306322	9.803510761	9.905103419	10.02235852
11.87877532	11.58177419	11.26416015	11.13325654	11.02525314	10.96212632	10.82187902	10.86871076	10.50901804
12.36331544	12.52900112	12.77678838	12.45843777	11.98768941	11.74895412	11.27697852	11.04523507	10.19576693
12.11524988	12.08250111	12.02851975	11.81960526	11.44824462	11.09054674	10.82712583	10.73208697	10.07214664
14.46383215	14.24780309	13.47261337	13.42339375	13.25310407	13.2449447	13.34458869	13.6869462	13.56365232
12.02837442	11.3237796	10.00521305	9.445290596	9.113864798	8.654747396	9.200403013	9.850609153	10.18703477
10.85317592	10.46776961	10.31047433	10.53189513	10.80604856	10.63241872	11.02461027	11.43247619	10.63208078
13.37077064	13.38893821	12.78581015	12.85532958	12.64068209	12.27661381	12.38767868	12.62674914	12.46868412
12.72842418	12.50920331	12.09863738	11.89264334	11.92843587	11.84395763	11.83815398	11.83555879	11.57422447
12.40677669	11.66645945	11.76252171	11.33156654	11.227695	10.6700047	10.7072449	10.55594332	9.870859738
10.09059073	9.226922793	8.54906458	8.668715662	8.164406892	7.324131985	6.694484846	7.316773649	6.289128108
10.54823685	10.31586401	10.01014996	10.33528878	10.44494989	10.25593891	10.23921747	10.70123427	9.30493423
12.74998693	12.74012247	12.91074851	12.42390753	11.7321092	11.51792081	11.52146153	11.66452011	11.28981465
14.92889268	12.8509895	12.99211307	12.54272948	11.96686187	11.04225709	10.30309606	9.848495046	8.997368444
13.81183239	13.83458809	13.78737232	13.12749274	12.92546753	12.64925919	12.63948006	12.71498061	12.59998828
14.75407864	13.05801815	12.29419559	13.01946134	13.2828329	13.75159956	13.24132375	13.20949945	12.78146709
7.260177145	7.414302897	5.823774431	5.73520906	5.72489578	5.691415446	6.36949994	7.604282692	7.375759549
6.922680006	7.156602889	10.1726907	10.29334157	10.09228463	8.848904996	9.124211285	8.922269473	8.635695199
5.255358254	6.980645408	10.56995142	10.77856359	10.47350873	9.172738779	8.934872489	8.91549534	9.211676662
3.811328631	5.093551465	7.071425476	6.260342403	5.860045572	6.109051543	7.611703421	8.758180485	9.41535667
6.89403699	7.958126049	10.19849923	11.26527582	12.1352872	12.62993719	13.32648586	14.09001184	13.68012335
11.19484497	11.29790708	11.28662594	11.12188471	11.10982313	10.81032034	10.74429008	10.83908358	10.39382106
11.62554499	11.47487789	11.26114542	10.83005601	10.47231931	9.921453793	10.15369963	10.21212228	9.828883673
12.554937	12.70152878	13.16275237	13.21981592	13.17290845	13.02334161	13.21414612	13.42771625	13.30744579
12.96258734	12.36234736	11.18552992	10.66544148	10.27348518	9.747736871	9.656307025	9.826509558	9.43962246
12.53779079	12.11970023	11.54311984	11.86649907	11.57714885	11.1453445	10.97163911	11.30798445	11.31132833
6.924903061	6.111622534	6.075161657	6.092214775	6.270670317	5.883010025	6.013652429	6.41796991	6.782012838
3.200178927	3.604360771	4.958928808	6.693840047	8.105520158	8.438082469	8.876772441	9.521892352	7.742313382
14.56792419	13.92747946	12.36376775	11.25528165	10.38624671	10.11989779	10.02443961	10.31425963	9.798822076
9.268263356	8.834024566	9.938808823	11.27731854	11.83494181	11.59477566	11.58636517	11.38710186	10.41944163
9.989528876	9.937434062	10.26177	9.815521867	9.572602124	9.236061735	9.025300574	8.905742081	8.592979013
12.08388811	12.20026252	11.91556211	12.12858739	11.8468056	11.37485855	11.55449559	11.76914843	11.5323839
14.40455377	13.67551656	12.24110028	11.84807728	11.62300724	11.0515959	11.00429083	10.98903293	10.24414465
3.901799192	3.904086816	4.467040057	5.829323312	6.13821475	6.108327126	6.863896133	7.83291361	7.954278188
8.296658522	10.14537318	12.75067814	10.40161143	8.97210689	8.542182052	8.93378688	9.078224705	9.082998166
11.52216129	10.28717889	9.2412482	10.1978025	11.92592908	11.53269706	10.80405387	10.06503832	8.707260903
11.81008848	11.35314798	10.577071	10.19945455	10.00443278	9.87809276	9.869184764	10.05451075	8.627055926
14.22006149	14.24564863	13.43043977	13.47665586	13.33310207	13.05669674	13.1230371	13.28345004	12.35918767
12.51558237	11.2786118	8.959303947	8.841423001	9.016086835	8.905654718	8.975038074	9.171510527	9.292330207
4.529667454	4.383950566	4.937224124	5.059571784	5.517101409	6.491896036	8.8154383	9.562972909	9.474558882
14.12644728	14.03488563	13.95387938	14.10065346	14.0069158	13.57683288	13.45141387	13.41004074	13.20070413
12.23755095	11.48852085	10.80873583	10.87318406	11.10214025	11.13533196	11.79062955	11.85361389	11.69250869
4.048835597	6.099128986	7.573232299	8.009276216	8.344718902	7.803551343	8.275006862	8.362163049	7.293326629
11.73161597	11.73451757	11.57358604	11.84282181	11.7705701	11.29123894	11.34939443	11.53071476	11.1153042
12.85577728	12.8140272	12.42396981	12.20180822	11.96195182	11.54417173	11.54475592	11.47304951	11.28103885
10.94359489	10.82729758	9.869359642	9.724406212	9.246306235	9.205984241	9.315518501	9.787043961	9.371308944
12.75629992	11.31801874	12.20981697	11.77473414	11.32232919	10.59203346	10.37567392	9.933897193	9.444469455
12.54726772	12.66264109	12.65837278	12.62872032	12.5862043	11.9473	12.02606763	12.18543122	11.91466417
5.150426441	4.834184153	5.794416345	7.267763154	7.89950629	7.531492273	7.947593425	8.944734867	8.168050425
12.91270735	12.94024636	13.67845555	13.41804582	12.92653489	12.1437875	12.0073723	11.81570076	11.69707469
8.76729762	11.10828879	10.55738608	11.28624201	11.18618895	10.28502321	10.04334162	9.625229582	9.304713997
3.213553586	3.518820183	6.082452528	6.303013252	5.260614277	5.167103255	5.87839901	6.421310595	6.86119541
4.728612859	4.176618428	4.403045252	4.515121852	4.919203087	4.996909665	5.366325649	6.192228607	6.280375337
4.579957247	4.471531646	4.260452186	4.254551953	4.418110288	4.062119182	4.264373251	5.169680127	6.177972336
12.45239518	11.97285341	10.92458826	10.48361775	10.14925224	9.896817147	10.01609007	10.04891935	9.760700228
10.58267737	10.57931627	9.658547889	9.571485901	9.205629881	8.961376578	9.207700373	9.262158978	9.225078074
6.236314856	5.753357843	5.114112542	4.909344536	5.070026701	4.807754367	5.63427994	6.342392772	6.367089672
5.821174026	6.779079579	10.16132356	10.96955887	11.27462931	10.37946391	10.82003465	10.99741001	10.46231504
12.44813292	11.99122939	12.19605864	11.37488812	10.66083536	10.20839393	10.06841625	10.39189537	10.29689531
11.48729818	9.948702323	9.772970747	9.898185052	10.22228095	9.912476298	10.32816446	10.42647413	9.908777421
3.416940047	3.384717101	3.244390344	3.480998046	3.859091516	3.920404905	3.760890127	3.909040746	3.142482684
2.568846923	3.907382302	6.392722416	7.891659393	8.56030364	8.210659913	8.325754022	8.597008199	8.066783899
5.571029347	5.550895456	5.790716506	5.966415066	5.969944228	6.145390159	6.40930257	6.453064723	6.716190515
12.78442933	12.84594306	13.11761204	12.86036989	12.69667518	12.36515755	12.25376246	12.15200361	11.78642059
12.22471243	11.32760085	9.785810996	9.630477207	9.753826758	9.714957279	9.842645605	9.810584175	9.54508257
13.31242961	13.36441708	13.22377303	12.81130614	12.69282321	12.73040365	12.61648335	12.54459771	11.45518394
14.73239482	13.31224386	12.68860742	12.8073211	13.07290561	12.95552492	13.1406318	13.1617744	12.47941329
15.0730482	15.17009988	15.46743486	15.47439978	15.64078548	15.42186858	15.3335335	15.28505495	15.13911269
14.37559331	14.2972254	14.32210249	13.88414979	13.67608059	13.38741879	13.39548881	13.42646805	13.12148514
16.57352348	15.02355535	12.96259597	13.30482238	13.82121783	13.86817544	14.05585246	14.24998876	13.91531482
15.2690718	14.93120484	15.40165907	15.3622724	15.368437	15.08483523	15.15247547	15.07890261	14.97214452
15.49329035	15.48468762	15.65980181	15.51327445	15.52792032	15.38919175	15.3824806	15.35784818	14.98522853
10.58710598	10.59529634	10.64071397	10.31133848	10.08521196	9.964665374	9.987959514	10.03728421	9.794095552
12.28321465	12.18394113	11.88739008	11.47004524	11.36494896	11.16186106	11.19359394	11.26917185	11.26648104
14.74794379	14.82212923	15.1145943	15.01233134	14.9055906	14.49818391	14.64472915	14.61115432	14.3961899
11.00710147	10.99904423	10.76199535	10.37805593	10.17394926	9.833336958	10.00735975	10.352945	10.61030255
14.38636783	14.2767335	13.83331186	13.24284713	13.13231856	12.8865462	13.00194065	13.11108192	12.85165004
13.36354385	13.4115154	13.56156051	13.18634808	13.10851943	12.8705998	13.11387979	13.16103797	13.19234399
13.63290799	13.52851815	12.59835858	12.44525373	12.19903429	12.20008557	12.10071536	12.04072566	11.77074088
12.95364355	12.98710392	12.63361928	12.6217086	12.50595342	12.19076257	12.1478248	12.16679594	11.6538249
10.4030834	10.41770844	10.3860076	10.29819816	10.29655537	10.09394056	10.14808855	10.32457837	9.100060537
8.601824004	12.80759109	13.38806919	14.2255209	13.9319114	13.41132501	13.4086012	13.08354412	12.2046602
9.607208542	8.30391736	5.333340352	5.036227284	5.858149023	6.274822883	6.766023917	6.822535893	5.500389548
6.934859998	10.79088281	12.0667178	10.68883167	11.33082997	11.25462142	11.03582093	11.31178893	11.69761432
14.0609978	14.15226593	14.268102	13.78782686	13.38448845	12.973086	12.78885839	12.83706343	12.49046558
4.26507793	4.674276474	4.377232407	4.31857846	4.365364028	5.209346629	4.529778454	4.486213595	2.747645319
7.916376247	7.577231269	7.58773825	7.697978444	7.728614031	7.394427514	8.123419697	8.618319671	9.19904212
7.639385381	7.740662119	10.54564636	10.66034238	10.4512137	9.631344445	9.571426606	9.115248856	8.350959393
10.62834821	9.623237942	7.697458029	7.118453594	6.954331877	6.915421753	7.108102577	7.574311459	7.03833265
11.54884859	11.34898401	11.44351511	11.3315106	11.37907555	11.41381044	11.93208701	12.15931545	11.50185216
6.765673438	6.591799432	6.668385724	6.724039472	6.817939741	6.500080458	6.684509502	6.651411295	6.940004525
7.793586868	7.594056765	10.62285858	11.42611004	10.56203217	9.953117388	10.01677328	9.776038043	9.107136495
2.709746293	2.345704543	2.570543462	2.806972291	2.811575242	3.112932309	3.689505658	3.335265099	2.568148301
3.725730729	4.107538276	4.409563625	7.410251138	8.629038169	8.024625536	8.119388527	7.394138658	6.831889474
12.31893815	12.32661627	11.23795092	11.07689897	10.59331965	10.39451	10.61974553	11.02905109	10.64617175
11.12096642	9.978506992	8.289812972	7.743863596	7.636628355	7.765344606	8.028222948	8.225051054	7.568868642
3.887165153	4.590363376	8.624149343	9.186661279	8.870474449	8.558859618	9.080049959	9.764171152	8.983354155
4.184581398	4.865522326	5.512763562	5.068067073	5.838811289	7.265732487	8.568915464	9.10054184	9.077180764
5.610996766	5.805185449	7.790239507	10.23261534	10.6304771	9.513257644	8.811990432	7.84591974	6.930469699
9.469119299	7.636570729	6.979980611	7.128304478	7.373170223	7.821093177	8.713232211	9.436941583	9.975766358
11.55910814	11.1655927	10.77803001	10.40486021	10.29659315	10.14245306	10.40190807	10.52530017	10.4552318
10.96928326	10.71367848	10.24757062	10.16210225	10.18725697	10.21555822	10.23753335	10.28842853	10.2557983
6.126904372	7.505898836	9.593427222	9.997581179	9.632506223	9.120164328	9.047350957	8.871309041	8.264941745
12.35973736	11.95791332	11.9264076	11.89473242	11.94759328	11.50766581	11.62575374	11.5962408	11.32991336
12.23793772	12.43085153	11.92402088	11.26020492	11.01673987	11.18890318	11.00813926	11.0885417	10.70415345
4.261659955	4.203989987	4.568345727	5.378442836	6.504443534	6.976162543	7.834091457	8.614962802	8.297607338
10.79356115	10.43991905	10.03345713	9.860299389	9.54050226	9.075804041	9.483157891	9.704333518	9.66720684
11.15130801	11.13263593	10.36257848	10.25991403	9.938649335	9.776866729	9.805128746	10.18367488	9.514014951
9.141734644	8.707239344	7.264676544	6.978364049	7.180606465	7.73690478	8.027733191	8.52476583	7.365954849
9.51278163	9.814680021	10.97174496	10.97406518	10.83896819	10.50175982	10.70328574	10.90734106	10.20295554
11.93916527	11.2157754	10.83422582	10.4265843	10.39154032	10.11510954	10.4397141	10.70500018	10.76558406
12.47680333	12.5080772	12.51505704	12.06172525	11.89711314	11.68870005	11.51761274	11.45469386	10.72966155
8.601719314	8.814151893	9.90683461	10.69283468	10.88349783	10.45413699	10.71094868	10.42880455	9.542025773
11.65925817	11.55616989	10.60730551	10.48921539	10.04528615	9.970557334	9.873850069	10.15441472	10.62699834
10.94103859	8.615959366	8.929510005	8.033777177	6.975217292	6.639541958	6.807761004	7.649376199	7.98290748
13.50340976	13.18630708	12.98878874	12.97946234	12.87870091	12.61376248	12.52680306	12.59365837	12.46314305
6.039044707	6.467553036	7.308333876	7.965678605	8.581853081	8.897586544	9.368079922	9.90538825	9.041525619
13.87833559	11.12907197	11.07787842	10.98338816	10.7488306	9.893431864	9.77365922	9.466249056	8.83898308
12.94920719	12.91480155	13.17228293	12.75997676	12.74708602	12.52192991	12.45640393	12.37108877	12.10155681
14.13408998	14.20393306	14.80646358	14.52186291	14.08024244	13.29925846	12.93778532	12.81979223	12.57331312
12.08617988	12.05546784	11.23850335	11.28874247	11.01959888	10.93932194	10.74122641	10.94025831	10.0740526
12.99205649	12.96221113	12.04435146	11.83697249	11.58372242	11.57987312	11.58346637	11.91073054	12.21664413
12.61497551	11.18315396	9.076386913	8.644808108	8.407708974	8.216573151	8.53603012	8.892713649	8.71608683
14.12827138	13.66789298	12.27294854	11.61871306	11.55042353	11.31388928	11.33957199	11.50740494	11.86446586
6.771804052	6.944137714	9.711194052	10.51074329	11.22899744	10.69421489	10.4377211	9.754921403	8.319291767
11.05322003	11.02107712	11.023057	10.6314024	10.46652432	10.19016118	10.07565031	10.032765	9.344408411
8.892427679	8.99208836	8.699200319	9.221345745	9.717537091	9.799362343	10.50569564	11.0556011	10.90470514
13.39408522	13.33762134	13.67894149	13.87597643	13.59715291	12.96285472	12.4869248	12.36122677	11.97972382
11.36653398	11.70923501	9.200849565	8.221037864	8.214379871	8.314839205	8.297609255	8.537725698	10.82447286
4.904188285	4.881769458	5.527391464	5.457227013	5.917649229	5.73008928	5.659666245	5.731079822	5.947007732
3.519744419	3.591663081	5.755004789	5.007910488	6.602812187	6.625137801	6.14930145	5.822688656	5.918468254
2.601051668	3.360846281	4.589118997	4.363902783	5.335792576	5.949982347	6.238090308	6.301737049	4.142810138
4.948413333	5.395042952	9.685077677	9.835447899	9.179360533	7.936573856	7.697728732	6.865914178	6.275068016
5.002889443	5.431150282	7.15071161	9.918343365	10.88244063	10.36403021	10.25220707	9.589895473	8.832233105
13.03582149	13.05626309	12.2776162	12.14606831	12.13098798	12.01430016	11.96989584	11.90504022	11.47671191
11.14642529	10.45876872	10.6739018	10.66306626	11.50114583	11.14134823	11.64539871	11.88698156	11.45981909
5.841635423	8.862928593	8.669958603	7.86427474	8.101264986	8.287210082	8.287055901	8.116580894	8.08441594
9.353600666	14.55047849	11.52050124	10.50106245	9.635854178	8.079614338	7.86911346	8.128097044	7.613605056
13.78660538	13.83937217	11.83243095	12.04557729	11.42073271	10.74901838	10.46328857	10.17566198	9.794489837
10.39437203	10.47131326	10.23539727	9.887192109	9.834862442	9.586554337	9.500193702	9.74237851	9.659789034
10.20990873	10.15250811	9.633252958	9.399281785	9.1094982	8.916685743	9.062958608	9.194689442	9.072828081
6.825884903	6.8369279	7.441139892	7.377917496	7.561154349	7.265205121	7.303603759	7.705395938	8.247662916
12.75987185	12.46205886	12.40023716	12.17156689	12.26635322	12.17594017	12.32009925	12.31040388	12.10588994
9.095025897	9.049275247	8.397395323	8.329112692	8.108434435	7.921260485	7.858764187	8.057060032	7.534400924
12.1523261	12.36452479	12.15572905	11.8422598	11.70920331	11.17675366	11.18787073	11.22026337	11.04989598
6.968571997	9.732108488	11.90470954	11.37532264	10.68998599	10.13496659	10.52301609	10.89619295	10.15093974
11.13718064	11.09252599	11.03418183	10.89124764	10.73978598	10.40812891	10.41707532	10.47259977	9.556157251
5.158683819	5.746901275	8.887974862	8.508767353	9.027110728	9.087806773	9.78947444	10.81922416	10.30080364
11.91797239	11.82717524	11.24469389	11.10527792	10.66469705	10.46883867	10.49878449	10.64897512	10.48404222
12.51017957	11.44246938	10.2337719	9.93750012	10.20371286	10.18350391	10.45085259	10.53616023	10.28666831
4.845138079	6.013843473	7.619388269	8.972389061	10.6470152	11.49048229	12.0061227	11.14484007	8.199113395
4.052981597	4.002102833	4.079083979	3.985415893	4.120917321	3.7339136	3.850516522	4.315664864	4.846628001
11.68376567	10.22618566	9.201251837	10.01009393	10.63480356	9.970445608	9.769237836	9.425198018	9.017809155
14.06461331	14.07586841	13.36322465	13.32591816	13.20407437	12.87510531	12.67929729	12.75239655	12.76290774
11.18179683	11.47586579	11.05484203	10.76104336	10.77668441	10.68997173	10.98637021	10.77253301	10.54625303
13.33414417	13.11896677	12.4296439	12.39906732	12.36850704	12.41337648	12.51205801	12.64408497	12.3913308
7.294135241	9.451942028	12.35211185	11.97553312	11.2769089	10.63544401	11.11024055	11.16849787	11.12945005
9.301269445	10.25607425	11.10729908	11.12204072	10.72996606	9.811627139	9.290887171	9.058442512	6.779188675
5.515477261	5.330272869	6.655393697	7.530293138	7.486561452	7.337788391	7.679633519	8.047247452	7.099262358
8.978656257	8.925437914	9.166729243	9.140442451	9.025626238	8.601184631	8.437471491	8.320473661	6.649727907
11.80182243	10.75209508	9.847364832	8.072860526	7.801857072	7.869556536	8.973100326	10.92654524	12.35580529
5.046559409	5.805918956	9.429543592	9.997244995	10.1629641	8.849214483	8.797357648	8.604636019	8.361444509
4.448676994	4.559670232	4.933989227	5.525168464	6.612462829	8.207358026	9.162268385	11.1560183	12.01240217
2.82482317	3.232408528	4.750373273	7.897957642	8.266652783	8.006477878	8.150071389	7.97188871	6.415193941
6.182698785	8.518654192	10.86871877	9.823145577	10.54206107	10.64451413	11.0626758	11.000981	9.658466071
10.15828561	9.559645027	8.637477739	8.130072435	7.837152043	7.762773722	8.696838843	9.848234679	10.34103256
13.66414263	13.21424449	12.19336049	11.74754421	11.53159172	11.40773475	11.3903358	11.47725688	11.26385157
12.2252981	12.3637037	12.51162456	12.19364325	11.56902138	11.05395246	10.98974357	11.04664947	10.97560253
13.00083445	12.21482162	11.31089109	11.1902083	11.17602118	10.77200037	10.60637232	10.46295877	10.0882144
12.85291887	12.02094798	11.64594708	12.20118997	12.52574287	12.44736096	12.55026682	12.81652307	12.42015487
14.01232331	13.85122257	13.67810151	13.62208998	13.75716274	13.62716189	13.64729143	13.47419623	13.10936597
12.16581204	12.26518152	12.89448283	12.86374413	12.51745736	11.93104064	11.69370522	11.61632235	11.50264432
10.33509934	10.14878679	9.448612831	9.504619667	9.476926483	9.364857459	9.525923217	9.537067061	9.571287123
12.86511772	12.2310091	10.97370251	10.67068961	10.70014379	10.80470355	11.17596782	11.68275402	11.96712282
12.01676287	12.0543968	11.55099686	11.25927582	11.13663384	11.01371746	11.07805232	11.31357659	11.12391459
12.41838014	12.37559861	12.42485195	12.00014019	11.64778921	11.16554414	11.22605867	11.22269755	11.01242115
13.22412399	12.84697215	12.80552301	13.0147122	13.35713342	13.4033106	13.82402586	14.00826876	13.76996749
11.74445975	11.23036143	10.41349231	9.827988321	9.428581681	8.908685874	8.635473291	8.653306116	8.213558398
7.89450845	9.28787883	11.28047547	11.40346219	10.57264914	8.480857005	7.870586491	7.826637952	7.275907248
13.74729229	13.5923857	13.51729928	13.45646314	13.42789951	13.16044484	13.04718611	12.99471906	12.73795382
7.989281892	10.48794497	11.68396477	11.41834497	11.35876469	11.27759935	11.53728397	11.53282066	11.47968746
12.43616594	11.3780892	10.86107058	11.24176538	11.59679565	11.46125434	11.32635435	11.14215962	10.82289878
13.25012431	13.06633317	12.8530873	12.58134491	12.72669282	12.67316348	12.86665502	13.02498493	13.13203058
13.86532518	11.56102557	10.95050827	11.1632532	11.51878721	11.40846756	11.67234	11.82607593	11.91161855
13.42560926	13.16522361	12.75775512	12.69198792	12.32674673	12.10957283	11.91577202	11.97341492	11.73285701
12.32263127	12.38668686	12.22307451	11.84508357	11.77883231	11.72889772	11.94706609	12.05587724	11.89357113
12.17567323	10.93878259	10.06879884	10.20921559	10.21654979	9.549595805	9.86360706	10.06380569	9.759709283
12.24585765	12.04013888	11.45137028	10.99360149	10.74051999	10.57600661	10.69156544	10.79208644	10.68750931
12.20003157	11.53933546	9.866995261	9.358486785	9.601110634	9.785184606	9.642352911	9.703983967	9.645850507
13.8211958	13.91206694	13.5364594	13.07293645	13.00611084	13.03220987	13.1744061	13.23141897	12.79131917
13.29346739	12.63310602	11.53039142	11.12172057	11.34117562	10.98532354	11.36108044	11.62291027	11.51858908
13.20106224	12.90770335	12.48543521	12.37026006	12.33911556	12.27942459	12.25091699	12.42227952	12.52110476
12.42620229	12.35168183	11.80648789	11.79094576	11.64817091	11.18362872	11.20069838	11.35936066	11.03120803
13.64219284	13.77598072	13.73009743	13.5257846	13.44486589	13.26380899	13.10077202	13.04238419	12.76840652
11.17334089	9.480044742	8.500303519	8.600621906	8.689216974	8.307335686	8.577693117	8.564602994	8.372620181
10.88735786	10.78069184	10.41175559	9.643889976	9.548121572	9.688570556	9.698410877	9.898625518	9.670015434
12.91107508	12.66770462	12.44208428	12.24701093	12.37883119	12.47382868	12.68346597	12.79061494	12.92473346
4.716016591	5.384961813	10.07226041	9.91375362	9.415997434	9.555792106	10.41699541	10.97948118	10.38149875
10.78667122	10.75050971	10.56702645	10.64196317	10.37934708	9.900988613	9.992796783	10.17561012	10.04489799
3.022481237	3.292098764	4.548678408	6.406722043	7.807067866	7.884016341	8.079388635	7.943683051	7.414679016
5.718654939	5.969986951	6.664893159	6.830786167	7.480623714	8.731558655	10.7279148	12.32295147	12.79259549
14.01655301	14.20788796	13.64137672	13.51667175	13.23344194	13.04278959	12.86856985	13.13092959	12.24695888
11.60236193	11.39948553	11.08546464	10.93829128	10.83838662	10.69760415	10.64677719	10.54963284	10.22241587
12.2081237	12.20610768	11.55681372	11.57397321	11.2381349	11.03003076	10.880059	11.28517256	10.88901813
13.13687146	12.47955893	11.83470805	11.31232425	11.03240777	10.33231345	10.531489	10.55144742	10.24479358
6.727992218	7.781465404	10.0545805	12.14423006	13.06688112	12.70710955	12.75107096	12.83107574	12.4251767
13.64742841	13.64195031	13.80905287	13.27348532	13.07958919	12.70211146	12.801981	12.91366785	12.86338796
12.11241284	11.59388284	10.53454676	10.02845339	9.991515887	9.650658141	9.779676373	9.84199727	9.645791905
5.293936485	6.102979776	7.507696859	10.23582769	13.16342827	11.78100195	10.69919835	9.676445701	7.948113668
12.82698932	12.45223613	12.41648768	12.33447182	12.44499341	11.81405288	11.77322857	11.79127076	11.36477241
13.53797338	12.70277873	11.64829193	11.01344063	10.58096022	10.00606605	9.684445958	9.663581451	9.269241978
14.2800553	14.60817275	15.39261413	14.99473083	14.60324333	13.8515767	13.73741967	13.73463095	13.54436983
12.21062809	10.08452474	10.1594953	9.577711695	9.617836608	9.58012763	9.718463195	10.03866666	10.02961929
12.2519165	9.944301651	10.55129778	10.38236788	10.25885858	9.846234351	9.974442485	10.23264627	10.09854994
13.16276949	12.73756243	11.83180085	11.311076	11.42610021	11.44978837	11.57544718	11.77684702	11.7980261
12.79314109	11.43053088	10.47097514	10.22732745	10.43837417	10.45075895	10.52223404	10.77282325	10.77060287
11.30014161	10.212631	9.310831021	8.979007645	8.980044909	9.135534662	9.024601667	9.311393457	9.583267123
11.63020638	11.40049324	11.40659466	11.31632784	11.23481704	11.07339123	11.15313334	11.24195855	10.97814703
12.6952024	11.12878793	11.06903929	10.78905337	10.68285609	10.3621219	10.3576374	10.5714961	10.49980464
10.15650895	9.551437549	9.04566462	9.24949262	9.457456373	9.365942242	9.568808697	9.889279991	9.670508162
13.11295274	13.08522153	13.09911391	12.96506871	12.8144706	12.40722232	12.37936595	12.32204091	12.00074514
11.51109778	11.27725294	10.63755446	10.52356558	10.48224789	10.46837007	10.50205474	10.68049743	10.54475256
12.92696539	12.80992451	13.00685981	12.44409056	12.19720425	12.03026149	12.08797897	12.18132046	11.94811344
12.5486719	12.00866433	11.41619511	10.96040828	10.79661854	10.7021364	10.61908104	10.91816012	10.80495835
12.65684257	12.33695157	11.72720198	11.58927647	11.53917535	11.46985666	11.48640159	11.54441628	11.44470419
12.98704212	13.05426956	12.70142601	12.42077961	12.29912976	12.24131157	12.15539625	12.18281466	11.99440978
11.06369075	10.9921478	10.80858349	10.62947358	10.63960514	10.66646054	10.6496586	10.75726473	10.59438573
12.97258985	12.66542964	12.53903646	12.33818017	12.30090628	12.2460028	12.22333742	12.33661233	12.10073879
10.67977628	10.27435962	9.928336925	9.763811343	9.780436023	9.640003999	9.669267614	9.848681284	9.738193722
13.31169283	12.73081811	12.04291645	11.93205398	12.04959449	11.99689917	11.99715775	12.13043302	12.04615384
10.69168432	10.530887	10.193975	9.810133295	9.59657629	9.528763522	9.489960029	9.712284942	9.633596368
11.19267027	10.10209111	9.877179669	9.397545247	9.373084548	9.146232965	9.159041004	9.336556685	9.231129161
10.79321991	10.64378132	10.44438745	10.30921295	10.25172951	10.19610567	10.23573513	10.40391426	10.33972742
12.70495697	12.69758126	12.53194061	12.23548437	12.04492391	12.12974562	12.19733461	12.35405526	11.88483501
11.69413739	11.62240655	11.55453654	11.16153547	11.0565504	11.03223368	10.98351601	10.98873211	10.93089566
13.55093528	13.40860878	13.38200688	13.01762328	12.9041385	12.86577708	12.91555741	13.08636372	12.90670693
12.71709584	12.62013324	12.49142032	12.02582777	11.94467622	11.82329515	11.86003777	12.00802811	11.98349585
12.25090047	12.23493779	11.89672894	11.68316126	11.59192387	11.47009411	11.54689542	11.58286075	11.52723007
12.0408762	11.86816035	11.72471427	11.17603106	11.12869567	11.01258705	11.04318995	11.17028269	11.08639661
13.43908916	13.25560357	13.25707718	13.05743513	12.78710658	12.16659642	12.00172589	12.02521105	11.85372704
14.30167375	12.56817392	10.97359246	10.12160259	9.48905942	9.04401053	8.567798996	8.762946406	8.042545145
5.892084259	9.320015127	8.133214692	6.439124716	7.109757147	7.807721239	10.84738829	12.92096111	11.53300073
6.875308074	6.969827452	7.279122644	7.09536842	6.825788044	6.78564831	6.852947626	7.187252593	5.451353509
12.43937466	11.37271906	11.4096727	11.54578303	11.61497568	10.84169488	10.81143929	10.71109047	10.29701082
11.33845903	10.53866863	9.643484586	9.792822982	10.22701151	10.65458354	11.21916746	11.22319765	10.65790715
17.75384818	17.59536508	16.8010608	16.4897976	16.1015679	15.97457498	15.62735368	15.68704419	14.91745702
13.49692698	12.51437017	11.24276068	10.70365707	10.30762236	10.08933804	9.948822257	10.47148465	10.00815395
2.927631768	3.165833458	5.232151819	6.394753538	6.461392846	5.558933694	6.194285098	6.930603043	6.050529276
7.665707412	8.487417	10.89777737	12.85000283	14.01782519	14.09785909	14.40524483	14.50783254	14.09039865
8.930028595	11.9152866	13.72472511	13.59458829	13.86951258	13.25483695	12.7374576	12.19077641	11.55471436
13.23998917	12.43562862	12.3528756	12.40650667	12.35426621	11.72821361	11.4846419	11.21169269	10.72461963
12.9093622	12.55524403	11.76362783	11.39055365	11.00008804	11.17122786	11.54319489	11.29302923	10.93657297
14.36881295	14.39443742	14.75367444	14.32227777	14.23097753	14.03194668	13.87269285	13.82166796	13.66199365
8.800926481	8.971101068	9.617416845	9.232603538	8.970856951	8.464269144	8.324526794	8.144795613	7.656601616
15.95542945	15.99132747	15.26910361	15.15834559	15.05511092	14.952953	14.87300181	15.10881689	14.62167656
13.99440136	13.9214733	13.47845048	13.42236567	13.20809397	12.63455478	12.51678247	12.48820997	12.15611008
4.739105775	5.019525839	6.7753757	6.39972125	6.537558846	7.274429896	9.683496917	10.79236616	11.04778161
10.93091244	8.85985432	8.761763437	8.462934669	8.513141826	8.17919097	8.27749876	8.40022119	8.257580691
12.91125568	12.66274341	11.95773929	11.71326374	11.98264015	12.20622312	12.50933353	12.82390365	12.98649106
4.916429504	6.810303484	9.574039412	9.739152253	10.32359526	9.97798003	9.775367645	8.985837046	8.152441363
15.81851783	15.69715966	15.23211544	15.02906901	14.89555687	14.53062716	14.26399711	14.19898111	13.75534851
12.22779135	12.18454212	12.22944843	11.82368114	11.70717078	11.7134713	11.79554735	11.89155455	11.58498088
13.20965521	13.24235248	13.45132621	13.23087799	12.91926321	12.55119034	12.24268163	12.18683473	11.87628857
13.96825711	13.98111376	14.07984489	13.63863223	13.28795737	12.98940809	13.00422579	13.07486547	12.90769052
12.26897343	11.42309926	10.65661623	10.0479537	9.847848638	9.545980342	9.442637423	9.53434186	9.11580715
11.18698784	10.22782535	9.717662478	8.939310417	8.517407695	7.737009805	7.075205108	6.873970907	6.210733855
9.57883921	6.884252483	8.013879233	7.197580996	6.42388391	5.550728546	4.799983443	4.821220131	4.666857163
14.34138935	13.78319428	12.79674792	12.59399542	12.35379208	12.12204032	12.16185798	12.33785923	12.04568834
2.244036209	1.964535111	2.194788934	2.068706158	1.778811992	1.926147842	2.511342222	2.121626677	2.320057336
7.012725718	7.100004422	9.053126665	9.093523079	8.911531138	9.488623148	10.85641382	11.96889904	12.7892701
13.09152046	12.59808311	12.6299641	12.43324502	12.07099562	11.0890186	10.63965995	10.29934016	9.766993281
3.194015077	2.362552969	2.184082162	2.052195398	2.015461038	2.071144318	2.832520764	2.528943747	2.423254123
4.439399838	7.90522787	9.852493101	6.947462663	6.933563427	7.254421523	7.402907143	7.089487745	7.053137455
7.81922243	9.183388552	10.02551172	9.993546329	9.369400081	8.865454538	8.519257534	8.35611487	5.792957355
4.098149095	4.11856497	3.704848898	3.86387412	3.722853558	3.722463295	4.144164352	4.395569186	4.501958875
13.54944097	13.69490833	14.17032476	14.0660353	14.04898036	13.89713447	13.58687562	13.43123737	12.85525711
5.844474712	9.506420161	10.58761172	10.54404015	10.63002164	10.3447395	10.30688238	10.28624909	9.150249672
15.62529493	15.17867983	14.75597927	14.58224595	14.58244295	14.11808176	14.16708153	14.02762702	13.60235604
14.20830134	12.53442468	10.09145457	9.059968966	8.299444337	7.804294422	7.095881348	7.502183002	6.653761313
14.53907238	13.71764782	12.30796673	12.12738744	11.90666305	11.76708655	12.33749097	13.26092329	13.21836904
7.491978273	8.776757353	12.53206445	13.28901476	13.30150523	12.7569598	13.08274702	13.0448027	12.75294149
14.47513404	14.43086859	13.62496916	13.58932695	13.37362889	13.49779561	13.45052822	13.54009427	13.11270831
12.03104125	11.51854879	10.57169487	10.46931058	10.49376396	10.15268172	10.24481735	9.991520125	9.478809208
9.303334126	9.50473639	9.742040727	10.30397579	10.25308167	9.898040459	10.10513781	10.5379638	10.1663492
3.995785692	7.073593481	8.614702128	9.377198335	9.056140638	7.792197425	7.574816098	7.754752975	5.956243673
5.537735048	6.839248716	9.056742459	8.622615938	8.292545549	7.981138937	7.849073079	7.763722772	6.881571668
5.71849512	9.967971698	10.70928568	10.15865396	9.785910497	8.866394995	8.85731048	8.414687177	8.042275504
8.925012963	9.170901528	10.72659752	10.81940777	10.88294637	10.46411954	10.7769563	10.77981696	9.82055957
13.02967887	12.81028571	12.36031647	11.920138	11.51172208	11.13931846	11.02566864	11.38084675	11.14592287
8.143019322	8.231536556	9.395521158	10.73353532	10.93221655	10.84628059	11.27229321	11.60928517	11.08137848
8.124066051	11.14969177	12.92259976	10.5366816	10.7046695	10.507269	10.56266793	10.34312239	9.500766602
11.45415056	11.38630224	10.70340282	10.75558859	10.56344802	10.47728234	10.46985495	10.54858235	9.626791422
4.831650278	5.115410633	6.02400208	9.854238173	9.833967491	9.050939144	9.443690981	9.817625094	9.459987264
14.45046477	13.86989696	12.34243313	11.64568372	11.38449352	11.88514301	12.3327879	13.0122398	12.89429996
4.075934788	4.647380302	7.9994344	8.794449416	9.332712266	9.657332955	10.11062658	10.39839812	9.421449581
12.50786374	12.48317714	11.66373878	11.58436818	11.44962678	11.16643071	11.29203926	11.44633055	11.09399017
7.597475403	7.118730867	8.718072168	9.132230416	9.428521428	8.63703794	8.770899338	9.095290357	9.190800144
13.6061248	11.39737646	10.35647224	10.25124205	10.61452626	10.35842856	10.54008756	10.6223013	10.20718559
12.36351166	11.91807234	11.57500254	11.30962897	11.32624424	11.08892092	12.02828091	11.22923266	11.09504983
12.480609	11.94614819	11.46210356	11.02406543	10.88435717	10.2757435	10.27397814	10.1106725	9.765208655
13.48302983	13.34504441	12.72935788	12.40938444	12.16969778	11.93160649	11.77202063	11.85435761	11.43644765
12.77917376	12.81559591	12.76324929	12.69785942	12.64739677	12.38491532	12.33798901	12.39337155	12.16188764
7.102474503	5.718013949	5.103663028	5.151186544	4.846394868	4.37300245	4.684273096	4.606050679	3.313294519
12.60237998	12.75725089	13.35335673	13.24485451	13.050136	12.23649574	11.78986443	11.59018155	11.27656862
3.679651178	5.232370066	6.236491825	7.263233864	7.765999911	6.433704903	5.373211572	6.800094586	7.435735293
7.562178888	9.50130789	12.4980448	12.6679834	12.00611019	11.01340164	10.46580282	10.02771636	9.636252334
5.657266069	5.975822395	9.338313034	9.645912877	10.3509029	9.695503075	9.913687414	10.28004712	10.15902097
12.96917732	13.01084715	13.06981538	12.83855785	12.78519379	12.45612275	12.47138783	12.33565121	11.95147466
2.465024849	2.219617613	2.556357937	2.348946037	2.465486814	3.236158894	4.184374695	4.861411202	2.770512783
8.365194761	8.134284651	7.812342123	8.457896282	8.807148054	9.033959294	9.1509155	9.180838878	8.039262591
12.25015576	10.86058315	10.21418735	10.54113546	11.14053622	11.57788287	12.2512256	12.19230869	11.62965671
10.90758823	10.70176578	10.42418802	10.28171771	10.02921731	9.539343041	9.748217022	9.822895965	9.607916546
6.720886483	8.4472296	11.82112658	9.775570602	7.050828003	6.22466236	7.012680877	7.707326967	7.93771011
11.7702073	11.8287046	11.72781215	11.22842763	10.96775319	10.90621547	11.23985524	11.64453693	11.61578067
6.338910462	10.36782653	11.02817274	10.97689876	10.62748781	9.595071593	9.543580519	9.044599498	8.528848865
11.47573261	10.27973404	9.174466803	8.568168475	8.291864626	7.627311619	8.255389619	8.554494847	8.405844033
12.35295969	12.45874535	12.52383819	12.17223285	11.85966578	11.48999276	11.47437239	11.54493401	11.57223741
14.3352952	13.52742497	12.90530078	12.40580331	12.36251297	12.20863227	12.22841245	12.35790182	12.35457411
8.561389035	8.22130251	7.340363772	7.939338248	9.126664241	8.76585186	9.470277848	10.38721836	9.382297642
13.37701062	12.8731314	11.47141688	10.6193693	10.06856301	10.12613564	10.22198983	10.3261921	10.23483458
3.158931292	2.458572197	2.676926043	2.454901968	2.507049755	2.894207547	3.631605704	3.850618805	4.892204858
13.05618687	12.23261369	12.05153231	11.55107179	11.32720052	10.8672833	10.80295236	10.72582957	10.3236696
5.312659188	6.895497125	10.22865289	10.82556406	11.08417597	10.28425932	9.705648312	8.757436907	7.548428625
11.43401103	10.84783497	11.06617585	10.73167933	10.43591985	9.8406779	9.689675026	9.505709019	9.198111758
14.30538402	13.02026694	11.76285928	11.30234063	11.16128532	10.68984356	10.33108252	10.29300988	9.700152315
7.139953926	11.61330594	11.83047882	12.12384903	11.66886682	10.70851199	10.30472087	10.07850644	9.172395921
4.947844952	7.630521196	7.626442158	5.47240412	5.017199617	5.186342181	5.77288341	7.592150971	9.313702941
13.65529929	13.04767441	11.64607876	11.10410025	11.38776722	11.71721535	12.16717511	12.58110849	12.30638418
10.82695878	10.82121081	10.96597176	10.58940523	10.39222536	10.30531816	10.34104459	10.42968014	10.27319822
7.864459905	10.15923788	10.36249458	8.039763263	8.340866801	7.956804624	7.844232277	7.7456032	7.809499946
7.524780185	8.847631651	9.689639409	10.36939152	10.73380741	10.28259026	10.00265161	9.946863692	8.998732653
10.44761374	10.30856765	9.274615377	9.031413437	8.421124041	8.702446216	8.611564003	9.027631045	7.093758731
6.830756398	8.620120293	10.53592658	10.54460504	10.38253618	9.561751691	9.677826596	9.853458031	9.539900149
11.48825993	11.04031805	11.0211229	11.0841514	11.3057007	11.18051506	11.57780972	11.9081762	11.91523829
11.44256179	11.67682062	12.39135794	11.89476431	11.82826482	11.6456685	11.54267482	11.56973834	11.17254993
5.348642842	5.705203676	6.237317952	6.395228116	7.034897562	9.173975896	10.89245653	11.54220754	11.50911905
14.20150703	11.85671773	8.882343561	8.645367104	8.737994402	9.521966197	11.38560385	13.09243191	12.62340334
12.73169564	12.77025815	12.47758849	11.87610404	11.84020124	11.89484655	12.07322173	12.27630647	12.06833828
12.71867317	11.20224743	11.16848192	11.0099523	11.09600913	10.94904237	10.9085592	10.84013071	10.3959914
13.76552967	12.54589836	10.2057428	9.884908914	10.65099917	10.8921288	11.33385834	11.48742104	11.02490902
10.71088879	8.874064171	8.75675317	8.135807937	7.142825442	6.392681665	6.186385392	6.453434714	6.509412955
13.91433188	13.80492546	13.56560173	13.17200142	13.10138828	12.63001626	12.79454114	13.00050175	12.61264931
3.145809189	3.12771556	3.189983702	3.127344705	3.917238124	4.109735638	4.378725214	4.889767774	5.742051715
14.00222027	14.00243363	13.38629864	13.25223487	13.17864162	13.05932969	13.09979856	13.26758973	13.28799072
3.664451006	5.004793177	5.284628704	7.64457148	9.859342168	10.45258213	10.56258158	10.68190042	10.16724473
12.12608795	11.00973265	11.15958883	11.06499902	10.94215084	10.19295552	9.83263454	9.487415235	9.171330183
11.06238088	11.74428394	10.83095111	10.56876074	9.874521253	9.63535128	9.600143773	9.873524278	9.146227461
10.57702202	10.65404959	9.874814018	9.626658729	9.315923086	9.606492306	9.854614464	9.942581663	9.778235608
13.39376395	12.326761	8.912757631	7.879725023	7.212389036	7.385556595	6.84940301	7.409211132	7.174719398
2.868134793	4.439609485	5.498605074	5.580262265	5.374156121	5.384673699	5.652380763	5.939717044	2.883084145
12.61312128	10.67796179	10.19561158	10.26374251	10.23253091	10.10232156	10.36257651	10.57661653	10.60568182
6.866789875	9.53833627	11.66033718	13.26316026	13.38129746	12.90042224	12.75099741	12.03027752	10.18844679
11.63041913	10.92606803	10.11509503	10.00279456	9.945094943	9.273301124	9.59285315	9.694941488	9.417710279
12.39224775	11.54928914	10.12110474	9.811715974	9.544276951	8.987971639	9.089194255	9.325701509	8.538680532
3.712822523	4.099658057	6.021124878	6.800976167	6.571590748	6.404263421	6.63939329	7.082970097	5.857350247
7.246393323	6.620035229	7.299666893	8.192964962	9.811670236	9.979254588	10.04104044	10.02146722	10.08083742
3.355468447	4.300201832	7.922814063	8.870032425	9.167648831	9.341247103	9.477904618	9.175858111	7.740500643
13.50599546	13.43588566	13.16638997	13.29267005	13.36969818	13.00727513	13.51354623	13.52352571	13.44037243
6.788364276	6.566867952	6.442397033	6.615619472	6.523087649	6.327033507	6.582530743	7.209964192	7.398821183
6.396144804	9.062541771	9.36243021	8.947621983	8.294751873	7.521457813	7.614644407	7.657585635	7.566311467
6.210311714	9.611761339	11.52135787	10.52259218	10.26877425	9.907441122	9.7313301	10.35121009	10.79739424
5.130771776	6.415966984	10.14248296	10.49066145	10.84907337	9.595684785	8.567118427	7.8246846	7.673302611
6.519769755	6.300787712	6.181111342	6.424508184	6.736240227	6.509185874	7.051757063	7.663259928	7.7555754
5.621267236	5.920910592	6.968637384	7.328045435	8.415705446	9.021864624	9.987027483	10.65120763	9.376614387
13.59518524	12.60879234	12.20888937	12.65434268	13.0033291	12.97577586	13.28662167	13.48266966	13.34649065
12.19228341	11.31565602	10.47066849	9.946413353	9.828626114	9.304010726	9.421447276	9.37596588	9.086127854
12.63199766	12.66780491	12.30430849	12.41762095	12.46121991	12.04257219	12.07877104	12.09195285	11.72158395
13.26626745	12.32149082	11.41621112	11.15362117	11.23217368	11.04255415	11.43163271	11.67134717	11.45391039
13.3789509	13.46196574	13.05611652	13.11170515	13.39231126	13.63325277	14.14223935	14.55464565	14.24972775
4.332447697	5.553094026	8.244660395	9.538976505	9.591362632	9.369858515	9.010216246	9.251398243	7.988805588
11.98991732	11.61443879	11.26051039	10.95197952	11.00240342	10.78525307	10.95245564	11.06378947	10.73110312
11.6952243	11.03105244	10.53803283	10.20984471	10.11710892	9.726012146	9.736999477	9.621632601	9.252109202
9.312184633	6.89592299	4.458322354	5.153817922	5.954553709	6.017468889	10.06814468	12.03041151	9.997075787
4.099655873	4.823815738	6.945335388	8.184563039	9.343167572	8.996884211	8.963052589	9.045212844	9.529389655
10.34007615	10.97892379	11.56987441	11.65627066	11.46530305	10.63544769	10.89050733	11.02451392	10.41018594
3.936401649	3.204098094	3.988903012	5.249076161	7.395767628	7.222545299	7.697134463	8.504889808	8.548863907
6.001114196	5.733383349	8.111734254	7.336396559	6.99133925	6.10467606	6.327538487	6.175429678	6.298985092
14.84640732	14.22970415	13.56849156	12.76049468	12.29805309	11.94685829	11.71211999	11.62382621	11.23438639
13.66772941	13.60428853	13.0830182	12.90601026	12.68695027	12.53942871	12.44741136	12.62486791	12.17958087
9.303425793	9.278105735	9.068784635	9.012886553	8.924020587	8.304068205	8.759511899	8.842224259	8.940727919
10.89733323	9.272385815	10.17171124	10.03867978	9.414234441	8.275064778	8.602507886	8.845292563	8.180632025
3.502954906	3.158299004	3.373362735	3.421336341	3.770583854	3.844449933	4.230260904	4.272620266	4.027087009
11.84778258	10.79926997	10.57225706	10.4754036	10.48081026	9.904399799	10.07572871	9.971725487	9.685743402
5.740807246	4.7580803	6.211726299	6.683003677	6.433828313	7.474271478	8.588816923	11.24200685	13.56179735
9.510565587	7.935208821	4.923107344	4.796867286	4.372206239	4.228125885	4.072786288	4.292957369	5.045662569
11.23876345	11.0226668	11.14136135	10.93029016	10.72477309	10.25940263	10.41476615	10.41058016	10.22802712
12.58617082	12.37225272	11.82241075	11.6138095	11.56850355	11.50713417	11.61457509	11.82043441	11.82216194
6.339247875	8.83681196	10.9487564	10.54500436	9.668024877	8.731395691	8.925415829	8.667113742	8.136065141
5.557218304	7.60375968	11.26169423	11.68061745	11.13779797	10.36531136	10.43598532	10.09645923	8.358079383
9.425158729	9.220366789	8.45629311	8.739996346	8.679998886	8.39091449	8.163076345	8.120688649	7.655578476
6.044979124	6.363181969	9.100102785	9.048608473	8.914210942	8.874417853	9.61564109	10.3935397	9.968300193
10.3100642	9.935871509	9.715948095	9.567336545	9.882143332	10.13418418	10.07615424	9.981073077	9.961230609
13.73815866	13.80991946	13.57350581	13.35343965	13.17488482	12.68862386	12.69936729	12.67837949	12.57357644
12.33223335	12.95128704	12.54689259	11.7501805	11.05334639	10.42737006	10.47027551	10.38491255	9.887605214
10.20795458	9.720427147	9.006317026	9.07487006	9.84966971	9.812085606	9.537366558	9.361472507	9.275376893
12.77694778	12.68802164	12.37901549	11.72223054	11.40710113	11.34173705	11.55790394	11.6780333	11.40586468
6.972735061	11.08858614	12.20207807	11.62607338	11.00370085	10.71234115	10.75142014	10.2572092	9.447576543
11.67992844	11.54267637	10.95942673	10.51646551	10.45167823	10.50405372	10.48467721	10.55152124	10.51015719
8.462722822	8.269962831	8.825922306	8.845970414	9.426072132	9.404020856	9.377664189	9.353982046	9.109353628
6.360735847	6.700797203	8.561399737	9.069490677	9.200623135	8.604675821	8.765199818	8.560423111	8.306112801
5.444339548	9.458210124	10.17593292	9.464834065	8.921569662	8.499596647	8.176843795	8.076304756	7.327548849
11.52093361	11.14421075	10.56866762	10.78199302	11.00119814	10.85426814	10.96437786	11.03352433	10.8150397
12.37360742	11.49095282	9.702995307	9.010289648	8.555669175	8.459621321	8.681088328	9.036227025	8.977845504
12.57556921	12.28144212	13.78302484	13.95982504	13.76682474	13.03322268	12.9811586	12.71409944	12.20890055
13.00461969	12.37718996	10.49872303	9.478162601	8.994934733	9.400500252	9.910935036	10.45062351	10.41033
11.04930198	10.71453199	10.02750951	9.701352697	9.513926106	9.409450567	9.327335705	9.331828246	9.313162719
6.90169053	7.30411513	9.404226912	10.88294529	11.52132873	11.11701349	10.81331841	10.52539705	10.53182121
12.60625894	11.69076473	9.79851149	8.613090187	7.812250935	7.902386567	7.763898104	8.420339762	9.058252066
5.041811834	7.897576876	9.974806523	9.709494373	9.708309428	9.495736854	9.650480833	9.357071364	8.122062445
2.510454601	2.692861232	4.153743659	6.309369784	6.833423378	7.202158357	7.183608846	7.021284627	6.057416029
4.17666471	3.926147531	5.211146233	6.102749843	6.268153476	6.960904264	7.718612491	8.264796134	8.440665965
17.08691933	17.04419442	17.08904042	17.00836406	17.10694585	17.04701959	17.1157529	17.14974405	16.95667873
10.76440911	10.95222626	10.98324425	11.0215263	10.81567102	10.46064438	10.31769095	10.3786073	9.566111116
12.89395886	12.66449838	12.10429228	11.75833227	11.49515165	10.98067465	10.99122609	11.01914308	10.91464726
11.70552826	11.60753755	10.79323606	10.89804149	10.90244296	10.7501321	10.91585923	11.23005958	11.42337998
7.116195104	7.971696032	11.51766792	11.32263108	11.60372002	11.38773438	11.11590995	11.29781951	11.15302591
11.77209761	12.91798377	12.79540242	11.46907366	11.26590694	10.83009861	10.78562989	10.83350293	10.58945455
3.543580035	4.418249521	7.013697193	7.62864011	8.091104976	8.019080898	8.244920294	8.303081339	6.780923758
5.405757921	5.880525201	7.452321035	9.424476917	10.08805126	10.90547089	10.4498843	9.469909394	8.468117714
13.45711728	13.26678243	13.3922766	13.2170117	13.35566249	13.37923858	13.53738595	13.64942585	13.55558649
14.04514185	10.73456605	10.95359787	11.2310687	11.34665398	11.10755125	11.40809923	11.23872456	10.61887507
12.08965295	11.81464083	11.33659869	10.97616627	10.83243227	10.41476842	10.76206832	11.1511916	10.88987779
11.50085725	9.193199326	9.605306526	9.556579142	9.633778799	9.127151614	9.428539708	9.441667586	9.173193471
6.98908845	7.557932845	8.41104235	9.75070109	11.79347698	11.33029894	11.31888303	10.61041569	10.03545639
6.050445463	7.858106211	10.32690598	11.30327764	11.62102044	11.24225915	11.41315208	11.46748208	10.69293862
5.147961095	5.374783249	5.200215179	5.391273492	5.207348458	5.286875499	5.335041512	5.755582503	6.442287925
13.54406744	13.56978727	13.32870617	13.15079975	12.92374881	12.64993995	12.45585803	12.38845494	11.70696225
2.692637368	2.463861702	2.724137973	2.821970429	2.411151504	3.052951578	3.558458348	4.089632502	2.599053224
13.63093645	13.55822453	13.31484885	12.71649792	12.16611366	11.60916058	11.53416597	11.62258173	11.17377778
6.519087363	6.923177411	11.6630871	11.11081662	9.765278724	7.710804773	7.616997862	7.601953268	7.250962876
5.236315066	5.109341962	5.128150143	5.254693075	5.975563628	6.747112462	6.478178577	6.834978467	6.336986113
12.10618	11.85940137	12.01794305	11.93382953	11.90893033	11.61912796	11.72703746	11.74073607	10.74337159
6.03523443	11.27936117	10.13896782	10.24469392	10.78374179	9.77558292	7.903932381	4.43400353	3.342433515
10.53623981	9.776574515	10.80862453	9.724400334	10.00903968	10.4247856	11.4472128	11.76222642	11.58739596
4.939760844	4.644269323	4.757233368	4.891681271	5.766434106	6.278712287	7.838503862	9.166556137	8.205044373
11.18847089	10.702883	9.409858925	8.503294878	7.9857927	8.171858736	8.907973637	9.600478216	8.684418659
7.374226646	7.188650784	6.834791183	6.860372673	7.384574592	7.287847943	7.593810928	7.642751798	7.408574793
6.163893215	8.054490729	9.051798274	8.59049339	9.295522871	8.703415489	9.310406854	9.384325601	9.254409057
12.41943371	12.42764243	12.26351972	12.21036158	11.92602399	11.30112366	11.31546092	11.50965635	11.06033594
11.98564544	8.964335843	8.587698665	8.424675372	8.38814666	8.007701204	7.951936957	7.972187179	7.617132702
9.990764717	10.84614556	10.2726734	10.67420677	10.28089255	8.854347508	8.627808323	8.340142877	7.884285113
12.77404414	11.29510117	9.674006583	9.927711182	10.0238466	9.537041811	9.82221806	9.815323844	9.448544684
7.579228385	9.335198922	12.78604215	12.68296472	12.90129206	12.4563566	12.71575623	12.72662105	12.20442136
6.09069123	5.724307705	8.555675836	8.67644039	8.232677603	8.631153682	9.312442418	8.981363765	8.513303361
13.23366453	12.97127556	11.96305239	11.58427516	11.32709875	11.02251653	10.98193904	11.10643211	10.75072531
13.65849795	13.72991613	13.99779795	13.84457243	13.64872759	13.41681625	13.08941984	12.93657659	12.47456577
11.00824134	9.400958239	8.18221577	9.345819607	11.24357189	10.89205871	10.9956471	10.32072956	9.160653377
13.35471081	13.38006384	12.34039409	12.33591856	12.05828597	12.08311254	12.15410954	12.29674467	12.2215508
4.605667734	6.470688552	9.330273822	9.384147822	9.688292473	9.802712804	10.04218358	9.761076033	7.751188309
5.146529156	6.163456662	7.745363912	7.491177918	7.945739211	7.544211119	7.9022987	7.890851804	7.340045107
12.57775039	12.19948441	11.39516885	11.1996843	11.16840953	11.17208799	11.30547271	11.48277032	11.38088782
7.402993266	11.70748527	13.00282002	10.66825876	10.60314561	9.092548684	8.861351835	8.71243539	8.255802965
4.282257067	4.680830421	6.423567172	8.457631288	8.589728568	8.036366167	8.159433488	7.644610175	6.977134411
7.690300732	8.238131501	8.685744431	8.8276938	9.292842848	9.335892496	11.07051315	13.2108874	14.15441871
9.203576218	8.878261238	11.21220119	10.58843753	11.18538147	10.43664854	10.46410556	10.6187753	10.40022167
4.298604179	4.965235886	8.402168281	8.867227561	9.393164628	9.401124253	9.476573209	9.464979547	7.877736319
2.916894655	2.666984438	3.163571381	3.341075886	3.956629306	4.996117158	7.00254321	8.203058739	8.170215575
8.323660755	8.10518266	7.584662888	7.676302016	8.199302661	8.569925972	8.771598324	8.959878888	8.224683932
5.524620447	5.632726151	5.827101253	6.288884099	7.254113545	7.583349944	8.314989621	8.686261183	8.212755172
14.7396423	14.45889665	14.5857951	14.63851363	14.65490399	14.63438782	14.52234049	14.62412028	13.97531002
12.24874408	11.9746208	10.41720792	10.03096359	10.21221279	9.931426847	10.02481484	10.14064454	8.891669592
10.86820921	10.6620651	10.69867657	10.73685506	10.91579226	10.79739814	10.91817468	11.00498007	10.29978892
14.29402469	13.68036276	12.84060021	12.39179398	12.21013611	11.8597242	11.6919218	11.75449319	11.37696107
10.37944326	10.57744651	10.67236203	10.61543745	10.42565004	9.834744987	9.841544291	9.646317365	9.435431194
12.5773221	12.04514615	11.36279984	10.91771771	10.5197679	9.758277701	9.62017318	9.456773261	9.08957417
13.67279655	13.69043997	13.55179262	13.23675129	13.04647315	12.72920611	12.46770994	12.46255987	11.95892319
2.631315337	3.22278156	7.049321821	6.932735107	6.63246343	5.835106834	5.610253373	4.960725943	3.980873122
6.275069929	6.034237588	6.498079487	6.67935844	7.270730448	8.440975779	9.986879435	10.82562042	11.31608312
6.064645414	7.581043115	10.27207545	9.753465723	10.83335977	9.967892703	10.1510299	10.36213874	10.21613461
12.34607428	9.796331886	8.05591835	7.98218483	8.22727931	8.421197082	9.264370458	9.975175444	10.03867023
5.307219294	7.6372379	10.29478438	11.90012347	11.74512295	10.58450027	10.28727947	9.771595994	8.997381261
12.14127496	11.83735421	11.53593936	11.37933548	11.19897563	11.02104985	11.40873534	11.99658825	12.02011851
12.72551518	12.29386296	11.73785089	11.62259634	11.55051005	11.38566473	11.79760844	13.0801591	13.01300153
5.339515656	5.342845399	5.049700222	5.360465677	5.205305552	4.930770156	5.220161576	5.281578617	5.933933992
4.391871195	4.53004375	4.924329915	5.497375591	5.779241079	7.15508795	8.905264416	10.11338284	10.48038238
5.956658392	5.760745149	5.816931873	6.04712376	6.150459272	5.948595022	6.150011913	6.939641725	8.243823504
5.788780249	5.016636716	5.02382358	4.89252656	4.945503768	4.584919048	4.351481159	4.749405575	5.123267161
12.55353431	12.29952597	12.17555143	11.91403913	11.94677428	11.71316243	11.67610976	11.53707102	11.11871586
6.963801536	9.317940942	12.23922245	11.98742194	12.56442964	12.42387939	11.77697821	9.306316535	6.421359494
16.00524814	15.46526411	14.68900108	14.55687357	14.18507016	14.10895479	13.97574845	14.29488876	14.07403824
3.373890631	3.972474585	6.24074701	7.401015278	7.926838503	7.357129312	7.123838991	6.979260174	6.373568503
4.027184512	9.077890512	4.776946504	3.26645344	3.272542422	3.126019023	3.681176159	3.339747021	3.391695601
4.717638649	9.231709413	7.529020827	3.4242927	2.42155764	2.403454266	3.303133428	2.78888825	3.031667837
13.04588737	11.71193352	12.36453781	12.27151147	12.26222362	11.94282536	11.67464763	11.37611194	10.78337545
3.546812596	3.435281361	3.869004745	3.227063557	2.874033014	3.129220885	3.661651828	3.37653413	3.168836442
13.63613597	13.58674361	14.66550076	14.48178401	14.17882569	13.57860549	13.70479168	13.73898967	13.20759242
15.15730848	13.12276555	9.929879248	9.304551578	8.914471278	8.747711272	8.123517264	8.50952262	7.696523713
14.42206224	12.0061273	13.13114869	13.58662554	13.31974869	12.49229947	12.24434748	11.96777819	11.58607789
12.44035971	12.15741553	11.26253638	10.66362852	10.18337847	10.11713148	10.20694907	10.36099002	10.4363861
13.52885097	12.29002934	13.05773213	12.24419332	11.82320111	11.46374244	11.54192245	11.88573817	11.89263868
12.68904257	12.75078305	13.3766417	13.23234307	13.22040746	12.63183567	12.50397231	12.32632726	11.92788446
12.03841056	9.923176165	10.48739077	10.04795665	9.920048026	9.401090988	9.7080611	9.708657596	9.64204085
9.29733157	10.07380224	10.40912279	10.60759611	12.4897014	13.64057286	13.75120898	14.79261204	15.66566614
11.21356099	9.999269245	9.363470148	8.962122538	8.859208799	8.278671176	8.083294321	8.122604658	7.734087812
11.87100875	9.814187234	8.135848517	8.635916909	9.178901155	9.131098856	9.393920603	9.343754115	9.087431723
10.70535803	10.07366634	9.364214687	9.142198466	9.026563749	8.607412015	8.816880618	8.946998964	8.543596731
12.84563425	12.86712506	12.87728752	12.71946175	12.69074442	12.42758715	12.40247685	12.39322778	12.12624909
13.4241108	13.46087302	14.28344292	14.36385	14.18853942	13.94016694	13.98224423	13.88289623	12.33441741
12.51348731	11.67399048	10.28076765	9.714225467	9.529865141	9.391186346	9.739224692	10.01161569	9.865229397
13.49022915	12.43133861	10.48186912	10.13456777	10.14576626	9.767968747	9.529332724	9.542866656	8.519526706
9.584738305	8.617959991	7.192042306	6.842050008	7.409835575	8.594000168	9.865547602	10.61122279	10.42426654
11.45649916	11.29987849	10.68968064	10.3739318	10.12325117	9.882731912	10.00013063	10.18539386	9.942353299
9.569538608	8.756676435	9.920060091	10.27317576	10.53569813	10.31873355	10.62439127	10.6840086	10.41257355
11.00738694	10.66838563	10.34690969	10.14231321	10.03617935	9.802357775	9.926432185	9.922693851	9.922222669
11.0980721	11.25260893	12.14579084	12.29565903	13.35070516	13.63589901	13.59818566	13.42774801	13.59127968
6.621854889	6.089075666	6.089422131	5.846944279	6.601429886	5.939377994	6.122161763	5.802871745	6.483438188
13.18133942	12.08140438	10.02419888	10.02265688	10.25094866	9.970622173	10.11351551	10.24816455	10.10546303
13.00805239	12.90381729	12.05040566	12.24480561	12.17611464	11.85240017	11.75383185	11.82320757	11.39764085
12.68321105	11.87433593	11.88781466	11.58168286	11.56521925	11.09822756	11.08508776	11.10323663	10.9728631
7.934099471	7.933239791	9.246188092	11.20560414	12.08776176	11.77581972	12.89118281	13.85390276	14.69082291
12.44938651	12.13041318	11.9725018	11.75629737	11.18068801	10.77011424	11.51233566	12.65318099	13.08943404
12.13245116	11.46072158	11.38929166	11.38550136	11.48756631	11.44966426	11.66817218	11.93022482	11.94291441
4.296209452	4.267571314	4.585240143	5.499087696	5.961769862	7.122738012	9.655389542	10.81061969	11.2288669
12.45878905	11.49530102	9.256747537	8.433566714	8.342031638	8.949907112	9.769653859	10.43912659	10.79947205
11.81823886	11.13535525	9.898122629	9.723791608	9.65296774	9.33627136	9.325853963	9.326352664	8.709700598
11.33426171	11.22658688	11.39075509	10.71253206	10.1232089	9.690159579	9.638400629	9.691303157	9.073602059
11.15644712	11.20689258	10.6325256	10.53385891	10.45239249	10.33024392	10.36532509	10.41557509	10.35848304
13.54270249	11.37977471	11.63711758	12.21921783	12.32287959	11.88489132	11.90470228	11.59987371	10.94454486
13.05001157	13.09926254	12.57838072	12.35514097	12.3087001	12.18477575	12.15502224	12.19204397	11.87172623
13.6332389	13.22181643	12.75247805	12.70302344	12.64593334	12.29318497	12.24533655	12.37587992	12.03597201
12.92741504	13.0191066	12.98809889	12.50726039	12.31334555	12.05329047	11.96179824	11.94609954	11.57668581
12.36774934	12.09504244	11.42027882	11.15451257	11.06545431	10.79800118	11.00916766	11.10253051	11.10715026
14.33530787	12.84163675	12.73908109	12.87833787	13.07097333	12.93061985	13.10957636	13.14281152	12.96406874
12.31207457	12.07978764	11.61630015	10.57874853	9.986035968	10.01391845	10.50988596	10.50396499	10.0198326
13.38305191	13.18483516	12.51658311	12.46787691	12.21387847	12.03527174	11.97173546	11.97943074	11.83828059
13.68843894	13.44066331	12.74857928	12.50177743	12.27567476	12.09678359	12.00211219	11.96042881	11.59257246
13.50277091	10.90171605	12.39929132	12.04595619	12.04868269	11.56085878	11.46178363	11.3762362	11.10375785
14.33824517	14.50954957	15.10429113	15.24133608	15.07968906	14.60423243	14.33105907	14.18271635	13.80124226
11.1479347	10.7424099	10.56076058	10.41735033	10.48866335	10.5441718	10.66356754	10.83661149	11.19836646
8.090729443	11.88934716	12.22009157	6.455124069	6.11812389	5.705494349	6.098234576	5.984131094	6.149472726
13.69572724	12.65143656	12.23079573	12.56652759	12.60636091	12.14177545	12.27511203	12.07547582	11.70209784
12.42491441	12.46580424	12.93771143	12.31717737	12.13300086	11.68655066	11.88064543	12.2226105	12.1212885
12.155675	11.55899185	10.22030574	9.50364863	9.197233366	8.918503917	8.747397621	8.777806342	8.449896386
7.045909522	11.26557227	11.72324171	10.98581467	11.0710087	10.86023442	11.18611921	11.16594986	11.16560751
6.889255557	6.997580551	7.062514446	6.811059927	6.189135125	6.11694651	6.643379104	7.976022191	8.875168468
3.099010936	3.747514694	4.899206075	5.11755336	6.661586571	8.444720023	9.119010042	9.626147115	8.496037692
5.913688189	7.169850616	11.08669953	11.58898892	11.46347751	10.53266246	9.893003332	8.648754416	7.412932543
11.27310886	9.359417277	8.321395768	9.736852905	11.39951424	11.96886804	11.89741529	11.13504934	10.45806361
4.287333293	3.821378338	5.168253911	4.775823087	4.511048151	5.065535527	5.655682523	7.077394143	10.89738462
7.104099415	6.960921851	7.908298534	9.147071767	9.89300134	10.08333326	11.28006778	12.20171137	11.96601753
12.11724543	9.426686293	9.52101406	9.89720155	10.02285016	9.42615412	9.417164453	9.596077322	9.622956468
11.91399079	10.10729918	9.422808198	8.942675087	8.958739217	8.604768005	8.40930382	8.35855034	7.903074065
4.589115259	4.858547714	5.329476671	5.575074191	6.004391579	7.053829424	9.104858996	10.18081598	10.24532376
11.80767727	11.788001	11.3953264	11.23913492	11.26794142	11.42604929	11.57538468	11.80738912	11.71080549
12.2410178	12.1377383	11.95645086	11.58285528	11.52265055	11.27697789	11.06606884	10.92709339	10.6581455
10.35121352	10.2171278	10.31116743	10.03495506	9.945241192	9.652957479	9.680774288	9.700837253	9.38865652
3.505292714	3.78361801	4.551424439	4.979565627	5.444265122	7.004114723	9.509844246	10.45536714	10.02923852
4.775616353	4.473958728	5.004739252	5.306570281	5.438369245	5.859844667	6.746682376	8.356625089	9.625061322
5.855949412	6.275294626	9.63666409	9.708601773	9.44915393	9.427992212	10.07358214	10.760279	10.50495213
14.58107978	14.52781988	13.96241522	14.00473096	14.02895796	13.91369374	13.91188018	14.02146831	13.68135812
3.115153356	2.93692198	3.189945103	3.065620308	2.552472247	3.721047937	4.760957892	7.160564408	7.175685471
10.73185872	9.214560117	6.516651209	6.599466774	7.111585386	7.325621458	8.643792861	9.493370365	9.577249755
12.62240261	11.89637759	10.54816265	9.696214947	9.400058144	9.316336286	9.400878509	9.37292787	9.232726543
8.20968465	8.117663153	7.987330348	8.13953184	8.00516754	7.938909603	8.06533362	8.402734313	8.953001194
13.47269272	13.53124784	13.3385635	13.05366317	12.91284812	12.64864362	12.57616587	12.45935773	12.19939604
3.312989298	2.924806075	4.283777935	5.284559088	6.044078404	6.51249826	7.360345829	8.21189438	7.631960832
12.86044511	11.94487195	11.04375581	10.97324096	11.08187838	10.74317313	11.00402333	11.0864979	10.77592049
12.31925005	11.98748466	11.91629135	11.67302732	11.47848542	11.2390756	11.01538313	10.98408337	10.92098043
4.870044187	5.700943603	6.304147794	6.175108821	6.638970966	7.377707224	9.379817702	10.86800642	11.17980782
11.31816659	11.20048419	11.10097043	11.06322966	11.50033737	10.67495968	10.94202186	10.8171302	10.58185736
9.130342855	8.943959547	9.986757738	10.14892239	10.17846435	9.736142059	9.713792489	9.594906238	6.258915907
9.312837472	8.94878041	8.417346804	8.301446598	8.031317852	7.978665891	8.684790972	9.337064971	8.726386251
11.51700604	11.06952311	10.3277557	10.26493302	10.51130709	10.55881688	11.09281821	11.20934239	10.80619787
11.0312363	8.100759802	8.892323415	9.288475229	9.555903992	10.58223429	11.49200637	11.68308145	11.25309396
7.185354052	7.121180104	7.583464372	7.560959123	7.673177777	7.719539127	7.875147926	8.080219839	9.593601126
13.71361023	13.50223425	13.1788699	12.76750552	12.63784441	12.6694374	12.68966925	12.88533896	12.60851417
3.26382829	4.521275177	3.739643031	3.657052497	3.407598046	3.311718879	4.834240216	6.477913273	6.98187496
5.006874007	4.921063569	4.872630076	5.010052887	5.342194832	7.068990465	8.030109544	8.541676163	8.436390571
5.986860534	5.836153039	6.313700871	6.660720215	7.117429099	7.812273689	9.016335261	9.940721685	10.64142262
11.49754088	8.663715741	8.353088537	8.965955022	9.262838547	9.092649985	9.303496007	9.637061084	9.45932391
8.283087293	7.873679282	8.328573693	8.553262984	8.363535054	9.007650288	10.71292701	11.93110408	13.07348366
12.80717312	12.8690314	13.33861585	13.2232278	13.1039837	12.71995148	12.51963009	12.40262172	11.93122926
13.67277308	11.78175287	10.8635948	10.67522721	10.72112354	10.63369144	11.22879538	12.23122649	12.61332626
5.875364044	6.384707725	7.454939182	7.154510896	7.535765277	8.968845598	10.51858005	10.08463331	9.565547367
8.323183419	7.925695486	8.55382473	8.45202656	8.755285389	8.731587434	8.938347112	9.004086349	8.538596243
10.4254602	10.40635717	10.788733	10.38485588	10.36687051	10.26011704	10.34320514	10.41745744	10.26800756
12.9057257	12.57898286	11.51853934	10.84256344	10.54927847	10.51446399	10.71507568	11.1559457	11.49194184
10.97578742	10.98397139	10.75638705	10.40853461	10.37050311	10.13551781	10.26323411	10.30258199	10.02878994
13.84373678	12.27827981	12.43344193	12.29297484	12.07441278	11.61627642	11.5475927	11.54019875	10.88253354
3.444022528	3.75961326	4.394373863	5.042134096	6.192272345	8.212212114	9.633849813	10.29474316	10.06050397
15.58319474	15.67179269	15.76510654	15.53782387	15.04274061	14.82959395	14.79183619	14.88949854	14.79202501
12.49652482	12.4284999	11.76708665	11.77456408	11.93652726	12.01484268	12.13334573	12.32099444	12.21209608
10.45698047	10.40766504	10.49039413	10.31653432	10.18027123	9.745865235	9.445188972	9.304105737	9.063281134
10.74836348	9.482079525	8.681823092	8.413920717	8.510934281	8.340614697	8.558236688	8.703086936	8.608119714
10.66056276	10.64232648	10.54890838	10.51393537	11.24695046	10.9651424	10.70047354	10.72752556	10.48039717
10.54837306	10.23805301	11.65259592	11.23179213	11.22149146	11.24221844	11.50667326	11.98946163	11.3320388
11.92700839	10.51711572	8.176570978	7.578901463	7.531126581	7.946093525	9.390325116	13.13760495	13.26731383
4.24973821	4.271722591	4.473316119	4.570315858	4.471918626	4.536206647	4.398853259	5.41098727	7.114323429
5.360974677	10.02388564	9.967438	6.067134591	3.086825555	2.821893805	3.192850149	3.210055244	3.231881675
4.440968992	4.3117603	4.92116287	5.187277566	4.843931132	5.607716577	7.253080293	8.831438839	9.630668238
7.621109284	7.104383327	6.165093193	5.804496335	5.58122223	5.607077259	7.718399871	9.287876506	9.43600271
5.133382248	4.365166926	5.56060313	6.390313833	5.53222108	6.01538219	6.816073902	8.948605199	12.00042343
15.81924193	15.83151617	15.58220004	15.18786921	15.0443926	14.8461131	14.55170357	14.37036419	13.91875609
8.490809768	7.835574418	9.137462097	8.553122955	8.358960699	7.956089366	8.360007925	8.088396524	7.597776043
13.76210531	13.58338669	12.6584031	12.37225	12.21356349	12.4765666	12.46506444	12.55781144	12.57684869
12.01155091	11.45645376	10.67653721	10.21614985	9.901188794	9.706956871	9.83649108	10.10534218	10.07858414
4.324805205	3.998867749	4.450633062	4.661027935	4.467451182	4.895166469	6.340391334	8.858219142	10.05237637
12.54515022	12.46612706	11.76841646	11.7528874	11.94923394	11.73637913	11.96737985	12.07042881	12.02983391
10.56631569	12.40284792	14.9272697	15.5713028	15.61929207	14.757659	14.460963	14.06101018	12.83519537
8.214054615	11.2908255	12.4530892	12.38294256	12.19473629	10.93745806	10.75547848	11.72519507	12.50223184
10.42029701	9.626789188	8.0507171	7.631966898	7.80297338	8.262269828	9.557138464	10.15476069	10.42838059
12.02148839	11.97363846	11.27127539	10.90703414	11.00026393	11.19439409	11.61548821	11.6598417	11.5105619
11.75649015	9.659241481	7.457518816	7.970073809	8.775205306	9.20057907	9.606307644	9.824594197	9.815858762
14.20399056	13.92213733	13.80996474	13.95348777	13.92164246	13.53315779	13.34653076	13.33751373	12.84879117
14.23594637	14.42516509	14.68967984	14.52847698	14.44686875	14.09768755	14.17180674	14.10735856	13.91431532
3.291611465	2.879137943	2.429914811	2.50822502	2.543072163	2.374654618	3.138473261	3.284808516	2.542115419
11.23003395	10.26752602	8.844073395	8.812864605	8.736899483	8.934130866	10.11416074	11.1918824	11.51290081
3.264978212	3.439723522	4.672579643	6.222506557	7.484575493	8.404643856	9.262725214	9.676097028	8.879090978
6.356696534	6.524663061	6.827859256	6.795716981	7.767539444	8.819288232	9.440561756	9.82575952	9.843141453
2.648383452	2.245176372	2.606218618	3.256527778	4.335219472	5.06141547	4.989319776	4.609938478	3.352820459
12.59225055	12.48764291	12.24403035	12.05680872	11.96469331	12.01927969	11.96716222	12.09880343	11.31411334
5.524478205	9.958249128	6.717421571	5.070855271	4.783425475	4.403186208	4.250731172	4.641366656	4.690097352
7.495907901	10.74060772	12.19994168	11.87556078	12.15123685	12.08063512	12.88139899	13.10444048	12.44822744
12.35599342	12.33769151	12.2477368	11.85361018	11.61132128	11.26972477	11.16185125	11.11001952	10.73639602
2.766444797	2.904061544	2.859461837	3.209886505	4.073268572	4.568760463	7.386612004	9.749898683	9.709946915
3.270252301	2.792324791	2.957793307	3.364542969	3.475713098	3.811900315	4.265898593	4.669430681	5.133912899
13.9077269	13.45647572	13.1214864	12.7634499	12.72892577	12.2550855	12.40342502	12.36789435	12.07659654
13.12213669	12.56529361	12.30459308	12.19414714	12.14863447	12.20438041	12.36027567	12.34229526	11.97502242
3.346700359	3.204308505	3.00764805	3.389350898	3.529824637	3.671719133	5.90728038	7.740773488	7.813565558
12.36032711	12.32822643	12.58711532	12.73423292	12.85911612	12.31704425	11.70846863	11.40575615	10.98765552
13.72288766	13.73973888	13.08244589	12.863568	13.04037694	13.15246491	13.47194753	13.65660375	13.53524096
12.48595446	9.898140672	9.972482823	9.934297761	10.30794641	10.47404808	10.74682593	10.97012074	11.03127541
9.181939399	9.216260009	8.443184352	8.367025369	8.438672147	8.237652966	8.605975317	8.918893998	8.763554785
4.174094804	4.10015368	6.816365961	7.914292605	8.405918203	8.251591352	9.519173887	10.45067854	10.09471715
11.817544	10.4129322	9.173788988	8.974073011	8.881676767	8.509187677	8.644252393	8.877485073	8.455472461
3.421138594	3.629013419	4.506386938	4.545966248	4.475604218	4.857600702	6.328817851	7.391120947	7.406768656
9.760371592	15.52015672	12.5742916	8.426768645	7.703292902	5.999086272	6.96815962	6.74358192	6.639724976
11.1195744	11.02789343	10.6539735	10.43477756	10.25348555	10.02411971	10.02435316	9.992517405	9.752995639
12.56677851	12.54002183	12.03982192	11.7639358	11.78162313	11.874311	11.85344322	12.00796307	11.69261563
13.10305414	13.03828706	13.08654145	12.78961876	12.44297785	11.88880232	11.95721407	11.94020401	11.81008011
11.74314781	11.31937905	11.06098173	10.99966243	10.89596633	10.82699965	10.70580719	10.78902669	10.88425543
12.90428272	12.50580476	12.65316363	12.34472631	12.40430554	12.22556996	12.27725539	12.2958511	12.19274347
6.793552715	6.843935921	7.831529821	9.228810462	10.01317186	10.48924148	11.10319718	11.93277145	12.33591462
4.652342454	8.456022245	6.311873022	4.19554749	3.810240192	3.449269161	3.366518794	3.980618158	4.860432784
11.59657007	11.56236303	11.15989132	11.30214125	10.98511751	10.37646345	10.39050447	10.64541257	10.38472744
13.84702899	12.15809285	9.706017542	10.38142073	11.31281437	11.41298358	12.08358481	12.35206758	12.0900563
14.0086099	13.73168277	13.13271565	12.78968634	12.66558535	12.38515031	12.30685047	12.18467347	11.79683619
8.393383803	7.44799698	5.370237618	4.073508649	3.376146315	3.192369088	3.323186652	3.548712053	2.741163171
14.43418005	14.27508172	14.07204284	13.85630493	13.66911172	13.3300836	13.17338256	13.04076489	12.67263657
14.73111555	12.52467568	9.980529851	9.974425786	9.836632349	9.564979308	8.93484418	9.085042582	8.769305053
13.43526575	12.65835802	11.48376393	11.12901119	11.12597675	11.3118006	11.42040421	11.81794125	12.13645761
2.98505551	2.376445209	2.692699591	2.762434242	3.379039023	3.452205118	5.032895813	6.343632755	6.673845736
12.44583323	11.58561923	11.73584125	11.37788491	11.37155579	11.15291166	11.13833205	11.12253769	10.94739678
10.03526301	9.483758573	8.164233047	8.046811988	8.196821066	8.231646118	8.522283051	8.673184832	8.675379777
7.638621378	8.695904603	10.47055689	12.39611764	13.88761958	14.33662632	14.82105254	15.09310155	14.70158849
13.04073071	12.90538296	13.08182493	12.56563956	12.47694636	12.09945968	12.00207167	11.91007967	11.78065027
12.72330956	10.86030679	8.953785314	9.125925731	9.566928199	9.60923084	10.03914446	10.15963728	9.739375317
4.647886447	4.739506038	4.817853572	5.067359036	5.157796371	5.49125225	7.933962458	9.337378995	9.723932309
10.46018833	10.54777483	10.05406817	9.841627466	9.478378077	9.330708123	9.001078167	9.168678376	7.540067797
13.49552916	12.97323685	12.38516174	12.06503839	11.93607208	11.6686663	11.45735657	11.33631662	10.68555845
4.437924649	4.763187842	6.612661117	6.152235529	7.504219836	7.935457465	8.3333147	8.445165159	8.273114239
4.709296237	4.568112883	5.131482634	5.792104301	6.70806465	9.2687768	11.52705301	12.1888981	11.87279068
3.291540723	3.166830299	3.961210201	3.873412313	3.884533452	3.82923955	4.871362776	6.322621725	6.555815759
12.00922327	11.86016778	11.51464338	11.01721792	10.89540372	10.738892	10.75864479	10.95920481	11.01892176
12.73339102	12.63680016	12.53403977	11.96752989	11.40301925	10.94947347	10.63036405	10.65550722	10.45720711
13.08733905	13.03151061	12.30675845	12.50706994	12.80838538	12.65168711	12.59120873	12.47791649	12.14143111
12.37467682	11.69084218	10.73941969	10.45240749	10.61837651	10.76233958	10.80443282	11.01697314	10.68677124
12.32003545	11.15938633	11.19550086	11.0833035	11.06850963	11.19152497	11.66983377	11.92862466	11.37851125
5.937044454	5.276154478	5.456749428	5.194424833	5.557311978	5.432663109	6.019267556	7.397448248	10.81981483
5.072668436	5.145536088	6.178394006	8.800235621	8.732997059	7.261055886	6.791419814	7.000092012	7.569652696
11.06092897	10.41320585	9.387403911	8.933168337	9.288812298	9.298885774	10.0225381	10.24008602	9.947175885
11.90612814	11.33636797	10.27683349	9.668927969	9.434336387	9.112167929	8.997357794	8.879535056	8.418864786
7.805524244	5.972317895	6.797619842	7.161950393	6.939187192	6.053155086	5.69929814	5.850736174	5.492866505
5.973254097	9.66317137	10.5490396	9.374970456	8.769455638	7.883608767	7.568729924	7.241441862	7.163035733
6.355115192	5.55887806	5.969429142	5.858218758	6.607752079	7.210418633	10.67853602	10.94023914	12.84170316
11.39925065	11.39516471	10.70362681	10.71729128	10.53136134	10.4536202	11.11100558	11.97925824	11.60173724
13.52876231	13.05238771	12.45154585	12.39797258	12.41563205	12.16661895	12.14096938	12.14757308	11.59324228
12.70340458	12.25741086	11.67735468	11.9123026	11.93867722	11.65100514	11.7524119	11.63260698	11.50210494
4.995389406	5.379596431	5.463374888	5.593862375	5.971787221	7.27980525	7.815876645	8.380792118	9.598574902
5.537651491	5.165677934	6.069008212	6.688852434	6.455176214	6.202176404	6.322167761	6.818685639	6.322380951
11.03204526	10.45319415	10.12366211	10.05005897	9.878786062	9.27931398	9.504356586	9.407957136	9.171164794
11.91630925	10.79573121	9.425185405	8.842476237	8.730254058	9.325494672	10.46640977	10.94494719	11.22665272
13.10972349	12.52748869	10.83530667	10.18140998	9.682513555	9.528719742	10.04829234	10.48663738	10.63855441
14.09871763	13.78507303	13.61910866	13.40206717	12.98834465	12.36769161	12.00080613	11.65157707	11.23989767
4.804707592	5.442441596	8.6757698	7.442523999	6.435290856	6.110200423	7.370496241	7.514305327	7.08165974
6.063808344	6.1087728	6.247244967	6.942734971	8.542687031	9.023058555	9.292412199	10.10863092	10.74684483
5.326604055	6.378534153	6.651570439	6.580176063	7.541609895	8.345234265	9.254943944	10.39113006	11.17306206
11.82858747	11.84989208	11.10830994	11.48668584	11.55656649	11.41854045	11.34705134	11.29149621	11.04634134
4.060319105	4.115126052	3.866769698	3.809397179	4.499833646	5.991285814	7.457972003	8.343377734	8.193194989
5.636229149	5.14625798	5.203559609	5.721163831	5.984826708	5.927259378	6.511986192	6.997092521	6.387331521
5.497977394	5.664172666	6.386543325	7.731465912	9.652496619	9.987350409	10.696256	11.51706861	12.05651357
7.017407557	13.40965729	6.396013221	4.954211	5.517536596	4.484094723	4.980535866	4.921462435	4.015125543
12.65277413	12.75650101	13.06961604	12.69753355	12.66430047	12.46630043	12.43874607	12.24013601	12.1090579
12.07795811	12.04733945	11.64875352	11.45820906	11.26122634	10.95104063	11.05780572	11.07388305	10.57750175
11.19292056	9.250847876	8.363674882	9.596284743	10.50223888	10.39232945	10.61574425	10.63208633	10.24872502
13.61044393	13.2403268	12.72726759	12.97832342	12.84208354	12.50629701	12.39400844	12.33432624	11.82289722
3.249877604	3.744361837	3.674357111	4.792963444	6.393240182	6.561055031	7.184627507	7.766464574	7.110076941
14.52867693	14.3344871	13.89317847	13.83566162	13.8031488	13.66869266	13.47574789	13.42569711	13.09903527
5.809868855	5.046592628	4.970493214	5.257631374	5.528958188	5.084599211	5.0778426	5.47742363	5.749040201
12.36608903	11.83134001	11.69392534	11.64576219	11.36893788	10.77297698	10.85211687	10.77506516	10.62443375
9.391053645	15.64441883	9.050925107	6.38222137	7.493206397	5.56527239	6.826028392	6.58611291	4.843228067
12.30387819	12.08999909	11.52358593	11.41298125	11.15592326	10.69269189	10.75186424	10.90794778	10.76780965
2.539686718	2.329136602	2.322856685	2.4533305	2.375505169	2.078483246	2.619119016	2.542505281	2.411774108
7.202088091	7.071705361	7.018710848	7.13233775	7.267043172	7.124364208	7.638730497	8.374615307	9.341105056
11.62128947	9.091986306	7.970663658	8.226753363	8.50649413	8.427755403	8.729842537	8.826143681	8.736368032
9.196148962	7.045822231	8.566773727	8.717837421	8.881556553	9.131788102	9.796718711	9.810949328	9.374016566
4.102325174	5.219492044	8.881247613	6.286575545	5.880015437	5.484212378	6.469388988	7.47944158	7.775247252
12.54066401	11.10588314	10.11671439	10.14127607	10.37582438	10.03890276	10.27743731	10.29513653	9.738966924
11.84594413	11.24065225	10.2691656	9.959990036	10.03328622	9.81154281	9.752855813	9.807266729	9.713655464
11.97115011	10.60094691	10.67568419	10.27626451	10.13730864	9.959763122	10.30690029	10.48668852	10.21171537
13.61342289	13.32735985	13.0059652	12.80680243	12.58181797	12.39118853	12.3293486	12.40344641	12.22858001
6.55960038	8.281460256	10.76963212	10.5179264	10.91513816	11.34876842	11.21603088	11.36137741	11.65713063
11.454443	11.43057105	11.46763943	11.2369982	11.32571585	10.93298136	11.033316	11.20665872	11.45692911
6.052826991	6.906148187	6.585086707	5.700696919	5.60735673	5.34763334	5.4479713	5.737513027	6.317345051
12.30728782	12.19300438	11.52290723	11.5006948	11.28363629	11.00014091	10.94212725	11.10098563	10.69384733
6.041792851	6.526947288	7.082494311	7.247147597	7.679923997	8.958075838	10.97773267	11.66772852	11.85009553
12.13719327	12.02858852	11.41220829	11.30678076	11.15282463	11.13346619	11.15523581	11.20322812	11.04089848
12.4018939	9.97791456	10.67358183	10.72718905	10.84409203	10.45100343	10.38350834	10.19829757	9.672408816
12.43579331	10.71378177	8.427236154	8.802177724	9.26027668	9.444459071	10.17539359	10.92242918	11.69204549
2.813301987	2.258560583	2.533174154	4.1770029	4.128799842	4.636442701	4.678017862	5.394346753	3.791776854
12.47329809	12.07816595	11.38081933	11.1043564	10.80195422	10.82160573	10.76178212	10.99348002	10.7326351
12.52244774	12.49567983	12.30497528	12.13843144	11.95717679	11.5959602	11.56920197	11.48395268	11.30541263
3.590659629	4.138541641	5.242670162	5.017368054	4.376326945	4.494999969	5.243771093	6.217546959	7.268616757
9.202463596	9.000066871	8.909739689	8.606347619	8.377330058	8.189564523	7.976878217	7.976446458	7.537313629
11.42919324	11.48082469	11.33254867	11.1987728	10.99656335	10.39553034	10.57456121	10.64018047	10.53678804
5.49592325	5.69634637	6.451776979	6.343592031	6.142495191	5.871934404	6.407908	7.313631866	7.880314528
11.90114158	11.91157369	11.48343711	12.08033642	12.10090061	11.68152982	11.54182281	11.45895527	11.11329913
12.17647271	12.02579955	11.97680831	11.95168204	11.75522128	11.19548046	11.2336517	11.22805357	11.15519456
13.01648986	12.63766813	12.0271971	11.73151989	11.42348612	11.02056856	11.13054967	11.27432061	10.96576908
5.623047298	7.166348445	9.697425648	9.655814867	10.42152845	10.61713914	10.53306893	9.45783293	8.418129341
12.79974344	10.50535795	11.29046021	11.6739256	11.83959156	11.73686406	11.92701784	11.91686488	11.49362479
11.07111652	11.12225427	10.63107283	10.62498668	10.5295485	10.21837546	10.42220455	10.61792791	10.42628829
13.37714645	12.16687287	11.04864652	11.1560842	11.30848651	11.07980154	11.12144317	10.98394982	10.53154594
12.01924043	12.08251892	11.93498353	11.9857601	12.09010388	11.883489	12.09032976	12.10888915	11.93394927
10.33147698	8.098298266	6.573176441	6.986043435	7.307520348	7.065988828	7.097615563	7.559687091	7.800901043
12.44152445	12.07742589	11.82844273	11.87768482	11.73381561	11.33064626	11.29881239	11.18340311	10.924031
3.129536548	3.284440309	4.191181321	4.739033584	4.367745931	3.802178227	3.739744163	3.819503139	3.931952287
11.81182151	11.58828524	10.84429326	10.94389551	10.85054459	10.58866727	10.63047064	10.72548141	10.5198051
7.199214634	6.019336351	7.090497778	7.328820016	7.482666222	7.219647074	8.08989653	8.702106962	8.460025157
4.686817869	4.78726469	6.230090349	6.181349559	6.220346063	6.101410621	7.647250376	10.27211412	11.2794209
3.578662853	3.346233498	4.282889992	4.713861382	5.226180927	6.268277891	9.363758742	10.74354983	10.26995437
12.51038915	10.40473909	10.17160964	9.997723809	10.31224762	10.1443663	10.43054428	10.67582913	10.60258817
11.73808886	11.89446639	11.92160088	11.48703735	11.37475209	11.25328349	11.26390377	11.23860572	10.99333245
12.27582474	11.7407402	11.14001841	10.65583692	10.46315847	10.22609789	10.44651119	10.5518436	10.33591722
11.88779843	11.47150758	10.41505698	10.10340002	10.00802282	10.09317318	9.997891079	10.01941564	9.797430569
11.86135309	11.45593488	10.9061826	10.45760787	10.22820974	9.855632219	9.912691788	10.67890368	10.4072978
9.249476503	9.404830327	9.341330214	9.349901345	9.669276446	10.24077986	11.18203648	11.67972096	11.4028608
11.6158205	11.32744573	11.10105051	10.93278874	10.7833283	10.54932467	10.66513317	11.05560758	10.91572017
4.191981183	4.142266336	4.014983138	4.46827592	4.05637476	4.213875028	5.516942067	7.57457173	8.362496477
4.221753483	3.940281192	4.346168225	5.296115299	6.015616382	7.031097971	8.144823658	9.085965336	8.992109671
12.62100718	12.29020702	11.61695215	11.59868736	11.89426968	11.85054488	12.10733411	12.11146631	12.0574437
11.67371855	11.17217663	10.51396807	10.07073797	10.1033609	9.796920345	9.864143583	9.88215501	9.617487992
3.956661325	4.111134576	4.22334048	4.28154923	4.610684667	4.51847995	4.770925296	6.595977527	8.655854377
12.43737474	10.39359378	11.11408366	11.39900826	11.22181188	10.57433408	10.81901204	10.73868727	10.33509559
5.713412239	5.081934944	5.922042082	6.067290855	5.948179075	6.1426451	7.67685968	9.366382296	10.32974371
12.84695714	10.8559378	9.805478863	10.23010855	10.58650815	10.51687606	10.9045633	11.06770421	10.76271783
4.16196448	3.730969483	4.907166739	5.855384198	6.522797132	6.759632762	7.353140124	7.420154665	7.214724331
11.81969458	10.962481	9.188620239	9.066309049	9.055040202	8.475865457	8.766565036	8.793487743	8.548818829
14.89846817	14.58423716	14.54631702	14.61378975	14.62202115	14.27302164	14.07677286	13.90325321	13.58199293
9.14354492	8.707932642	8.03861575	8.086654161	8.670965575	8.80383775	9.173244883	9.034020973	8.647193944
12.48887353	12.60625782	12.93105752	12.67758066	12.42917036	12.3044257	12.22811282	12.19947083	12.01305113
2.97630287	5.46556836	2.841910795	3.422903923	3.34014321	2.877337252	3.805226452	5.622493907	6.494164901
12.36497932	11.68809387	11.61557721	11.18360531	11.03969089	11.08808462	10.93469394	10.80392824	10.46918586
10.97418103	10.79080318	10.44745355	10.22856813	9.890931071	9.515041972	9.51173182	9.502360523	9.30933467
11.63437079	11.70585574	12.14974473	11.91279664	11.70122175	11.14495305	10.96498903	10.79366043	10.51899815
10.84682432	10.6700377	10.50546917	10.32985706	10.21368998	10.06982535	9.924720164	9.829179829	9.653762729
12.06817033	10.57113294	8.840955905	9.080415003	9.95985218	10.5702702	11.43323915	11.67872808	11.42675319
9.660467449	9.540490414	10.03116713	9.725549461	9.596110436	9.30766161	9.343296173	9.207554472	9.145951132
4.005051005	4.00406693	4.558894425	4.453001814	5.216925104	5.832343891	6.774220504	8.389921956	7.015184341
12.56604023	12.63457523	13.03097654	12.73578852	12.64395048	12.1515234	12.08675643	12.02294639	11.89445306
12.17649458	12.01073341	11.21545349	11.16424779	11.28040804	11.48704314	11.66355848	11.9482813	11.79080202
4.57704267	4.678387565	5.292254561	5.27231637	5.550946413	5.164618431	5.543417828	6.319261704	7.737806902
8.711591502	8.351744815	7.617515999	7.898233854	7.809307401	7.705000544	8.249247925	8.801388914	8.999521263
13.71137356	13.584681	12.94066504	13.04916815	13.0119159	12.61923251	12.85512784	12.90434649	12.798253
14.41376008	14.30459682	14.08537283	13.89759891	13.85569978	13.47180364	13.25620079	13.08750639	12.70347356
11.18806615	11.11090049	11.34287934	11.32021331	11.21556317	11.03297345	10.84576182	10.6492294	9.693766113
13.58573259	11.77383702	9.771108936	10.81654719	11.1861478	10.96349836	11.11209729	11.45053082	11.48675928
14.28981862	14.04506649	13.17622773	13.00580476	12.77430129	12.66394282	12.6674288	12.89573009	12.56498221
4.932642018	5.327465655	6.0130939	6.903478169	8.092868086	10.22878212	12.25823605	12.51954515	11.83267236
11.50139786	10.46501646	10.19917214	9.756240485	9.610717352	8.969350666	9.150028535	8.887009209	8.46946132
10.31610436	9.410967094	8.890045329	10.07385877	10.98581014	10.91860375	11.14273709	11.30130487	11.26899584
11.41362247	11.37393069	10.88849635	10.43175405	10.30077867	10.41930631	10.76911642	10.89182598	10.49886564
5.941596128	5.673122678	5.296481299	5.251296492	5.535979126	6.593893995	7.020649594	7.265957859	6.91870522
[truncated: 49 more rows]
