# Supplementary material for: F-MAP: A Bayesian approach to infer the gene regulatory network using external hints
Source: PLoS One. 2017 Sep 22;12(9):e0184795. doi: 10.1371/journal.pone.0184795 (PMC5609748; doi:10.1371/journal.pone.0184795)
Supplement: S3 File — (ZIP) [file pone.0184795.s004.zip › S3_File/Gene expressions/pse.txt]

11.11573636	8.466377245	6.516199841	5.936124114	6.192170691	6.013040643	6.032264155	5.894364195	5.803088119
12.18112505	12.0257156	10.26315278	10.67651435	10.79969899	10.17531972	10.15222234	10.19451457	9.462693858
10.84162682	10.75241857	10.67685555	10.0698668	9.827804693	9.607437963	9.396771721	9.083114662	8.91855171
11.60099921	11.27501015	9.558802839	9.734748521	9.695118947	9.402076138	9.525355173	9.594216341	9.133761356
12.74563935	12.14754823	10.88128391	10.38599801	9.868319309	9.280801988	8.932306927	8.655810913	8.301425423
11.97895653	11.31538948	10.00876872	10.0763623	10.23179476	10.18156963	10.24992519	10.05295784	9.803819392
14.03561573	12.34250322	10.48990732	9.694590082	9.687039433	10.21252289	11.32768731	11.70086882	11.48803816
12.73007337	10.37540603	11.58755259	11.45153826	11.67348583	11.40404209	10.93964579	10.3567268	9.739822674
13.19926975	9.468584389	10.63637593	10.90436653	11.60920871	11.44033522	11.21490022	11.07507135	11.53178802
12.71865726	10.48258597	11.59582045	11.20256784	11.21988961	11.19657827	10.79464489	10.41040019	10.77821198
4.951980679	5.525588574	7.338922915	6.047884451	6.116595531	6.410524993	7.005215847	8.20000975	8.71447399
12.69941451	12.47150072	12.06514209	11.88358307	12.02704691	11.95094531	12.11126275	11.87371928	11.60008939
12.86464822	12.72927952	12.96215827	12.54786576	12.55076232	12.18679915	12.09261007	11.73911273	11.18578485
11.95512226	11.57251964	10.28879483	10.45654087	10.5592589	10.44176762	10.89148235	11.13279707	10.86454493
8.846865733	7.706471048	6.530265465	7.453175815	7.999486141	8.080845903	9.659079963	11.13721246	11.2150701
12.11543223	12.01556941	11.92834503	12.02781758	12.22576363	11.89298648	11.66586055	11.2070137	10.80825662
10.61089633	13.04354005	14.70019776	13.20272462	12.47359429	11.60940903	11.50268605	11.15210646	10.5066792
8.301916371	7.811729581	10.58568881	11.36971025	11.68310038	11.45331347	11.09589111	10.32518514	9.197466697
12.54958365	10.90947301	10.52904207	10.76978919	11.05041846	10.89478607	11.30553033	11.45097329	11.12499607
12.10706014	8.829416375	10.8161893	10.54682436	10.71008176	10.59452353	10.561691	10.27981065	10.03106046
8.779321983	8.855563753	7.360083876	7.753842241	8.422935725	8.713509222	9.373785935	10.0954568	9.816185819
12.01764181	12.21131501	12.94690799	12.68315266	12.47197905	11.39462847	10.76567892	10.33907891	9.466014424
4.53382228	5.192845697	6.613823056	8.259974552	8.907471175	8.971039602	9.491777848	11.39685279	12.42584864
12.57030754	11.43433111	10.62033962	10.4153952	10.42771595	10.18900938	10.39137576	10.26320627	9.758026773
4.38090393	4.911012011	5.87125089	8.738409311	9.587384886	9.553975855	9.636106077	8.863259999	9.06910814
3.547262981	3.132380162	3.44326453	5.074300113	8.073230933	8.896083584	9.451664921	10.64101844	9.208259203
12.11314134	11.1373176	10.65528757	10.54592859	10.30943215	10.25238076	10.07789486	10.01386054	9.948707649
3.486186584	3.23115637	4.019920013	3.74244785	3.831145605	3.964229565	3.28400757	3.267813194	2.748510595
7.757860184	8.390331556	10.64333459	10.41481379	11.18809766	11.97475533	11.89371077	11.05683982	9.825312787
6.04056547	5.463229152	4.678053811	4.876338733	5.278628932	6.21099633	6.885702101	8.033347439	7.074199622
4.426333747	5.208366419	4.562969873	4.898411072	4.956097677	5.411924676	5.349304774	6.253985319	6.870261696
3.931844238	3.594948011	4.058448525	6.046289188	8.143076796	8.385946741	8.865978404	9.139292877	9.503396435
5.723463436	5.516417321	5.870486494	6.612997363	7.784753794	9.825900353	11.05454864	11.21959254	10.76429568
6.775911746	10.30921168	11.67067044	10.44362676	9.090359367	8.815978978	8.904638452	8.750073052	8.274891739
4.928495183	6.832414267	9.541157236	7.723525353	7.635165635	7.477778435	6.035281403	4.904213369	4.490088549
4.835445248	5.322730557	5.484476042	5.199739626	5.949963922	7.780127713	9.041045625	9.647807215	9.312052527
11.85652842	9.23594288	9.4518152	8.006062054	8.59688915	9.000799823	9.315341947	9.405233992	8.951659908
3.137429748	2.512333814	2.621321777	2.443075913	2.93972857	2.498131442	2.075059971	2.821114446	2.502794855
7.438301314	7.110742869	8.068885858	7.386105111	7.820937221	7.79538366	8.627668629	10.33691809	11.50244523
12.65411122	16.34542677	17.19240403	14.77852812	12.79755358	9.145680637	9.43092732	8.601042764	9.025596939
12.48021484	12.30326648	12.40088676	11.794608	11.65480764	10.99573534	10.81151174	10.60162914	9.764438806
5.048064441	5.668377951	3.711380588	4.063756384	4.492017844	4.164013988	4.697180755	5.666401347	6.507713214
5.07399146	5.08683288	5.00731322	6.567983914	7.415075132	8.875860592	11.79337333	13.81456996	13.65095969
8.334872987	7.3729487	5.526168159	5.868308409	6.915273389	7.635120888	8.137347481	8.870717277	7.760617177
13.2978294	12.96822539	13.15561496	12.99902506	12.96388221	12.62512217	12.39290215	11.95771025	11.48009698
11.19354267	9.290532425	7.578940152	8.819220283	10.77287338	11.26529914	11.51124582	11.3140381	10.66053213
11.96620749	11.19446272	11.30911912	11.53556396	11.79983246	11.57178056	11.50962904	11.25658867	10.81583686
10.24092695	9.544685316	8.102247924	8.276162202	8.581625262	8.830499516	8.924768035	9.125009375	9.248485967
8.107371655	7.898377644	7.528070623	7.344167287	7.507780709	7.293556245	7.342427116	7.538467727	6.852141032
5.920263404	5.44245045	5.124473753	5.12511473	5.366298087	5.788394215	5.686006384	5.851785026	5.96387353
12.00257254	11.38552182	11.82843214	11.64234009	11.74263864	11.70647459	11.7129162	11.34328446	11.01571739
4.70062205	4.358491178	4.494724274	4.546731365	5.144445846	5.88550704	6.100025415	5.830255447	6.535625474
6.44907073	7.427759251	9.354392427	9.937649684	10.15095105	9.451543046	9.873721553	10.2194978	9.593399339
8.924693378	8.85680986	8.482456669	8.3385838	8.338230863	8.120445855	8.130204524	8.063298876	7.866274457
6.513336808	5.404045129	5.723656371	6.316597743	6.500162302	6.128098861	6.006764128	6.380769516	6.557979067
5.83016921	5.798015154	5.989963112	5.976122803	5.955081651	5.697282531	5.694142984	5.882845268	6.38530102
13.15263106	12.85740518	12.25024226	12.00203872	12.17360571	11.57190178	11.37413172	11.32330122	10.98661709
5.709412907	5.238943035	5.396246966	6.290708337	7.693064221	8.176528199	8.476342842	8.604639987	7.905834463
8.830175554	6.003278938	5.259977995	5.217420383	6.868982302	8.257545798	8.612388149	8.714907998	8.529169726
12.38874228	10.43877349	10.91515849	10.64773906	10.87015625	10.91016093	11.05380745	11.01487355	11.13650284
10.87900442	10.47341924	10.51574722	10.32938525	10.079653	9.615409593	9.165542583	8.794893624	8.599140147
3.565452341	3.684278535	3.276061124	3.368490857	3.288874859	3.113534765	3.410692896	3.668493118	3.666548844
5.331714041	5.309333482	5.008740509	5.540819648	5.398591579	5.490741919	5.638851717	6.12377838	6.307804784
13.80699716	12.57782146	12.75144649	12.77586663	12.94736522	12.89711909	12.60409082	12.52793765	12.35743526
10.4109407	9.464374983	9.854238456	9.886438665	9.978366528	9.22533724	9.076359637	8.609224146	7.824430168
12.76699885	12.0527993	12.47335051	12.3550677	12.36112735	11.80331175	11.65305939	12.17731326	11.59372917
11.78737661	11.82710257	11.97475829	11.76880339	11.92296794	11.4948699	11.18482616	10.91584022	10.28472472
12.13643668	12.05647629	11.4609724	11.89010757	11.8365653	11.42212829	11.3141116	11.867474	11.32580261
5.385892884	4.902358062	5.007254499	5.412687079	6.120955411	7.039652951	8.68969072	10.58908894	10.62971395
3.52346677	2.988689885	3.406134404	4.300275537	4.737034641	4.723472749	4.687748312	5.125048497	5.127766965
13.38999062	12.20105636	13.46719189	13.11176807	12.98673319	12.33192675	11.85593679	11.33739356	10.48853448
3.371032339	3.392734619	4.04979399	3.182081227	3.106654821	4.745171554	5.079209869	6.265800704	6.76015673
10.4687073	9.780875851	8.159394025	8.100163639	8.005834455	7.687666578	7.865203006	7.871191541	7.295571834
13.21620154	10.33756872	11.68949132	12.26944834	12.15337503	11.48629677	11.41650198	11.30564208	11.20498606
6.033410369	5.445775107	5.184402266	5.454008069	5.835563359	6.505628357	6.497214996	6.475302323	6.707370208
9.609846026	9.08302435	9.959237894	11.38265173	11.87477493	11.88331554	11.73810203	11.2800823	10.2552437
3.401421405	2.973273515	3.021232143	2.950653168	3.284810884	4.408454733	5.689982446	6.321392819	5.875476861
6.585082812	6.233092411	6.047960339	6.777023472	7.616690164	7.843344523	9.054278285	10.58338785	13.60497896
12.47002555	12.21783281	10.29154338	10.13740017	10.09644317	9.764985225	10.06153821	10.50377712	10.66735435
9.638937024	7.203451176	8.005662446	8.11890953	8.403353053	8.376261819	8.608449485	8.533299402	8.241363565
3.968322405	2.869958348	3.10400852	2.531539166	2.603997509	2.412766246	3.96781106	5.072562968	5.101063011
12.26360209	9.652111437	9.016845353	8.938700169	9.21393413	9.46033048	9.761022709	9.881597408	9.814983973
12.53348427	12.16449131	11.84213758	11.27627457	11.41880406	11.56945812	11.73225446	11.57883438	11.85684903
12.27768827	9.812812037	11.70579462	11.73997287	11.84420407	11.45482019	11.42082665	11.2563404	10.78582941
8.467800499	10.32624774	13.07312026	11.77120425	11.83704285	11.93061689	11.91643437	11.86873273	11.48667759
9.734524266	5.377095372	4.21990109	5.257541312	6.033165014	6.132693904	6.890850688	8.074452494	7.429496545
6.432050747	8.75660016	11.54558058	12.75973737	13.42985938	13.27300319	12.24639794	11.16461464	11.12715506
14.42364487	12.55405576	12.89376479	13.82514542	14.29537651	14.2518563	14.42096781	14.24586325	13.49940485
12.64713298	10.37006448	10.83715921	10.42633293	10.49829636	10.09607449	9.974182499	9.486876897	8.856322843
12.66844127	9.738261602	8.305665705	7.453017362	7.460779831	7.952707948	8.657436298	9.691852903	10.01230826
11.33806233	9.236679729	9.0058147	8.81076422	8.999077208	8.798868638	8.75983318	9.484728252	8.992868703
9.809558043	8.664302679	7.990753514	8.583730812	9.33962581	9.482644573	9.364137726	9.562992546	9.629183958
10.27407377	9.657821169	9.27353983	9.430386007	9.604008444	9.298725475	9.306261109	9.367091614	8.696701792
12.47328572	12.32005645	10.92036764	10.07303293	10.0776222	10.12286422	11.38923145	12.69414565	11.87988834
12.95881412	9.705959248	7.611072005	7.522621079	8.708803538	9.583649354	9.299283769	8.49225997	8.922163119
13.04558787	10.81512005	10.3407762	11.06930087	11.36254129	11.06534773	11.51170419	11.60251317	11.04110047
11.913464	10.63663651	8.735877502	8.739376299	9.232050795	9.057844226	9.389361259	9.562176389	8.81611886
12.02128877	11.49725647	11.14439086	10.64367472	10.66465731	10.79879875	10.98436693	10.99903891	11.36352897
11.98748364	11.32606947	11.81991521	11.04505918	10.72264222	10.03126191	9.590184336	9.141431193	8.862481561
12.92294766	12.59410625	12.48261699	12.53881886	12.56077546	12.17082255	12.02485877	11.54752629	11.27148721
13.24110206	13.23300649	12.95930339	12.78903647	12.8183771	12.41845263	12.37125374	12.2439125	11.93183583
13.0478987	9.617360446	11.41872489	11.68755275	11.8299402	11.60137338	11.29270758	10.71302125	10.36755392
10.00488561	9.622904947	10.09567975	9.251665394	9.303877254	9.580731855	10.09530791	10.36390841	10.81003724
11.91491961	12.08319721	11.9390052	11.17136609	10.9109101	10.32031364	10.15981199	9.671305184	9.506245874
14.65783547	14.49777153	14.29043716	13.63675552	13.76131512	13.96339099	14.23293898	14.16055937	14.33251728
11.33075162	9.349755164	9.810972141	9.052066379	8.898498987	8.900619349	9.01825255	9.153393321	8.756036137
13.28334496	10.65028187	10.2122464	10.21235314	10.60935692	10.56108638	10.789681	11.04011691	10.90863573
11.56324848	10.06634994	9.525502947	8.917505258	8.9258092	8.613470156	8.536722386	8.260574158	8.003067839
11.14589366	10.40244664	9.640187008	9.631942097	9.770310067	9.702635444	9.621763248	9.156139358	8.934618987
3.611676427	3.436534429	3.748233433	6.520474276	6.261753417	5.807165199	6.055242357	5.894031868	5.905100964
4.219989507	4.27700993	4.147918567	5.181670439	6.137026019	7.990753312	10.1336107	11.26692449	11.07314903
13.02097245	11.5974402	10.32910924	9.112608304	8.742297144	8.572609785	9.155771838	9.770070536	10.37368072
12.61576207	12.62335497	12.71689198	12.25188046	12.35038284	11.77187299	11.50461574	11.24592711	10.60627989
3.981729471	3.905225751	5.705009973	5.979967279	6.942036445	8.379260766	9.675015006	10.26845796	10.09804618
7.793387993	9.970510374	12.18927164	12.67535344	12.29594521	11.69046017	11.56699779	11.45205004	11.32717548
12.09474548	10.8699721	9.877663625	10.50141578	10.86978121	10.69087485	10.59712921	10.45599331	9.94136628
11.82727068	10.80265131	9.849863978	9.945512292	10.25991663	10.27515122	10.23582913	10.06174377	9.785019652
13.47967574	11.89693371	12.19915418	11.9350054	12.27218669	12.53656613	12.90091713	12.83880547	13.14539512
14.39527909	13.15062964	12.64556366	12.94733577	13.17726232	13.03800033	12.90167534	12.514146	12.18354218
4.402088623	4.8754364	5.365649998	7.009983608	8.770594695	9.96127098	10.73623883	11.39295682	11.76741675
10.65989344	9.590910556	11.17885053	10.79605659	10.96510951	10.6507752	10.483771	10.02399611	9.416256797
9.241903989	6.506730949	6.89775726	6.966132099	7.060127676	6.576038856	6.612139375	6.995289473	7.077661802
10.68326096	8.164569269	5.602990385	4.965708258	5.122940715	5.538663378	6.268031625	6.805851541	6.494347596
12.48476769	12.27568289	12.41540819	12.22211241	12.2032336	11.79543214	11.78487371	11.50312999	11.04218601
4.612903782	4.311424446	4.189377489	4.810601033	5.252119181	5.560797945	6.188354327	8.140998845	10.45644593
11.0768115	10.90285137	10.63930574	10.22042584	10.17598254	10.209827	10.14306249	10.0598093	9.988654606
5.407773738	6.294726173	8.500039232	8.939781484	10.78555361	11.34326893	11.60530857	11.4547834	10.82404413
13.12396688	11.49105153	11.34068989	11.13484314	11.32692407	11.57727656	11.56182375	11.5100642	11.58232394
11.29083849	11.28818476	11.19808859	11.37508713	11.54405405	11.34806315	10.98793263	10.71054678	10.54635
10.55625995	8.668715034	9.197447362	9.192630619	9.43242464	9.357954977	9.540775567	9.615231341	9.377842415
8.230607778	8.574348405	6.95616836	6.939928863	7.156400755	6.822578768	6.734207153	6.04405229	5.624959709
11.04916109	8.686141527	8.142561808	8.696362557	9.08633549	8.800139384	8.717091367	8.546342313	7.824021233
4.850609982	5.427593229	8.009461658	9.435897073	9.944378531	10.46111597	10.62156158	10.60320315	9.86708439
8.870752715	7.189298747	8.216408003	8.597107244	8.680639701	8.379258133	8.122601064	7.812726268	7.70010515
8.190051876	7.74847111	6.679148479	7.833474595	9.02138486	9.352942418	9.557492309	9.522269429	9.531303537
12.6814242	12.55502946	13.12201259	12.12093934	11.18579879	10.61167071	10.84192079	10.90134988	10.60831892
12.62980452	12.57905909	12.93237271	12.33940752	12.25200835	11.97168253	11.7746046	11.19302746	11.08599098
10.77829787	9.729449309	8.847418612	9.081364732	8.979471935	8.84352449	8.916829914	8.987525006	8.487090126
12.89245626	12.92373667	12.76353264	12.16136929	11.99541853	11.53214538	11.5273962	11.11055712	10.69738795
3.560536353	4.129271854	5.573960591	8.036036194	8.377158269	8.156095526	8.281082955	9.376031079	9.241622791
12.91730607	12.31217633	11.81370578	10.66492197	10.24067704	9.482472749	9.253354822	8.801891686	8.217964942
4.192783098	4.372795319	4.709875446	4.943740157	5.22681024	5.492001179	6.520159325	7.252845508	7.196722711
3.603364466	3.408916907	3.011216065	3.530645231	4.110293324	4.602787298	5.000330127	6.09430765	7.377037406
5.767610423	6.142204966	6.212582721	6.502969782	6.831758921	7.645390414	8.89079219	11.11898903	12.75651053
10.53212488	9.626628322	8.492673038	8.466317954	8.510232251	8.13910906	8.006273715	7.838100618	7.496279801
12.08538179	11.66463364	10.86836966	11.05863851	11.02769673	10.56414746	10.5920742	10.37046017	9.794674719
13.84891941	13.58789964	12.92360283	12.94762507	13.32255808	13.12546261	13.19021306	12.95351277	12.60342978
11.84472261	9.417309112	10.21718964	10.04720502	10.38242295	9.821209469	9.555363158	9.511714453	8.894930524
10.43971939	10.07331608	8.52194721	8.248170204	8.321512808	8.947249566	9.269989471	9.050919535	8.54534273
10.71572264	9.425786145	9.971939217	9.7994459	10.09205081	9.816863101	9.665585908	9.523249814	9.003841641
12.17742408	12.18102142	11.85909572	11.99073809	12.41268508	12.22308328	11.95839223	11.47177695	11.11707203
6.372096464	7.518772256	8.309059392	7.499702026	8.068237197	9.744190762	10.87288973	11.13555672	10.53874606
12.49979433	11.49301596	12.89418765	12.67340497	12.65580518	12.42002201	12.17246731	11.81497641	11.43206924
4.17901142	4.382223176	7.05257709	9.426779834	10.2513324	10.40361508	10.52652803	11.42864804	10.25209188
13.21909562	12.5043075	11.45096412	11.31156581	11.89455694	11.92075922	11.85584396	11.7332669	11.23659275
6.238762697	9.62575279	10.15652451	9.435508885	9.812964959	9.603691371	9.842340423	10.0680289	9.420251688
10.88941884	10.4072316	9.498978052	9.637631967	9.729756977	9.638276964	9.886289663	9.915426777	9.550221931
11.76105566	9.771291817	10.80735799	10.59687227	10.54177209	10.06543902	9.874959836	9.563266013	8.994851612
12.98021042	11.74269123	10.74492192	10.72532884	10.62223739	10.33711797	10.45241869	10.31212984	10.13034397
8.014787208	11.90117404	12.30421141	11.69692685	11.99301629	11.73848013	11.25038557	11.24751006	11.16301816
8.536242098	5.665104613	3.349054657	3.520755515	4.287385714	4.702765849	5.346148937	6.131722281	5.175937675
12.82491286	12.67057565	12.50786897	11.62294416	11.55709981	11.35610545	11.40483816	11.24756697	10.78122329
5.20261513	5.050610583	5.279729773	5.978548138	6.668891416	8.630225642	9.742361093	9.727164297	9.706441554
13.0802422	12.67289954	12.18881822	11.40181314	11.31801861	11.43987472	11.62459484	11.29936064	10.62617303
12.00218363	11.92084488	12.17951425	12.08314739	12.24108383	11.77405081	11.51180333	11.22474557	10.8610346
11.31367439	11.18152619	9.750309869	9.034466803	8.947289092	8.884505421	9.007786824	8.831979103	8.871918771
12.50181141	12.42677084	12.28626995	11.7740024	11.89771765	12.01982018	12.21072343	12.4466762	12.46550373
12.50070232	12.16595577	11.25889977	10.91653836	10.98061218	10.88479503	11.01781044	10.76669808	10.73092545
10.80553791	10.21201957	9.951212683	9.500102777	9.569441935	9.320263056	9.234415834	8.865519636	8.590591179
11.53608793	11.49488082	11.39309778	10.18958246	9.591536697	9.521298794	9.784618109	9.849622865	9.825630586
4.834499854	5.751981359	7.272579648	7.685001187	7.301253243	6.954086124	6.931513534	6.613460548	6.73105932
9.908855861	10.33221946	11.42152526	11.63392175	11.59592606	10.99452119	10.29369872	9.386944254	8.198193077
13.36900558	11.35944462	9.375520108	8.204359137	7.830592965	7.629918371	7.775693154	7.072136732	7.221780187
10.44391559	9.323645981	8.574765732	8.742096243	8.647549999	7.988154977	7.896003336	7.743444005	7.211114297
12.19416113	9.205745912	9.015655801	9.828503038	10.09110761	9.792128291	9.608035403	9.42181689	8.86569904
15.24558506	14.11845433	11.82648858	11.32257727	11.05099213	10.49404614	10.77659179	11.04990317	11.04205332
13.6188552	13.39723589	11.59293429	11.32679989	11.03708391	10.94140151	10.92487304	10.46539268	10.54130671
12.8792869	10.08645351	10.06907668	11.24973681	11.85737189	11.70383076	11.80698421	11.95439389	11.13619866
11.98560888	11.0733195	9.68750617	9.624482968	9.451905351	9.087074782	9.066896215	9.291028972	8.719118424
12.37826437	9.960721665	10.70759927	10.65568922	10.76706149	10.58653969	10.51297691	10.09550428	9.532547321
4.272902594	3.693223781	3.714478887	4.000697724	4.862519985	4.950182896	5.098062221	5.173449764	5.048135668
3.970275442	3.811587331	3.807469979	3.556914132	3.477805309	3.715704208	4.358713189	5.122801095	5.196257719
7.619886652	7.160154828	6.402896021	6.633052264	7.520587351	9.061339757	10.25155708	10.96816876	12.56569332
12.57026144	12.56206597	12.63142063	12.2622731	12.13991384	11.94155141	12.07695745	11.91028645	11.31336163
7.249406401	10.79589322	7.729046761	6.859550706	7.678065813	8.672072593	11.4292714	14.11372346	13.4973966
11.58981071	11.45352235	10.44122784	10.65886679	10.96562109	11.04038638	11.24609803	11.18176903	10.98406501
12.86305181	11.93173722	11.35918263	11.44429482	11.45249475	10.78446787	10.59333794	10.22426104	9.364888215
12.17995728	11.79047383	9.970916228	10.18199182	10.46482749	10.62254384	11.30003658	11.51463905	11.67741109
11.83996831	9.091789365	9.277361016	10.00698127	10.47533454	10.73048046	10.82434933	10.39713098	10.05826257
7.844302104	5.837064568	6.571943753	6.53573266	6.714822192	6.148151875	5.962999062	5.908576748	5.60607018
13.2432691	10.55374618	10.8569467	11.19325469	11.64938303	11.66275607	11.82282968	11.64272735	11.135833
10.94220577	9.949914409	9.304980874	9.37631473	9.263799318	8.733252538	8.629390226	8.422061361	7.872774248
13.22589745	12.20170526	10.79723526	10.66922656	10.52567254	10.26590605	10.3336538	10.28569356	10.42251626
12.57035261	12.30204487	11.70630086	11.67770312	11.67833719	11.66966345	11.50268506	11.35046399	11.21453304
13.43141329	13.04587708	12.61834064	12.53693553	12.83877532	12.84048561	12.87937923	12.70358076	12.92884398
6.648869995	9.801944442	11.00862696	10.95249586	10.70563977	10.17639617	10.64679723	11.26988911	11.11863481
12.11100538	11.85244355	10.52499127	10.4505282	10.39646157	9.970332565	9.885554581	9.599061355	9.276893547
13.78225529	12.60177083	11.69640751	11.77746984	11.72110449	11.36632036	11.48904907	11.42172956	11.27801112
12.33899558	12.27076505	10.78087961	10.65921327	10.98047511	11.00934263	11.15758161	11.06924846	10.86238945
12.4352189	11.745405	11.37941234	11.08402847	11.04860429	10.64976402	10.638593	10.22642837	9.905236955
11.74911063	11.71719903	12.30463363	11.56033876	11.350035	10.84284679	10.66475364	10.04489207	9.579262412
6.128767672	9.351528391	10.75616895	8.779520486	8.694187451	8.104665621	7.250012742	8.02431259	6.628394597
12.86947865	12.61764975	11.56628306	11.62554816	11.80187996	11.81794681	11.93155607	11.5833935	11.12177058
4.286927893	4.821752684	4.590336416	5.54210541	7.02707172	9.045649276	10.24263659	10.64770735	10.39396383
12.79965291	11.2205629	11.00265678	11.14041805	11.61026305	11.72688114	12.05019936	11.95137335	11.43909938
13.10626896	13.12807239	13.29246052	13.0531047	13.18133781	12.68443366	12.44654047	12.11188574	11.71559441
11.47388229	10.13589513	9.715463565	9.865646956	9.860857111	9.799456183	9.913501264	9.954027439	10.02231141
11.23068651	7.415369808	7.000589601	7.504343422	8.162342373	9.263737483	10.23492182	10.1378418	9.528551669
13.65053549	12.46440086	11.58289659	11.60100815	11.59084003	11.47463958	11.36635742	11.19071143	10.96953693
12.74459	13.06723809	13.51508743	12.3287088	11.97589421	11.85320938	11.75684614	11.78439094	11.53631203
11.18830656	10.60839235	9.941363055	10.04348478	10.17633554	10.05664386	9.972850431	9.751812118	9.618029937
12.79244613	11.50036953	10.22492995	9.598109515	9.497029576	9.078430757	9.00082674	8.914922092	8.366096484
13.66164361	13.00291458	12.21258806	12.04530455	12.17700127	11.96303334	11.94351002	11.75794169	11.61705778
9.955295638	7.952715635	6.111743366	4.929839414	4.848015417	4.841484847	5.19517045	5.109087539	5.868936108
13.60315588	11.89697763	12.24765456	12.61658432	12.96003059	12.73609643	12.60089728	12.19228897	11.75821085
13.75183955	10.66101644	10.09606543	10.08224851	10.66494959	11.19101172	11.43501613	10.82642707	10.06414465
6.860352069	10.41875267	11.23698425	10.34345296	9.670254293	8.943689985	8.335527123	8.755866709	8.452025565
12.29604001	12.20702487	11.65329886	11.76940931	11.97383814	11.74244678	11.50713296	11.46517138	11.63619784
12.6967737	12.51407925	11.2176734	11.20367985	11.37703492	10.89575172	10.9158485	10.59931367	10.10130787
6.55883114	8.543401002	11.5955515	12.26514962	12.25140469	11.87844365	11.79485343	13.37832245	14.17007979
10.72006873	10.66745672	10.78436133	10.60804097	10.77611875	10.73701262	10.76683936	10.48730339	10.19569278
12.25408078	10.35262513	10.01656291	9.707486854	9.506006548	9.001195254	8.90944009	8.527104887	8.193315246
12.61782004	10.03832933	10.31642834	10.79156333	11.0265961	10.60466443	10.81685589	10.94481001	10.16657708
12.96259591	12.91186861	12.18759395	12.03744802	12.06888597	11.8835241	11.85885579	11.61315539	11.3184834
8.790938964	8.755726137	8.009529159	7.545758065	7.485057349	7.079577485	6.832751963	6.128489542	5.893677098
11.45212039	10.26965249	10.09288207	10.66233483	10.70674642	10.43101532	10.40739563	10.30438393	9.809127643
10.10378708	8.09530784	8.73633126	9.036810623	9.084254686	8.984660745	8.968035844	8.974099557	8.759768469
10.97773115	9.537655431	9.712511172	9.107873973	9.067822202	9.046276634	9.078264922	8.913585909	8.84317379
14.34672722	14.06611442	13.64187813	13.55347098	13.71237401	13.54956541	13.68822692	13.57078301	13.17000073
12.70834106	12.64448791	11.99357884	11.93135179	11.98543867	11.87582221	11.86054298	11.61090199	11.46175822
3.47857833	3.0566207	4.47747148	4.959978115	4.86574733	4.728739798	4.559017921	4.457542982	3.732436931
11.44798356	10.7278594	10.61115673	10.31149147	10.2373887	9.911412392	9.711046441	9.21293493	8.955562464
11.55479128	8.577411459	7.078403051	8.449357827	9.240861845	9.789106792	9.958354775	9.821793247	9.449762914
6.437590316	8.466787176	11.0903138	11.22194424	11.64319274	11.32920917	11.14198033	11.16282828	11.38890754
8.382507516	8.038040932	7.551715723	7.308548568	7.308245748	6.911180553	6.913296777	6.705049033	6.336108886
10.16227105	10.28029502	10.70733151	10.24234413	10.15339994	9.912457648	9.826262559	9.729016574	9.482679526
11.43873873	9.9859942	8.237685245	9.051548212	9.383875058	9.024394571	9.499361675	10.03726545	9.543006833
14.61241889	11.50006997	12.10191735	12.75232813	13.21968963	13.18844012	13.28312337	13.34107635	13.35757749
13.34401947	12.08383468	10.69324629	10.03117991	10.62480954	10.82597938	10.75571254	10.6104049	9.986021377
14.30797853	12.93789215	13.3966827	13.18132584	13.2358893	12.663598	12.56177921	12.29155916	11.49699038
12.39964106	11.63492277	11.67719661	11.2672072	11.13440674	10.96983596	10.99826061	10.45274098	10.27659767
10.04771095	9.827731782	8.623256448	9.414234922	9.194080814	8.534842863	8.600495744	8.196760896	7.347701933
12.91561223	12.81251485	12.50392937	12.1692823	12.52078175	12.75654028	12.78698377	12.91688184	13.02107686
13.22849183	10.4335523	10.89621729	11.65233997	12.18050256	12.31742795	12.17554577	11.6576776	11.15508002
14.40830097	14.21443968	14.54683513	14.53629857	14.64669441	14.71718962	14.58111994	14.42842891	14.27091937
13.80017201	13.49794876	11.89571259	11.85449494	11.98869032	11.72435318	11.95907596	11.95859911	11.68859073
11.93891814	11.96980113	11.66781995	11.30797917	11.13871226	10.58299804	10.32192098	10.03763209	9.626673159
11.98925488	11.56290241	10.63364972	10.61064391	10.63656623	10.36198242	10.35523876	10.27349462	9.930485807
10.55130918	9.454549453	8.580556317	9.281472735	9.757456279	9.915860903	9.748272889	9.829745867	10.03582377
12.19098037	8.164778739	9.681946618	10.17371015	10.47444347	10.35571446	10.56090043	10.95355554	10.90152566
12.1987124	9.498792832	8.448407543	8.626479465	8.980070357	9.241371826	9.621839472	9.791374819	9.637476047
12.06282759	10.63455595	11.16725892	11.56941949	11.7259859	11.43676203	11.30015066	10.94057732	10.51298928
5.334058461	5.656303568	6.72842602	7.433181522	8.595546258	11.41082531	13.68237043	13.59613533	11.14794564
10.42855549	9.983352115	8.380134703	9.027427448	9.246698676	9.034290399	9.175450885	8.895160918	8.463178868
12.25705326	8.595324737	9.228632441	9.046579466	9.597523196	9.781059113	9.804547086	9.709922962	9.424851179
11.80367137	9.256447348	6.674895005	6.168631081	6.029862393	6.348078263	6.892792394	7.461331852	7.91526446
12.08144613	12.00540432	12.46637859	11.87646419	11.8133974	11.43682776	11.37646389	11.15618389	10.76163876
12.8970801	12.7707291	11.17318474	11.29725313	11.10374129	10.43372404	10.42053609	10.51175662	9.904770059
11.92586206	11.65579997	11.32386804	11.31898018	11.27872158	10.79277912	10.64201946	10.38670297	10.04132615
13.00861733	9.515323965	12.23151973	11.18534395	10.62895912	10.42806644	10.21951601	9.517344789	10.04025612
10.70990852	9.031781922	9.396599857	9.291761907	9.10899183	8.666681894	8.474774461	7.980371419	7.644489484
11.78485987	11.54173311	10.9778351	10.47577261	10.468312	10.21085855	9.997241321	9.70067547	9.615248292
3.957851432	4.34250897	6.217501466	5.251330776	5.163589664	5.489123282	5.759834577	6.716031809	8.392936874
10.64169785	8.076749705	7.155530052	8.153221711	8.777487034	9.548703537	10.37647144	10.29461019	9.542038874
11.19268613	8.258842641	9.505606461	9.168997888	9.473243541	9.485582226	9.733095128	9.818094075	9.632826004
4.844032866	4.541661289	4.796107399	6.265692924	8.185734297	9.282950349	10.34571584	11.16674764	11.00718007
11.95355731	9.542542438	9.855610298	9.76594944	9.841809814	9.596081762	9.585040649	9.649593356	9.237865502
12.88632793	12.15224792	11.37444815	11.59087914	11.58585503	11.26268321	11.476128	11.61360483	10.93367043
3.790531285	5.016661207	6.835445699	7.821495892	8.635539357	9.462600097	9.689162606	9.536506336	8.836913637
11.36154313	11.29614981	11.50223036	11.33137693	11.44793314	11.018643	10.90086157	10.02827342	9.460877911
12.28722592	9.575993385	11.57805088	11.77173562	12.01947715	11.61675414	11.18992686	10.71837859	10.01989935
12.12174396	11.78295286	12.05906162	11.10019053	10.66852236	10.06394734	9.524917918	8.961517794	8.556410069
4.415215783	4.569455874	4.837409637	5.12009794	6.332059277	8.132975995	10.04601412	10.88178468	10.66983931
10.80294406	7.000835713	8.39173016	8.599758863	8.704090319	8.873236433	8.991381841	8.872239308	8.667388358
12.41605105	11.69667783	11.71121238	11.42129677	11.52940454	11.41193901	11.32987439	11.34043881	11.6435295
4.019610973	3.638828746	3.551034126	4.23239145	4.992304784	5.305456337	6.577843903	7.809508733	10.51145248
14.10279536	12.56170606	12.66362267	12.50694993	12.82138638	12.88224322	12.94953745	13.06883847	12.72642644
12.73504848	12.65182633	11.87668533	11.57263578	11.68968109	11.64402488	11.65432987	11.35373995	11.20290453
8.519015371	7.885600953	5.800750368	6.146986884	6.463975833	6.580788588	6.63559836	7.08680791	6.46805943
12.10316169	11.91078557	10.80916981	10.84223538	10.97294613	10.8861947	11.08670039	10.91901476	10.66470694
12.27084357	10.94196365	9.990800306	9.84967497	9.716731487	9.42542668	9.865941793	10.70025886	10.60587629
5.759530078	4.945056028	5.907476052	8.774914975	9.788984375	10.24713775	10.39488078	10.6888068	10.69732776
14.36540575	14.09757503	13.66770616	13.52590409	13.4694953	13.01123802	12.91503703	12.55272267	12.10124605
12.40685426	11.70310772	10.41262219	10.27664226	10.37978869	10.30040147	10.42314167	10.38303891	10.31241433
13.07464446	12.92772213	11.74547056	11.40821193	11.32401115	11.03092907	10.95333779	10.84565004	10.48067619
12.31904655	10.82939257	9.684494552	9.837742093	10.14882254	10.26304457	10.30421566	10.54608279	10.51588415
12.3051078	8.719041762	9.277017414	9.26718708	9.480858544	9.518107792	9.603528573	9.486620674	9.397018034
3.305616779	3.210710157	3.897601635	5.816985011	6.810012087	7.359032086	7.909573616	8.420784886	7.734925943
11.67069994	11.26641502	11.25507002	10.82849925	10.60012119	10.31733569	10.5483608	10.5550451	10.7027994
4.485712233	4.048966774	4.485916804	4.881699397	5.344116804	6.041257766	7.161583124	7.825695276	8.08911104
11.78043421	11.51448479	9.834923353	9.923186286	9.97235196	9.435964746	9.429009678	9.585400582	9.383303634
11.8168088	9.497401541	9.696206025	9.759523556	10.21849791	10.18293445	10.16872584	9.989710827	9.91346829
12.57225073	9.182631159	10.4675214	10.71178636	11.07074228	10.87592749	10.94523008	10.83066929	10.15408074
11.27762456	8.585003814	10.17730751	10.14775306	10.50157713	10.62872389	10.64736218	10.25808445	9.580750802
4.084971048	3.948001968	3.360483409	4.236496183	4.865064171	6.238177825	8.508671603	10.10568625	10.08813489
9.615333591	6.147283088	7.912451846	8.14357792	8.663232953	8.784020908	8.95755204	8.670945003	8.540376067
11.81670259	11.20359141	10.69611805	10.37113932	10.26116037	9.896824198	9.78202311	9.574787762	9.485344424
11.83391423	10.74095457	9.971807591	10.28779542	10.13985242	9.754511457	9.830798781	9.902368784	9.369653864
12.08001925	10.92447354	10.29455033	9.846166558	10.00120062	10.09806825	10.16449483	10.04918585	9.990288788
10.6573214	10.62980986	9.702834516	9.831851469	9.950917857	9.60428895	9.688061705	10.05112929	9.364385344
7.140105012	7.190167678	7.875418153	7.636703094	8.020077009	9.555660486	10.62837263	10.80973419	10.72403693
3.238730894	3.356987912	2.961607845	2.985358415	3.420108419	4.07996854	6.668251586	8.504070951	8.840361905
12.56128143	12.37141929	12.11998167	11.8397629	12.10319871	12.10401442	12.31819951	12.01814364	11.81226852
3.269227032	2.827810593	2.915703434	2.534122488	2.505214647	2.467937116	2.36393197	2.304581247	2.629423667
12.64820776	12.22454839	12.46228686	12.64937438	12.7174606	12.14019937	12.08252314	11.68152314	11.06177933
12.07836048	12.89780526	13.84937329	13.31954664	13.14090982	12.99157633	12.76768422	13.24153951	13.09128001
12.83936651	12.63337068	12.46580382	11.91883851	11.80574807	11.71866646	11.7706953	11.81146762	11.77374298
11.68336993	11.38698291	11.62054548	10.53468329	10.8756408	11.02905079	11.13695663	11.21664787	11.15191191
12.57672393	12.5658562	12.47026443	12.2831762	12.3218363	11.69136182	11.48992476	11.17612287	10.69339665
3.210872276	4.093499864	5.848465077	8.995820035	9.771908348	9.460425205	10.2823933	10.86740549	11.11748755
11.64951266	11.59270996	10.42472013	10.55121634	10.60341774	9.974701263	10.00239693	9.803266946	9.285498465
11.83369006	7.909195425	8.052143674	8.684381046	9.434166759	9.379164972	9.272680559	9.090366252	8.81687771
3.139483481	2.748072503	2.787878432	2.733746253	2.906261886	3.252045052	2.625336907	2.933830638	2.790126457
10.53654653	9.367665618	9.331091221	8.886225304	9.004209557	9.075540428	9.227717527	9.605805086	9.726269599
13.2344253	12.03261667	11.58687383	11.57077195	11.91848773	11.87413347	11.97458017	11.97759371	11.77828168
4.984619959	6.602861143	9.717700034	11.17539522	11.15297595	11.13041243	11.65992716	11.87100499	11.86180458
6.89676538	6.554131053	6.180254873	6.908022514	7.533784208	9.295815095	11.72838854	12.33402572	12.01236079
9.928166038	10.21790878	10.77779314	10.56246509	10.7520347	10.57962491	10.47457787	10.1908074	9.688339859
13.55671638	11.4319813	11.70304428	11.82240902	11.8741403	11.68265471	11.59839101	11.25676101	10.68241968
11.5834965	11.29422282	11.32520424	10.65333798	10.52183662	10.31322341	10.14152365	9.794001675	9.633249037
11.78042029	11.75714914	11.72564596	11.04316451	11.12239124	11.0797383	11.13856847	10.87183111	10.55705616
13.38187137	13.02329383	12.98848081	13.39032813	13.47672247	12.90078925	12.79543756	12.54465365	11.86580084
11.01177456	8.762456576	9.129893952	8.906610308	9.23704586	9.143204579	9.274223837	9.318095463	8.838154685
11.87653233	10.12077373	9.335671814	9.40201786	9.497482342	9.417755972	9.673641729	9.745005586	9.365261619
12.52108743	12.22796586	12.29104024	12.34080972	12.49098388	12.04775501	11.8987436	11.48198284	11.00031375
11.68763558	11.08814062	12.12469496	12.10696054	12.32115708	12.27102196	12.04917174	11.43460898	10.97968038
5.90585612	6.852272345	9.658670494	11.10796161	11.04653574	11.04393194	11.55978443	11.79215225	11.60449271
3.351552379	4.285816745	3.290337965	3.656853872	3.85531336	4.938362941	7.011704931	7.961595136	9.419581448
13.67665633	11.2783372	12.2561021	12.64417563	13.12884286	13.24645426	13.1965929	12.75622879	12.33539028
12.2081703	11.11809804	9.930743746	9.778877287	10.20407697	10.28103289	10.2955141	10.15222277	9.55225999
3.772032971	4.199875911	6.197675508	6.760161534	7.419006032	7.421326182	7.889657062	8.433640725	8.041490917
13.36343958	13.32706162	12.94147065	12.47041228	12.79093488	12.90563804	13.25289269	13.10051796	12.84280645
12.38245457	12.39063862	11.72115599	10.32738041	10.16263934	10.22128167	11.11807871	11.63899192	11.28020348
12.83391742	12.17053619	11.48389899	11.66310009	11.81979354	11.64144604	11.7110663	11.40358281	11.13908866
10.62291709	7.760648995	8.053874	7.888609633	7.793891076	7.353524626	7.150522462	7.051535582	6.387487946
9.054928628	9.197733757	9.603307256	9.637161345	10.005805	10.0348153	10.10896287	9.842351782	9.59309933
6.036247764	6.459859475	6.333072697	7.590113729	9.431747282	10.16024528	10.46255666	11.18176286	11.60835475
9.507958647	8.981706375	7.373550583	7.117007889	7.270623562	7.685234601	8.361210669	8.664863617	8.620041523
12.9237817	12.52712751	11.92526767	12.15418845	12.2602004	12.08842188	12.01532186	11.54395019	11.23784557
5.39793418	4.667620455	4.448354569	4.81427428	5.268798644	5.491632845	6.506637939	7.794252736	8.719542537
4.696350458	4.712096856	5.239160323	7.147890982	8.287830145	8.653031097	8.54575857	8.546007198	8.271647704
7.68968355	11.99852702	4.240676881	2.769043873	2.288472364	2.276856989	2.201516757	2.480634778	2.483537882
12.89086624	12.82521045	12.65439009	11.30892271	11.58556009	11.82203515	11.84281822	11.65949971	11.41384589
11.64486085	8.907919875	8.74869077	8.69299773	8.810533787	8.724186428	8.680551672	8.642878943	8.110896364
13.3356526	11.2056295	12.04363717	12.0229466	12.15793861	11.74123743	11.71981864	11.39120988	10.84714827
15.72999852	12.06321744	13.37192425	13.68515402	13.97519653	13.65864928	13.5040657	13.03223167	12.64714783
12.80882953	11.11034535	12.18551695	11.94390321	11.95548315	11.1639871	10.84992222	10.40230707	9.706710908
6.923704012	6.202310054	7.888678755	8.456044506	8.724351999	9.186204447	10.21274006	10.20753602	9.685487034
11.69706056	9.454012343	9.720270592	9.466598973	9.776422657	9.742569266	9.825817684	9.878345603	9.945907539
11.96782124	11.89423824	12.06038765	11.93873971	11.99916708	11.81710425	11.49386503	11.1022601	10.80282325
11.35158215	11.11255619	9.986157477	10.39452088	10.4817236	10.3685267	10.38804967	10.14384332	9.882494388
10.79588521	10.72795494	10.71078513	10.39142901	10.66674411	10.59161734	10.59519288	9.9782124	9.396258377
10.57728497	10.27702553	8.82244956	9.343143507	9.676697461	9.667939336	9.795985835	10.02983842	9.827983885
11.74916696	11.58643704	9.941571334	10.17567766	10.40696665	9.994300094	10.11139994	10.07317654	9.393644186
12.90528156	11.61268692	11.41483016	11.43704554	11.63516008	11.70052691	11.97806659	11.85055549	11.77163443
12.17923796	10.70319822	10.1286047	10.3242628	10.33367327	10.08293647	10.35237414	10.47973666	10.32553228
9.384655187	9.002174826	7.586143473	7.946291414	9.214725203	9.942049251	10.73829506	10.73984576	10.87940507
12.06735605	11.51066069	11.9237761	11.47021394	11.36250995	10.63962227	10.35241227	9.948227839	9.215193692
12.87792561	12.49746427	12.17960957	11.70057965	11.59906391	11.16060826	11.04545632	10.7670293	10.37452635
13.55191527	12.95622732	11.90342245	12.25275335	12.50163353	12.03004408	12.02953453	11.82577159	11.15419064
13.02525349	12.54743434	11.59379626	11.73538721	11.67517406	11.45761365	11.54446351	11.37906214	11.27523011
12.95766747	9.983658001	9.675799287	9.964293228	10.38108122	10.55713067	10.74761689	10.38251743	10.05772713
11.03889749	10.54671428	10.14364261	10.09056842	10.22142919	9.964320512	9.955659013	9.62782535	8.918110336
12.18174749	12.19680738	12.20198265	12.19637236	12.27702871	11.88050141	11.7416704	11.31879967	10.86936797
13.51991123	12.72655384	12.38240314	12.49921379	12.67078081	11.97694458	11.54712301	11.6482277	12.2290283
9.956636686	12.54980047	13.59149054	13.3685044	13.54177317	13.24238449	13.3546586	13.10188689	11.99241933
5.69991744	5.690300334	6.550773768	8.915508895	10.3810543	10.98470525	11.01989742	10.14518634	9.079345462
12.32613885	12.27867872	12.20565645	12.02282801	12.11485221	11.80858389	11.66403712	11.22285951	10.82062115
12.14752575	11.57443967	11.1547973	9.672942497	9.166797024	9.330968772	9.907944832	10.55213607	11.10118474
10.95005081	8.43499417	9.466460123	9.960933797	10.48081148	10.35108169	10.02193772	9.766599177	9.39818261
13.28396485	11.93828686	11.14190446	11.06493489	11.16114552	11.04064972	11.05892522	11.10855522	10.57979728
11.98992282	11.2619912	10.29665017	10.34618726	10.55559621	9.725260025	9.735138722	10.36047207	10.38110837
11.43833	11.19491823	10.08632872	9.433411167	9.143351654	8.759891466	8.922510025	8.809455212	8.62640126
7.550072192	7.516326275	7.002169802	6.695928661	6.978431168	7.061560382	7.438050404	7.31278355	7.49562183
13.19997209	12.89305325	12.63942256	12.37976493	12.32914222	11.88873916	11.91224132	11.39985721	10.87146355
11.80486305	10.43240384	9.477792301	9.376805438	9.499024395	9.292063	9.565512369	9.997782678	9.22702002
13.82032285	13.73701417	12.63340281	12.62299366	12.83142458	12.56409631	12.69265624	12.54960662	12.11319347
8.429306891	7.396214848	8.065648328	9.216480995	9.710576617	9.412011231	9.182121092	9.562447036	10.11226874
13.46154295	11.06185732	11.82086981	12.53438931	12.60063571	12.25788196	12.07393443	11.69034073	11.11780677
12.50098012	12.16501323	11.59819235	11.29077126	11.36875547	11.2912577	11.2526139	10.91826646	10.94750158
12.35136969	11.27697162	11.26403535	11.07073921	11.14206707	11.1751574	11.24553665	11.20106958	11.28820912
13.96940174	13.25996127	12.06623633	12.19562369	12.18414315	12.02781205	12.04067383	11.65055008	11.53113001
13.85744266	13.81101537	13.87291944	13.67309022	13.73451722	13.614667	13.49049387	13.5186897	13.18484181
10.79079839	8.040797711	6.688401414	7.319537967	7.715034474	8.061906494	8.15919171	8.094953671	8.239242827
11.47357585	11.26507094	10.02125763	10.66382774	10.97048174	10.81779549	10.87129183	10.55806361	10.13239365
12.34216998	10.99166292	10.86390657	10.05590035	9.793978773	8.961563338	8.580564129	8.240303692	7.872382688
13.82430807	13.85852794	13.06841534	12.3621133	12.47288108	12.29270185	12.5409355	12.57031764	12.54213524
12.10312355	11.13494641	11.21581444	10.64285634	10.67689824	10.80138999	11.02750164	11.2408604	11.13784963
11.63348903	9.348860732	10.58472194	9.633955139	9.418316531	8.831138046	8.468018754	7.958165232	7.91692031
13.74764382	13.45312963	13.0476796	13.24411333	13.60644985	13.5139368	13.46471582	13.09623093	12.67087962
11.92744178	9.738136469	8.957128301	8.783679276	8.980477576	8.795238369	9.059979786	9.404196281	9.089810316
3.526672528	3.309813565	3.187076174	3.912292742	4.33642741	4.03531648	4.367352934	3.669741079	4.41344875
11.62840932	11.68849411	11.96956121	11.06885919	10.63627847	10.09787299	9.711290865	9.218996207	9.173821527
10.12964334	9.015647852	9.089116685	8.423918251	8.556303408	8.534580417	8.713980913	8.624862026	8.538048604
12.98354809	11.74475446	10.80639209	11.29939605	11.42703881	10.91235787	10.76879306	11.00897667	10.14709722
12.59264649	12.8377616	13.19182947	12.90715213	12.98262465	12.60084031	12.5866536	12.57742932	12.02839317
13.13890522	12.42418551	13.06495699	13.25050994	13.48201453	13.73015699	13.77936945	13.86163699	14.0698993
12.16373123	10.19114641	9.040249814	9.136132936	9.411689882	9.355896851	9.489351421	9.569706144	9.550030832
12.32363432	11.6853334	11.18113534	11.32624531	11.49047177	11.41177074	11.64636422	11.57245175	11.14131697
12.46986803	12.18471679	11.52358772	11.53340692	11.57554943	11.36517837	11.22277786	10.98536269	10.65462914
11.16731334	11.31296577	12.22635328	12.25754097	12.27646742	12.25490936	12.23174951	11.93575501	11.47413636
11.80355181	9.904778853	9.461905542	9.41530243	9.665950682	9.576657435	9.763316009	9.837242869	9.556584983
4.644173614	4.72481084	4.587873535	4.984977641	5.397767349	6.273550308	7.832780064	8.566055327	8.616892382
4.511454906	4.215283928	3.901810113	4.417944213	4.760874583	4.975597258	5.7652694	6.952042162	9.044361416
12.80469791	12.37413791	10.62649224	10.24352752	9.893914075	9.538064159	10.25790143	10.78236475	10.74605313
11.89347384	11.49750418	10.89993619	10.98830955	11.04468842	10.81382894	10.86640617	10.76581868	10.37536342
13.07153657	13.28730839	13.20959878	12.59750955	12.54854688	11.92981351	11.75131404	11.54312418	10.97829439
13.92190222	12.47629078	12.75498769	12.86345886	13.16783075	13.15540932	13.21375984	13.01663505	12.51608632
3.788014873	4.032980575	3.96113039	4.71509076	4.593921108	4.421154636	4.488841823	4.858029484	5.2854304
13.5161029	11.27536523	10.6209512	10.66289135	11.55595589	11.81636178	11.67811146	11.03617948	10.50701657
11.80539533	11.84940025	11.35522699	11.04961311	11.02015253	10.64959143	10.57830915	10.09502687	9.603340487
11.74485458	11.71415536	11.655909	10.78407306	10.6892342	10.82075734	11.09833947	11.35535964	11.67137343
12.48762505	12.52548997	12.65677274	12.04586172	12.09085083	11.61040701	11.47225879	11.25526105	10.67964005
11.84906346	11.01018977	9.25551697	8.820716249	8.959679174	9.498898962	9.838974154	10.3001423	9.73338117
8.591917911	8.329679244	8.976500213	8.476694	8.620420794	9.011315323	9.466077875	9.537190693	9.410638198
11.10573121	7.530517072	8.016337508	8.627284842	9.37992792	9.24891991	9.095981036	8.871213709	8.399907262
5.312839073	6.984950506	10.18816702	10.9681864	11.39507668	11.42900948	11.00939098	9.589106269	8.494310204
8.829774876	8.689520296	7.956125387	7.71073795	7.831243456	8.288996194	8.547291609	8.511216166	7.818160896
4.099449219	3.927614904	3.995879867	4.381943636	4.096368722	4.259261265	4.297042823	4.682628476	5.860267831
13.29099226	11.90268109	12.58631074	12.09555414	12.07617801	11.61278909	11.58208668	11.15932765	10.81581557
11.29284326	9.156975655	10.30477946	10.01416338	10.21979488	10.27837361	10.90795424	12.21752621	12.39966555
13.28505465	11.5228306	10.89224571	11.3618749	12.0187521	12.21214135	12.42882099	12.48811519	12.30911202
11.91979223	11.80603775	11.18852475	10.93711511	11.18513281	11.02024311	11.04867874	10.84827758	10.40492227
12.87943435	11.78649089	11.26031621	11.23435423	11.28723067	11.24996749	11.25441585	11.07203524	10.87750763
4.980989772	5.686484851	6.058909266	5.770209117	5.852683062	5.389865649	5.143815559	4.728040687	4.668273092
13.26737881	13.23053325	13.78592053	13.48521178	13.40787432	12.83738942	12.53641805	12.11855947	11.62252931
11.09940237	10.53133679	9.614962012	9.888063255	10.07597027	9.741307353	9.73464917	9.324088364	9.038833757
10.03443601	10.09687569	9.996493022	9.835973199	9.932299826	9.688014484	9.869476142	9.74628524	8.805226242
10.78319857	10.57686825	10.42153584	9.757416997	9.536698468	9.185022627	9.288925461	9.438875389	9.349354415
11.22215114	11.04260137	10.2729227	10.26328445	10.29724325	9.986377206	9.858061298	9.52845557	9.333443306
11.72622049	8.827749141	7.566610812	8.10489162	8.671270574	8.917718594	8.928637798	8.662858972	8.279404429
11.65471373	10.4012618	10.13862804	10.31705326	10.67068604	10.26094953	10.20964865	10.36039116	9.586756694
7.35474417	6.030938506	4.178096106	4.449813817	4.985179375	5.547257121	6.523757454	7.845944001	8.254574881
11.86259408	11.87698824	11.9044165	11.95382988	12.06894443	11.67585282	11.43029571	10.98168816	10.70681716
11.43925772	11.24865362	10.93235469	10.25196477	10.20219214	10.30785598	11.63092131	12.76324981	12.77437472
11.99810612	11.73343327	10.37246013	10.57384865	10.56661922	10.08162458	9.971126488	9.780869211	9.056194865
11.74890955	10.86824462	11.18553236	11.21328402	11.34292254	11.19415028	10.99610206	10.60636386	10.38808555
13.3406299	10.15765678	10.90513582	11.23044627	11.24887088	11.0306143	11.13366909	10.97662577	10.65585675
11.8328425	9.780693147	10.33540156	10.24219462	10.3093965	9.887303965	9.684086395	9.640976477	9.296170468
10.83241447	9.793591291	8.72135178	8.739672352	8.732806899	8.513457288	8.628225378	8.590511557	8.285109449
10.57205582	8.362063043	6.368864191	6.687289375	7.182868654	6.529467036	6.139352803	5.869227815	5.925667445
11.31022396	11.14138941	11.02591794	10.83938408	10.89878352	10.34898536	10.15514916	9.798431361	9.157772456
11.86616391	10.32560155	10.87774771	11.23018076	11.57105499	11.30346546	11.27450101	10.85269485	10.47995898
12.49180602	9.98638411	9.956944716	10.46602626	10.96882551	11.10814482	11.19192923	11.15235083	10.98115138
12.58511441	8.559766172	8.282064049	8.121980374	8.532286481	8.644708068	8.938473909	9.319078233	9.44446265
7.907541533	6.39370305	5.89738568	5.78070763	6.153521253	5.938340826	6.428084711	7.015495447	6.841585487
13.32868124	11.68887399	9.179579479	8.206188867	8.159310615	8.873448784	10.91438936	11.79149935	11.47135427
11.11534872	9.778144835	9.906833155	9.158821218	8.727642669	8.264784708	7.823996946	7.309679351	7.209915904
10.43801338	14.19906317	13.56284841	12.32084969	12.56038612	11.22408647	10.12668461	10.02765099	10.01487766
13.19083062	10.59034217	11.30417548	11.01281518	11.09351111	10.99121167	10.90624236	10.40737907	10.17097333
14.27807337	11.70980457	9.84077632	9.150573304	8.979471068	8.859182075	9.343716554	9.609394932	9.498821422
5.06781649	5.004251697	5.603997228	6.377668263	6.476284209	6.61427764	6.341117121	6.233261578	6.337138266
11.84503687	9.321472689	9.060481811	9.087173832	9.369435147	9.095514221	9.095943794	8.838787693	8.21583771
12.559683	10.672667	8.744438765	8.640881815	9.862340362	10.66535555	11.22379061	11.23469242	10.88830608
12.48232821	10.57832326	9.170700369	8.950898703	9.14940006	9.300524488	9.447979689	9.846312071	9.928789388
10.10544642	9.315518626	9.657545018	9.497639172	10.197757	10.41918748	10.48109613	10.14194005	9.911560306
11.49994075	11.29381966	11.43533937	11.12874776	11.10351221	10.71468574	10.4791323	10.13057846	9.846656795
10.75342078	10.8468328	10.59055706	9.617665434	9.363128577	8.708880874	8.285520178	8.275612463	8.019109456
14.25528466	11.72871178	9.140876881	8.698169701	8.689231807	8.935272039	9.325649848	9.315150216	9.705439665
14.38838428	14.22365063	13.59764493	13.43607478	13.49796585	13.36008793	13.45463034	13.12597756	12.94248351
12.66968681	11.74827386	11.23694931	11.10306016	11.17287385	11.0707855	11.1184894	10.97184027	10.87088849
13.88706511	11.79617885	12.61259661	12.23964668	12.30756533	11.91382837	11.78851904	11.47142544	10.89866919
5.787308578	5.618573582	6.053998803	7.147663748	8.446777946	9.127157276	9.271922483	8.869369433	9.12835833
10.81909172	7.850421034	6.538107718	6.732070879	7.365366968	7.820581183	8.240160576	8.519334898	8.463543435
11.84338012	9.554795169	9.855977472	11.14539987	11.33444981	10.79775442	10.53394864	10.21601021	9.726054855
11.83979987	9.167601751	9.554387415	9.404816212	9.463993641	9.410593499	9.4910499	9.290410781	8.902797902
10.50864514	12.71620893	15.63882771	15.73991005	15.79394611	15.65186282	15.78813368	16.51660627	16.92594619
11.21897233	8.763663899	9.576584224	10.19037657	11.03575214	11.15224388	11.19277443	10.88556992	10.1644445
7.004346765	8.742203234	10.40526861	11.06979517	11.63820878	11.20157569	10.92562428	10.61130493	10.51068805
11.92034444	10.30760978	10.29186511	10.64032341	11.21627939	11.54856031	11.490196	11.08677899	10.67815195
13.61376731	9.696082561	8.318098437	9.315815821	10.43567475	10.97994184	11.14316011	10.93938747	10.57570159
11.52207141	9.503028173	10.00982311	10.68885023	11.06055947	10.78472624	10.58978177	10.32622367	11.25177157
11.5759649	11.31713828	10.67376461	10.87583251	11.08591717	10.90785395	10.67800909	10.23868818	10.06659693
12.06701524	8.445220411	10.57415253	11.60094088	12.11901368	12.35080841	12.4641617	12.32593234	12.28699231
11.84072947	11.20692695	11.03797067	11.12851211	11.17653326	10.88615185	10.78705677	10.30562459	9.809085569
10.88516456	8.661787289	6.737462745	7.1526347	7.656285066	7.447068468	7.611577254	7.717727918	7.272417239
11.67848502	11.45030142	10.74800352	10.15585653	10.19225043	10.23111054	10.31827299	9.968589986	9.869451988
12.89242134	10.75403345	10.53882042	10.24708943	10.27006351	10.11380237	10.17344813	10.43224552	10.12465472
11.34914889	9.833303387	9.023372825	8.82235763	8.825068319	8.452687055	8.287827608	8.020290794	7.211387174
8.760358467	8.686859782	8.848381412	8.007131044	7.903381307	7.687404351	7.495407481	7.40688075	7.258085595
13.14737291	13.14947635	13.11610611	12.85342895	12.83614918	12.5520659	12.40829464	11.91910026	11.49147456
12.03377813	11.10059554	9.378311342	9.916549078	10.80514241	11.44240947	11.82328471	11.89734713	11.3723353
5.188510523	6.443978073	8.662072327	10.71248572	11.195537	11.55441615	12.18156267	12.18147554	11.48155023
13.04318489	9.694800599	8.521538054	9.794477339	10.29074195	9.743131366	9.990531491	10.3156276	9.481284447
4.173548395	4.451647351	4.061143119	4.576491186	4.946743651	6.200581011	8.740270695	9.780465886	9.688196777
5.266963811	5.693727916	7.097481649	9.165061658	10.96587115	12.17238672	12.22370998	11.91205715	11.74770201
11.89432224	9.339671235	10.13768235	10.00220144	10.23334658	10.33580825	10.43099071	9.651152236	8.895368448
12.59447882	11.14703958	10.9424154	10.8849723	11.10011613	10.77914059	10.8224206	10.82548864	10.50825315
13.11997037	13.13347718	12.89126247	12.75223737	13.02619741	12.40393239	12.30126664	11.8726567	11.31052475
3.210870496	2.828573158	2.872647335	2.847140985	2.481372478	2.364223659	2.89050364	3.69786185	6.643460446
13.74192682	11.61893758	11.05972498	10.8252847	10.81905725	10.28568034	10.05730452	9.747243982	9.440452834
9.940717864	6.932360194	8.275700768	10.48330055	11.6683684	11.98767884	12.15604567	11.92055252	11.14795706
12.40772584	12.21728117	11.74628038	12.09559631	12.4387763	12.32436902	12.2972136	12.26366581	11.6873882
10.51429991	9.108533655	8.800981902	9.131590162	10.21763646	10.25053677	10.1481357	10.41186314	10.72168043
7.038708332	6.549789838	6.421775391	6.554701795	6.109156694	6.573312121	7.171334583	7.575353989	8.00134156
13.85346763	13.14992901	13.13273551	12.69742306	12.57085125	12.4288997	12.37436556	12.2108795	12.09677356
3.073908959	2.717247238	2.786483179	2.418554789	2.477990727	3.061271406	2.186507567	2.499201707	2.759451885
3.509244622	4.46886791	3.983966724	5.323555095	6.452687281	8.509896137	10.73460888	11.47040165	10.98273535
13.68158477	11.87558179	11.18749893	11.6880978	11.82173185	11.60748317	11.79468482	11.90338324	11.49304428
6.026460319	5.508623322	5.624058225	5.858141585	6.001177725	5.868251353	6.090130482	6.663757758	6.452421562
8.466345209	7.115577448	8.929924023	8.657800235	8.478414575	7.442697452	6.394184248	5.242032636	4.433894225
9.125647319	8.234689998	9.298523565	7.856611308	8.054717877	9.099082546	10.0442431	10.59162074	10.52395466
6.083929775	6.092258795	6.355349106	6.225554753	6.236091273	6.078500905	6.051758859	6.295656669	6.612212311
12.80518655	12.40611026	11.4676616	11.21847923	11.50239612	11.6860069	11.75669906	11.59633595	11.32478931
4.884194607	5.28407895	6.90924187	7.622407332	7.724054663	7.202671952	8.666705953	9.814222037	9.233782348
11.25953695	13.73479768	13.73231752	13.16377008	13.41657629	13.83800543	13.63293696	13.72351825	13.96063549
10.52902485	8.7124442	8.0176326	8.09190002	8.917775955	9.70533716	10.20810968	10.33851741	9.914987786
8.822988147	8.349035207	6.744992513	6.473136084	6.315866793	6.205282254	7.018685822	7.19210674	7.219440031
12.27290765	10.89113082	9.949628103	9.753454383	9.718407956	9.412356125	9.753155066	9.805015232	9.340520964
10.08816713	8.367671185	9.846530684	9.001664286	8.745570626	8.046591214	7.866684644	7.644867071	7.457867127
12.10221933	11.78949861	11.46353639	11.27240607	11.23132435	10.91254628	10.74714182	10.30963049	9.984698398
10.6963737	10.02514538	8.057869087	8.042448726	7.887523228	7.549821522	7.69748241	7.544466907	7.070747779
5.928895115	6.176295407	5.975394856	6.257774818	7.208608245	8.614514968	9.503828145	10.16622587	12.07433228
10.53837542	10.05713859	8.028066118	7.998115793	8.0649822	7.36452927	7.584522243	7.095954151	6.532649104
11.88158331	12.50437877	12.60920363	12.03084533	12.17844263	11.70108523	11.48761531	11.30870825	10.51097877
13.60969761	13.39790735	12.31181552	12.53120312	12.64378182	12.42149833	12.5199992	12.29339301	12.03171377
12.63339365	12.32386522	11.28599391	11.1770641	11.30585325	10.875659	10.86886865	10.83360876	10.2951668
4.581193959	5.066653878	3.757326424	3.660112935	3.353433377	3.629450463	3.594250273	3.574662627	3.54302991
12.49975744	9.911497472	10.57792375	10.51585991	10.88538365	11.4947409	11.78801265	11.91398994	12.35806293
6.400117731	4.658795467	3.257685155	4.24240249	6.326469066	8.807581307	9.591737772	9.665799678	9.555805462
12.71667798	11.34575388	10.45851285	10.65354843	10.86542095	10.28303938	10.43287407	11.10363276	10.57202187
13.06282967	13.03368862	12.5674345	12.00865959	11.97165913	11.64794605	11.5520548	11.25260817	10.95037169
13.50068714	12.13185787	11.73939256	11.27418587	11.10925349	10.52639101	10.60375789	10.4063052	9.688622562
6.02785984	5.55380004	5.432293773	5.587519115	5.582385533	5.310259189	5.491487042	5.929417733	6.623478909
4.83931516	4.346242767	4.409784467	5.156743239	6.161299197	7.851075369	8.732004878	8.824072757	8.218296554
12.20534145	10.80717162	9.96488909	9.771986704	9.772544934	9.652041932	9.700329214	9.724049078	9.556337971
12.31504885	10.16540829	11.51853001	11.49088947	11.76005917	11.65428362	11.39401725	10.83866349	10.33608284
8.193629344	7.541370843	7.186602782	6.808859815	6.64289677	6.336084651	6.348295005	5.969335762	6.006873018
4.540495574	4.693155557	5.051684648	5.950078368	7.103017554	8.517432109	10.56941336	12.23373472	12.95277744
14.42248678	13.9370319	14.39834686	14.36334612	14.15503538	13.689085	13.24785177	12.84707322	12.06339682
13.10872219	11.73046466	11.84949327	12.19453701	12.54499169	12.58170768	12.62708623	12.67948693	12.86324316
11.70059895	11.53523645	10.96387882	9.704204677	9.578508544	9.817532054	10.74281134	11.81872526	12.21432796
9.627313191	8.334918649	6.327939632	6.698106345	6.908566376	6.97211226	7.345215564	7.68103499	7.108249102
13.97859747	13.95393253	13.63745645	12.89101706	12.91659373	12.87206803	12.76373951	12.88291796	12.95825441
10.74097123	9.700813555	8.664687895	8.624992095	8.989695661	9.1675902	8.960214021	9.032758862	8.783968055
8.49233205	8.602473849	9.619981375	11.61782195	13.93671656	16.44785179	17.34328032	16.95012845	14.64977036
10.69062853	8.258240831	8.803031684	8.811557039	8.868117821	8.710481538	8.557912245	8.244965174	7.775448364
11.55432793	11.31273503	10.02590753	10.06585949	10.32115217	9.978689215	9.911056503	10.14181859	9.678717637
9.930031686	8.280128093	7.354305945	7.086609405	7.322701109	7.51157087	7.564411038	7.458490476	7.55743106
12.25205225	12.25593847	13.03152215	12.86873658	12.95719079	12.26645763	11.90913537	11.6831024	11.17934573
13.92130946	13.78970361	13.16837348	13.40667603	13.46543368	12.9922656	13.02741243	12.67328201	12.17161792
10.99535385	10.00609863	8.836733799	8.282194961	7.905192449	7.48724538	7.463915458	7.763318193	7.672540968
11.28589121	9.4484483	8.105950557	7.927523467	8.528675348	9.115185422	9.666706055	9.763120789	9.687288085
11.04299657	10.05546049	9.353350952	9.52054182	9.568789612	9.146373225	8.714390842	8.015941662	7.766429077
11.38844581	11.72024551	11.65731457	11.16573854	11.30622532	11.01209434	10.70161447	10.34137699	9.96123679
11.99871563	11.08248218	12.01090339	11.83904625	11.67896432	11.38814101	11.29935566	10.87900495	9.850672251
12.80739555	12.4180052	12.82556757	12.47394091	12.5396752	12.75813938	12.95367016	13.11604504	13.47200276
11.79818699	10.51434515	11.1437371	11.23147081	11.49697914	11.38152471	11.43132197	11.23604	10.57734458
11.33348417	8.683905738	8.925092539	9.773786993	10.43504096	10.38152162	10.3184014	10.10207007	9.569908232
10.91338534	8.229462528	7.316721843	7.784686431	8.530085207	9.510855413	10.92864947	11.41572128	11.09160014
10.99688	10.65336097	11.1150271	10.60129766	10.46700235	10.26943978	10.09126186	9.78236259	9.746728798
12.09430349	12.03390797	12.13748228	12.0854435	12.10149475	11.64542115	11.42334797	11.12869288	10.52848947
9.101618888	8.136420964	6.834260195	7.112175084	7.497361269	7.774409552	7.715696842	7.50783678	7.412374397
10.99101428	6.963402405	7.020220267	8.10962601	9.266230082	9.84164333	10.29578369	10.0778231	9.743602467
12.31881018	11.90742324	10.8275523	10.8807896	10.85096394	10.51551838	10.61668676	10.30075482	10.0366325
10.35976103	9.910107272	8.289788719	8.395990103	8.791461798	9.042803714	8.998911718	8.699485434	8.554883146
8.022418094	8.447895986	8.093942419	8.338214898	8.582882969	8.680539362	9.979165335	12.84492701	14.68145523
6.413762965	6.871414568	8.885181743	10.93389565	12.07878225	12.65455327	13.04205829	12.45714786	11.11835569
11.30701048	9.945037368	9.597379211	9.916249735	10.45284226	10.43309885	10.65483923	10.57908385	10.11893189
6.234521454	5.906878908	5.776488497	5.820134518	6.404531164	7.991343932	9.603561917	10.68791256	11.05454069
12.17744728	11.52923149	11.29713683	10.9104649	11.22992203	11.69486351	12.00796801	12.23819711	12.67633925
11.83396188	10.41817364	10.51604063	10.18857525	10.21853438	9.677200984	9.477708019	9.336092612	8.503497062
3.341979216	2.806629384	2.929563599	3.422939833	4.088626775	5.497724512	9.013367292	10.67142887	9.595709952
12.21161719	9.09305423	9.712359135	10.27867073	10.70720655	11.10131426	11.83990557	12.27781109	11.90170894
12.14001867	9.189693217	8.21232266	8.516692974	8.940294074	9.367831277	9.768440597	10.07981961	10.28230787
11.62092397	10.17858843	10.02869708	9.979462772	10.00912254	9.872183092	9.940150431	9.798374189	9.314554499
13.50124939	13.1058589	12.45448259	12.30616678	12.5738315	12.5684617	12.67984329	12.44596208	12.26446078
10.20328668	10.19909806	10.49962044	10.05040284	9.833675118	9.411708402	9.036464287	8.699928278	8.500624619
6.092967988	6.184595304	6.732578985	7.781723064	9.683359466	12.1637472	12.6253913	12.68447882	11.81816247
11.63938607	9.3080289	11.15963525	11.28488573	11.49516262	11.34512846	11.03210472	10.65129137	10.24986078
10.79842611	10.7555014	10.75308592	9.784261762	9.775036943	9.918740113	9.697234435	9.304830129	9.44477888
11.49781884	10.2344604	8.970629379	9.430428487	9.820330227	9.461961474	9.35487848	9.494173243	8.871646152
11.35448739	10.19757138	10.61889296	10.60270277	10.73207994	10.53773472	10.4378039	10.13609184	9.619149286
10.83607607	11.11109607	11.78154093	11.20909173	11.11462385	10.8092653	10.59888416	9.928246905	9.724530502
12.80930694	12.6654502	12.19087134	11.73605353	11.66334092	11.14657386	11.00853388	10.69592765	10.25338395
11.92141259	10.74990854	10.10257758	10.02016605	10.3034972	10.41221344	10.58802718	10.55391094	10.29022761
5.705970466	5.553147144	6.011533924	6.871067543	7.368675846	7.141802195	7.41034996	7.646467203	7.601717185
11.02678652	8.973421312	8.488709241	9.967707457	11.69269671	12.01251449	12.41845733	12.09359733	11.64609437
12.40774581	11.38229763	10.95936095	10.51720845	10.41934706	9.784760979	9.566332507	9.265640339	8.660319744
12.12477761	12.05299782	12.45138378	12.09888492	12.14049876	11.87946168	11.66773018	11.27566567	11.08035156
10.14712035	9.357704193	8.450469213	8.311593621	8.338474392	8.260442994	8.317753291	7.904718073	7.614630835
10.77675979	8.889292554	8.659116891	9.32950705	9.642485802	9.533706235	9.292015502	9.021794693	8.239470049
9.508447636	7.09102047	8.517032232	8.604910974	8.812566528	8.822425201	8.809511054	8.734734509	8.53929268
11.31356181	10.89619387	11.05722951	10.69799748	10.67645348	10.26948235	9.998386773	9.577953952	9.523348566
5.790438437	6.121695016	7.863913394	9.006840448	10.50449967	11.00258423	10.91635807	9.853710604	9.149174966
5.069539398	5.223500819	4.905763636	5.702124389	6.311724268	6.414533475	7.940345022	7.922486644	7.313081731
14.77796893	16.31828572	13.12804639	12.38669519	12.06118993	11.7452107	11.76811255	11.21776103	11.08824387
16.67137532	17.10639747	17.63978055	17.73133406	17.71705735	17.34077017	17.18426955	16.99492904	16.70852762
12.22320957	11.50614682	10.82796061	11.76534388	12.06997671	12.06781049	12.07650504	11.96716228	11.8611037
13.9821534	9.5727506	9.386926191	9.097087452	9.034903218	8.562534103	8.471867933	7.976407151	7.65101146
3.095731588	2.69592872	3.366197957	2.634155836	2.720081314	2.714709248	2.427068938	2.678820025	2.584978649
12.05790313	11.57749865	11.1775641	11.40838285	11.55275577	11.06496623	10.90527161	10.97834587	10.15122292
12.38958911	10.35183797	10.69845574	11.02413741	11.05164766	10.79064403	10.76433872	10.43894745	10.07777282
9.634825804	7.963177102	8.691091743	8.732630157	9.004644067	8.467636873	8.449142504	8.4916733	8.468362804
11.81371982	8.607414294	9.067190458	8.511113457	8.562497158	8.318406839	8.378167865	8.139947268	7.624526771
3.886415713	3.703137432	4.345651789	4.907875806	5.073190763	6.043727458	8.189758217	9.192766198	7.277032948
3.064673368	2.66160505	2.775055322	2.404725737	2.406079342	2.306599323	2.182049774	2.286578072	2.550663365
11.86860477	11.59111506	10.27347144	10.21486406	10.33561503	10.22130802	10.31913341	9.956616169	9.77183381
5.40634093	7.260345493	9.518388293	10.50499124	11.18330137	11.62798213	12.02869116	12.30692281	11.90603417
13.14228885	12.95622975	11.97635962	11.66213687	11.69484541	11.52678414	11.56340291	11.25766103	10.97517498
12.30211136	12.0839673	11.14693802	11.19456171	11.12132717	10.81361951	10.79698904	10.56827997	10.26265634
14.6914835	14.35154768	13.86488716	14.32251672	14.33656637	13.69435771	13.60462152	13.28579087	12.65724192
13.76961474	13.95858355	14.22337993	13.97855643	14.47906639	14.75069726	14.88345377	14.60103042	13.98864094
6.569478513	8.49522093	10.53193039	9.698768779	8.377759596	7.478082255	8.959180923	9.364035135	8.142038975
8.796699073	8.470098321	9.840211621	9.738499411	9.930003319	9.584686014	9.938551467	9.924521714	9.681851978
11.58960301	10.88360142	9.483169612	9.329869636	9.613710708	9.786323505	10.16544822	10.27953979	9.95806866
9.682215217	6.662710185	4.018389003	3.742222506	3.658293898	3.51975277	3.693790634	4.428938958	5.815066029
14.73606383	14.65581582	14.52047957	13.68559277	13.70216878	13.49690178	13.43260808	13.88707953	13.82238516
4.466830144	6.193411359	8.776785321	9.34621699	9.630795141	9.285902082	9.763891914	10.01871591	9.998144459
11.61030412	11.53066938	11.54875415	11.37089706	11.30622399	10.66102675	10.39809776	10.17833545	9.548551176
14.53225772	12.42884763	12.27914506	12.29348332	12.30243253	11.41375624	10.59303009	10.03009477	9.702066813
9.399375605	9.366226102	9.13966358	9.000445479	9.14145582	8.955727072	9.000618106	9.585757782	9.888105963
12.62018474	11.86089528	10.90304448	10.93085965	11.17663608	10.96233597	10.9915453	10.86300111	10.4087933
12.04509728	11.41231002	11.24205358	11.31458888	11.44141866	11.28350524	11.42104497	11.13507327	10.56963988
11.68640116	11.59371337	10.9063162	11.04622834	11.12814167	10.91080966	10.95855906	10.92193791	10.47741773
16.31820172	12.79035851	13.75655859	14.28309487	14.81669513	14.87091558	14.95959869	14.97436141	14.80997104
14.45355644	12.87063761	12.34934513	12.26411261	12.68417803	12.6669533	12.79888496	12.67391103	12.41394395
13.28721086	12.04564559	12.10458484	12.12604095	12.05610362	11.37934912	11.15775791	10.99336545	10.18176295
12.96545343	12.93918604	12.86852031	12.24991897	12.30657749	12.00717317	11.79092019	11.76006011	11.33002884
12.99145965	13.74134574	12.66235342	12.2469254	12.20553803	11.9683008	11.92372653	11.65094922	11.28663439
11.98631698	11.43723093	10.8039136	10.76603841	10.94094727	10.64295652	10.59642245	11.00748122	10.55331839
11.2113977	11.03082763	10.17158962	9.101315251	9.059692104	9.944304448	10.86461371	11.22256115	11.00672343
12.72883085	12.70977064	12.01635469	11.93834284	11.94671268	11.63981987	11.61497555	11.37203931	11.03824227
13.54254139	13.48468941	13.29196086	13.53496071	13.63181332	12.82771641	12.70210675	12.47839324	11.55075166
11.66432051	8.317445301	6.507442601	6.562200164	7.433465991	9.041578226	9.725568786	10.55575874	10.4274785
8.652427963	7.93962806	8.572253173	8.711320715	8.818354416	8.484960403	8.349782251	8.084410514	7.762336644
11.65344418	9.716747825	9.916550943	9.594122041	9.542564995	9.581986516	9.397469844	9.033104695	9.024772285
11.05832571	10.11434035	10.51933716	10.36455732	10.41469668	10.06748733	10.09145724	10.38429073	10.25564956
13.99218374	13.86204222	14.09985143	13.98276924	14.10644146	14.2375499	14.38508561	14.35937191	14.43636316
12.16489395	11.20812827	10.7583501	10.18743133	10.35002651	10.09936328	10.06667451	9.983067637	9.93020201
11.83301425	11.70611756	11.08067628	11.17118167	11.58841493	11.34224979	11.2142179	11.13272775	10.56334197
13.58051202	11.67687459	12.32955723	12.77413817	13.05996507	12.62057903	12.20846005	11.75387039	11.43366021
14.29761926	14.29576676	14.52418217	15.02033038	15.62691939	15.48880409	15.4489072	15.57482942	15.00771028
5.705167367	7.646267046	9.870910755	10.04007642	10.88279945	10.62353471	10.71520362	10.59819446	9.958983559
10.40332827	10.46880863	11.24982389	11.06663429	11.16458388	11.1395145	10.79925348	10.59490667	10.36488673
10.5836301	9.827942067	9.962865463	9.589567993	9.433700192	8.999636512	8.728588214	8.399821589	8.135669411
15.83631158	14.93141852	14.43477417	14.26995046	14.16547863	13.35770707	12.97594376	12.61960795	12.02665195
14.70637015	14.70426509	14.95946855	14.46849491	14.26600401	13.29049563	12.77724559	12.39272437	11.52426544
11.16694922	8.965922141	10.96826962	10.36903784	10.06417607	9.695742191	9.556243799	9.392352262	8.832965961
11.77696538	11.35923509	10.54482463	10.52714021	10.2132338	9.236977734	8.922192208	8.604795248	7.810589148
13.29811609	12.51827145	11.82261844	11.37442036	11.24320372	10.68267427	10.46789097	10.760067	9.920154138
4.45229206	4.826901704	4.480067491	5.661718811	6.228615636	6.505340651	9.306352547	9.759995579	9.99903866
13.04194985	12.50245004	11.93297167	11.89585034	11.79538292	11.53750155	11.53132322	11.10858027	10.93216174
9.024325644	8.606132918	7.142089316	7.539825076	7.891696642	8.330798701	8.780166578	8.874816064	8.684589822
7.263171266	11.22298223	11.499084	8.22179295	7.974104827	8.528833983	8.836650009	8.216571635	7.392715206
4.604365333	4.426417577	4.62437913	4.984256642	5.326956278	6.230461818	8.607017539	9.747145998	9.779688176
4.110889634	6.883288901	8.017371923	10.94629682	12.53708336	12.11587945	11.21429928	9.976264678	9.152323317
5.363738086	5.928737413	6.912718309	9.508858983	11.17782444	10.9172418	11.06104184	11.83365471	12.06825928
12.542928	12.54869056	11.92817467	12.00145924	12.4173259	12.59443977	12.67805565	12.5409185	12.51272881
7.50878549	10.53835236	9.950769069	9.740048203	9.635816462	8.977902425	8.614223403	8.307216983	7.860886727
12.74242833	9.856660456	10.10562388	10.16205694	10.13809926	9.485374819	9.50340977	9.439001828	8.73876932
6.623714509	9.803199364	12.36732558	12.578924	12.60541701	12.39259916	11.58256079	10.12974219	9.063685581
8.205587437	8.098160088	7.658458286	7.284087599	7.326042925	6.792985978	6.927674213	7.197384935	6.320992328
15.35255953	14.12848846	12.82611558	12.82814667	13.02854973	13.24905479	13.81815209	13.94254619	13.95411184
12.16532968	9.344897254	10.13816079	10.39200676	10.73930983	10.44815916	10.62731191	11.05481376	10.22213791
10.63922546	10.86055627	11.3140994	11.37508538	11.42842011	11.17384859	10.947019	10.49279459	10.09651801
4.304470412	4.090582831	4.605762308	5.093502262	5.939769476	6.657841626	8.630739082	10.24978235	10.71157621
13.22974346	13.24054804	13.52714091	12.97555161	12.87797513	11.98100644	11.49229352	11.06320037	10.61541182
13.38242617	12.40073477	11.42739736	11.2420541	11.53342906	11.63708841	11.73714459	11.45506886	11.07681905
11.7813332	10.18701275	9.654400269	10.19858855	10.31647511	10.04718578	9.902259745	10.31130005	9.690901394
13.34107373	13.47508617	12.17671844	12.25708272	12.40895396	11.69470409	11.48015498	11.48292301	10.78083468
12.86104048	12.32192812	11.85666433	11.43750946	11.64646436	11.79978933	11.98162172	11.96913449	11.80453498
11.61713324	11.02604592	10.76522898	10.73402095	10.92396458	10.50831336	10.35264391	9.877981591	9.283161628
3.332746065	4.199892628	3.608023339	4.191095601	3.386546987	2.522523703	2.570609022	2.497423402	2.749696937
4.032963913	3.821031869	3.906703121	3.663280791	3.706865572	3.778933086	4.048480613	4.039207054	4.228251841
13.04990667	12.95902883	12.15274841	12.0110877	12.05039598	11.95056185	12.19383768	11.93898672	11.9149298
3.561737993	3.358557709	3.383324383	3.727587016	3.561595951	4.305588446	3.976597575	4.963879207	6.344113111
5.413615294	8.123439865	10.01179637	9.877055534	9.306467046	8.522066711	7.962479374	7.355391329	6.549201982
6.117694591	7.693234115	9.698497007	9.7137456	9.300156515	8.577422201	8.026758852	7.381849802	6.793584918
7.051580673	10.82142741	12.31077319	11.96101642	11.19723225	10.22000981	9.665058511	8.899037294	8.268715212
10.57077994	10.67211125	9.771232186	10.1597694	10.82918962	10.71880553	11.05683288	11.29486592	10.3710237
12.85507768	12.51460469	11.0274903	10.93616551	10.95300494	10.75319229	10.75014402	10.41025514	10.38546922
5.068055816	6.595324134	9.477662667	10.40337102	10.57403327	10.31424498	10.20538543	9.767558819	8.546054046
6.082646231	9.025676585	11.26938406	11.10731948	10.64175817	9.601481872	9.984462974	10.10847359	9.004655507
3.62071352	6.337605803	4.95273676	5.992529996	7.084519391	6.319789749	7.338073447	9.406979147	9.860939379
12.11249471	11.71403937	10.90282896	10.33924439	10.1712417	9.83556369	9.520101031	9.28263176	9.021996336
11.02693431	9.520414786	9.509068712	10.17609111	10.52503663	9.773665574	9.903534625	9.947017504	9.003636714
13.56943026	13.53371696	13.37219811	12.56625787	12.43780136	11.93600984	11.82208097	11.52786963	11.07163946
6.055343537	5.716383657	4.833252466	5.113374844	5.147803341	4.200039391	4.419283427	4.3707041	3.576998739
13.18708772	10.74276103	11.90972639	11.75041429	11.65771652	11.14303566	10.69508806	10.12114422	9.529852854
10.54091989	9.023920103	8.760476291	8.731148772	8.94485616	9.093746354	9.121646648	9.14155849	9.148634139
11.62682255	10.46057209	10.28193106	10.12797275	10.22389246	9.898801267	9.942014053	10.02443702	9.490587523
12.99583229	13.14714451	13.14075671	12.72844415	12.64366305	12.44549151	12.35549385	11.95143797	11.21560971
6.783315786	9.08718044	9.635882409	9.945717533	9.690103621	8.93380579	8.912786144	9.111383469	8.11774984
14.53339558	14.56148109	13.61238303	13.20621975	13.17066122	13.08334625	13.34952254	13.25640505	13.26886457
10.60867997	10.46866387	9.2002226	9.481710593	9.630430292	9.327323222	9.302758967	9.496606936	8.835598218
10.50983244	10.65002924	9.231046673	9.507416336	9.917617856	9.553840693	9.774933814	9.267057615	8.888757791
8.832571266	7.619164333	6.53952328	7.325882751	9.513112342	9.974275014	9.829362686	10.01263256	8.507788938
4.493359396	3.982616922	3.025834935	2.629718157	3.141362041	2.674743478	3.176356926	3.126209864	2.951418176
12.5549332	12.41990139	12.24108952	11.82864131	11.62967476	11.29029555	11.07388674	10.90833045	10.7715094
12.51082546	11.72593906	11.04258276	11.1353688	11.08808792	10.88102956	11.11253202	11.00642381	10.77030783
7.620160847	11.4557522	12.67162149	13.20987447	12.84384397	11.70869234	11.56569284	11.20558236	9.628732997
5.934811315	6.753249252	7.998844514	7.967252807	7.981272683	7.532718029	7.432384385	7.37336986	6.640294428
12.09195413	9.503674043	10.95619717	10.88574511	10.98598998	10.64716926	10.35867385	9.766047581	9.210091935
16.91244206	17.03918559	17.4463031	17.04112592	17.12781353	16.60790107	16.2910548	15.84705257	15.48565242
13.5384286	10.585221	12.36015799	12.54282969	12.70588282	12.22399167	11.87336685	11.4830142	11.15618406
13.80034893	13.68723382	12.22803799	12.25585599	12.2664192	12.03482287	12.23264771	12.12084041	11.75263518
4.93991215	5.840674327	7.773570412	9.929024289	11.87077372	12.8844386	12.546058	12.22159644	11.31910404
11.3619572	9.411009159	9.04272634	9.675248604	10.0911957	10.25568086	10.79977803	11.33644557	10.8586356
3.937505586	4.352881837	6.234977007	8.674940196	9.96325839	10.21829768	10.37037173	10.11382289	9.799269457
13.41968079	13.42837834	13.53358064	13.46755535	13.7490488	13.59446293	13.46268908	13.27317297	12.74139084
13.08643275	11.48190451	9.651309801	9.818721236	10.02653158	10.13714217	10.18953605	10.43412611	10.65518824
14.30033611	14.26308318	14.59508305	14.45181243	14.65477991	14.42848944	14.1321125	13.86838169	13.43108881
9.462376646	8.988964855	9.892389699	10.8082686	12.38281247	13.50441272	14.08865581	14.07125067	13.68006714
12.30306852	10.48649594	10.49403216	11.45042657	11.64851055	11.34041636	11.1628254	10.95329352	10.12436356
4.569159625	5.837608383	6.375765711	8.03008308	8.86928557	8.996704197	9.370986581	9.932835618	9.625842822
12.89516085	12.98205751	11.95398351	11.72185682	11.91138667	11.72681297	11.9449197	11.6900672	11.44823456
12.50114969	12.27741581	10.93617509	10.97238488	11.04728896	10.76470409	10.81621501	10.3928015	10.17777419
4.619001816	5.51878827	8.273052799	9.941491418	9.994096295	9.710801335	10.20432381	10.75909355	10.3237228
12.28842609	12.32355634	11.73636471	11.77058842	11.9149447	11.69187	11.60803355	11.3531625	11.05189201
8.378692209	8.287389491	7.905566675	8.302068842	8.311362973	7.771391803	7.747807841	8.247817016	8.771950005
8.776006095	9.196221636	7.251481837	7.19450273	7.592065171	7.557034767	8.138950861	7.666333321	6.40674303
6.084880131	6.016328798	5.758434829	6.593392223	7.561835694	8.410540709	10.91600411	13.25549457	12.95342481
7.840041995	6.780414679	6.75749146	6.377862508	6.930852525	8.78975272	10.41537842	11.23222437	11.18600771
13.8016197	12.12347911	11.01947461	10.63015109	10.8244789	11.22121735	12.03012201	12.41826126	12.41532895
14.60896947	14.41281764	13.54342764	12.55553219	12.43613058	12.39660205	13.18957017	14.16888283	14.3450958
7.794843396	7.407843017	6.559760517	6.379157886	6.469793795	6.930773606	8.881424752	10.07013794	9.095147812
12.8150383	11.16093796	10.8250838	10.822265	11.27953168	11.36261824	11.42000502	11.38893955	10.96745298
12.77194585	12.50311887	12.51243044	12.38612374	12.40549604	12.14381982	12.16861559	12.00290407	11.5848964
12.75835731	11.67365203	11.57129642	11.10079685	10.92182115	10.47760169	10.56127758	10.65540697	10.07524068
11.61116431	9.227689167	5.905877551	6.781549032	7.574297141	7.3757913	7.575840682	7.665442015	7.040351507
11.33525714	10.88857825	9.290655829	9.099126045	8.898409006	8.350157113	8.729557107	9.004266412	8.900577288
12.58869963	12.28787363	12.234597	12.0096688	11.94374093	11.57728474	11.3989929	11.03007615	10.64536314
5.661971476	5.489491652	5.274441439	5.522444742	5.648730804	5.730004659	7.315705808	9.50310521	9.880779897
4.204496961	7.173652154	9.101663098	9.227320631	9.890540563	9.867000865	10.10664878	9.93332548	9.422663684
6.242163203	6.712491331	6.645278725	7.447426782	8.728243888	10.49007759	11.86537845	12.90754252	13.24180866
14.06163757	11.35033175	9.28576404	8.898668438	8.766741789	9.150144594	11.07484462	12.48642877	12.36537052
8.138986035	8.22421686	9.573008469	10.72771968	11.26184704	12.01395001	13.47460789	14.38594356	14.59055211
10.43162483	10.13406457	9.249416908	9.26080473	9.332207179	9.456596056	9.508783921	9.248025359	8.873696023
13.0278474	11.08668009	11.28021327	11.08220021	11.06204417	10.49904254	10.23619613	9.940738088	9.396538743
12.50163373	12.46650262	12.1211883	11.28828593	11.15940234	11.13481369	11.35815671	11.5397432	11.58823178
13.63854746	10.20695857	8.144348049	7.719565821	7.808383911	8.173739781	9.304186337	10.98589122	11.51919434
10.99963594	11.84094893	13.56129165	13.81548832	13.94951987	13.45664244	13.6766603	14.0392022	13.47185475
15.17388145	15.2383583	15.83910156	15.98817769	16.22758684	16.08951101	16.11425465	15.83736739	15.13161148
8.962399057	8.748784907	8.128571659	8.951986958	10.24210696	10.55112481	11.09372362	11.15557048	10.29985219
11.11802606	11.1283975	10.58078576	9.483745362	9.602910464	9.326588937	9.250498444	9.057252115	8.747982397
12.1196171	9.567712529	10.20049408	10.25993009	10.04241642	9.190570894	8.766015559	8.595632345	8.149200165
14.01556792	11.65324173	11.20167546	11.46709581	11.84578568	11.88114804	12.04662453	12.05172522	11.56207759
13.94394557	13.49610838	11.81304733	12.55023827	13.39448532	13.19023379	13.08768543	13.20469678	12.78859244
5.548250662	5.352263406	5.228696858	5.74815737	6.168334135	6.381019973	6.828422314	7.293968107	7.34530764
15.74951815	11.54243425	9.964643822	9.503027014	10.02153035	10.86968502	12.51193263	13.14461068	12.58987289
11.98766874	11.80173191	11.78521308	11.16432168	10.84733931	10.53838286	11.29349072	11.52935777	11.78886549
3.507217501	3.893510943	2.978183606	2.818694031	3.689047992	3.027151593	3.032413918	2.607818978	2.656856076
3.741668691	3.430351582	4.572122517	6.743086836	9.006239158	8.974705729	9.356758259	9.27272011	8.743022813
11.92739751	9.479722106	11.04500961	10.81495613	10.99190649	10.73368197	10.61754707	10.4360389	9.992033944
4.612182729	4.974089948	7.747822829	8.417972451	8.520285046	8.117404064	8.002880908	8.032596057	7.264467456
12.96610243	12.91016771	13.11598283	12.74990283	12.54402815	12.12158874	11.96143977	11.61769105	11.14753736
13.5366119	13.37991127	12.79533307	12.72920203	12.77624366	12.38641672	12.10786133	11.68152673	11.50412064
9.475159338	9.730151454	10.97360578	11.26509456	11.2812816	10.94841566	10.2428838	9.711323818	9.544182358
11.89223562	11.29351843	10.67399003	10.46204549	10.37520848	9.906083324	9.765394361	9.279714764	8.902119917
11.9499496	9.188610562	11.17210325	11.42290914	11.70762633	11.36632239	11.26910791	11.08052081	10.34535332
13.21509984	12.14279563	10.93676158	11.75042565	11.72837012	11.28193065	11.15504054	11.11617485	10.48721421
3.066407926	3.045782644	2.954794734	2.898764379	3.735844793	4.824579169	4.332130338	4.538011922	4.287982117
15.06872508	15.12962599	15.49522363	15.28774964	15.21830908	14.74410395	14.29859392	13.94879786	13.37419988
12.3335524	8.862457625	8.395163685	10.14651329	10.68241594	10.86854284	12.48655995	14.69581648	14.5992393
12.70701433	12.00200565	11.79965931	11.69138261	12.17354221	12.34515196	12.61509186	12.54523065	12.00589267
11.29235605	8.034723219	7.084490449	7.602398183	7.308789391	7.954447138	8.619795416	9.192001409	8.588344681
12.18025104	12.02883607	11.31790146	11.42732557	11.5401678	11.22787046	11.07489441	10.85300522	10.85422363
11.33253852	9.413102791	10.51266304	10.45083918	10.45611258	9.936588181	9.741485679	9.342166212	8.817023553
3.91181983	2.77928295	3.163009948	3.535445262	5.608220582	7.923888423	9.443695631	9.312468833	7.786584221
13.89242445	10.76021661	9.866976132	11.07060777	12.04130003	12.31464407	12.24516915	11.71368832	10.95003288
11.4932792	11.5037423	11.76225299	11.33156845	11.4879344	11.1527012	11.05077198	10.86211427	10.19086876
11.68398686	8.347799836	9.556010759	9.657618051	9.762685222	9.355265826	9.205374648	8.61201131	7.825139773
11.1851152	10.52361669	9.689969815	9.751837148	9.978699692	9.586720955	9.824598002	9.906938179	9.311213205
13.82347863	12.11692037	12.27609442	12.7966767	13.41703013	13.40213959	13.32482779	13.50840083	13.22904332
16.44114289	14.1827416	13.38802236	14.37062369	14.79498867	14.49930435	14.44638512	14.49367506	14.06374853
13.19141344	10.87313353	11.40044584	11.50586031	11.60962572	11.03074608	10.90460812	11.09299644	10.76907354
15.4380027	13.2751884	13.1636579	12.87610684	12.58173273	12.55421253	12.14021953	11.28189874	10.33858545
16.91263696	15.99047386	15.44447593	15.07056538	15.24271179	14.78857895	14.87160524	15.0315788	14.49391755
8.891482703	8.053036434	8.807056664	9.490153458	9.708235544	9.494466436	9.020574841	8.617493496	8.598643617
12.41026381	12.63898644	13.83829378	13.62681437	12.90131924	11.89450669	11.32725323	10.79984133	10.23774847
13.57729322	10.2795765	8.501582446	8.269885528	8.786699871	9.908637329	11.94654266	13.1528687	13.07948566
3.948502513	4.57357014	5.564283609	7.574835622	10.39070078	11.76603856	11.78242168	11.10846121	9.547173222
9.217730826	12.91244044	13.75588528	12.88122214	11.90706029	10.93270186	10.0518525	9.428320639	9.220706396
5.118677109	4.771197762	4.83703574	5.004237975	5.065037606	5.038180068	5.736072875	7.232722003	6.912814278
9.541675448	12.89951986	13.12374874	10.95342461	9.713863373	10.11167121	12.83242251	15.48384154	13.87922029
7.884079283	10.1973988	12.66649839	12.69197445	12.38520825	11.8751085	11.30361733	10.97974574	10.76043472
5.720633706	5.648038651	7.050417263	8.576922037	8.355922754	8.783016273	10.61425786	12.24301315	12.35682049
12.4357532	12.27839206	11.28698719	12.27654246	12.71308121	12.45192428	11.77988394	11.55964892	11.37736896
11.17523198	11.10229598	11.37696349	11.00626589	11.13412249	10.84751672	10.65808527	10.46003113	10.06817382
7.662303604	8.305001587	6.732726153	8.587386826	9.689320676	10.27558258	11.84358327	13.66945275	16.73827872
12.97037708	10.61441133	10.2576985	10.37706396	10.69694929	10.50263667	10.47130571	10.27031027	10.01757187
13.85296018	13.92840555	14.33863418	13.81013721	13.66618668	12.81430331	12.50402702	12.20766182	11.40431985
11.88026711	11.3539762	10.37783578	10.23582672	10.63960258	11.11147065	11.38750274	11.14379469	11.11824163
11.62189005	11.48797147	11.12724827	10.51106386	10.48515795	10.00362395	9.805471078	9.74317262	9.445497248
12.00944373	11.97268989	12.3619549	12.09801034	12.01026331	11.81846357	11.9149178	11.77819133	11.23242415
14.45316693	14.35720686	14.04640604	13.33462108	13.46910335	13.12394287	13.19613244	13.00471174	12.65017745
13.92154745	13.84316404	13.86267616	13.71358836	13.99582625	13.85122186	13.93336714	13.60310372	13.13259287
9.888261523	9.217651782	8.376504427	8.964251337	9.246190199	8.834144049	8.788354654	8.5677938	8.158333215
11.63394008	11.4226134	9.576290009	9.714936853	9.748150136	9.300290646	9.490756446	9.300327956	8.803505002
11.58474269	8.500680713	7.701888402	7.868747319	8.369925169	8.758719936	9.715693971	10.11861363	9.715212121
12.18168307	11.86940613	12.64542256	12.47250246	12.53694043	11.97198213	11.68736544	11.34684646	10.67578922
9.503859242	13.50790062	13.59196022	13.17095584	12.53763246	11.71608659	10.5223848	10.47322385	9.358063956
4.818952525	4.521775108	4.591842998	5.628903102	7.11731736	10.127471	11.27997738	10.44031588	8.678378592
13.24167955	9.599089681	8.937619561	9.540502145	10.29082903	10.45487749	10.68362418	10.98505151	10.50969857
12.26520807	11.86805242	11.69083565	11.64592394	11.6742283	11.32001418	11.25623045	11.06075783	10.55483906
13.15042048	10.93607598	12.99041285	12.81570184	12.69066032	12.42974567	12.61357838	12.68713062	11.79625961
14.50955579	12.38438026	12.80359487	12.90061339	13.12510711	12.82365435	12.70066847	12.43512371	12.03619875
12.93117907	13.75963141	14.22596461	13.70106919	13.81436603	13.26566645	13.30392311	13.1710991	12.16654674
9.607556624	7.547404585	8.895190632	8.535571569	8.539673799	9.845675348	11.33532998	12.37104895	13.2485525
8.270127564	9.254845933	11.57295607	13.5932828	14.56461575	14.31388417	14.6828596	15.04153065	14.1254181
13.30912144	12.19342719	11.84203328	11.89173327	12.01622357	11.88547256	12.05430183	11.90263852	11.73812074
3.091908956	2.875300306	3.225007309	3.642198453	5.648188568	6.993232549	7.350345479	7.444160316	6.943411282
11.81127123	11.3885024	10.07418123	9.78221355	9.898789447	9.369905669	9.257704132	9.705101124	8.904378745
6.851869394	9.025910542	11.57550656	11.48898139	11.27725523	10.92576856	11.35896188	11.36683556	11.09368895
10.265768	9.881953372	7.887687984	7.554198273	7.166500686	6.549670865	6.970951145	7.630088482	7.665601276
10.84541601	9.352876351	9.125285711	7.993990058	8.200280871	8.566895476	8.792018215	8.989297905	9.192891249
14.05929734	14.0463392	13.9720968	14.28210987	14.26234002	13.41627726	12.87866963	12.31954744	11.69155274
13.28502855	11.08330317	8.963819157	9.45820785	9.86146574	9.958109412	9.665219419	9.294081592	8.492250827
7.320541934	6.514880966	7.520791475	8.688529891	9.278048516	9.293868617	9.387432541	9.667967226	9.408461664
14.14666839	13.19259868	13.20419849	12.78340209	12.45129247	12.04816932	11.67087451	11.31204893	11.10575251
11.60309265	11.66126893	12.10483393	11.82911058	11.84043925	11.32652301	11.02247758	10.52172863	9.88395549
11.23724602	9.825147863	10.09338152	9.612888034	9.553508449	9.091935778	9.004160623	8.830826746	8.404315816
11.38359861	11.34912639	11.6814942	11.29387166	11.21345025	10.80962642	10.71690788	10.34293167	9.868946485
13.20106972	12.74557762	12.89334714	12.54882179	12.56905124	12.22347824	12.10069893	11.70150188	11.32694096
11.77953281	11.47118251	11.53211745	11.15286494	11.02156787	10.69349484	10.58184619	10.14279157	9.881161011
12.43332735	9.202910328	8.324969494	10.44037369	11.31041598	10.69498282	10.77285171	10.86117641	9.616881546
6.104189991	7.369098448	9.864180716	9.265579025	9.37777329	8.850968853	9.168043923	9.743635003	10.06741109
13.28371237	12.91326894	12.08145381	11.72013819	11.66090741	10.81181821	10.70726715	10.73933298	9.834452597
11.28825853	10.10240585	9.217607532	8.513331462	8.483269953	8.392048351	8.602270414	8.456794269	8.061599169
13.25126197	11.48332354	12.33559407	12.00101848	11.91825098	11.4410315	11.20826992	10.66958911	10.21337533
9.961610759	7.570752912	6.150395558	6.771652735	7.810115866	8.568422156	8.983273107	9.57317504	9.035721959
13.8860719	13.64609268	12.7340754	12.91600687	13.02259382	12.66420019	12.41491793	12.37833947	11.8026519
12.46076962	12.49095728	12.25573671	12.33686612	12.56105871	12.11755442	12.04590708	11.76887288	11.35018983
13.05033638	10.8181635	10.37644129	10.44520691	10.87033128	10.69608654	10.76599485	10.54129145	9.830249104
4.437676212	5.244537297	3.17089929	2.781445247	2.576357395	2.397064143	2.654994678	2.553293034	2.555020228
13.93100341	14.02767935	14.79927816	13.98805091	13.68191027	12.90653864	12.55748929	12.06037438	11.38045549
10.94664044	8.250750855	9.191446349	9.16349861	9.46859099	9.293152612	9.30575614	8.921849366	8.598992003
12.09096322	11.57744334	12.45389073	12.56596311	12.72478361	12.61174752	12.30155521	11.72175315	11.64954113
9.373112932	8.880963121	8.812839312	9.559782936	9.800887001	9.150354716	9.342682035	9.700861704	8.731276502
14.51067932	14.51418544	14.97279551	14.31876582	14.06450619	13.33699991	12.75998282	12.22118003	11.84218817
12.88226576	12.49212499	13.1529659	12.30479773	12.13759236	11.3357976	10.83933207	10.30406771	9.831714568
13.11405516	13.07970259	12.946918	12.55119193	12.23259282	11.35380818	10.87163011	10.41844701	9.912128009
13.14151651	13.30402271	14.17680884	13.79184652	13.39785343	12.68390431	11.90008197	11.31653355	11.10144798
11.73652366	10.35376412	10.55734731	10.24708287	10.34013813	10.19565842	10.12829774	9.721839832	9.135009195
3.314025691	3.67083965	3.539218862	3.741422905	4.904908823	5.562076106	6.266820649	6.311108743	6.577078856
12.44100903	11.2302121	9.778761363	10.91144154	11.27639322	10.72505224	10.55053899	10.94377371	11.05499972
14.5177229	11.99946347	12.7651284	12.44683733	12.33123222	11.40353134	11.10311877	10.909658	10.11617042
12.86935284	10.31667352	12.37575685	12.68591993	12.68059393	11.7811875	11.28178396	10.89684346	10.30918879
10.93514302	8.267739321	8.499039661	8.645729716	9.025667251	9.099274794	9.470068287	9.660344753	9.531955084
12.19493322	11.5278133	12.18359854	11.97786227	12.06259313	11.91085476	11.94406356	12.18932641	11.51639623
11.69539545	11.53871132	11.91972166	11.41124513	11.31758835	10.90481944	11.21253557	11.3675865	10.5123255
3.224357356	2.982163514	3.195094809	3.939010427	4.059490143	3.969512935	4.387590888	6.222374758	7.363934939
6.246772409	9.216361035	11.07380293	11.55136789	12.07888234	12.04043781	11.89909936	11.01595898	10.28305663
12.73665386	11.7589651	11.00780804	10.93351778	10.8389359	10.40729991	10.44510962	10.38896153	9.922896451
9.152298648	8.289441084	7.778625906	7.369277546	7.49352616	7.420193905	7.582069012	8.075137694	7.607940687
13.34982312	13.38731993	11.81887696	11.86898102	11.94405098	11.42436833	11.51989369	11.2694886	11.03842497
12.27065075	12.12834296	12.07149934	11.89826559	11.87251153	11.54080113	11.61130385	11.69363788	11.37926977
6.139849912	6.074284737	6.494038059	7.139803449	7.568446652	7.601315983	8.670241565	10.73082272	11.84070808
13.20087094	10.52062666	8.268610285	9.306405636	9.632970156	9.871526458	9.975739748	10.34290795	9.046889274
14.83505365	13.28154405	12.46046161	12.64503351	12.98758102	12.78012688	12.62946669	13.144328	13.17914088
13.27675151	12.08531125	12.14158425	12.01153528	12.03386554	11.77902175	11.52804292	11.29326747	11.00330999
13.46133212	12.02983854	11.71651955	11.82334361	12.2066965	12.29688655	12.4769185	12.89051479	12.7719447
11.78278016	8.909107649	8.343673216	8.667097545	9.265194717	9.239687971	9.661931296	10.02409293	9.922040069
12.59033902	12.6677621	12.34680331	11.80706256	11.77336548	11.6890708	11.63868978	11.68590145	11.60054029
12.45326128	11.90458019	10.65584279	10.16677763	10.38707772	10.53445865	10.63130951	10.70164009	10.78600476
12.08997262	11.83398757	10.6688522	10.54284504	10.69761557	10.30861339	10.71958833	10.28780915	9.774607697
12.28783635	8.907018287	8.886518903	9.796824892	10.16311949	9.957885119	10.05212326	9.810023211	9.475417073
11.07942807	8.774124589	10.40607782	10.15318942	10.15321476	9.887544408	9.764976543	9.406129315	8.808932909
12.57207593	12.2782507	11.9755763	11.58098651	11.75633797	11.94724433	12.1943522	12.15371187	12.50150626
4.14896466	3.57950578	3.362270028	4.423697919	5.351623652	5.855924948	7.919110241	8.699301928	8.641740255
12.99161828	10.69842343	11.00375357	11.22824985	11.84744266	12.13743572	12.34657927	12.59644807	12.62389671
11.79081828	11.49858822	10.33203286	10.3851353	10.64025201	10.2419934	10.37732119	10.43416184	9.517966427
13.08609271	12.91065603	12.90132855	13.31654192	13.62469271	13.27419181	13.14494271	12.69004837	12.40434539
6.557789516	5.981455433	5.881893171	6.355376003	7.748037282	7.957566528	7.945745329	8.38490694	7.874451283
12.53332675	12.00199987	11.14163435	10.96131104	11.03838542	10.86489683	11.20736089	11.24111184	11.03316002
11.31299197	11.32895061	11.16389946	11.15371111	11.48861054	11.46206296	11.81268348	11.74577673	11.08207414
12.65533338	12.42841257	11.93956624	11.90047213	11.90268293	11.56560952	11.63506242	11.23853684	10.98421076
10.69621028	8.902337556	8.486712044	7.929913784	7.903915212	7.495492758	7.522602134	8.269548919	7.356897587
12.55406921	11.42741361	10.55831625	10.8663439	11.19293326	10.9420252	11.28560056	11.79976306	11.78045777
6.965576574	7.720209187	9.546107781	11.68767322	12.45130698	12.26331812	13.11653666	14.23590178	14.23462461
12.45950772	12.1037528	11.85107519	11.47685254	10.78813907	10.12644727	9.610312631	9.043088152	8.726763037
12.81310133	12.49540723	12.65902249	12.22057329	12.20437524	11.7336473	11.65433959	11.24977149	11.03652499
3.447885433	3.518206535	3.312672597	3.28740106	3.443632361	4.103540107	5.461799969	6.358713458	5.847668781
5.335352272	5.726725079	6.171302681	8.396468436	9.202355041	9.994594451	11.68697447	13.72526799	13.8870568
4.191008858	3.98548342	3.852981671	4.881228921	6.94588363	10.03772904	7.15916514	8.097868789	9.450083136
12.58708195	11.41584718	10.23239883	10.6947182	11.24502578	11.48075755	11.72242971	11.88493949	12.45996031
6.435728071	9.633904157	11.43093937	10.67865407	10.55600319	10.81449566	11.06701448	10.84828545	10.34216401
10.59575787	10.00115898	8.7683005	8.712348604	8.318958581	7.517938422	7.556876948	7.990386656	7.379476437
7.071738664	8.098929048	10.63600888	10.44287753	10.42207231	10.1458055	10.26541556	10.53595181	10.33085399
9.158644378	6.694199516	8.412258326	8.399893039	8.530483243	8.350742757	8.173611554	7.674944482	7.130004385
12.77904281	10.91341405	9.04978977	8.914181259	9.511705751	9.932596284	10.34265079	10.49371756	10.50985637
11.83472325	10.25449103	11.59871745	11.44542615	11.55519873	11.27017918	10.90501879	10.38203312	10.14553482
11.07120679	10.73713258	9.88160039	9.829374934	9.923416788	9.969085679	10.21032979	10.209263	10.12081618
10.29030483	9.279625362	8.958962651	9.436659122	9.553738996	9.517138575	9.544894516	9.255284369	8.952029251
5.972152781	5.885456643	5.879624711	5.914226476	5.897730627	5.792358474	5.947835035	6.731300924	7.426158191
11.84567159	11.36901332	10.78111391	10.8557538	10.8890719	10.69831412	10.70836731	10.61571294	10.45646788
12.913464	12.93384701	13.1297475	13.53973657	13.86191011	13.61623941	13.31432692	12.8485782	12.48138328
5.728532742	5.258632539	5.533373941	5.526466387	5.667678643	5.586365432	5.864567791	6.860962709	7.692715127
4.680743384	7.799076968	6.824922711	6.634575876	7.197473485	6.693524371	6.724006755	6.391485602	5.301826394
12.69923905	11.01378309	8.524359731	8.206252156	9.447222709	10.65491623	11.11502888	11.06232421	9.998967801
12.81496865	12.62039454	11.91668775	11.48542842	11.76554808	11.91232237	11.95459029	11.81493416	12.02989365
11.47075051	11.48357981	11.61652447	10.87069929	10.70503901	10.58405935	10.39318494	9.992818448	9.995145851
5.208455305	5.615367282	6.758350744	8.426431422	10.65459213	10.70019627	10.15666602	9.524935011	8.848458001
9.004573668	7.493599124	6.766908962	7.214109291	9.620562573	10.64082483	10.90239083	10.44954832	9.736042207
5.372926828	7.652020116	10.9444122	12.30617603	12.04880664	10.88570369	10.24146883	9.825669968	9.158774353
6.216773803	5.577852038	7.034925417	8.039203205	8.902846821	9.120935316	9.442919849	10.31631619	8.999845563
4.720203328	5.666237145	6.236847085	7.843347907	8.757581912	8.550417763	9.537938998	11.53570344	10.65652906
13.61384559	13.18395439	12.15789817	12.0680331	11.90212196	11.4973409	11.39280844	10.87067516	10.79404053
12.39215351	15.99420895	17.13694712	18.07092104	18.31155924	17.44541198	16.00572218	14.18070467	12.81819588
7.591900861	8.852605729	11.41738375	14.13048465	15.37307455	15.92026792	16.22789173	15.75852769	14.61487392
3.381745861	3.207805695	3.767484866	5.66462067	6.794735187	7.109191602	6.398107544	5.862136787	7.046309043
7.064002116	10.25862358	12.46341111	12.9512639	12.64414476	11.79311658	10.83477458	8.655937757	7.035002781
14.44845974	14.34715893	14.69349347	14.64727856	14.7360563	14.46843664	14.480598	14.6387863	14.5157371
5.201253179	6.395300039	8.363985344	11.49431559	13.04115548	13.24694448	13.21461877	12.83156754	12.16712434
4.764977088	4.81822655	6.910657263	7.576590546	7.655221132	7.145813452	7.168597131	7.185045845	6.626097207
11.6641748	9.307147604	10.85868721	10.67291484	10.82690959	10.43968913	10.12792397	9.703729314	9.058864713
12.98312944	12.84413019	12.93607124	12.30012225	12.08662315	11.6250087	11.194555	10.5272686	10.53993118
12.2231503	10.14681352	10.44687201	10.15925281	9.884111331	9.352094691	8.905308537	8.312254085	8.228060034
12.96978551	12.2361152	11.52479814	11.31461709	11.34085919	11.01268195	11.21206773	11.23583238	10.90003939
7.287577777	6.415873287	8.369160061	9.001102222	9.586847894	10.06405798	10.18585326	9.350759918	8.602412936
12.31328538	12.12443595	12.14133576	11.54338538	11.60676612	11.88086198	12.22365538	12.2058271	12.41937229
5.409506408	5.787871685	8.10861018	9.430074112	10.35120329	10.27033146	10.070652	9.618840875	8.915315124
4.923144733	5.091474045	4.813786123	4.834447068	4.999690309	5.376121602	6.547538939	8.996902551	9.283632802
3.854795609	4.368456317	3.742882907	3.990026783	4.500419038	5.435203571	7.340858486	10.49780175	10.68187032
4.005073428	3.754489302	3.585003439	4.252511532	4.964155146	5.486757167	6.868586214	9.372450706	10.89509398
3.769398733	3.449116084	3.304086026	3.489584856	3.767527599	4.68043887	4.274311825	6.38355532	7.11630771
3.88424092	3.737960679	3.618693108	4.076575507	4.720016174	5.63950106	7.69267593	10.96844383	11.77698486
13.46345501	13.65652207	13.90233232	13.42948753	13.43491778	13.27514302	13.30645243	13.14722415	12.66064826
14.04038613	13.84264326	14.08326057	13.50137281	13.24742783	12.49499822	12.15648423	11.63598428	11.29095259
12.85387305	11.97906184	11.67556987	11.50541397	11.74715179	11.91258527	12.02711003	11.9907984	12.11858274
12.10325093	12.39327869	10.48406803	10.50993282	10.46493486	9.966846534	10.19834042	10.14714349	9.928461085
4.671621252	4.846348155	5.290466819	6.033937436	7.14160489	8.730253796	10.03904354	10.24054818	9.167227699
10.62758445	10.25711484	12.18989909	12.30438998	12.3192858	12.40403321	13.45179826	12.88064671	11.9872747
13.07047584	12.1940161	11.13430505	10.63196851	10.76988345	10.9668159	11.18337634	11.12887146	11.2123344
14.34380865	11.17749584	11.64623255	11.58817806	11.79839726	11.57469849	11.51783067	11.47006793	10.94862376
12.88473344	10.51800556	8.853178539	9.852002917	10.40361968	10.05419409	9.852211272	9.552367938	8.907213029
13.15724201	11.49519328	10.95154459	10.92565025	11.26045476	10.92709608	11.08134513	11.15106482	10.36898964
9.451149958	8.661584424	7.77254808	8.236256963	8.674531949	8.844913455	8.965061538	9.006466238	8.78526339
11.75298165	11.2843694	10.78775215	10.72017671	10.93236343	10.59672973	10.56722006	10.57208381	9.914816861
12.61826596	12.38983111	11.90995784	11.5598115	11.59029768	11.40402375	11.71454938	12.4889939	12.65552883
11.82509617	10.49789898	10.51518322	10.1191838	10.60390955	10.81025382	10.96158366	11.13879643	11.5746194
9.135953804	8.410018733	8.10505663	7.873121952	8.086004464	7.411443157	7.430273383	6.924714193	6.414923572
12.32669319	12.1385448	11.41271384	11.36996958	11.31484968	10.85218923	10.8885603	10.83032137	10.31539854
12.89446552	12.61188288	11.14545439	11.2720255	11.60743859	11.89701981	12.43509352	12.84483091	12.87535725
11.415685	9.049316325	8.794473479	8.57165049	8.532300449	7.930273525	7.792941836	7.478203922	6.625307724
10.07256846	6.347190527	5.379692718	6.142872433	8.240205055	8.850814377	9.529082769	9.854833102	9.522011045
10.4125515	9.72123622	11.23192666	10.65691084	10.53279628	11.58627854	12.35934523	12.4590212	11.98489701
15.23225818	15.28707265	15.49828965	15.38649677	15.71570542	15.87653723	16.11128784	16.09730113	15.17801851
9.581223326	8.628125123	7.134146789	7.236788295	7.630300019	7.678865263	7.950346882	8.200066799	7.881058689
12.70935506	12.33600442	11.98887587	11.61869117	11.87869181	12.16351825	12.24145674	12.34347325	12.61474669
5.15732014	5.241554559	5.04279713	5.052957853	5.024175453	5.126617473	5.587606623	6.995245457	9.224591773
13.05107148	13.26856823	14.05251166	14.31360951	14.44164103	13.8272757	13.34031959	13.01820542	12.30520461
9.96415525	13.57666487	11.90694358	13.9967795	13.3524	13.05062254	13.29469418	12.67675619	12.49293309
12.72968298	9.764429404	8.073087038	8.243132836	8.738799178	8.908457757	10.00721547	11.15227454	11.11776282
13.86141045	12.36621588	11.50778492	10.818225	10.66832238	10.7821658	11.96982738	13.04804139	13.53260398
12.88492992	12.55090004	11.4149334	11.13295734	11.0467703	10.89392148	10.9768681	10.69295725	10.47489713
7.165718155	6.982426694	6.865102282	7.024380347	7.885366682	8.281767096	9.715896372	11.59695558	13.94513289
6.122425468	6.968878273	8.830814697	9.59104562	9.948353241	10.02665301	10.00192368	9.599138085	9.003387798
10.29257223	6.127332452	5.104843256	5.163568649	5.505231353	5.098925464	4.9123971	4.725684668	4.547531203
10.99532066	9.611723618	10.45008642	10.18001969	10.30915334	10.01871446	9.902118624	9.817064454	9.278711096
8.8777211	8.191637512	7.117531666	7.044436299	7.12766874	7.160355351	7.949971271	9.131269522	9.639988137
13.56115903	11.6079454	11.99671673	12.0953331	12.19539196	11.63118778	11.5876021	11.67584683	10.81256773
11.03819573	10.94343461	10.44317053	9.87830577	9.856241561	9.392444255	9.51458263	10.1771375	9.616561549
3.590097018	3.554779509	3.44620964	3.610423761	3.806868112	3.848618333	4.6993968	6.30286127	8.033946697
12.787833	12.66451466	11.79502722	11.48203574	11.53346725	11.34456755	11.27727861	11.25624762	11.2810407
9.370516891	8.964816308	8.308683451	8.362253787	8.501477868	8.24567551	8.626927544	8.809324082	7.820342478
10.33489497	7.538702262	5.199640919	5.031935756	5.691106814	7.292559786	7.79335309	8.082353857	7.700875384
12.35021257	11.1286599	11.15465825	10.73100652	10.80274646	10.76220517	10.99761965	11.10423672	10.93673649
12.48162234	12.16090247	10.40347887	10.30997236	10.46314355	10.34045973	10.61917411	10.57961467	10.20390961
11.05778708	8.42561209	10.2990312	10.11671435	10.26697218	10.05296206	9.839459961	9.539115663	8.993398719
10.9832273	9.488858481	9.408606882	9.091629171	9.154846523	8.908060921	9.195509117	9.475682257	9.000564603
3.368067823	2.628666506	3.108690603	2.463830789	2.335802409	2.221350038	2.287539891	2.596702309	2.948182617
14.23674268	13.93126045	13.13379545	12.70237656	12.63922088	12.35337366	12.36983591	12.27764516	12.10592127
15.60353361	14.56321966	14.81319317	14.53606601	14.54699671	14.24744533	14.09299774	13.89654778	13.6092207
14.89933065	14.67961217	13.54788469	13.30889463	13.32136204	13.0641596	13.09028332	12.82322253	12.69935036
13.93554896	11.44334571	12.62097895	12.91325664	12.99530297	12.68365407	12.48251901	12.37868305	12.12435593
12.20873035	12.13941745	12.68501013	12.26863263	12.23418027	11.94460777	11.74623058	11.24828059	11.01407256
11.85376202	10.68353263	9.384787958	9.457921664	9.426299072	9.242866669	9.310754759	9.128398886	8.976385822
9.02501774	8.982479541	8.888024053	8.905483816	8.878038083	8.079865756	8.208076611	8.220352011	7.240266339
12.289192	11.69633573	11.57124348	11.57458307	11.76563282	11.26507176	11.35627633	11.19792789	10.39017301
11.79321442	10.00978861	9.401033256	9.340188804	9.471501576	9.388087707	9.422486712	9.200072394	9.047444997
3.609142734	4.722401579	6.775600813	7.35807943	8.754200564	8.73378458	9.59270935	9.67280324	9.061711905
10.63680408	10.42719695	8.842499589	8.483724061	8.650927174	8.474471202	8.517137011	8.739754583	8.314110437
5.431371624	6.739807781	5.737536755	5.600126513	5.971931501	6.805342848	7.5805556	7.545683076	8.052216888
15.38123134	13.85908196	11.87079092	10.91318714	10.54714548	10.41954032	10.74002109	11.12046853	11.5809084
14.11731444	14.07492856	14.10110404	13.70821788	13.80223873	13.96487198	14.10463705	14.16309463	14.46425465
15.91320607	12.98442621	14.53248886	14.84372592	15.15288285	15.33515503	15.43700541	15.48370242	15.42790133
10.17327824	9.694979667	8.86517748	9.306659007	9.379056419	9.195253917	9.544330294	10.13928013	9.688576279
15.0157531	13.06053531	13.38874557	13.99792442	14.30108737	14.2891994	14.32947821	14.40274996	14.15509475
12.14215214	12.02671624	12.08398115	12.16496259	12.38583271	12.27598769	12.7462358	12.6261873	12.14524397
11.39519774	10.5723708	8.969737354	8.728450804	8.537767972	8.406708516	8.543268914	8.327260038	8.384106571
11.36358432	10.59164936	10.35966679	10.10368411	10.12133742	9.890105044	9.941397524	9.751174939	9.437163249
13.3565793	13.39607801	13.1173893	12.98168873	13.25303771	13.17605372	13.38026369	13.50259533	13.00816238
11.35096877	10.70264555	10.32578735	10.58978443	11.67806001	11.62544569	11.4649796	11.50088556	11.09378571
11.33917387	11.25805294	11.3695777	10.948256	10.90183266	10.40109521	10.19128203	9.604045128	9.32713316
11.43462564	9.90889499	9.288491517	9.851177006	10.3522133	10.21904414	10.12696415	9.825293832	8.957984689
12.10110062	9.459152245	10.40960744	9.924266367	9.839667493	9.323889427	9.146614374	9.025078517	8.368051052
13.85119082	13.87218993	13.02682278	12.95489516	13.0913921	12.84142974	12.95348824	12.46435736	12.0540476
10.2587869	8.231603604	8.360253323	8.005014873	7.890793712	7.355266544	7.063850975	6.787429473	6.139250431
12.51820907	11.40722513	11.38667891	10.39700293	9.831883223	8.980076521	8.465028662	7.948792748	7.695735254
12.50042331	9.925345362	10.56114546	10.28524838	9.97443214	9.219632536	8.664707881	8.260629427	7.734268791
8.253997781	6.628748192	5.668831157	5.527889713	5.870240784	6.444268902	8.525715233	10.48037467	11.36805521
12.32048808	12.49790695	12.4622533	11.8918879	11.65668809	11.33492363	11.41189819	11.48059421	11.23310896
11.5518458	9.703237642	11.12958869	10.68333253	10.75656041	10.51666159	10.51294302	10.21483045	9.787414361
12.52912684	11.93762208	10.74141415	10.78542663	10.85197842	10.72279596	10.79474626	10.93984945	10.86282012
13.54403498	13.2813859	13.15959396	13.44104516	13.31624798	12.75900677	12.61340013	12.53828794	11.92088085
10.41885767	10.0042146	9.554504795	9.191940853	9.046969678	8.784387689	9.102547926	9.270903406	9.305938176
13.90951345	14.20344359	13.30363175	12.93922547	13.19293398	12.92616562	12.89753883	12.70906936	12.54096122
12.2509211	11.92197637	9.834306313	9.991645952	9.8842886	9.463417935	9.87000295	10.15346528	9.443406982
10.44563085	10.31217535	8.231137709	8.249194997	8.148973093	7.543687964	7.683093926	7.953222369	7.163254659
13.00318927	11.54244814	10.27613258	10.45983572	10.39196694	10.02967623	9.613151163	9.175354608	8.915819131
12.18744861	11.08676593	10.0657956	10.01114204	9.990700987	9.369098181	9.301158302	9.500485666	9.135030827
11.22527513	10.1260478	9.218763929	9.51667359	9.570298512	9.193533416	9.345893537	9.680724678	9.188273189
12.46835698	12.44892116	12.28626577	11.39006883	11.61825023	11.53547306	11.46646394	11.13758901	10.86543614
12.0123059	11.89363457	12.88712891	13.26846027	13.10329192	11.79621836	10.70934978	9.877462923	9.153431683
3.875586192	5.209428017	7.895790029	9.210307279	9.009363417	9.294186357	9.713976804	10.39616899	10.78184128
13.90199994	13.67971608	13.72936119	13.5947249	13.69833842	13.34869272	13.12192362	12.59599459	12.19820151
11.86782296	11.44557592	10.20754462	10.51197264	10.54424673	9.909345969	10.00356594	10.06543432	9.113517314
14.39921189	14.39477244	14.70348759	14.25323112	14.29428009	13.90777306	13.69175082	13.24389097	12.89031878
15.68182881	12.92755822	15.88637931	14.8239765	14.03982128	13.44437613	12.76223359	11.97413079	11.9169149
14.40470994	12.87391393	12.99957614	12.87307124	13.06813689	12.99568559	13.00068785	13.07250471	13.17685541
14.30644079	14.03213466	13.24432543	13.05984883	13.10580485	12.58983954	12.50801878	12.36526169	11.56976331
13.66390784	10.45017903	13.01057884	12.31264023	11.73428697	10.74405458	9.849011149	8.97786628	8.551724341
11.67786873	11.14846366	11.2944909	11.14886291	11.3461088	10.94336928	10.65514039	10.40002602	9.840507683
10.25122801	10.32890641	10.65557651	10.13728086	10.03501631	9.769860747	9.503861371	9.155033088	8.933765438
18.29136719	18.1773127	18.3950835	18.35375443	18.38322811	18.4288155	18.47844842	18.29924026	18.32445053
15.7383647	15.47901327	15.79575027	15.75940077	15.87054454	15.99495999	16.00805627	15.91547063	16.00695527
16.37748431	16.26670937	16.46769448	16.350992	16.41241604	16.46532671	16.48038912	16.3798843	16.3925461
17.54437881	17.48020428	17.61085955	17.57367678	17.63241058	17.70357185	17.72979656	17.58062525	17.6429428
16.09462631	15.8282617	16.05769293	15.97277141	16.16985231	16.25528381	16.21709512	16.09914528	16.1907635
17.45940545	17.34514677	17.55936672	17.48329255	17.45341602	17.54228301	17.58750316	17.4555811	17.49177279
16.29493412	16.34047747	16.39132865	16.2686245	16.35331178	16.34937097	16.42885044	16.26276801	16.19160333
15.87177955	15.79777149	15.93987087	15.866723	15.97039338	15.99480918	16.10167411	15.84608892	15.88086622
16.07289056	16.06355226	16.21790448	16.17270872	16.18471092	16.22081789	16.24296168	16.10634882	16.09294367
15.42588519	15.29983088	15.59938735	15.5486862	15.64299714	15.64401483	15.77719238	15.50880643	15.56562629
13.41032844	13.03173026	12.15360298	12.26031946	12.47359388	12.3466482	12.43627826	12.42802071	12.28876767
6.484508645	5.548707696	4.566186026	5.601392628	6.358591682	7.691290436	8.03891161	7.191810712	6.34441685
17.16626311	17.15778241	17.39743742	17.27807752	17.37323993	17.42446663	17.46266508	17.19135199	17.24969748
16.61812507	16.60598259	16.88544007	16.78863938	16.8434106	16.92983207	16.88098312	16.80355683	16.83026688
15.51836347	15.05787698	14.95040586	14.45253361	14.35903271	14.04388181	13.62812532	13.11720164	12.88497432
12.21003507	9.18524974	10.20804194	10.49679573	10.5723319	10.23839397	10.09347517	9.922740658	9.855188598
14.11226936	13.86808157	13.935947	13.26999509	13.17846903	12.61522479	12.40498443	12.29017209	11.82829104
13.47583349	12.12551424	12.26542395	11.95485759	11.8702423	11.50672028	11.40807535	11.08275748	10.92458539
14.51050271	12.32384934	12.70229458	12.84637615	12.98225941	12.64445679	12.58458747	12.48942687	12.34037462
12.94668846	10.33423131	12.34344509	11.62250322	11.70056306	11.01126342	10.38141615	9.594004517	8.754570831
11.29360573	11.22022146	10.50861034	11.03387757	11.14450282	10.93218929	10.80639131	10.70509556	10.39353116
13.28908706	13.4336566	13.89379445	13.39003003	13.63767506	14.12423133	14.50831802	14.72083866	14.31706328
5.416951639	5.321989879	5.859408351	7.229436278	7.511939241	7.324008795	7.626804566	7.861824811	7.365053975
5.455150127	5.641840904	6.295958667	6.839276129	8.591092288	9.246992419	10.12290336	10.83461886	9.975645597
7.446415835	6.609464954	6.692359888	6.708434042	6.724229597	5.711840393	5.410857659	4.929688143	4.448508424
12.68658372	11.50142779	12.30265394	12.13241657	12.13147076	11.4704944	11.19919612	10.75733759	9.991275594
12.83429697	12.84530256	13.19477527	12.89954736	13.03582276	12.6626104	12.32121644	11.86762051	11.45426547
12.14085922	9.607036247	10.54451058	10.84470148	11.08875488	10.89889737	10.87477939	11.07415216	10.49304016
11.61161636	11.58925235	11.8752288	11.48947491	11.39877606	10.86875192	10.61247035	10.42257181	9.797915256
14.73009312	14.73699961	15.13355388	14.83659922	14.70292719	14.18409848	13.93896458	13.55198293	13.05617747
4.040772048	3.861661577	3.907135893	3.957816592	3.948302383	3.642843123	3.624075015	3.73210635	4.335379278
13.20953733	13.27920285	13.28767224	12.99515033	12.74579945	11.63445542	11.19816017	10.81722482	10.2342119
10.90008808	15.03413775	10.86958372	6.723655871	6.019162518	5.863518492	6.81950117	6.263485851	6.154048864
9.213552143	9.366310315	9.212436272	9.383362375	9.741130174	9.826729714	9.875584183	9.634170316	9.359527538
5.939349775	5.923907727	6.368944376	7.323443191	8.747473137	9.493088114	10.5146235	11.64041848	11.65226296
12.85173685	12.06637908	11.32613012	11.71050512	12.00618893	11.95678847	12.0027315	11.9281522	11.53366291
13.80466544	13.11793682	12.89972856	12.87478289	12.9413775	12.71286754	12.59546338	12.28312766	11.88090386
13.08715167	13.00911083	13.68916307	13.66345502	13.59986627	13.15425417	13.18731583	13.25602413	12.63942481
12.69945607	12.08550123	11.57141094	11.5014145	11.72686692	11.81090835	11.93680721	12.17125472	12.41870183
13.0102383	11.11254345	12.50536153	13.05615366	13.55139466	13.85631001	13.99634717	13.95141418	13.69596753
11.74222577	11.4193461	10.09683985	10.01416751	10.18802606	10.17114989	10.63460294	11.35082774	11.44851273
9.587272007	10.1419873	10.59823527	10.77268596	10.76024328	9.986833503	9.830282643	9.591658451	8.940566473
13.69119218	13.58262883	13.81180542	12.86176265	12.68978349	12.13641082	12.02776115	11.61824684	11.24085363
11.9660045	15.57007985	16.14839329	12.89158932	11.29808879	10.1574576	9.488220387	8.58200239	8.296647017
13.23166749	13.40818286	14.02726082	13.59334723	13.44171595	12.85308134	12.5445868	11.97468385	11.54793969
4.501409981	4.383193765	4.489299835	4.757377341	5.661947878	7.351645413	8.365805803	8.801042916	7.950038746
11.32722087	9.438740664	11.04932138	10.48961962	10.39950226	10.22442185	10.14704664	9.838946205	9.268675599
11.2020203	8.333901021	9.132629137	9.476279898	9.939009635	10.11709779	10.42375851	10.30361703	9.985370215
8.44041024	7.279598311	7.967856966	7.864874535	8.233046344	7.966737334	7.905677657	7.821038502	7.762887919
4.002479455	3.962864325	3.76152655	4.172092998	4.645273367	5.144437306	5.864949801	7.156103294	8.061988108
10.12031294	11.72522899	12.07002885	11.09912281	10.96610385	10.41581243	10.10450097	10.37663262	9.819339649
14.38678904	14.34723874	14.44998982	14.09182574	14.06068107	13.75518699	13.54187289	13.01059806	12.76884831
11.23598218	10.13140464	9.993575706	9.532889858	9.742375882	9.875600091	9.912218465	9.931204959	9.905248272
13.71783808	13.58932992	13.42754481	13.08753489	12.98914828	12.4757666	12.23247005	11.78601756	11.26533827
11.37191941	9.330734352	9.266400157	9.077764975	9.232732166	9.148438433	9.06068518	8.815404026	8.613617391
13.929049	13.6389079	12.29538753	12.20614961	12.21793525	12.13568145	12.20641661	12.04777351	12.11447117
12.91892232	8.866508094	9.80112695	9.909113965	10.33246032	10.73963523	10.90729074	10.91816861	11.18783013
11.74136807	11.06960873	10.18550023	9.36008749	9.378245676	8.989195299	8.847323213	8.791521657	9.123565686
3.860003297	3.609354116	4.198738614	4.773499491	6.466010636	8.023608553	9.077394202	9.157467465	8.423884887
6.511843764	9.604995846	11.02908283	10.15580285	9.858327406	9.198398011	9.075207069	9.615879538	8.782705076
11.07370879	10.87191397	10.77553116	9.279596168	8.891368495	9.066550556	9.865304833	9.552294635	9.021142385
5.833174493	6.246921027	8.172474319	10.8871308	12.94496359	13.69116778	13.7109258	13.18445788	11.57678789
11.74864327	10.92482214	10.93366397	11.05496239	11.35567953	11.66093669	11.67706612	11.89626709	11.77458991
14.34922272	14.45783341	14.75996808	14.38627353	14.34239778	13.7777543	13.73361462	13.33431832	12.76006494
10.87832753	14.35446491	11.61224202	10.29175351	10.17383674	9.643666805	9.554186163	9.259138023	8.604293127
14.16928655	14.09562676	12.90786098	12.62268438	12.53885354	11.99452299	11.89203697	11.93452068	11.1893284
12.87332019	11.2999089	11.53077305	10.81636265	10.41408627	9.602155298	8.941402382	8.141104438	7.835994042
5.595415889	4.976331678	4.950388697	5.233680556	5.707494371	5.838872836	6.434174734	8.36677106	10.23525556
12.16081748	10.27278959	10.77146971	10.42230734	10.70621317	10.51539846	10.24346392	9.74048085	9.172069626
12.51580707	12.10326394	10.58313614	11.07587236	11.26913776	11.14190353	11.06744964	10.83572842	10.19963382
13.49289588	13.27468103	12.44303703	12.83005488	12.9396061	12.61482039	12.63248685	12.55532336	12.03913672
12.27379279	12.20886785	11.03850128	10.95013537	10.90302189	10.584563	10.72126621	10.53251289	9.722521042
13.24696596	12.88766105	12.28718799	11.9744448	12.03306947	11.89143178	11.9097674	11.51780546	11.41284211
13.76506983	12.12262221	11.76838887	11.67551066	11.56159437	10.95693146	10.69617345	10.24521409	9.641958647
15.26455297	15.29203567	15.73790978	15.67611512	15.67469935	15.13452005	14.82401221	14.15570213	13.85608258
12.73740521	11.91024256	11.97562023	11.37198746	11.44162183	11.62900933	11.73531118	11.74051934	11.8061325
11.78533798	10.56873376	9.971095902	10.30596285	10.43340037	10.07909545	10.32539529	10.57625757	9.998614534
12.13024377	12.11663921	12.16396465	11.55380447	11.41558677	11.22396196	11.32186039	11.19064618	10.95606428
3.339734845	2.973370877	2.863195472	2.790119309	2.458767944	2.448097197	2.261220486	2.315381421	2.477911133
13.18261168	12.02333898	11.1492957	11.70878725	12.04365446	12.12433654	12.25971479	12.6799502	12.7541124
3.293595191	2.89193734	3.050115057	2.669497169	2.877985243	2.949103326	4.034077166	6.132732512	6.329732693
13.22203177	12.25711381	12.41919156	12.41602982	12.39108914	11.97351574	12.07235062	12.06281999	11.835824
12.30417296	9.580956986	10.09296437	10.25386043	10.59218083	10.75227077	10.86991549	10.68237166	10.46113292
11.94605559	11.95992808	11.24669996	11.3883823	11.57055782	10.67992661	10.75304874	11.20331905	10.37838967
14.24015433	12.65894202	12.37805962	12.35800625	12.74198677	12.74488639	12.6635357	12.49006819	12.19968821
12.25742703	11.82637836	10.53378307	10.54802776	10.61361718	10.25232408	10.27233076	10.26647959	9.879187327
12.53301084	12.4808293	12.74248148	12.81778968	13.02820374	12.70018691	12.62954414	12.33627296	11.87893405
5.177490856	4.919650339	5.294877934	5.200716716	5.445412777	5.369723625	5.514013397	6.084516993	6.521274243
12.3513734	11.39641824	11.29846835	11.37523368	11.42283532	11.04311003	10.93698778	10.74960727	10.27367621
13.98303841	13.91355221	14.02766305	13.55041121	13.69416552	13.67140001	13.88455275	13.58829869	13.48530238
12.06229984	12.08904108	11.87396221	11.836353	11.69283031	11.19999455	10.98913571	10.74575675	10.14293674
8.264881397	8.538382393	8.4313943	8.498866246	8.484228968	8.470996034	8.50007857	8.809672315	9.314279984
11.86301152	11.03900511	11.71969547	11.87473108	12.31208269	12.83880917	13.12007128	13.08290388	12.7049591
12.80136234	12.95039456	13.37826313	12.72368401	12.61954127	12.28704911	12.0806403	11.82438737	11.80417317
11.3054483	9.791705751	9.821149854	9.974028714	10.02625813	9.740175684	9.420226642	9.047815906	8.713644032
11.17787624	7.851025425	8.876532812	9.261394577	9.370559156	8.971682039	8.73755311	8.250649264	7.808363322
13.79888189	13.67865291	12.15755682	12.00945809	12.02903056	12.03263227	12.31802731	12.45259988	12.52074666
13.55202356	13.29961758	13.34311424	12.90232396	12.95706423	12.97541309	12.99884458	12.90949357	13.07587242
4.514060341	3.621654601	3.505785926	3.95139373	4.957509361	5.073519091	6.058250439	7.456111007	9.441340321
11.32960097	11.15520017	10.42454927	10.67306533	10.99139579	11.66586017	13.27556549	14.93990939	16.18754381
8.133137375	8.788863576	8.987679233	9.381911139	9.836392237	10.72190792	12.61391362	14.37705936	15.3473811
6.593252525	8.987219571	12.31080228	12.28856878	11.67010752	10.09434773	9.379891645	9.240609717	8.277936886
5.721082022	5.420951266	6.806340257	7.472140824	7.967332153	7.677488049	7.697210093	7.894701022	6.930175579
10.66795727	13.70153258	15.82074828	15.77044263	15.62890647	14.58360081	13.52063902	11.89423659	9.493550217
12.01372164	11.85896409	10.64075908	10.45244096	10.58119051	10.33082911	10.39389443	10.49239525	10.11171408
13.19053053	9.697029347	9.743443134	10.85783599	11.5243476	11.5732481	11.69819279	11.77542673	11.50442759
12.19360837	10.9540549	11.00589797	11.13624105	11.28535701	10.75020563	10.75351945	10.84463027	9.836598097
10.56441637	8.248800128	9.438141222	8.964146923	8.950992993	8.762051046	9.032235703	8.884167589	8.399326802
13.97450582	13.94514094	14.08594504	13.7945685	14.01259742	13.59593311	13.46057594	13.17606597	12.46737106
10.81503338	9.659627578	11.12989406	10.8284428	11.09638206	10.73638163	10.45296625	9.874109857	9.144413327
12.78643383	11.16062355	9.189319709	8.937444925	9.902117413	10.80747452	10.97097304	10.87345771	10.72844826
10.3199909	9.219468359	9.260672088	9.192041214	8.979073967	8.484908394	8.255719106	7.85349222	7.462663816
12.68908054	10.19367476	10.60221127	10.34399555	10.59139483	10.5650211	10.7226068	10.83696916	10.62432029
4.633559706	5.459562955	8.011064973	8.256995741	8.771260376	8.651609438	8.53583573	8.63743521	8.118444649
11.39963473	10.9902121	10.94812543	11.42394441	11.44699214	11.11235171	11.16276675	11.07541564	9.972107234
14.77682418	12.09173087	12.20479199	12.69589804	13.56352233	13.99633874	14.32133477	14.66721143	14.01075827
5.150912267	5.543328477	7.50660305	6.754662875	6.222653495	5.544602447	5.091397872	4.84884393	4.938694426
14.20235226	13.88445281	12.13333694	11.86643862	11.58241164	11.44581318	11.47289956	11.21081413	11.29040374
12.1312333	12.09239463	12.48127361	12.35594875	12.52037826	12.39355813	12.6044775	12.41380915	11.49143025
3.602214232	4.206686521	5.938119638	7.69365067	9.158390502	9.17529883	9.116616077	9.681472065	9.898154007
5.10641524	4.825334351	4.536947334	4.453647589	4.833320715	5.482622044	6.827883216	8.096166729	9.148200954
13.28287123	9.897466921	11.23454774	11.03268744	11.20022958	10.60868569	10.37987848	10.02382774	9.325963169
5.444425229	6.077487731	6.383963647	7.23641652	7.001961806	7.498301448	8.005967513	9.37919247	11.47346036
11.25719985	8.476548022	7.829422141	9.091920933	10.13016798	10.5617548	10.56557885	10.44989264	10.58184575
12.48266105	11.46226597	10.17069729	10.21624747	10.04891247	9.787945533	10.51026364	11.66909269	11.79316929
10.65075474	8.704655592	6.376393795	5.852921228	5.809940845	5.706673649	7.180502406	9.104984059	9.965532578
12.67493701	10.8369555	9.338972523	9.183462147	8.942030297	8.656890671	8.768354967	8.857475089	9.54242351
11.20818423	11.25025896	9.954012944	9.89532648	10.12286791	9.57766516	9.640359006	9.603144477	9.182100215
12.49143047	12.31318478	12.06258186	11.83072171	11.89815482	11.45906249	11.28373569	11.22265573	10.81225829
13.52176635	11.80340411	11.04594545	11.38599104	11.83909341	11.75257844	11.91881219	12.02720972	11.44009942
11.9340993	11.38205357	11.79785268	11.46259867	11.41824342	10.92124842	10.69900553	10.17199896	9.866455339
11.37265969	11.44700128	11.5868606	11.29031029	10.97425046	10.46301604	9.974197611	9.837183667	9.437197983
10.22354295	8.358707429	6.705256071	6.995743432	7.332908298	7.361640882	7.372955471	7.534948787	7.32544985
13.99614608	13.14172371	12.78842059	12.57183733	12.69191852	12.14160418	11.9729685	11.98987435	11.21475497
13.23170367	12.36747961	11.30093895	10.96301223	10.7623456	10.14096874	10.00161646	9.586127208	9.117027862
13.49618699	11.95590987	11.17420624	10.87890992	10.9499567	11.00755535	11.13517154	11.05724824	11.04397016
12.88623121	12.85063548	12.47737071	12.21705578	12.22736507	11.6494806	11.8727596	12.07140277	11.42473489
3.426429809	3.062638976	3.652822251	4.732736255	5.151470375	5.581142201	6.533576509	7.265071221	6.705972579
14.62683987	11.74376159	9.657809814	8.850889408	8.896070245	9.005442872	9.146413798	8.696199094	8.592270843
13.16244526	10.86734695	9.798777118	9.814957668	9.966351918	9.699386746	9.665881557	9.427426743	9.331216239
13.01880682	12.94617937	11.59011257	11.30765723	11.60532561	11.54989088	11.67978074	11.53701117	11.21626685
11.34260437	8.874871645	10.25699654	10.61241375	10.66249344	10.50912679	10.37414893	9.943025988	9.646786709
11.91370237	11.74805495	11.40447164	11.32337376	11.53217897	11.21848324	11.13506415	10.99407743	10.35534299
13.72265208	12.18571941	10.25523182	10.18769976	10.7087382	10.72111651	11.16228272	11.77814104	12.0939391
12.46864356	10.7487999	10.56556396	10.72126237	11.435014	11.71713934	11.93830019	12.02848716	11.61976275
11.44802979	9.946553368	9.063635803	9.003546322	9.443991959	9.557431936	9.815307497	10.30754882	10.46695704
12.15682171	11.43889133	10.59219512	10.59279793	10.54163059	10.49301011	10.6486597	10.60253762	10.61200357
7.611944318	7.214746625	6.661206299	6.934263696	7.105350548	7.979444999	9.556672346	9.955896875	9.417508474
13.36504676	12.08927165	10.62544188	10.55160291	11.04142887	10.91444193	11.2106442	11.64873041	11.25472384
11.52518698	8.935204608	10.12205972	9.868891276	9.942103775	9.948195693	9.90862671	9.744347414	9.674368735
6.943605806	8.616690547	10.76402188	10.71231297	10.96361257	10.30321003	9.990693154	9.607640282	7.836331167
10.01657188	8.514154132	7.105992949	7.166273348	7.721402406	7.440615011	7.452586782	7.34926296	8.102660355
5.534168174	5.692558433	7.733030552	9.44068213	10.15980875	9.891128816	9.978864404	10.57733601	9.643984496
12.66866675	12.62980405	12.22695177	12.11340262	11.98412081	11.19065921	11.09630724	11.07384332	10.08559263
12.74405218	11.05683848	11.29054397	11.71400619	12.50465039	13.0625391	13.35605433	13.45941356	12.98976952
12.00938465	11.42645801	11.01594304	10.97647576	10.9710945	10.54687586	10.55595546	10.17379507	9.582478476
12.89028825	10.18309475	11.0795934	11.25104639	11.50266469	11.35280503	11.30995758	11.05077345	10.63582124
10.56984626	8.567611897	7.801053854	8.315845232	8.989418718	9.531560998	10.35232756	10.59870103	9.066039984
13.42453839	12.64968477	12.41388077	12.29602553	11.86900664	11.45125256	11.40994255	11.01740693	10.95264406
4.277085662	5.915536128	8.151050954	9.433674005	10.06550423	9.687299271	9.868774426	9.795348734	8.825404907
11.53893871	11.56158904	11.83558422	11.35674951	11.44921327	10.98259128	10.80134144	10.42444082	9.956796439
6.606528754	9.102034818	11.235141	11.76205287	10.61870108	8.111302752	6.375057494	5.085005661	4.306731129
12.69171971	9.236849675	9.445060827	9.855668857	10.25592378	10.43756635	10.65404243	10.56242814	10.11431424
13.22657766	12.37264223	11.19530354	11.53475157	11.98484257	11.9973635	12.01419696	11.73980943	11.21829088
11.42118582	9.630224663	9.682033154	9.068431124	9.085838082	8.969614876	9.01974526	9.105860331	8.607540843
11.99167475	9.659199762	9.425984334	9.005371093	9.110506978	8.66851511	8.252502552	7.733125101	7.966474071
6.768968973	6.427389847	6.249653607	7.820741569	8.887406834	9.364381946	9.959736263	9.956290548	9.522195317
13.64714955	13.80670663	14.62091189	14.16468277	14.13547688	13.86419427	13.66099622	13.31170109	12.9626807
11.98759151	9.505096477	9.946100649	10.65579597	10.74907784	10.33527545	10.25790171	10.18163608	9.276620144
12.748902	12.3752934	11.68882383	12.475282	12.96164099	12.92412075	12.97854319	12.93400894	12.20199281
3.720622582	3.428490119	3.110236678	3.641570613	3.628729534	4.774973513	5.6492356	7.272850437	6.35461272
3.231880713	2.660558566	2.909920456	2.770197191	2.479335851	2.712176698	5.131197231	7.19487522	7.506457667
12.60332879	12.49544449	11.04954734	10.68519947	10.47414415	10.43594895	10.74153998	10.38633525	10.42425899
12.98791663	11.51445425	13.36287944	14.04794848	14.13727857	13.0371024	13.00734197	12.28551633	11.39697444
3.175979666	4.910600844	6.097627566	9.048842219	9.651611646	9.619787067	10.07834606	9.848413186	9.035144018
10.43192873	10.33891368	10.07552822	10.033979	10.12039611	9.515137401	9.347429323	9.288571422	8.320109437
5.241042994	5.099484026	5.664211423	8.08318419	9.142282792	9.219529657	9.308140401	9.206990443	8.457479833
3.979096966	4.03243906	4.292785862	4.082746953	4.364570016	5.293371514	6.654556787	6.462022904	6.29385606
11.84864256	11.4429541	10.90705762	10.73054799	10.68470391	9.960754743	10.12885379	10.04981984	9.188792347
3.463220275	5.251393268	8.178085659	10.4544296	10.60141325	9.70089517	8.812989831	8.032691382	6.667972376
12.17672836	9.438765889	10.59618588	10.17106767	10.2003403	10.0894081	10.25288003	10.25398172	10.45871343
9.373889926	9.127388968	8.881160122	9.083061458	9.786159445	9.730679552	10.09094569	10.00806443	9.683125027
10.22143792	10.12033617	10.35155932	9.766283473	9.745566933	9.401576739	9.186187771	8.774152279	8.431655225
16.13030241	15.75388744	14.50888658	13.54865161	13.50493845	13.92202941	14.488323	14.43030549	14.7231545
5.307183114	5.28760169	5.196927895	4.971226724	5.098624446	5.134977149	5.285546703	5.38833077	5.431185712
5.713667716	7.681617035	10.18289947	11.96002247	10.58837475	9.496726219	9.6993177	9.660226165	9.648729353
4.587920265	3.344308953	2.832677118	2.541495767	2.531876411	2.892227597	3.273364073	2.573539314	2.754647337
4.531799205	4.366933413	6.981283024	6.269863636	6.791555463	6.436718343	6.515160902	7.153059262	6.551517955
12.60505467	11.22272995	11.66422765	11.80193005	12.31414887	12.2162352	12.32105593	12.23818091	11.45939562
15.8334615	16.09540896	16.34723813	16.41396748	16.23216145	15.60027009	15.33681441	14.93453581	15.17930452
12.3504551	11.25209218	11.59463111	10.89292235	10.97307984	10.95993338	11.03324932	11.11307145	10.98557882
13.29293461	11.66066909	10.59662059	10.96285856	11.13453655	10.68877033	9.904028409	9.245789011	8.47595007
8.593408958	12.60376113	12.86979852	13.06799166	12.21426498	10.26060628	9.304994275	8.382104644	7.185912911
15.28979714	14.78298265	14.45013835	14.26217496	14.4864447	14.51103153	14.60184294	14.45996153	14.41255664
14.14854116	13.2115197	12.41068798	12.26571443	12.26127584	12.27567235	12.45348971	12.46578551	12.43225577
11.68388456	7.872603863	9.398154532	10.44314415	11.21777553	11.33284596	11.33274134	11.39518169	11.13790564
5.5430157	8.575095995	10.49424568	11.10110553	11.82325465	11.69875004	11.37724344	10.91201942	10.31947618
4.933978823	4.231468478	3.486046	4.225347624	4.337864617	4.82868109	5.795230381	6.748558487	6.011889036
10.30154223	8.892328442	8.251546623	8.224643197	8.305013165	7.409127221	7.158560099	7.132696522	6.069328185
12.92925153	12.88563017	10.49706577	10.53786227	10.62288786	11.01063514	11.75468231	11.87679542	11.82973924
8.197633414	8.511538515	8.645340467	8.462785629	9.227122216	9.733111249	9.552759154	8.869699901	7.729405411
12.82855832	11.75592704	12.33278842	12.37448978	12.63558791	12.86814695	12.79536071	12.93966556	13.14250057
12.05853816	11.83777076	11.02855595	11.14382644	11.23791813	10.95003105	10.75651531	10.43600771	10.17332559
10.39815092	8.680801088	8.452658243	8.218395898	8.261278689	7.8526993	7.971982001	8.257034019	7.639987577
13.25284503	12.12753176	9.94922843	9.796535271	9.573909947	9.171467394	9.366085121	9.326520629	9.145703164
3.366873418	3.881334544	3.89522379	4.122692132	4.396360872	4.18952759	4.246382218	4.335369438	3.969034543
5.873918532	6.84050796	7.703042324	9.859558532	10.90050768	10.17140063	9.727206466	9.077932391	7.398546026
7.647423602	7.677730595	7.653022849	7.594163981	7.680184617	7.524398808	7.854801473	8.047938977	7.505316333
13.86726132	12.24539141	12.24999347	11.36805886	10.95815108	10.24472019	9.996274354	9.247742568	9.232698196
10.17136662	8.101211221	8.041811999	7.857521117	7.688361872	7.142182415	6.984002607	6.741053144	6.144049701
8.129931376	7.859909309	8.134992242	7.996661099	8.057852189	7.778490714	7.689719356	7.632735914	7.265935226
9.160593145	6.490929213	6.344768202	8.715640568	10.56520979	10.22232863	9.943298559	10.13904655	9.948499291
12.04252153	11.08486459	11.12878567	10.75803726	10.76855487	10.67702661	10.69270733	10.55617436	10.54559872
12.00917861	12.02905228	11.77774939	11.55384387	11.34707519	10.74455499	10.12207794	9.847615035	9.531469069
11.4405472	11.40858268	11.18893675	10.79256826	10.55112749	9.9188149	9.455272231	8.956421211	8.76901144
14.57859106	13.79828371	12.46402229	12.46688257	12.60748856	12.25477292	12.49590221	12.68199526	12.48005386
11.97189046	10.63754721	9.661549761	9.474195965	9.299689114	8.893009321	9.24784852	9.705975024	9.443751151
10.18892535	9.461166597	9.519989057	10.12348762	10.51247127	10.18246016	10.54728197	10.80111596	10.19378239
13.02592288	12.62835433	11.66801329	12.04987858	12.07503757	11.33190325	11.32806361	11.51539154	10.47108635
12.53517074	12.1558021	11.85643283	11.61762272	11.73719678	11.81712301	11.86381321	11.54190233	11.68666383
12.75160744	11.17745015	11.97299444	11.57173117	11.68992572	11.25729574	11.1101194	10.7490538	9.963239032
8.969530075	7.575539268	7.402730207	7.720506746	7.428306363	6.263260284	5.751608973	6.62465437	6.179785199
10.04718604	9.302948419	9.31505878	9.867068964	10.24298262	9.670289276	9.79301417	9.978984739	9.029938618
12.86765676	12.74493851	12.7106972	11.78022422	11.20413694	10.85532372	10.78835304	10.60504788	10.13276834
15.06861892	12.045589	13.51596142	12.90374409	12.35192874	11.55131041	10.81904874	9.776915704	9.434842665
13.93890157	13.80584619	12.7738101	12.51657521	12.46143154	11.924704	11.86871453	11.92952656	11.55690757
14.68899074	11.71486394	12.32810534	13.08484072	13.51943367	13.59055195	13.50942461	13.17696929	13.0726294
8.700632069	8.141426373	5.995017283	5.737534938	6.598032112	6.826731237	7.703741041	8.512600155	7.928827415
6.717275938	7.619952764	10.20079692	10.25117609	9.989393232	9.298498662	9.057994993	8.908825321	8.22767692
5.159249296	7.542369019	10.23017696	10.30027055	9.817772261	8.678019469	8.281520556	8.487346525	8.314388099
3.337251261	5.113863578	7.627278335	6.77073476	6.677076545	7.316969044	8.42770841	9.259950227	9.332298852
7.081682414	8.05937925	10.48706158	11.69670111	12.88583253	13.10801018	13.69951794	14.21457853	13.21878162
10.57226059	10.72780508	10.46567437	10.54576254	10.64191617	10.11056815	10.00479735	10.0403774	9.159518242
10.98088069	10.35184413	10.19828736	10.00604098	10.02034725	9.731454081	9.650055363	9.638951389	9.24247314
12.90624602	12.83607963	13.27838579	13.42458231	13.52496653	13.50476997	13.51053817	13.82287567	13.58833187
13.07627976	11.4402461	10.30971944	10.04159642	9.922389038	9.359402179	9.196480896	9.065846196	8.534352874
12.2313651	11.5598659	11.12991733	11.79204	11.43604728	10.87692197	10.75326789	10.95837756	10.71164658
6.368723001	5.544138615	5.64608424	5.821256366	6.030231852	5.867380796	6.045253723	6.511708983	6.679212869
3.528747488	4.338925208	6.340113511	8.167173931	9.480132944	8.984426	9.731415424	10.19866715	9.312843509
14.59980877	13.03097085	11.27726838	10.40452553	9.772385742	9.155785927	9.052733166	8.769001136	8.534113576
9.004166266	8.548708055	10.41317941	11.88396098	12.38295982	11.99653953	11.88455255	11.45787612	10.71961994
9.727591457	9.628543631	9.984719106	9.403580662	9.25947099	8.756601415	8.462134138	8.087684077	7.68777325
12.44091931	12.23797888	11.33857501	11.87904743	11.75978632	10.92043916	10.84733976	11.27069343	10.31225635
13.86957368	12.14516344	11.29660204	11.51635705	11.56126604	11.06634914	10.87008687	10.58342953	10.0657053
3.720858094	3.905484317	4.317969951	5.841360976	6.242363706	6.182704575	7.269418081	8.024026643	7.703438864
9.575913203	11.13888167	12.38310447	10.33374957	9.88669485	9.624986463	9.750348611	9.838889675	9.647142921
10.65648267	8.913815515	8.395548981	10.40384378	11.82199094	10.97847725	10.090371	9.44200758	8.662592422
11.87201675	10.58080223	9.164076954	9.13357476	9.341331685	8.731830709	9.04090541	8.943403674	8.590231966
13.41278294	13.56026789	11.48472374	11.90141267	12.04794623	11.44193569	11.7777062	11.68363042	10.94283063
12.48873997	9.927491451	8.530871662	8.784267381	9.152956516	9.026859551	9.079319878	9.00329656	9.026721587
3.903483458	4.11100992	5.813703992	5.93932471	6.513735138	7.439657729	8.672769852	9.295327649	9.496977032
14.26320369	13.8764533	13.8535234	14.11842528	14.03696029	13.52454487	13.37240185	12.98863641	12.4945655
12.37026472	11.31786669	10.94231422	11.16075347	11.74354859	12.03013627	12.19228357	12.06421963	11.7263604
3.385834258	4.300814549	4.492532602	4.741773431	5.117056609	5.041679653	4.925977079	4.506981362	3.850613059
11.45221261	11.48104144	11.21728603	11.45394	11.48824687	11.02107219	11.05464376	11.18243727	10.57852982
12.58854635	12.52940602	11.1910126	11.16014796	11.2729509	10.76141517	10.85552348	10.50198	9.943907646
10.58626619	9.977504535	7.910350563	8.044982696	7.796564849	7.339661042	7.840772838	8.721677614	8.159265578
12.68292701	10.47867577	12.69830713	11.94864489	11.72315654	11.34846954	10.93503741	10.12288066	9.648408578
12.25170727	12.35376677	12.0764566	12.3046725	12.38048838	11.41804987	11.36680581	11.62513199	10.47020818
5.823461644	5.492843695	6.281355663	8.289355954	8.910848169	8.052699582	8.217102745	9.432944147	7.879287208
12.95824549	12.85943266	13.46456329	12.87698869	12.59813586	11.7958947	11.25000775	10.70740611	10.15141131
8.705078662	11.1671033	10.37545471	11.17704569	11.10339238	10.39711733	9.606894698	9.229754401	8.714197369
3.541129312	3.065380705	3.696547928	3.787609484	3.451810602	4.29152471	4.875719205	6.139462903	6.614743612
9.407718185	7.869289486	6.012057682	5.340479354	5.490557326	5.179119501	5.618812713	6.219544625	6.116218024
4.10692567	3.648704835	3.375193305	3.574921773	4.273283182	3.626733237	4.144039511	5.357052521	5.841436926
12.63801878	11.36071231	10.35580549	10.12669225	10.07458098	9.809144094	9.951060569	9.769061254	9.428953522
10.17674741	9.821298743	7.930018976	7.877019393	7.759897932	7.455521952	7.508584942	7.594381359	7.123167802
6.863827038	5.930431164	4.463675741	4.506811505	5.10759684	5.380433086	6.779507828	7.347725751	7.242849941
5.669845163	8.052586537	10.69771752	11.43615878	11.64232423	11.15646482	11.25989756	11.21712232	10.2272951
11.73798868	11.04830365	11.48922097	10.23387815	9.713808656	9.104750058	9.199528432	9.444567747	9.250491252
10.93584202	8.518282014	9.313402263	9.763041765	10.15817519	9.912090272	10.11894973	10.09575522	9.019375135
4.399612683	4.222619948	3.590697732	4.049407726	4.147410403	3.949193841	3.731643821	3.961505808	3.302102004
3.391125535	4.096277172	6.205511266	7.518209336	8.067911752	7.392136823	7.500856362	7.677132075	7.02554559
3.717031867	3.85712477	3.681967427	4.263688315	4.77527246	5.326006683	5.442145029	5.479968487	5.055312718
12.99486667	12.88682636	13.12668681	12.80094737	12.70120319	12.34597962	12.01242696	11.78914085	11.61192274
12.8721051	11.19431998	9.798809951	9.956720433	10.08193959	10.25593721	10.34363699	10.09302519	9.916049563
12.90830393	13.0867032	12.19548795	11.82751221	11.88342647	11.75876531	11.60694063	11.53241441	11.82585904
14.41208334	11.23932211	12.98268484	13.20145491	13.45501594	13.4221323	13.54075551	13.17400293	13.05332724
15.4144766	15.37442965	15.89355875	15.86018171	15.94248869	15.93115072	15.7039227	15.37278036	15.12799884
14.01512293	13.80223034	13.82787781	13.34652826	13.52324108	13.35206069	13.2949174	13.06011794	12.57925709
4.649469376	4.160654311	3.63237869	4.762189667	5.317773319	5.201604475	6.096196205	6.684599362	5.664056695
15.36909017	14.83732298	15.50066511	15.3492223	15.46637226	15.37087802	15.14588661	15.02634069	14.82020755
15.29728476	15.29306413	15.43681763	15.21633011	15.2734699	15.18252171	15.09843238	14.88276126	14.86788635
10.55276124	10.47733809	10.61585559	10.0035715	9.975983015	9.80427275	9.796759004	9.637807202	9.646935916
11.7685455	11.55817065	10.89222148	10.45766958	10.50938305	10.23592481	10.29953477	10.12357604	9.911520182
14.52635471	14.49809902	14.58312412	14.43796543	14.50353084	14.24339883	14.11960799	14.03674079	13.53143626
11.15778641	11.00689059	9.99645438	9.74236342	9.685342117	9.381744058	9.508062995	9.916520242	9.725840191
13.9729329	13.79250365	12.60256135	12.22096294	12.53376919	12.20897664	12.49424325	12.37446381	11.78891655
13.54771995	13.35095626	13.42158431	12.95411964	13.04545977	12.88078496	12.93766163	12.86796597	12.52038492
3.908428389	3.130231151	3.169095924	2.836330657	3.366663193	4.398487304	4.384569555	4.188920858	4.007560531
13.23504307	13.10548685	12.37868522	12.38538235	12.60213846	12.27589958	12.14210834	11.86973763	11.38405993
8.94931553	9.190365747	9.022570512	9.222320443	9.629006423	9.122453647	9.265421359	9.593507142	8.407155685
9.433981039	13.30051274	14.11404453	14.32807425	14.15285327	13.74396732	13.50096985	12.88324754	11.69162772
8.679995364	6.863997572	4.382258701	4.497495181	5.825127528	6.03745103	6.008825773	6.034963932	5.455920902
8.852025636	12.82501549	12.973657	11.22151677	11.92488839	11.8846977	11.59589544	12.18911834	12.27133187
13.94945351	14.04231899	13.58887476	13.03865348	12.98947541	12.26042792	11.99759229	11.78096875	11.15898885
3.709414893	4.168465788	3.321004584	3.166587342	2.734985456	2.543899343	2.651216297	2.407884876	2.900414826
7.494038305	7.30351449	7.121510067	7.238100755	7.34300799	7.392587505	8.33665442	9.050253099	9.661111852
7.272444335	7.801310793	10.34163879	10.53952297	10.30382582	9.669108788	9.102038639	8.769873579	7.699780996
9.878326149	7.743649162	6.289784412	6.179483277	6.657506935	6.364581879	6.525920916	6.778085311	6.393793331
11.80404672	11.34073539	11.45856938	11.3128528	11.6708548	12.00020721	12.19475217	12.21720805	11.6726132
6.129541245	6.14313216	6.459246732	6.536602715	6.804153802	6.833949001	6.592762565	6.750736803	6.695208972
7.138637293	7.497893439	10.5048432	10.97619692	10.45638031	9.9986434	9.826031078	9.464716478	8.127572455
3.82046212	2.811915169	3.018944313	2.549032776	2.495525916	2.359505136	2.333863131	2.313616816	3.196659049
3.355215558	2.95418774	4.210729147	7.6326825	8.437620066	8.205253212	7.729363463	6.999516796	5.959365398
12.38851728	11.95991375	9.918227066	9.818269692	9.732754707	9.264705759	9.73221085	10.12415432	9.210626403
11.10841606	9.717001023	8.72068015	8.506725974	8.781594613	8.76794428	8.971494074	8.752126527	8.634934444
3.564303314	4.675011872	7.547590113	8.365980562	8.168508511	7.395312288	8.283771458	8.808384054	8.324568797
3.878298973	4.258068678	4.132127731	4.633250475	4.586645601	5.955711897	7.32039196	8.086099689	8.74353822
4.666918918	5.518273833	7.610325082	9.592344484	9.640929496	8.426643182	8.0727226	7.191623534	6.560375583
9.95920357	6.876594705	7.291209291	7.788859819	8.46697783	9.141755825	9.802420946	10.19528805	10.4944911
11.131891	9.788749486	9.787044375	9.452683357	9.877517074	10.10313777	10.24006175	10.08315421	9.802590347
11.60575639	11.20760274	10.48954367	10.26394078	10.30439627	10.25005631	10.25168922	9.883940873	9.89997981
5.974692043	8.601141317	10.03528697	10.36081143	10.31973616	9.636905848	9.068913453	9.435588671	8.484095881
12.39287791	11.60462196	11.86751167	12.04295824	12.25168756	11.82334605	11.76551028	11.57442859	10.85532638
11.74967322	11.59443249	10.55247263	9.856061267	10.01994068	9.961827326	9.61826388	10.08967873	9.947868117
3.89024286	3.659263385	4.097017948	5.55456488	7.016921541	7.541425328	8.291893308	8.791379982	7.835215568
9.733021803	8.840820248	8.240364626	8.155173558	7.9933162	7.762353036	8.040846527	8.294399198	7.549322994
10.35840255	10.34407793	8.483534223	8.466335249	8.363865367	7.719093813	7.999383915	8.569954732	8.038402138
8.162350717	7.457783779	4.992306701	5.463109507	6.284478754	7.051462571	7.201980395	7.65365991	7.545523905
9.445211291	9.683550634	10.08367293	10.29131853	10.38783265	9.913261743	10.10243096	10.26099795	9.320584668
11.75874448	10.29574759	10.35675954	10.2006167	10.37813323	10.29037856	10.53670869	10.6919798	10.42332916
12.07089887	12.12302475	11.47356585	11.07855034	11.09387206	10.68740732	10.66286863	10.08825388	9.85330077
7.975578624	8.197345598	9.449473348	10.56565738	10.94698539	10.19908506	10.10652072	9.947465532	7.823904624
11.32555657	10.81543954	8.78472031	8.839788942	8.644441921	8.004561228	8.21543075	8.980990371	10.14269839
10.60115916	6.951785257	8.249553714	6.982281037	6.625466499	6.535105438	6.77549023	7.668300662	7.880220112
13.41407265	12.68739757	12.83936961	12.73363686	12.60149344	12.00415811	11.87984306	11.66609889	11.23444599
4.061664922	4.600384871	4.643730343	5.781752926	6.639831089	6.8408363	7.401910677	7.867575065	6.886000334
13.37040222	9.250003312	10.21778248	10.18421965	10.25906724	9.914206813	9.804191162	9.264509769	8.6720337
12.58219636	12.66448183	12.79133646	12.58146241	12.64948999	12.38814607	12.22979271	11.85151947	11.45434717
14.32698252	14.48468943	14.90277006	14.38927503	14.08021865	13.01283925	12.43621552	11.80224378	11.11049821
11.78383243	11.51333732	9.915491501	10.22484579	10.24617781	9.770677619	9.93498174	9.985418518	9.382427173
13.30853379	12.89361285	11.15036401	10.91296892	10.69660068	10.45883756	10.76946921	11.17845817	11.64372828
11.83127872	9.164599437	7.574689805	6.822747525	6.484225232	6.267925428	6.268513287	5.661324244	5.607162863
14.11137686	12.64977003	10.80547819	10.83457432	11.22423809	11.01996555	11.0609031	11.07075332	11.25235509
5.993002223	7.322585275	10.37867146	10.98420927	11.66216102	11.16992113	10.6616546	9.864444141	8.012271634
11.75814081	11.70892281	11.20915773	10.83597833	10.77771096	10.5321042	10.48606594	10.16543637	9.899230009
8.624376479	8.474754319	7.773317321	8.547677569	9.256390199	9.564709956	10.07625746	10.66508352	9.815831658
13.92852338	13.54131286	14.0241135	14.13923902	13.91549994	13.15291056	12.54113277	11.99868599	11.44704564
10.50571216	12.48815196	9.338840892	7.998666228	8.635299793	9.190998639	8.658488224	9.354735838	11.64178757
5.240682091	4.642156289	4.637641876	5.077362961	5.452798429	5.300704686	5.425481564	5.510688119	5.375850885
3.603542819	3.961512128	6.469568486	5.403206827	7.46978434	7.467368059	6.878426234	6.663341623	6.355742776
3.537832234	5.240117759	5.844181428	5.287338527	6.26101873	7.031795803	7.054575467	7.029465609	6.496128099
4.967900298	6.637403548	10.035318	10.07172158	9.413271532	8.583592973	7.908875811	6.909812451	5.636153319
4.597521473	5.951067227	8.455671855	10.88722003	11.4737293	11.05189638	10.54345627	9.728193733	8.50568713
12.91986592	12.99582537	11.87520297	11.73523662	11.88063845	11.73774486	11.70603268	11.13734489	10.60995031
10.57434708	8.916807905	10.21142514	10.63191498	11.45075666	10.98149493	11.43612751	11.563892	10.62286481
5.84335117	8.674138401	7.229165766	7.173897566	7.65591546	7.549292149	7.02390907	7.225065811	6.656509265
11.27649993	15.64051489	12.28483216	10.83207317	9.705768868	7.854333392	7.940469508	7.818563893	7.744447961
13.97281185	13.84604646	11.65213686	12.09657636	11.57396455	10.58409307	9.901053923	9.375717399	8.591776515
10.95016789	10.79568238	10.0587986	9.891631883	10.28195908	9.676608467	9.560066539	9.866058151	9.184335996
9.907637815	9.573242083	8.453213805	8.530654577	8.584305076	8.281696057	8.367732506	8.198458739	7.571711134
6.344650206	6.072844121	6.256837484	6.29916215	6.577516172	6.308397024	6.903031359	7.717310035	7.92998097
12.69782698	12.19064731	12.24242304	11.86976829	11.89505269	11.99826458	12.15163157	11.81833988	11.73418279
9.118836079	8.788761377	7.68971597	7.752311686	7.980310158	7.540709155	7.45676383	7.529003733	7.114161541
11.46993897	11.798554	11.24116051	11.01635525	10.96639008	10.39113394	10.18749366	10.12125063	9.213843606
7.238655801	10.56757766	11.90799751	11.22466042	10.49245715	10.17016492	10.49155732	10.75768748	9.854090739
10.50952213	10.56683414	10.05660314	10.18182227	10.36531997	9.61421967	9.737741942	9.53853205	8.669529856
6.766245394	6.499318961	8.326130335	8.058276608	8.680630518	8.490494847	9.66067276	10.33210385	10.12704398
12.11074805	11.70430533	10.55975409	10.27213909	10.16482572	9.691816349	9.88600841	9.853441826	9.280224378
12.2570565	10.24619883	9.817882718	9.915479292	10.36931284	10.37996922	10.73205688	10.46394851	9.953894715
5.17697874	6.974127118	9.629981954	11.28275085	12.57744673	12.88343372	12.65362889	11.40503913	8.515881513
3.719389976	3.389492936	2.981923377	3.274534505	3.695696035	3.496297523	3.794830384	4.007674018	4.096329551
10.87319061	8.459429154	9.083661331	10.19766465	10.80480875	10.17495145	9.707753948	9.451955678	8.986625916
13.88888115	14.25555326	12.96268144	13.03590046	12.76756059	11.98498046	11.75872276	11.3232995	10.79633588
11.77456622	12.14619705	11.83545977	11.72977016	12.1581325	12.50490977	12.5451533	12.27591984	12.17993135
13.3011465	12.63143795	11.49453582	11.66673739	11.90094645	12.01967689	12.18708713	12.0679282	11.83713862
7.469878909	10.31535176	12.3414217	11.76359531	11.22123713	10.86649695	10.98917136	11.11923614	10.61892196
7.368914525	9.329384026	9.14232326	9.300629639	9.096690342	7.774657785	7.333573011	6.819192354	5.53086565
4.943093543	4.727044137	6.062696576	6.730624877	6.967579049	6.488394074	6.736223192	7.283409422	7.368427794
7.767300814	8.390240486	8.377806112	8.203716763	8.269115399	7.43110624	7.382375179	6.847699406	6.274947537
11.59854606	9.316112018	8.683569647	7.299309849	7.529924431	8.062424565	9.290188254	11.35638529	11.8206816
4.865964224	6.814841143	9.506726233	9.998531234	9.981456864	8.910228458	8.623037654	8.586897788	7.776867956
4.375752612	4.240370722	4.655404254	5.845405139	7.583715876	9.083193058	9.970105918	12.03018804	11.57748204
3.274083558	2.996203536	3.337438309	6.392999915	6.793124348	6.205076752	6.25266561	6.009761785	4.621402356
5.984104308	9.316584944	10.33158816	10.00641074	10.55142736	10.43511553	10.76301122	10.37357521	9.183833431
8.586320808	7.366054815	7.493941214	6.875893082	6.763131922	7.173107298	8.356964005	9.380983079	9.003309033
13.8149719	12.66557429	11.53725337	11.47799165	11.68608998	11.45895673	11.45954954	11.1470574	10.83244855
11.50213348	11.52666298	11.45814346	10.73617073	10.06718822	9.283134468	9.060071104	8.983704152	8.798447891
12.59400234	11.61315172	10.73903985	10.82194083	11.08761481	10.78458284	10.54671582	10.33586578	9.92184772
12.74705026	10.71956468	10.96987484	12.16276966	12.95472022	12.48261025	12.45278858	12.78746063	11.80096638
13.65320128	13.29768585	13.114315	13.17414798	13.4178167	13.40714319	13.23444205	12.8113906	12.76164645
12.14921828	12.21857558	12.71451518	12.4352995	12.20608796	11.51251174	11.3022735	10.98725795	10.32629578
10.62616289	9.913187084	8.621500697	8.98126283	9.276764972	9.209967813	9.145143246	9.021866699	8.697481817
12.65185806	10.57739462	10.19068408	10.12803967	10.54044636	10.79095975	11.20058347	11.70603553	11.74610665
10.55209374	10.41453621	9.373871422	8.88056071	8.932294447	8.751413199	8.998154986	9.183180896	8.839979836
12.16754305	11.71002915	11.71910453	11.52404173	11.33499774	10.93621127	10.67471668	10.58081126	9.793765418
13.16042694	12.64986664	12.63627491	12.8840965	13.50003527	13.66963528	14.03458239	13.88208829	13.2978839
11.42083951	10.10808058	9.138284314	8.834327382	8.965109158	8.385604555	8.105243302	7.559883584	7.072169213
7.58937721	9.43892061	11.68120519	11.58435066	10.60158486	8.561010931	7.89038002	7.476490058	6.938784208
13.51292797	12.87851314	13.23658411	13.08902863	13.0870532	13.0334744	12.92273541	12.57588437	12.55412227
7.692806816	10.3240603	11.18940944	11.29287639	11.52562159	11.25133061	11.16345454	11.26680016	10.61966333
12.12232334	9.985608569	11.46208745	11.94060193	12.31511956	12.12855399	11.75054116	11.41390515	10.94848824
13.3369733	13.09032971	12.90275335	12.51455241	12.68516611	13.02714441	13.20335646	13.26134613	13.66297769
13.50948413	10.05735349	11.17801882	11.34097821	11.82748964	11.96096128	12.09102856	12.13390948	12.07046082
13.62692729	12.27569361	11.84306481	11.64903831	11.27737803	10.65325065	10.24575642	9.860306165	9.505429558
12.18762	12.25245639	11.94752538	11.28560355	11.3429512	11.39887463	11.70887937	11.47770783	10.98759895
11.91667572	9.415551519	9.862352411	10.25652433	10.36338654	9.882453873	9.927425909	10.05949553	9.220526498
12.58887513	10.91889544	11.11308065	11.06940384	11.1812673	10.81824214	10.76737449	10.72009181	10.59178539
11.77654336	10.23582082	10.32809006	9.971328728	10.22989241	9.982697797	9.862526306	9.571355629	9.376502436
13.98334329	14.02179961	13.02163321	12.40459062	12.62787064	12.62909759	12.84133246	12.69546452	12.37149511
13.29895984	12.40924608	11.4481642	11.26434526	11.7581184	11.76917564	12.06727151	12.03760526	11.61894263
13.49716893	12.04723636	11.77279305	12.06265124	12.33646036	12.41298109	12.53282092	12.56454609	12.93795639
11.98698491	11.50339836	10.45206447	10.47602108	10.56059866	9.902915248	9.985331508	9.952895185	9.535341799
13.82241355	13.73583336	13.53727576	13.463235	13.60734469	13.0867243	12.88466947	12.58538623	12.00562999
10.94335395	8.399243342	8.260137361	8.383771531	8.589871185	8.622109321	8.523899603	8.312730636	8.235700625
11.17134598	10.50527104	10.63414876	9.517071859	9.54037669	9.510580954	9.533131888	9.488093568	9.490431279
12.83446613	12.48291901	12.17638689	12.0978334	12.31639232	12.6474687	12.79861089	12.83678627	13.23395963
5.189942838	7.105652851	10.53890357	10.14007194	9.937703755	10.32851324	11.10995021	11.49845234	10.98266959
10.71723411	10.46015622	9.777698808	9.884465634	9.940944036	9.321626336	9.295694033	9.268013125	8.442294525
3.337244925	3.518077928	6.058766255	7.556046376	8.684884865	8.644434552	8.607613628	8.141794934	7.481256084
5.543759326	5.431112475	5.416726797	6.435913813	7.474858596	9.203311113	11.502504	12.81526447	12.8806286
13.89904101	13.73393673	12.91130284	12.76844094	12.76250404	12.20098764	11.87567215	12.36791482	11.4697067
11.88624788	11.79021019	11.51687958	11.51729738	11.56098632	11.49229272	11.42602676	11.09687885	11.16867121
11.66606043	11.25210007	10.43917485	10.47531472	10.48360016	9.856343744	9.721591566	10.49141996	9.520757313
12.9478253	11.49581136	11.38596542	11.17595229	11.08333348	10.45195894	10.38514977	10.21712078	9.379813214
6.534153995	8.002386945	10.37216131	12.61401046	13.27440363	13.04555485	12.89727975	12.71631454	12.0117106
13.20739894	13.21732008	12.93429093	12.32583462	12.30115494	11.81384689	11.79485163	11.63848064	11.15802342
11.97917442	9.374313497	9.493690449	9.647554505	9.983708879	9.680607734	9.644981876	9.495848141	8.859761175
3.969755503	6.265976437	8.103273996	11.60456366	13.25809546	11.61580188	10.38839569	9.030377982	6.679406459
12.77813008	12.03204334	12.0915312	12.34411571	12.48744734	11.81803673	11.75498601	11.7322813	11.08392191
13.0751038	11.55213051	10.69065202	10.3127176	10.23410859	9.603330499	9.403651847	8.816624946	8.487308909
14.36802161	14.77561106	15.00287401	14.76683534	14.41267071	13.76073477	13.59717283	13.38250806	13.28565652
11.91663571	9.115289954	10.26527931	10.26373434	10.45286065	10.33490517	10.37857355	10.39906994	10.40347075
12.07106635	8.80553261	10.6185364	10.3410192	10.44949574	10.28134041	10.34307446	10.48356888	10.54251793
13.56112002	12.60289187	11.93270855	11.71252973	12.0304939	12.12170189	12.22533287	12.24778688	12.45360827
12.77596831	10.3224466	10.58381083	10.51321095	10.85851424	10.97140215	11.13907058	11.2127962	11.3454246
11.2648476	9.661177024	9.171269796	9.226472512	9.777980143	9.89792816	9.919525095	9.891126341	10.0841884
11.98256143	11.89893124	11.59475059	11.34182809	11.3630317	11.23063548	11.33489415	11.21998441	11.15400638
12.54467584	9.769930735	11.51515189	11.16140015	11.214179	11.0405028	10.99579374	11.04614171	11.09913167
10.05223008	9.085463654	9.556141153	9.720979674	9.955684128	10.05857216	10.15756227	10.2009683	10.20616543
13.12622313	13.05325093	12.72955693	12.72469168	12.57691579	12.10882983	12.03339709	11.52000421	11.01220578
11.62359868	10.25616066	9.652011452	9.969976409	10.28501367	10.32004735	10.51939335	10.5610819	10.7369089
12.55932956	12.47677831	12.52849556	11.70517105	11.66925516	11.59450598	11.64099753	11.6259692	11.74037486
12.88718616	12.6879697	12.63756924	12.31978227	12.27849396	12.21794995	12.14430205	12.09234369	12.4083252
12.69057574	12.16048278	11.36687412	11.32670781	11.44131435	11.41238092	11.56442544	11.34740141	11.37025265
13.12727279	12.94239459	12.27094908	11.85675706	11.9069785	11.74179198	11.73908474	11.73885212	11.93384637
11.4150507	11.19782153	10.47194974	10.62773521	10.68523946	10.7131853	10.73835218	10.6700289	10.88814252
12.03526554	11.6073916	11.59247463	11.31394644	11.45507651	11.48445885	11.54632802	11.53280614	11.83200895
10.79967785	9.92911277	9.690269161	9.755633303	9.94403393	10.01174412	9.959015039	9.997239417	10.13981081
13.31095878	12.46838245	11.6543966	11.66155501	11.83319963	11.86120912	12.00911181	11.89241107	12.0097421
10.49984021	10.20718821	9.90123072	9.458843055	9.517688181	9.486518147	9.539198665	9.555487709	9.649760339
10.9783248	9.534458705	9.944811267	9.622161276	9.904787928	9.790698073	9.864041366	9.830799733	9.976092193
11.37822419	11.11381712	10.79900151	10.50779832	10.61416035	10.5746278	10.58975697	10.58852229	10.66899465
12.82822405	12.78289163	12.30223047	12.06303946	12.09650076	12.20703641	12.21719469	12.25031433	12.46366153
11.90227702	11.54897119	11.26219048	11.07832884	11.33692629	11.48473907	11.4898468	11.20569647	11.21329989
13.82177119	13.36915887	13.15790214	12.700776	12.74379274	12.73448941	12.91267264	12.99135568	12.99945961
12.44788358	12.05911651	11.8338719	11.18201841	11.23374663	11.19678775	11.39137063	11.2679467	11.26446204
12.10490987	11.89954014	11.28482824	10.95906295	11.06727978	10.97114441	10.96510362	10.84957797	10.56779484
12.42454106	11.93765554	11.26323526	11.10248611	11.56599017	11.74476963	11.81454494	11.69863193	11.68794181
12.85072273	12.27618871	12.31976638	12.05668719	11.92975754	10.87819998	10.66095629	10.49486294	9.70247279
13.98346479	11.1644914	11.23869188	10.49490431	10.45320539	10.12592009	9.868366435	9.130390123	8.702589226
6.391565434	9.166580977	7.07079237	6.351003663	7.33578968	8.636772571	12.0258433	13.1494786	10.53567372
4.929923625	5.426912358	5.643848649	5.524210778	5.559029203	4.815545135	4.886195957	5.428544956	4.56785513
11.326602	9.444650273	10.37239551	10.64905936	10.94758738	10.083292	9.943722237	9.586158678	8.410447563
10.92418186	9.223724093	9.33240074	9.355491762	9.783407688	10.49387744	10.86351864	10.56745191	9.879546418
17.52118729	17.00741707	15.69520738	15.47916262	15.34134133	14.96953996	14.91470492	14.63952559	14.50841569
12.97381319	10.63219031	9.377812665	9.525016169	9.812520706	9.221241565	9.104575962	9.958345015	9.020613362
3.49724632	3.96449497	6.044310654	6.752735281	6.818515541	5.816113461	6.395093404	6.699908187	7.077761382
7.670781978	9.005041842	11.87617011	13.7719433	14.50319521	14.63532395	14.85558407	14.65117738	14.14932672
7.467247953	10.28684537	11.77230773	11.79955666	12.17434547	11.43950094	10.63157675	10.15136082	9.270007611
12.93780709	12.03960646	12.7423316	12.64528406	12.69949671	12.17924898	11.8859346	11.39349279	10.86600005
12.72179947	10.30704154	10.02278667	10.26875381	10.51555971	11.27771359	11.13721602	10.44825631	9.764610221
13.55084608	13.63558434	13.92838352	13.62927268	13.84516602	13.48533529	13.14787368	12.91100334	12.31374281
8.891763269	9.438256937	10.04630995	9.545520039	9.244936531	8.791844123	8.43177187	7.94735226	7.371684819
15.97353381	15.85410548	14.30097104	14.41599265	14.51430931	14.07782811	14.23076245	14.28133955	13.5918654
13.78115767	13.32513112	12.78113318	12.83204161	12.80865122	12.26659845	12.27868973	11.86073414	11.34510507
4.559734694	4.746706297	4.31319583	5.260461343	6.47783266	7.959570389	9.709909041	10.77101739	10.78045053
10.82580124	8.292633071	9.51011454	9.191618955	9.275664534	9.076258323	9.125884209	8.926414713	8.696976417
13.15712031	12.24038313	11.6945239	11.46897844	11.86599589	12.27617674	12.61973075	12.80247551	13.1301098
5.824107133	8.106252845	10.73778903	10.70627142	11.21543382	10.86836311	10.06340909	9.107991332	7.846144508
16.03886121	15.45063866	15.19861639	15.23213274	15.22900688	14.87155022	14.41669296	14.4247485	14.04186229
11.66722851	11.52048484	11.44095411	11.34105343	11.58284495	11.68253058	11.66195329	11.67964049	11.56382757
13.09311683	13.14428243	13.28842627	12.88781089	12.5797964	11.94761093	11.52627241	11.03192922	10.89120949
14.12915557	14.07150961	13.73338714	13.13886423	12.93488343	12.34752076	12.31715019	12.14358341	11.51279187
11.90040402	10.52350769	9.828857839	9.57847082	9.556872819	9.055443486	9.049723983	8.748408288	8.184217654
11.53121995	9.658112585	9.528355237	9.082553636	9.086379737	8.107005543	7.649297807	6.95497952	6.12334118
10.18807573	6.958949055	8.66273258	7.809581416	7.380090092	6.607492115	5.948207821	5.458710376	5.298585516
13.78961828	12.17898548	10.42604148	10.15579153	10.14797267	9.821535261	9.930354831	9.727227637	9.317715349
3.621099797	3.287722911	3.267548383	2.798229827	2.844673582	2.637255073	2.693970882	2.800695312	2.937301944
7.197179371	7.425463762	9.594345807	9.750172299	10.16592315	10.82422076	11.40044154	12.64895444	12.72202755
13.29201899	11.26926508	12.80045871	12.18796532	11.98756526	10.88336537	9.923575632	9.025165231	8.131278419
3.406884662	2.858731	3.100318317	2.555748258	2.649077117	2.443138605	2.363855294	2.473703343	2.576891624
5.341001646	9.052701956	9.718405891	6.391811397	7.41916258	7.621868843	7.233976729	6.940890954	6.369179763
6.950874621	9.401056032	8.593228721	8.603007619	8.217519364	7.139276791	6.945764545	6.397404699	5.369756286
3.496883812	3.356580739	2.960084341	3.161616079	3.740567572	2.876896614	4.077607975	4.454184653	4.186131278
14.22577023	14.16755552	14.33370633	14.54522197	14.76526867	14.02778949	13.66016733	13.37656967	12.19044917
5.577457651	8.921698895	9.76282191	9.987278729	10.29053031	9.784851238	9.512554034	9.54240665	8.891608863
14.88624299	14.20391038	14.23419342	14.29980641	14.44725636	14.12606886	13.93045804	13.58849034	13.05418477
13.64190304	10.77140524	9.207023305	8.440104617	8.043952013	7.508106301	7.396446047	6.591838051	6.428298059
14.84488581	12.7988919	11.01703824	11.21235801	11.40914267	11.51592557	12.52776463	13.30816458	12.7533653
7.831426973	10.08235459	13.09003037	13.76174353	13.92892873	13.6095539	13.75290715	13.63359083	13.027166
14.62040271	14.31013491	13.23134539	13.31916754	13.24158079	13.29764894	13.3497228	13.24001554	13.24883371
11.875208	10.98571943	10.39147323	10.70632981	10.96763219	10.81306448	10.44385029	10.28401417	9.66978628
8.770000403	8.824495892	8.880534982	9.492287376	9.640332391	9.435749907	10.1005591	10.19590052	9.68449891
3.424254482	6.860790109	7.678299231	8.301882311	7.926314994	6.585923818	6.824750015	6.890347214	6.442925962
4.542182802	6.610038252	7.212776467	6.844034039	6.964302237	6.698554872	6.848322404	6.859417541	6.787327634
6.798075503	10.60767241	10.45615523	10.23736154	9.895983939	9.21565485	8.917471958	8.492106804	7.454755217
6.84765518	8.412092255	10.55622406	10.55266794	10.77662461	10.37511519	10.24910289	10.08669541	8.609953028
12.35299315	11.8770249	11.18868768	11.05155201	11.01335227	10.42227744	10.48306904	10.95237165	10.16771318
7.977066348	8.065102514	9.80863732	11.29468002	11.75384865	11.34163191	11.74152789	12.01217596	11.05173624
9.428529056	12.97237395	12.81205649	11.13153652	11.51193861	11.32838176	10.93677521	11.00361437	9.920055864
11.41137253	11.26463572	9.992018292	10.10638057	10.09311072	10.10688099	10.09229286	10.00965822	10.16269337
4.362467629	4.838035061	6.662762359	9.719131258	9.606769312	8.947615345	9.281177147	9.4910336	8.731925188
12.62231541	10.82211243	8.584080515	8.682863036	9.431150065	10.38456066	10.57126358	11.89455418	11.82151882
3.260787646	5.251133394	8.457082773	9.091893039	9.682716311	9.86020992	10.29146463	10.36851332	9.983469098
12.63638284	12.39743949	10.66175241	10.76735716	10.84438288	10.39806415	10.47120801	10.44696124	9.911495556
6.093270854	6.300740378	8.577879306	8.74028168	9.36871422	8.830746065	8.708823567	9.176070043	8.631070373
13.41829805	10.33413799	10.68278099	10.55170292	11.0968046	10.97557432	11.12835472	10.85165069	10.32186414
12.19035526	11.09869736	10.67103216	10.70485538	10.90205908	11.02194178	10.90553271	10.795089	10.63385274
12.66182648	11.51372539	11.75150123	11.24857383	11.31977155	10.99587836	10.85786019	10.37654801	10.07852057
13.41290905	12.52357833	11.82179097	11.66906488	11.72107726	11.23461091	11.31566983	11.04896406	10.60247786
12.77283082	12.84399665	12.6224699	12.57649747	12.6604139	12.29750042	12.24066129	12.15262233	11.72741019
5.155180059	4.289775983	3.170863117	3.052322114	3.062932796	2.938164448	3.031025733	2.816811922	2.780447817
12.49138494	12.6128798	12.96444707	13.0233317	12.95684898	11.74972238	11.0032426	10.38928186	9.640229124
4.684480861	5.22752348	6.196643211	6.67954252	6.229061988	6.195839616	6.716660552	8.838589078	10.4142828
7.605297007	10.69427475	12.93745675	12.50738959	11.95036838	11.04730461	10.27067821	9.93144194	9.177861629
5.223724563	6.036681648	8.771211446	9.256465904	10.00871923	9.018031087	9.037886265	9.232236834	8.067331352
12.9441685	12.99203248	12.82816541	12.67213929	12.78829719	12.46470927	12.14923601	11.75403264	11.28933787
3.594445981	3.06752668	3.155589448	2.859141691	2.732763087	2.512882998	3.181302112	3.389856816	3.207437706
8.603307255	7.962105723	6.848910273	7.862680903	8.314174389	8.071829138	7.845514176	8.004169827	7.321644823
12.45071232	10.21942796	10.67258591	11.24293629	11.86460995	12.28205173	12.6751572	12.47280295	11.6548783
10.34875774	9.382908409	9.121188846	8.760091425	8.557822676	8.123303998	7.925551243	7.938562943	7.370561019
6.415041329	8.307931334	11.03782284	8.964260712	6.989152723	6.350522913	7.137929491	7.681728798	7.812472213
11.85822184	11.87083551	11.37516839	10.82954554	10.83580474	10.93287458	11.55054546	11.93148491	11.39030345
6.993142995	10.68348165	10.81848213	10.70151896	10.45997281	9.542357698	9.25697404	8.784296802	8.088951707
10.65197469	8.664982055	8.442145595	8.027205824	8.037853105	7.891334117	7.941651231	8.163599988	7.603715223
12.6250672	12.25381556	12.30485544	11.76989077	11.56734062	10.99636968	10.94992941	10.82457369	10.52041259
14.0207019	12.72847129	12.65536474	12.17147926	12.32653662	12.21680081	12.3567905	12.24820629	12.3726244
6.151858238	5.947246901	6.162260744	8.174676161	9.367589768	9.235666465	9.729592278	10.77600294	8.37591292
14.50778407	13.67066969	11.90626412	11.00429019	10.39038713	10.02543348	10.32582745	10.27983354	10.09128104
3.670693558	2.904219697	2.998907123	2.802720913	3.011649509	2.53562095	2.88425169	4.258680635	6.605957581
13.25793138	11.99235986	10.78879146	10.20378632	10.38309245	10.73002979	10.90744891	10.59924483	10.51328483
6.157643372	8.154550427	10.64912965	11.30815296	11.72844863	10.93389074	10.19550974	9.269233426	7.775608234
11.50586071	10.87390477	11.3479337	10.73839746	10.78538115	10.38201009	10.06531912	9.775930214	9.398743527
14.20539054	12.27803953	11.52356457	11.25286343	11.2111731	10.67786825	10.4667944	9.952338961	9.493523827
8.418119379	12.23946359	12.09427131	12.29598065	12.06028688	10.89775444	10.44870988	10.24825616	9.098262658
4.413361299	6.461585662	6.17092661	4.403185606	4.51006781	4.713202909	5.962304556	8.423032026	9.7222939
13.39616398	12.08429625	10.81194003	11.22411926	11.86101694	12.20495137	12.48422869	12.67833149	12.58672188
11.03710527	10.86256328	10.79838793	10.37607146	10.41761222	10.31818527	10.21425023	10.09750704	9.683424304
7.858504491	10.83206514	9.680727001	8.206807974	8.371801317	7.818332544	7.656486328	7.520579267	6.782008344
7.18344247	9.200648901	9.277507703	10.39019385	10.77859275	9.888219598	9.671026964	9.49401535	8.178866172
8.738105257	8.481258902	5.657342266	5.48634315	5.288314322	4.93313147	5.618918257	5.941180429	5.642494346
6.569927504	8.714467025	10.29224926	10.56404867	10.35855337	9.72756889	9.4215955	9.892655938	8.910035668
11.73666947	10.15984831	9.755767292	9.985682921	10.07567549	9.961683218	10.46554536	10.68284035	10.88582935
11.57391092	11.83682674	12.28087243	11.75302428	11.77933062	11.48261569	11.30558031	11.12164411	10.42535248
4.928429425	4.731065939	5.422712993	5.629502199	7.147600629	9.43926551	11.00979946	11.50926396	11.09156825
14.16435591	10.28048152	8.175729001	8.138343302	8.981010631	10.21783033	12.03603747	13.18747248	12.11602493
12.52358906	12.46464017	11.41377976	10.90902128	11.6652472	11.7457553	11.81584616	11.82633664	11.53596242
12.30056947	9.828811362	11.30718722	11.18970866	11.37115834	11.22913282	11.02643639	10.78492433	10.17572553
13.50221965	12.40077015	11.40195322	10.95123136	11.87684728	12.06825509	12.12224939	11.98969722	11.28252852
10.64922733	7.709251493	9.435184486	8.188808298	7.292834675	6.814929742	6.811695416	6.618308377	6.680605167
13.74317809	13.73758987	12.94146806	12.66342484	12.78085297	12.16870717	12.48450303	12.34833774	11.48901514
3.755325762	3.615615202	3.355925937	3.063516045	4.287987819	4.621236574	5.248195648	5.936652844	6.666330365
13.88934091	13.70305196	12.70995142	12.67100156	12.81106496	12.4930188	12.62242902	12.65742153	12.23980125
3.931805838	5.242048761	5.922426441	8.874181908	10.95055464	11.34210935	11.36823772	11.46570882	10.80849681
12.43406358	10.98050973	11.93002925	11.68803891	11.71726895	11.06052039	10.54742512	10.15603071	9.659351866
10.56601358	11.47529479	9.543592497	9.036656169	8.720807481	7.872479793	8.054373745	8.034013396	7.134975742
10.66789997	10.56053946	9.175714981	8.590229755	8.85329242	9.542172113	9.646838979	9.637145148	9.004284837
13.43805847	11.2435951	7.974575781	7.192766298	7.121890038	7.040529074	7.176989932	6.730371527	7.14901299
3.936696333	4.479073341	4.145307558	4.135717717	4.139964476	3.604085878	3.854304863	3.707942162	3.400402823
12.48740744	9.251839457	10.76329209	10.76938367	10.99918175	10.95490813	11.12355539	10.95428063	10.76717287
6.752273248	10.50142736	11.89075897	13.42966562	13.43109986	12.80714642	12.54910766	11.52288501	9.440986052
11.45093464	10.90535932	9.513825451	9.572651444	9.533224827	9.173827785	9.173707924	9.063046771	8.475428767
12.67284938	10.48766194	9.308898175	9.613605563	9.74008802	9.083091317	8.825869207	9.161512787	8.228317309
5.85893349	4.483101172	3.231571187	3.115335375	3.071193956	2.697430929	3.114752834	3.041844637	3.26273766
7.227381309	5.980044466	6.733291781	7.720452326	9.357645669	9.523109632	9.144961535	9.452166131	8.975986734
3.843239265	5.273087964	8.243690472	9.136770197	9.784677347	9.681188164	9.759886206	9.377187669	8.166139733
12.96743683	12.83159488	12.35260434	12.75089184	12.97421428	12.79679256	13.157524	12.9045967	12.20501596
6.578304104	5.749692745	5.952588977	5.826354613	5.985180901	5.991161661	6.732798449	7.192080116	6.877331553
6.860410643	9.940393457	9.849273573	9.191653645	8.750035296	8.083112192	7.807574046	8.002059201	7.029516037
6.314818105	9.792209818	11.6677821	10.54514917	10.4383297	9.815464594	9.492510671	10.46290479	10.61013678
5.327421636	7.379292719	10.91978695	10.55982892	10.69730957	9.659196207	7.677410227	6.485957394	6.52635382
5.785239496	5.570523679	5.578604393	6.010876034	6.456860881	6.411643831	6.998353165	7.551931012	7.028986948
7.929458009	7.786086836	7.93134107	8.884075029	9.748425487	9.929230172	10.67514104	10.94480864	9.330000068
13.49085169	11.6418396	11.49734842	12.55895119	13.22769206	13.34783505	13.48857116	13.45208813	13.13033988
12.18142721	10.79787137	10.58728961	10.38526711	10.42730293	10.30034379	10.22247415	10.04721782	9.562982791
12.44280073	12.20875458	11.90682412	12.21898769	12.14694355	11.64457287	11.54908804	11.25286247	10.68019758
13.3160928	11.29041307	11.16007113	11.12674629	11.40511734	11.22865335	11.39822363	11.48198718	11.00921356
13.82951693	13.78231194	12.81021485	13.34172372	13.7734433	14.21162464	14.76557344	14.89602835	14.72478831
4.167767026	5.925971364	8.851333093	10.05337766	10.4483272	9.75462296	9.093889466	9.972221305	8.684573648
12.37897325	12.34677108	12.29687226	11.81608638	12.03792892	12.00742043	12.07970785	11.84547662	11.53182767
11.47689229	10.05372449	10.52523902	10.1966266	10.25147884	10.0291809	9.814426157	9.517027138	9.066018228
7.540181048	3.932391277	3.172897993	4.528233267	5.686413577	6.942048749	10.69299244	11.82227338	8.057867344
3.416025727	4.679700135	7.364222423	8.990323483	9.472221361	9.09577378	8.946974517	8.88632505	9.12734708
10.4916131	11.28624108	11.42163806	11.66463012	11.67120942	10.9470719	10.84230064	11.0869732	9.761878725
3.350832847	3.163765724	3.755761485	5.66995763	7.629360291	7.428509025	8.147771667	8.965549178	8.240049546
5.340380395	5.470629808	7.722285287	6.962018681	6.537823342	6.186145166	5.829906998	5.865393402	5.390501952
14.42104766	13.84412285	13.62803799	12.50584691	12.36494385	12.18152288	12.13393828	11.66907222	11.53113703
13.40391808	12.84914446	12.00943106	11.93996492	11.98896426	11.46062347	11.23558953	11.44164269	10.58712319
9.472079658	9.095683621	8.619755482	8.661389578	8.797741172	8.515419431	8.609420392	8.531006657	7.958698596
10.46960378	7.430999193	8.217103573	8.349307015	7.956360397	7.029698535	7.076911024	7.233150254	6.593573972
6.296996588	6.122580588	5.863686997	6.035068594	6.132763505	5.919612744	5.914843994	6.24800553	6.069789726
11.60511213	11.27085361	10.83705618	10.90126366	10.9242243	10.31826133	10.13828019	10.20810675	9.4621042
5.618192494	5.789932384	4.817890803	6.675178373	7.717183678	8.725381736	10.29877037	13.31626155	14.60990107
9.450174915	6.682406305	4.49719214	4.125393245	3.937527234	4.047947078	4.592188046	4.141089387	4.442841617
11.30556631	10.75765848	11.14563082	10.92673468	10.86866158	10.62021865	10.63221187	10.43839942	10.19264432
12.14735306	11.45516756	10.54427431	10.36447179	10.58302837	10.74385027	11.11332523	11.08754386	11.03150275
6.317035233	8.960560484	10.67347333	10.08291604	9.276829698	8.698399598	8.392770261	8.139333377	7.504365378
4.492227522	7.879058397	10.29899874	10.39099306	9.893635416	9.235395306	9.170048159	8.571181058	7.906053005
12.07258002	10.55913851	10.92464159	10.65050039	10.80852271	11.10325498	11.37977281	11.18197343	10.56270238
6.837282958	7.331421736	9.252842725	9.125253627	9.449714864	9.388263382	9.762961591	10.83676705	9.688370684
10.78308957	9.976914037	9.073778207	9.163950331	9.785938908	9.925231542	9.669021008	9.649286915	9.082730235
13.90117917	13.88593008	13.21156891	12.97638185	12.9986567	12.30695379	12.11112327	11.80800929	11.25689538
12.31580114	12.99846667	12.34676458	11.35387762	10.87463962	10.14727759	9.875164669	9.381319337	8.596923316
10.24414887	9.006354382	8.513702023	8.784054403	9.258742853	9.304131459	9.272623385	9.293248639	9.593529303
12.80233617	12.41976301	11.88456784	10.90071882	11.04060022	11.27793696	10.9114486	11.36139971	10.81571394
8.21416957	11.87887739	12.56980976	11.84457368	11.58769653	11.28897129	10.90194944	10.29792467	9.133877773
11.52410491	10.25683186	8.960595657	8.534942209	8.70425308	8.959598085	9.228871535	9.420052367	9.752220987
6.875535233	6.809323731	8.057166329	7.940662211	8.965297468	8.951161245	8.75933786	8.796748173	8.81315675
6.067008937	7.187878823	9.07720147	9.65223367	9.601974133	9.183435978	9.147041413	8.816739161	8.025221517
6.205790626	10.21416584	9.989025973	9.614731874	9.234833566	8.397027046	7.887048994	8.042405195	7.452215137
11.97111047	10.92311578	10.55737403	11.12069573	11.47382308	11.22527954	11.18640862	11.17077627	10.42653823
12.69458145	10.83553441	8.685421204	8.089251638	7.813193673	7.507710157	7.87062901	8.14369833	8.016425337
13.38675266	12.58172749	14.26653271	14.18709349	14.11437232	13.58936144	13.23509361	12.75107944	11.73148207
12.89316183	11.22843678	8.815556994	8.271839442	8.437698837	8.980751253	9.82024002	10.13377568	9.821981742
11.00682191	9.981113547	9.497194749	9.028635629	8.985183174	8.795338361	8.745724781	8.513792378	8.564301977
7.003241256	7.78445159	10.07450368	11.13586673	11.60674202	11.16927623	10.54291408	10.24340246	9.341297102
12.52137292	10.2473689	8.055536809	7.125773988	6.70395252	6.464290835	6.749568836	7.743076556	8.797937328
5.008699054	8.085981051	9.461199555	9.426486421	9.741052514	9.185455455	9.063907078	8.841063355	7.622770584
3.527138767	3.298027458	3.549256583	5.830194228	6.441944112	6.656920074	6.665238524	6.451045963	5.716382937
3.800472284	3.293694516	4.144581983	4.640390291	5.541282067	7.194957637	8.121890034	8.436478305	8.265526985
16.96926644	16.81130694	16.99824913	16.74744367	16.87829732	16.89970622	17.01719966	16.80756353	16.70864286
10.21695845	10.34328415	9.916789783	9.957926001	10.09196677	9.272489732	9.137729681	9.125445708	7.75697248
12.84982097	11.90643363	11.31109196	11.2172813	11.3177816	10.8160848	10.73596564	10.57392876	10.06023763
11.77840962	11.06508362	9.967237492	10.41759191	10.45200081	10.1577379	10.47223851	10.61560673	10.77172742
6.494323909	8.638521469	11.04617904	10.91141139	11.27399113	10.95210433	10.78361302	10.97475418	10.20064954
11.44245003	12.70417397	12.06755231	10.65790318	10.67515939	9.971615079	9.742785886	9.499209876	8.753520448
3.994981768	5.217120595	6.647938464	7.315365503	8.015272736	7.411666647	8.07206687	7.454752801	7.106149144
5.341773688	5.677306902	8.327393453	9.613233856	10.99075323	11.15490535	10.20803562	9.314034235	8.615621879
13.45045545	13.19645861	13.30818015	13.30338681	13.70143265	13.85382398	13.92822497	13.80953033	13.96052841
13.87860679	9.742119288	11.81318205	11.79477279	12.00865445	11.73629446	11.61310949	10.96965668	10.00335565
11.96396379	10.45180963	10.31336505	10.18357627	10.40490468	10.04235547	10.42601135	10.83138445	10.07410428
9.856351946	6.783354156	8.696706726	8.802131061	9.010063671	8.771702953	8.473094398	8.349927083	7.741013183
6.432012183	6.909026186	8.091623091	10.46660712	12.00595664	11.70084129	11.1210516	10.55511359	9.417221224
6.24400136	8.742587674	10.74140301	11.75279361	12.06453171	11.79691819	11.51766782	11.76451514	10.83455776
4.758887053	4.292064172	4.395832182	4.734023738	4.717853141	4.926886017	5.292300347	6.101015616	7.023353538
13.30976148	13.34794788	12.73572837	12.53673451	12.4185708	11.80983419	11.6867583	11.37708899	11.11085529
3.588545953	2.736597014	2.739346576	3.125979914	2.343374538	2.377790854	2.300421793	2.536343634	3.006751427
13.53001449	12.97845037	12.90018058	11.97242493	11.33481678	10.43316755	10.27895161	9.859139801	9.230955632
6.318289481	8.608633424	12.36458883	11.16546934	9.822478526	8.152903192	7.834801678	7.719572168	7.42203871
5.939532869	5.931673934	4.235105846	4.9195268	5.206373727	5.526893855	5.948754926	6.526061414	6.140256633
11.09927497	11.11996528	11.03992654	10.96988985	11.23746393	10.75046779	10.82519045	10.49702812	9.508523168
7.524754609	11.61596915	10.53828718	10.93624568	10.99960413	9.96061673	7.048180304	3.802558888	3.134414487
10.26566679	9.210742194	10.36985413	9.74772483	10.22427907	10.70979708	11.14486997	11.51386415	10.88113589
3.978414911	4.082539982	4.104744506	4.11466379	5.560256613	6.14868879	7.530080406	8.578413039	6.246823791
9.473055011	8.670634265	6.552139765	5.015737584	5.19297625	5.721222944	6.945530138	7.464633152	6.709846437
5.632476565	5.205214184	5.380681375	6.71818449	6.951615445	7.033823183	7.159262761	7.045991857	6.467513053
6.122525931	8.503562467	8.640219938	8.958146784	9.682723946	9.378225925	9.500911692	9.453356002	8.521828583
11.99684351	11.8962584	11.36306813	11.45677545	11.53732999	10.55975228	10.38047349	10.40673857	9.148866627
11.69520464	7.912825477	8.4909669	8.435160387	8.659905132	8.431155595	8.393276714	7.951074585	7.455223986
9.464377621	10.74687563	10.27150442	10.65653572	10.10497095	9.030505464	8.915931496	8.291001751	7.80842979
12.47393779	9.380848259	9.118829543	9.685690888	10.01229121	9.679372491	9.628508324	9.623366097	9.043999046
7.930013173	10.22335109	12.91248299	13.0336221	13.14014028	12.62006308	12.76468147	12.7272149	11.94559539
6.834954904	6.07112775	8.742520123	8.551813839	8.357480493	9.107168219	9.411059339	8.851872449	8.274677419
13.34236374	12.66713025	11.46487815	11.26628589	11.24831562	10.95738764	10.98710468	10.81726472	10.33572519
13.29291151	13.22970389	13.57220362	13.32357087	13.33230027	12.99359039	12.67664107	12.23736059	11.92036196
9.971721237	7.332361533	7.250134742	9.317600602	10.7673224	10.25137002	9.992699318	9.005392386	7.556559828
13.39041746	13.00741513	11.25059179	11.25373375	11.14132664	11.03876648	11.40907242	11.21564824	10.75516842
3.695077947	6.79701625	8.248081635	8.583050751	8.904277472	8.597313294	8.717094604	8.311752677	7.574255488
5.423118656	5.882407755	6.636514067	6.705066558	7.276743683	7.148704868	7.018499044	7.116678759	6.341787873
12.58180554	11.79012028	10.61190833	10.72400874	11.00006924	11.16709352	11.37881399	11.3596639	11.01240721
8.807453704	12.63659426	13.24010509	10.84722061	10.81396855	9.633051213	9.330224829	9.007986559	8.300861434
4.600001578	4.670274058	7.150497274	9.064894145	9.120224031	8.802956657	8.751882143	7.937186446	7.070966021
7.66300489	8.155441546	8.029113758	8.627968722	9.159263356	9.780648192	11.81233279	14.06734187	14.88023915
9.035736464	9.433585829	11.16614421	10.71361668	11.28957406	10.53119118	10.40647819	10.39189465	9.500673849
4.055047588	5.803141622	7.564614573	8.481435443	8.993680351	8.559125567	8.722619799	8.391452633	8.124186748
3.478732894	3.420592921	4.435495669	3.763579734	4.039527679	5.631804072	7.634976068	8.246258106	8.317860299
6.3989369	5.546688757	4.803039607	5.74039508	7.088843779	7.257979807	7.892539966	7.805119624	7.017423553
5.494150572	5.149354209	5.472609836	6.692872641	7.515209636	7.836450169	8.453442769	8.592326542	7.465048226
14.79360262	14.32941319	14.59388541	14.64415578	14.90567301	14.74125745	14.64901252	14.64760501	14.18211262
11.44272342	10.74032162	8.819910164	9.15738316	9.710841915	9.123750877	9.187134085	9.082757057	8.487394104
10.50436979	10.50408229	10.51089432	10.78112438	11.03283373	10.71536788	10.86054369	10.6595693	10.21795796
14.13033079	12.82360577	12.27779981	12.10463085	12.11145906	11.62222334	11.34447365	11.05691788	10.43744948
9.932236584	10.3155041	10.18313873	10.03190831	9.883669386	9.463597535	9.186644956	8.835555032	8.43527556
12.59886013	11.08387595	10.53820994	10.39026469	10.19380446	9.543510981	9.214308437	8.819641489	8.401113837
13.10369991	13.01540543	12.40898559	12.08706669	11.91842648	11.35174003	11.1733095	10.65235264	10.25400147
2.974218033	3.374598708	6.476781977	6.086233599	6.035458363	5.107182244	4.4654415	4.054338446	3.167634225
10.07877517	9.180608868	8.273606841	7.393271124	8.015375285	9.606041282	11.06523565	11.6239155	11.23219609
6.340251808	8.304087992	10.75371767	10.61927458	11.48683035	10.7713647	10.7910107	10.83377708	10.45775434
12.14485582	8.973505685	7.966992516	8.011615704	8.680974309	9.158493509	9.685858772	10.10403209	10.11396197
4.868700757	7.620775924	9.922912428	11.115574	10.90107619	9.896586883	9.285267468	8.893507797	7.576285075
11.97148296	11.31394076	10.84999918	10.76402284	10.686926	10.70676632	11.59740272	12.11622748	11.52239123
13.16391741	12.23089682	11.44422696	11.53570557	11.62221329	11.38458553	12.16556727	13.27247038	12.33092374
4.969943921	4.616720165	4.388751907	4.572752477	4.642402957	4.544647592	4.597508747	4.903732971	4.997318732
3.955090445	4.302645588	3.728905317	4.976454211	6.486774068	7.70085677	9.197626168	10.57703814	11.0841264
5.419549613	5.25812336	5.40367688	5.541754943	5.603662872	5.89891309	6.343309217	7.0514187	8.666180075
5.496523776	4.790305972	4.795930918	4.676245245	4.946066195	4.820382373	4.856962251	4.832684291	4.705875502
12.65511446	12.28847795	12.5213498	12.29853866	12.64140144	12.39691823	12.24659922	11.83224221	11.19645963
7.217115901	10.71550782	11.99105761	11.89925037	12.69362212	12.78235863	11.47324369	7.992932853	5.926033757
16.3089153	14.52822385	13.02433877	12.72111962	12.42738968	11.86904462	12.04619403	12.40835346	11.99901534
3.778408627	4.237335431	5.621704821	6.831418726	6.684318521	5.470764545	5.372226413	5.798460044	5.832149608
6.134998333	9.905837477	5.053872346	3.480361573	3.486905724	3.969763465	3.796887497	3.47040525	3.520192207
6.345633175	9.593478195	7.180924671	3.352904327	3.136421069	2.494654333	3.036887955	2.762000491	2.795389167
12.830026	10.99527285	12.80610755	12.81646569	12.92500608	12.46533699	12.15188611	11.69905289	10.87379064
3.296478022	2.704133583	2.784505233	2.649372659	2.412520685	2.530928694	2.704916447	2.369655764	2.515580816
13.7144661	13.62327377	14.27006835	14.10203782	14.11784433	13.43138579	13.24768608	13.36909053	12.14453875
14.73422946	11.24223607	9.286489955	8.634087333	8.690316226	8.727126118	8.691206326	7.923132643	7.927094926
14.31237444	11.14329817	13.72416136	14.14877896	14.02793243	13.48511964	13.16966427	12.59392921	12.56305384
12.44839719	11.82395511	10.37562132	9.944870031	9.823645995	9.87320214	10.15382849	10.27104129	10.13962644
13.66683239	12.14380361	12.83543974	12.28588019	12.21643639	11.8766055	11.96113635	12.3274239	12.15808355
12.73817403	12.80367014	13.37690848	13.14302037	13.15726787	12.53399658	12.07956426	11.63765885	10.92413515
11.30588586	9.379641481	11.1028288	10.65931682	10.7259471	10.61078642	10.62038695	10.58881243	10.30127747
8.916089931	9.628219477	9.756029075	10.72501659	13.14450582	13.93987117	14.06501319	15.34449655	16.05610937
10.92120262	8.765842155	9.140597504	8.752151828	8.787736072	8.217826805	7.998564697	7.727274275	7.53282484
11.41595727	8.015401777	7.804714275	8.700640964	9.35328454	9.366133294	9.319323103	9.176274178	8.690319487
11.28704813	9.558369352	9.150609897	9.140763091	9.363606733	9.16060334	9.269952971	9.094851372	8.650221192
13.32163861	13.20246432	12.97451927	12.85995138	12.96678503	12.6343724	12.67357894	12.30671458	11.85030454
12.35157897	12.86253279	13.37524953	13.37834491	13.48286567	13.04620437	13.2207618	12.49748894	12.07637243
12.45623497	10.86766083	10.10922139	9.875748905	9.971774313	9.954604499	10.15204018	10.12246164	9.810856572
13.62935866	11.12427299	9.52236236	9.803082879	9.969410709	9.435963181	9.23249488	8.829671425	8.165992239
8.057308326	6.675806288	5.843126885	5.973353791	7.36456658	8.391772615	9.388763163	10.04089803	9.348890055
11.3556118	10.72301734	9.578395795	9.559207657	9.58250629	9.286417093	9.448039303	9.420873936	8.812315716
10.56943843	9.635042286	10.50984398	10.98749562	11.2355006	11.04714	11.11631422	11.08544985	10.55098116
11.03789785	10.31839172	10.03911339	10.00375449	10.1000591	10.00157378	10.02624057	9.848249968	9.714928916
11.58019671	11.49694519	12.40663973	12.66903486	14.05735644	13.99146828	13.45434935	13.33280591	13.86831347
4.899239469	4.647669891	5.140987285	4.944558887	4.896687867	4.579334025	4.683508072	5.050485943	5.073662411
13.64881697	11.30739973	10.51513403	10.70760342	11.00022261	10.89604093	10.93915426	10.85703915	10.77774014
13.17903919	12.79830624	12.22367988	12.24050207	12.10038971	11.45481997	11.28991125	11.11707437	10.65097005
12.72704458	11.24920098	12.27001498	11.93424551	12.12716151	11.89923088	11.88858421	11.65170193	11.42835248
9.867470707	9.813302509	10.46933598	12.26651731	12.75081639	13.22455591	13.32856822	14.1392339	15.38440564
12.6486623	11.75505175	11.6800014	11.40124531	11.07245662	10.78654326	11.99986798	13.01429341	12.94567314
12.39499812	11.54929696	11.84331821	11.77738503	11.95723293	12.06091049	12.22170411	12.2632563	12.41608702
4.702908839	4.416071935	4.621963454	5.744975201	6.954649738	8.681153188	10.73990711	11.28939048	11.23682943
11.08108745	8.473117604	6.430400346	6.730619538	7.805899377	8.97903247	9.671198207	10.13769124	10.19848872
11.68737516	9.41216718	8.387907802	9.162192162	9.450044414	9.019863765	8.815383182	8.665382169	7.750462867
11.30309868	11.10533907	11.54702483	10.93124425	10.85325809	10.57359955	10.54719377	10.22409288	9.911624907
11.02596286	10.81399628	9.823292324	9.800396822	9.787540195	9.656481697	9.740211543	9.525538614	9.36801934
12.8975438	9.799643331	11.68145026	12.20462121	12.6312996	12.44996582	12.14540943	11.70248434	11.16644544
12.80282101	12.69025114	11.69003869	11.77580608	11.95242253	11.63427789	11.63555612	11.32946146	10.73415639
13.49081402	12.24558188	11.71828632	11.90897431	12.04040675	11.46871752	11.43990222	11.28040317	10.45854517
12.58118527	12.56395751	12.14561732	11.71169369	11.80595692	11.41798515	11.2873146	10.99708867	10.38976979
12.56086068	11.46548022	10.89847625	10.9216041	11.01051161	10.92277395	10.94886007	10.84999722	10.6179012
14.08648904	11.9863434	12.83460851	13.10693772	13.39345918	13.25973077	13.30507386	13.36179295	13.32017735
12.88159946	12.27162971	11.71576641	10.73172043	10.68445442	10.98081045	11.29427793	10.5475153	10.11939436
13.07090645	12.50605734	11.54615763	11.5734732	11.44600627	11.28604942	11.40743281	11.21614229	11.20469028
12.94181578	11.80872902	11.21880181	11.16235251	11.3139956	11.00022299	10.91826639	10.40889826	9.922115967
13.43629117	10.96936056	12.76776798	12.27112324	12.44167341	11.94439666	11.72129251	11.4965535	10.84803479
14.35048569	14.46211663	15.06232961	15.00153351	14.93756647	14.46183812	14.06867937	13.66474667	13.06673492
11.43559657	10.86479141	10.72502871	10.75394608	11.05985424	11.29441942	11.41770896	11.51898816	11.81019246
9.384500248	13.49810704	11.79035489	5.572532717	5.162073856	4.730929777	5.408256087	5.429722624	5.823413758
13.4231463	11.74752951	12.40331919	12.7594905	12.76156209	12.56816349	12.45938453	12.04937635	11.58349867
12.29883083	12.30398779	12.72439693	12.21560239	12.04041784	11.44691571	11.53042202	11.75611511	11.46723981
12.73225214	10.74407377	9.624739253	9.290379444	9.404426707	9.031080309	8.464476823	8.388570032	8.10394482
8.408365428	12.24580369	12.0572514	11.62184401	11.80356053	11.4610794	11.56346059	11.48959336	11.01342696
11.12472694	10.99654365	11.160296	10.32364983	9.501778812	8.803904985	9.133098292	9.525162364	9.334981217
3.624607924	3.045445954	3.13115253	4.497501127	6.674347307	7.736343669	8.209926818	8.861518752	7.824423222
7.157322745	8.23182848	11.27727657	11.69315781	11.56477803	10.5770073	9.871643699	8.402118862	7.070087187
11.22496035	8.193162177	8.233136692	9.89454031	11.38865641	11.74763207	11.28904337	10.56203258	9.667426024
4.60118581	4.672523701	4.210405119	5.019770074	5.656430727	5.777491663	7.26433483	9.149717048	12.03447494
10.04002742	9.716879562	8.541002836	9.100287978	9.577898493	9.858283152	10.77816433	11.51343373	9.662846852
12.0056218	8.811513654	10.35110093	10.42892518	10.27818422	9.860429138	9.896550943	10.08574217	10.07545749
11.15638807	8.896072252	9.428161404	9.307961312	9.628994004	9.498694335	9.321433849	8.881662664	8.292147734
4.652498428	4.901138398	4.867086279	5.651209641	7.039959833	8.659073692	10.27142628	11.07152877	10.89109534
12.22020398	12.04593305	11.57321154	11.36375429	11.66995389	11.88873048	12.12113959	11.99060874	12.04844386
11.5171599	11.35183275	11.22161417	10.874266	10.95720276	10.52973271	10.39413344	9.761069702	9.373128845
10.76991728	10.61976683	11.0709261	10.68381259	10.70035934	10.55084017	10.48615918	10.18533932	9.775143406
3.7035178	3.663290074	4.264100774	4.621165223	5.586933229	7.812614421	10.18718717	10.56295171	10.3013375
4.650089245	4.605101093	4.342393538	4.706329435	5.542287464	6.966834334	8.67204774	9.656602157	10.30215262
3.778024115	5.733704824	8.679356857	8.546036147	8.292533479	8.295452852	9.459493423	10.42756583	10.31122089
14.37444251	14.26326007	13.38771178	13.61776804	13.80853586	13.5817975	13.61211535	13.60515158	13.89657633
3.282187787	2.967098404	3.037621982	2.53640022	3.549685574	3.126730597	4.93918566	6.993454715	7.341037413
10.61276972	7.114211584	5.404840847	6.011673862	6.659519977	7.262109416	8.746997691	9.101310846	8.761023578
12.42522835	9.709515402	8.131190529	7.970947823	8.300432305	8.504713217	8.432578502	7.930972002	7.267035756
7.844352181	7.646480542	7.842702811	7.892898215	7.895800818	8.11644914	8.179876186	8.675018094	9.981472745
13.75713532	13.69240661	13.18276976	12.79962561	12.58918443	12.3103343	12.23472955	11.71089511	11.75688656
4.095161014	3.440017705	3.990892215	6.362989872	6.780676314	7.136847279	8.262215497	9.544199225	8.150358942
12.53381267	10.73899364	11.08247937	11.21360665	11.34871837	11.2012872	11.32396516	11.11686628	10.8234733
11.59568041	11.12321821	11.53970052	11.07468793	10.89226052	10.4345489	10.19635951	9.742245348	9.684392085
4.794529448	5.253863647	4.739025179	5.502993498	6.409845408	7.559369937	9.661075893	11.01845993	10.74635664
11.20227428	11.04069295	10.21336042	10.21975676	10.92567744	10.45627644	10.53327028	10.06403884	9.518762219
7.061871224	8.4437614	7.890687163	7.895771992	8.274170821	7.515769744	7.63856427	6.70537367	5.944085332
9.223421884	8.071913834	7.681328941	7.450878419	7.274607196	7.559545483	8.430292154	8.914310695	8.047013494
11.63661649	10.04101822	8.930432095	9.739533636	10.43272236	10.84026305	11.14425849	10.97698545	10.47140512
11.04674196	7.30542638	9.377729101	9.65548034	10.36159178	11.65666552	12.36999165	12.10767881	11.65789508
6.547647711	6.871610173	7.029711727	6.995404835	7.300487868	7.663509147	7.97032621	8.509871897	11.15633273
13.88457391	13.54470809	13.33854475	12.87271056	12.98005455	13.12362687	13.07002265	13.10258485	13.36407681
3.482341797	4.543713072	3.285879063	3.28203645	3.562133653	4.615692886	5.450315482	6.962627784	7.230514455
4.310670164	3.955732001	3.690982612	4.572317134	5.368377095	7.378296906	8.219853015	9.055976878	8.695914418
5.637906266	5.383925054	5.53922226	5.786821546	6.506865048	7.049184987	8.271492523	9.587297516	10.40014023
11.01185059	7.395424592	9.246745139	9.382886074	9.775353252	9.616890931	9.732744824	9.777514341	9.590522298
8.100430683	7.733364177	7.416385118	7.892806126	8.370412874	9.009164546	10.71955717	11.9830951	13.74548014
12.92901682	12.91085634	13.360422	13.27256347	13.2600509	12.80851997	12.49467523	12.09093593	11.62059703
13.91019017	10.54777213	10.14889473	9.818757624	10.43526517	10.66581163	11.23776409	12.185139	12.55344986
4.992079063	5.553181631	5.620345056	6.417491169	7.211168432	10.08486084	10.78235174	9.396490029	8.526233072
8.073053878	8.071323058	8.997146165	8.806887208	8.974592227	9.016319641	8.973597636	8.880269709	9.099894616
10.84320287	10.78942872	10.86862716	10.24567776	10.35376578	10.33213692	10.40496165	10.32155729	10.34159121
12.5516408	12.19758442	11.22800034	10.37989071	10.42274036	10.3374726	10.78881745	11.03643034	11.17894222
11.0911165	10.89436713	10.17269357	9.981126129	10.13114528	9.949607006	10.07352234	9.795806077	9.324424847
13.46081742	11.15942988	12.61160882	12.14149742	12.17497303	11.85048012	11.70368772	11.41892507	11.04524462
3.695840821	3.860184401	3.347687242	5.214761216	7.736032725	8.532073029	9.424321018	9.96561412	9.601230886
15.94929178	15.96567146	16.18931246	16.01593724	15.82593061	15.47688543	15.31402524	15.02437318	15.0019427
12.6653162	12.34842777	11.08346649	11.59559996	11.98920417	12.0632916	12.21646071	12.22511185	12.08300945
11.01782143	10.8561804	10.74814076	10.64282078	10.6395953	10.06591939	9.608102817	8.934018191	8.469123064
10.1279832	7.988700907	8.379332346	8.134079038	8.325989349	8.427709293	8.478816831	8.420312019	8.452976784
10.33021459	10.28247411	10.57704438	11.80773893	13.53633355	13.08084294	12.28567572	11.25905323	9.99572423
11.43796876	10.78815241	12.65853859	12.60490211	12.86151753	12.76874554	13.21770726	13.57988935	12.58135712
11.1655558	8.154991182	6.282972049	6.627347774	7.401093725	8.521023279	10.82904409	13.61601311	12.63904421
4.198867995	4.178873173	3.935172546	4.418026139	4.151370215	4.089715073	4.48033753	5.70564772	7.221769524
6.69550787	11.09632489	9.217368562	4.228331378	2.729367853	2.507262034	2.669645254	2.735282133	2.950736337
4.536329288	3.682130952	3.835203508	3.904789555	4.794576681	5.673034264	7.556179446	8.992912736	9.713504029
6.981373637	5.831809474	4.39995775	4.744004232	5.064405919	5.931491853	8.365619731	9.336250696	8.547752737
4.186404497	4.263209734	4.45879802	5.691149022	5.621982918	6.147907632	7.815393365	9.970375989	11.74967193
15.73528511	15.72258466	15.04094061	14.65360386	14.63629233	14.36205428	14.33545417	14.0815151	14.00052045
8.655255491	7.641020802	8.706723565	8.358436284	8.625460759	8.150034544	7.779461622	7.674623277	6.942403868
14.42164517	14.1393878	12.39985331	11.91252362	11.96001775	12.25701132	12.75010028	12.38902803	12.51734472
11.76203313	8.870244934	8.782547821	8.169948192	8.358418018	8.660615783	9.143216842	9.146333833	9.293260424
3.711002993	3.278292968	3.040756949	3.405349047	4.057210881	4.390027631	6.083030252	8.131072512	8.92815323
11.92686827	11.56715385	10.08874372	10.36784568	11.07579839	11.25940152	11.50028435	11.41563726	11.38648572
10.82054056	13.67008115	15.76829713	16.12561023	16.14991683	15.3301801	14.75660018	14.01777643	12.26475707
8.281268413	11.73734213	12.59484325	11.98912072	11.76049317	11.02274843	11.34523577	11.96372916	11.73688948
8.052624526	6.069053189	6.537479744	6.365896385	7.392414621	8.743610356	9.730954742	10.19649499	10.39934232
12.25829584	11.93103565	10.78256716	10.71371757	11.17441874	11.66301099	11.79365202	11.54219891	11.35842769
11.45530051	6.722856911	7.46248572	8.633689957	9.424940353	9.831327021	10.07087366	10.24781997	10.35623172
13.9240003	13.09921308	13.40429193	13.84948213	13.82668735	13.15843329	12.80537519	12.39225247	11.90250328
14.31568298	14.40133828	14.76313547	14.54106833	14.62899267	14.24250772	14.07002579	13.97893965	13.21963082
4.065976466	3.183224658	3.057964842	2.750679324	2.585710987	3.268679991	2.422999709	2.425444943	2.675956102
10.46067246	8.100612061	7.018542532	7.875415449	8.104800479	8.781655077	9.982934218	11.12131138	11.58809104
3.807733566	3.175265047	4.178285805	5.649029201	7.201797648	8.0376062	8.649048344	8.911518006	8.138034517
6.153633798	6.096533742	6.336704748	6.443565311	7.346977836	8.672059053	9.532092443	10.00439941	9.999601295
3.623956538	2.877160244	3.064776244	3.476350538	4.526999324	4.928432626	4.692855514	4.335446717	3.313351521
12.50128435	12.27045107	11.70458071	11.61962034	11.69942872	11.75962733	11.80791655	11.91735449	11.99307242
7.437957515	9.623164191	6.698985324	4.877429071	4.687526758	4.503913184	4.281932085	4.318656441	4.213032536
7.731958049	11.33242565	11.92048377	11.50314461	12.25785449	12.94949681	13.56942003	13.66523142	12.4565622
12.30233869	11.97259156	11.46055069	10.91152311	10.91369446	10.3364089	10.18980126	9.670566544	9.422115476
3.303539685	3.800099505	3.220542981	3.501727782	3.945499656	5.548187598	8.093354843	9.933756775	10.34643023
3.554691017	3.574253795	3.622211321	3.144684054	3.189371593	3.392068795	3.660215092	3.971671969	4.846604885
13.27900137	12.02583469	12.57894053	12.5744883	12.761136	12.46628201	12.36252897	12.2336503	11.84074204
13.10418361	11.66731595	11.47362648	11.41116386	11.65791235	11.66305135	11.68292187	11.2200559	10.50228262
3.230645162	3.368634038	2.813629299	2.729084543	3.03019631	3.909416832	6.617591498	7.816882826	7.510279583
12.3601328	12.31781515	11.93590707	12.17040163	12.51769204	12.08156954	11.64052769	10.99183565	10.24168249
13.64129592	13.64968509	11.95118726	12.07777302	12.4759735	12.8940867	13.22656366	13.42576418	13.66663235
11.70573821	8.842481077	10.67694457	10.53023434	10.87591045	11.21150586	11.30667812	11.39162656	11.52426848
9.630235165	9.460517645	7.697511436	7.693413315	7.874281234	7.83262549	8.221854654	8.660292106	8.136995111
4.217586947	5.429051529	8.625645985	9.214632496	9.752881222	10.48301901	10.83105939	11.0312486	10.02386098
11.11734663	8.280888271	9.001292666	9.038949517	9.068489942	8.551708982	8.635649464	8.595932414	7.596788812
3.672299899	3.519029176	5.431814309	4.782223916	4.675646248	5.463146763	6.984326438	7.58626021	7.628396705
12.02136081	16.20675226	11.15949518	7.744934219	6.748544422	6.891802869	7.195715111	6.647487022	6.633001306
10.15597932	9.857472488	9.914175701	9.531144191	9.548084598	9.496596038	9.403548058	9.102509615	8.889698585
12.78055635	12.63107367	11.59245946	11.47384733	11.68438743	11.73549731	11.98123816	11.775604	11.65326545
12.65531736	12.38976129	12.40126244	12.0032327	11.78439098	11.27828445	11.21495235	11.08782763	10.87202496
11.70484864	10.39824357	10.50974169	10.39581423	10.42557899	10.29193169	10.16373548	10.26843399	10.34903923
13.52554773	13.23732366	13.46753774	13.30538843	13.43934074	13.19583097	13.21948435	12.97367371	12.684569
5.783388565	6.526606019	8.434102402	9.833138668	10.79431203	11.21977738	11.78601203	12.28534841	12.72431366
10.14011527	14.20350259	11.38882807	6.469798317	5.386949009	5.230673265	5.726879969	5.176075468	5.597109784
11.28126462	10.92370269	9.969333758	10.45032713	10.48245157	9.583030759	9.505360882	9.699964256	8.622870609
13.77672088	10.79309627	10.38415654	11.44790162	12.2167165	12.49350092	12.70570483	12.8463585	12.49577815
14.03376528	13.86903785	13.53463377	13.35983815	13.39986854	13.16036296	13.10531039	12.71502393	12.67409769
7.212828413	6.049251351	3.371958506	2.823056401	2.788568887	2.763350551	2.515393204	2.543860331	2.542960613
14.21356729	14.00505338	13.9961386	13.26227997	13.11835577	12.75828459	12.51945756	11.94976986	11.73951316
14.12455579	10.23725232	8.831462833	8.704419477	8.84502058	8.742038022	8.700876584	8.233846732	8.514718156
13.28359602	12.33762412	10.76112639	10.87873773	11.20086679	11.52861696	11.636999	12.03902042	12.50832813
3.236855833	3.102932576	3.314180317	3.243288896	4.679613738	4.990750335	6.393136121	7.304622472	7.364871896
12.52422069	11.09089081	11.94311696	11.39026779	11.54780945	11.41694289	11.47367608	11.09869849	10.77347053
10.319687	8.603862184	8.483833617	9.029245511	9.236766322	9.350569006	9.451621241	9.247748279	8.755781239
7.355442137	8.314980353	10.33545084	12.88487362	14.37507557	14.88076002	15.30378868	15.1602232	14.49851241
12.80109809	12.66333418	12.76147481	12.10768659	12.11283669	11.72302702	11.70163022	11.09225278	10.74619892
12.39217192	9.073621858	8.911649889	9.202005779	9.755235618	9.964537801	10.28359521	10.05692856	9.758278123
4.22017962	4.3501997	4.432124459	4.744855556	5.039996568	5.907853573	8.233513481	9.241225954	9.438943733
9.99342106	10.49346569	9.510967796	9.327963039	9.232978588	8.508315302	8.393766765	8.396181362	7.739025678
13.1934354	10.25488331	10.9074321	10.8996069	11.15793042	10.94964449	10.97854248	10.44446022	10.02385553
4.435686075	4.612790884	6.036101738	5.634784564	7.654328138	8.272524903	8.650026369	8.596633091	8.367227855
4.255141069	4.035153188	4.525801662	5.762940575	7.073056182	10.01549746	11.82648418	12.04799919	11.5903552
3.113879109	2.92352064	4.405476592	4.178108279	3.991792239	3.867714918	4.401767739	5.778037192	5.902211677
11.75814679	10.82728796	10.95968142	10.43099988	10.708146	10.65936079	10.699221	10.82009881	10.41095822
12.69086421	12.34054382	12.58326516	11.97595662	11.77326172	11.20755607	11.04130636	10.66850497	10.20343784
12.08313721	11.92482659	11.59506367	12.22203284	12.49828098	12.18721237	11.88170927	11.42333329	10.98267475
12.06187022	10.72612821	9.774922007	9.887010084	10.33864219	10.5210749	10.75920553	10.70866856	10.84612739
12.15580321	9.901920128	11.01797872	11.36588839	11.64471816	11.69801462	11.89530133	11.99583432	11.01366128
4.776112061	4.849142322	4.388694974	4.870099767	5.109958593	5.4897277	6.818650235	9.636793527	11.35891728
3.549003644	3.601484493	4.636945488	7.745379444	7.800264798	6.172554868	6.412134964	7.267053871	8.557890044
11.31999386	9.861597447	9.064804412	9.135943138	9.712512951	10.04112427	10.57881166	10.52875988	9.770354968
10.43492959	8.539874742	8.947983011	8.477073355	8.718285019	8.606169505	8.651188042	8.242028024	7.921021244
7.222102173	5.151802939	6.061269004	6.022116776	5.973211581	5.644810879	5.296881533	5.132430874	5.228799942
7.136785063	10.31349829	10.26448206	9.102185809	8.604335257	7.708938202	7.234103359	7.044531386	6.721230037
5.64744599	4.943844113	4.613571525	5.970023903	6.921161424	8.389788218	11.74650741	11.50126115	13.27738603
11.70409926	11.10458345	9.910273302	9.928267	10.05114802	10.29746476	11.22470247	11.89518295	10.75539338
13.54902479	13.00848021	12.06009269	12.3790816	12.48896061	12.16965304	12.30378019	11.89936768	11.55986836
11.82619049	10.3469956	10.45372092	11.37689386	11.63205367	11.54332274	11.33091349	11.08194639	10.6558909
4.90550213	5.529018468	5.629513691	5.888568684	6.06270696	6.72766879	8.022401829	8.937222084	10.11321863
4.551967088	4.639812218	5.005398089	5.273129289	5.312752796	5.1248062	5.304453155	5.396146131	5.299442632
10.83543108	9.433812086	9.940677817	10.01650246	10.17586165	9.962012041	9.867142971	9.636555023	9.161742416
11.82926377	9.83051593	9.364272061	8.160517591	8.390720958	9.769965726	11.10232358	11.76777817	11.55719224
13.23417413	12.07482339	11.65635472	11.7977554	11.87260048	11.83883084	11.94050135	11.84272981	11.34403866
14.40918778	13.70363705	13.91793085	13.54372654	13.25787865	12.76841069	12.18809027	11.50346071	11.22412384
4.70409536	6.62107347	9.089526727	7.305403441	6.052477433	6.18670843	7.270525358	7.574089582	6.99291977
6.8771332	7.211643858	7.607736937	9.52206026	11.71639026	11.62245933	10.91752458	10.94685707	11.70095459
4.761345914	5.199813584	5.123373823	5.941256893	7.618009034	8.666604061	9.512730609	10.6665872	11.24327847
12.12229061	11.76340229	10.91038989	11.49504364	11.68564684	11.41945085	11.39301901	11.0088608	10.50624573
3.441010469	3.368332848	2.976063449	2.788794683	3.650190056	5.392599488	6.970764117	7.786392023	7.326825089
6.091880751	5.38437709	4.791642922	5.340444462	5.328140144	5.88441581	6.882799749	6.943727615	6.139376692
5.169098029	5.186314717	5.821734114	8.318248674	9.737867574	10.25939981	10.85262139	11.55549458	11.76379755
9.168697431	13.65940724	5.803976317	5.094643503	4.921311048	5.180907617	5.113090154	4.697892112	4.453665615
12.5070886	12.5859371	12.75457866	12.50226532	12.62707302	12.38188635	12.22087053	11.75263001	11.43292211
11.60837374	11.22292974	10.55109808	10.30098407	10.31308484	9.961164607	9.937043273	9.846528964	9.208974158
11.52384292	8.420150962	8.910388478	10.46036196	11.24104943	11.14076079	11.10438075	10.92820681	10.28137084
13.32059658	12.49552521	12.17086884	12.57108741	12.47173617	12.05539023	11.90312691	11.43177327	11.0593226
3.16429821	3.368089382	3.797035756	5.719100262	6.382932695	6.773639156	7.479027519	7.615639502	7.151066617
14.38314189	14.11317379	13.57904072	13.66306097	13.71887516	13.32834401	13.16522593	12.75093978	12.24077651
5.517622857	5.243663928	5.248213249	5.624390853	5.614007803	5.335411339	5.250788652	5.573307248	5.567954412
12.15959308	11.01592048	11.30658718	11.38390158	11.30996858	10.8439753	10.67483008	10.44368016	9.988079495
11.82481361	15.96508381	8.900071766	7.074809525	6.657379946	7.094350406	6.514572181	5.457882981	6.26970178
11.89121084	11.18951156	10.1190468	9.904388552	9.837105417	9.123172339	9.286126462	9.124567702	8.470899384
3.218847207	2.760983981	2.880874202	2.51408901	2.883366347	2.396056797	2.424741024	2.425262643	2.599636537
6.565845171	6.201670836	6.331866055	6.487239366	6.670164062	6.628873275	6.724680694	7.350745049	7.872137068
11.6637823	7.722541323	8.959958912	9.105367269	9.318266512	9.481669927	9.622617661	9.40856453	9.506468344
8.891477159	7.283966863	9.552684831	9.132672407	9.211599827	9.707317502	10.04077117	9.649818794	8.871415767
4.030797062	3.923398387	5.40732712	4.292299453	4.60125805	5.192768468	6.358092469	7.721590059	7.616587345
11.98471717	9.264289583	10.24435752	10.30792095	10.71276442	10.64091281	10.58680387	10.17030286	9.85443682
12.01366936	10.92786905	11.22928911	10.95805752	11.227305	11.02696793	11.0267655	10.78106208	10.4628661
11.93536871	10.11578196	10.3103894	10.3437862	10.5900905	10.69508604	10.76970046	10.76467668	10.67590372
13.83880977	12.82046019	12.42597673	12.450013	12.41768714	12.11372989	12.11191627	12.0694657	11.7212188
6.624868541	8.545385026	11.01891248	10.476767	11.46277873	12.20953815	11.78179873	11.90682125	12.05592613
10.73601633	10.6001185	10.36716873	10.27065143	10.49185058	10.16079851	10.23759927	10.38800561	10.22494128
4.970139817	6.889418195	5.906031374	5.037225371	4.872226329	4.771016677	4.906176671	5.518021938	6.252994139
12.1704999	11.78137902	10.71850596	10.91711066	10.89614409	10.29512079	10.36287997	10.25108953	9.577932446
5.156710274	6.042221745	6.516909653	6.775283169	7.592542632	9.280256034	10.81020966	11.54608636	12.08471107
12.34763845	11.78448568	10.98146625	10.76633402	10.73048666	10.64089669	10.56141624	10.41369942	10.25955311
12.44814512	9.454968458	11.46990281	11.44352282	11.6528258	11.28646442	10.98330393	10.67815487	10.04060423
12.33020969	10.94982042	9.575470244	10.51579997	11.23097373	11.31398359	11.54842604	12.05678825	12.34399815
3.177935832	2.835210583	3.069241202	4.479252897	5.105156721	5.328371374	4.987048393	5.454130498	4.571474691
12.24484894	10.72423675	9.821193283	9.326766738	9.446039141	9.709741654	10.12430619	10.35101631	10.28394236
12.91074536	12.76188548	12.49734366	12.25556476	12.17442209	11.79631257	11.68451312	11.34864805	10.90222582
3.923820614	3.329298804	3.264834483	3.522972491	3.875560261	4.280429204	4.855165074	6.012997222	7.739095304
8.922507025	8.553056468	8.264063219	7.871646675	7.792649244	7.517479519	7.383198817	7.0915546	6.864941342
10.92573928	10.69859984	10.48502317	10.43729706	10.41359727	9.709017336	9.70057231	9.724607072	8.710259264
5.283847498	4.844075176	5.170864156	5.234840339	5.58420981	5.999519212	6.523438079	7.682087007	8.593668802
11.95108032	11.60237082	10.911769	12.0028133	12.24538531	11.62117783	11.28913987	11.10192092	10.6558418
12.29976901	12.02914544	12.01251691	11.98522637	11.88573628	11.38778939	11.25994516	10.9676136	10.46902275
12.92466045	11.66144544	11.15848111	10.96178584	11.07434685	10.8179098	10.84532631	10.74574264	10.26183015
5.775459372	8.20801389	10.57137377	10.76851867	11.5538101	11.53291568	10.89754646	9.611891334	9.206826711
12.47020068	9.627763335	11.58125907	11.87935709	12.02365558	12.14780774	12.14585908	12.05424536	12.1198558
10.91327258	10.77306975	9.709781199	9.862448651	9.992429923	9.7008215	9.871307474	9.793000169	9.438554815
13.67370129	11.40952159	11.75353432	12.03247626	12.2383855	12.05418507	11.82666324	11.37339393	10.93174237
11.9368543	11.60928423	11.20435586	11.61209682	11.82246924	11.74292763	11.7647367	11.50218137	10.9883617
10.57215924	7.290010711	7.939202638	7.886736925	8.193559189	8.061062717	8.27306439	8.313673473	8.366544583
12.32880716	11.28066329	12.01881991	11.96992228	12.03306832	11.62780501	11.42805764	11.01495323	10.39122643
3.946112381	5.732000491	6.966233175	7.252767953	6.857671928	5.995285016	5.768446594	5.895177439	5.316617259
12.28935661	11.63645985	10.16241296	10.47785155	10.47687519	10.11408954	10.27157207	10.06655308	9.565664154
6.681451234	5.469320557	6.914797528	8.250962666	8.360246217	8.258239136	8.792192809	9.102426715	9.051974836
3.957331043	4.514112902	4.493161696	5.258530694	6.000835929	6.573321735	8.761380655	11.22416377	11.34109791
4.285670357	3.519937438	3.544503204	4.111599596	5.210312918	6.816137807	9.845959239	10.75518831	9.952926392
11.8898167	9.139014136	10.21295307	10.15594184	10.61206619	10.66911377	10.92273832	10.92611903	11.01025175
12.3516708	12.40186299	12.06147857	11.68093175	11.70066005	11.56228831	11.42497659	11.1248918	10.84068608
11.94958345	10.83209711	10.65438357	10.3196382	10.51531076	10.43734005	10.53396527	10.37397127	9.796154631
11.79754505	10.84548837	9.142307125	9.041606033	9.242164541	9.353177446	9.378157577	9.006860914	8.789350572
12.70304606	11.35915412	10.79383924	10.51447111	10.47480763	10.08355584	10.09518462	10.73894696	10.0005433
9.371781286	9.453056632	9.035385299	9.298153606	10.09792901	11.08130931	11.882357	12.06958261	11.93002145
13.29903741	12.91884983	12.19363358	12.12215522	12.20766168	12.16337924	12.32813951	12.79517688	13.00542693
3.765412311	3.894574933	3.395029218	3.796053465	3.646355594	4.048837996	5.750583378	7.783769083	7.975573781
5.175933043	4.354153494	4.049489881	4.997779813	6.391247292	7.967174965	8.921080457	9.667075033	9.887924019
11.7113727	11.14046265	10.63983684	10.8753469	11.46793381	11.78299969	12.03732386	11.69946919	11.46830349
11.62505042	10.75675387	9.828664933	9.726859693	10.07164403	10.06955043	10.06286462	9.833006767	9.698717013
4.08602266	3.737812156	3.525504777	3.85616518	4.324168712	4.528255577	5.794438906	8.359670159	9.862823581
11.86787397	8.941271539	11.02570622	11.12117569	11.20466295	11.01429804	10.94511813	10.74563129	10.07323757
6.628946192	5.033863054	6.198890295	6.456506035	6.804092991	7.034363631	7.997950388	9.837913525	10.17522977
12.66500183	9.819693125	9.949900009	10.31475244	10.83966891	10.96498173	11.17172268	11.16505353	10.91159219
3.603351047	3.251160954	4.703527295	6.033377744	6.913245082	7.038899376	7.177655356	7.354110815	6.414569112
11.49778805	9.433815035	8.244316084	8.580800562	8.795240193	8.607538164	8.56618928	8.380274124	8.189289153
14.67325197	14.21218967	13.99602482	14.21494583	14.31285336	13.98689896	13.74546571	13.19761816	12.95330835
9.177430189	8.295744868	7.51612916	7.958238382	8.679135615	8.842266301	8.876399355	8.757889459	8.186516977
12.65310485	12.60813162	12.90325508	12.41815988	12.35257399	12.15139948	12.07676539	11.75885029	11.55691824
3.81096464	3.745171984	2.943982479	3.420375064	2.976419788	3.121001302	3.926576839	5.594808891	6.452781735
11.93770009	10.4117906	9.858476422	9.544865374	9.485509968	9.998977072	10.06582136	9.666037981	9.116890705
10.87169804	10.16999405	9.771692616	9.517650643	9.42413473	9.125685355	9.049408818	8.775273795	8.41430743
11.64314057	11.7127639	12.17000324	11.61848427	11.58434822	11.08911449	10.80482045	10.18149522	9.819704598
11.32271379	10.98912235	11.21469051	10.93858613	10.97580623	10.75366569	10.54697282	10.18439576	9.931199322
11.66027371	9.014485695	8.086620177	9.088725265	10.19838407	11.00776119	11.54258528	11.6310036	11.18194365
11.08834561	10.72381885	10.74648923	10.43534856	10.45800553	10.28535039	10.17478352	9.725104121	9.486581099
3.356937355	3.582298916	4.070164002	4.146863972	5.034231509	5.225531302	6.554257603	7.352710773	6.078352981
8.788277643	8.742510399	9.103610992	8.696641375	8.780217652	8.35429372	8.107878277	7.804107366	7.427740096
11.56685207	10.70754988	9.867562424	10.20009321	10.86224821	11.14542759	11.40716574	11.78017966	11.29741625
4.556981006	4.279162373	4.53601064	4.764007258	4.664041116	4.931352871	5.942996956	7.220971195	8.602614342
9.817402432	8.463466533	7.247396618	7.674538863	8.023506091	8.514117062	8.918033961	8.942463401	8.760606931
13.66769522	13.110945	11.89161701	12.03359833	12.12019097	11.85064648	12.06146803	11.92227326	11.57232554
14.05773271	12.21412517	13.3881479	13.66145856	13.94356577	13.37629423	13.00171618	12.40801156	11.50987903
11.75082237	11.91315924	11.77142138	11.82062951	11.76941867	11.6389399	11.33669848	11.00148523	11.16187738
13.13080156	9.690573406	8.402889396	9.883983799	10.45939766	10.44210847	10.54347216	10.81040546	10.52174893
14.51478339	13.35517025	11.95884484	11.95150255	12.00993211	11.75037673	11.91177554	12.29510051	11.69791354
5.634832051	5.748623253	6.155485892	7.739842112	9.515431784	12.0495762	13.00512504	12.85826011	12.05543791
11.70229509	10.76229762	11.4144429	11.04219605	10.89969853	10.46579889	10.15178032	9.586532671	9.21001372
11.32629213	9.128827607	9.311938659	10.19926172	10.87985874	10.92467275	10.97770673	10.9742702	10.91284879
11.9380698	11.77574469	10.60218931	10.42929193	10.54829151	10.7198235	11.07134314	11.02272681	10.46067525
5.130418182	4.32586996	3.992566063	4.583572757	5.404327654	7.024743523	7.635812547	7.704947594	7.037274951
[truncated: 49 more rows]
