# Supplementary material for: F-MAP: A Bayesian approach to infer the gene regulatory network using external hints
Source: PLoS One. 2017 Sep 22;12(9):e0184795. doi: 10.1371/journal.pone.0184795 (PMC5609748; doi:10.1371/journal.pone.0184795)
Supplement: S3 File — (ZIP) [file pone.0184795.s004.zip › S3_File/Gene expressions/sim.txt]

12.10167904	7.080756766	6.0490786	6.881842621	7.030785402	7.07697436	7.236936099	7.524862954	6.324830788
13.87960233	12.7620402	11.64173406	11.50425272	11.26407906	11.00838899	10.71119505	9.757051325	9.288530711
11.15405538	10.82076434	10.60347732	10.22453668	10.0247441	9.731680075	9.505426853	9.202583738	8.657573825
11.48476087	10.10079516	9.530770524	9.625377412	9.496146773	9.238804772	9.144180932	8.771050566	8.220036244
11.61763934	8.780189406	7.500709838	6.788466265	6.435995246	5.88818999	6.570515433	5.372722786	4.529950085
11.43862892	10.24594664	9.987255027	10.1587719	10.23416343	9.977505945	10.01729385	9.639016371	8.805135418
12.33548671	9.383111721	9.793641503	10.03118188	10.86936326	11.43481797	11.80965018	11.57078273	11.05223321
13.30468833	11.04494493	11.84190696	11.89033003	12.0089645	11.92130315	11.49834506	10.95331078	11.13646717
11.61692474	8.446850976	9.141261539	10.15578908	10.64844972	10.65556483	10.89179885	10.8854954	10.78850882
12.55200286	10.22508251	10.60908944	10.71703562	10.7629199	10.25450085	10.54756506	10.9191016	10.98749308
6.426055036	6.111745847	5.888322385	6.602075754	7.279779088	8.260700252	9.433745953	10.90039499	10.6722868
12.5331078	10.92843068	11.80496495	12.10599375	12.14436304	12.11082752	12.37841133	11.83915173	11.08430075
13.98901631	12.29448856	12.82971506	12.46659547	11.99756775	11.54006273	11.44445105	10.94676898	10.10282714
12.38938845	11.40380546	10.97941177	11.72226462	11.76484299	11.92700491	12.14674199	11.07505594	10.17783385
7.377996879	6.960724843	7.89431255	8.533773334	9.070706595	10.11300144	11.06726184	10.92383514	11.13947959
12.48578605	12.13314009	12.36126545	12.4609402	12.25728295	11.82421635	11.58605079	10.97495205	10.51241417
11.24675111	13.0624358	12.94271116	11.62875095	11.00729468	11.01211049	10.92039991	10.39510674	9.86419421
13.08413618	12.90343252	13.22530757	13.18390041	12.54179089	11.68528072	11.01935674	10.33449901	9.700234573
13.12355325	12.38851613	12.38434132	12.18520815	12.13625967	11.98043322	11.76313008	10.8758011	9.654318343
12.0119133	10.47084166	10.74218279	10.56622474	10.48510901	10.48197245	10.52090719	10.42997965	9.8703632
10.35961636	10.02590848	9.137562294	9.91902987	10.56445881	10.66866878	11.35784321	10.37380323	9.138604403
12.96039158	13.03633031	12.92569523	12.0867772	11.26397889	10.51073546	10.04112417	9.242938641	9.217848057
6.786103512	7.768903006	9.855263497	10.8312169	11.13800304	12.06169773	13.14177491	11.26796965	9.954846691
12.52043899	11.26565901	10.81421969	10.78177934	10.71316952	10.50046173	10.4267564	10.17319747	9.793188837
7.32170724	8.643613827	10.22874974	10.81389244	10.44671038	9.702629763	10.34511939	11.0802412	10.78567218
6.366577653	8.418946194	9.143971388	10.50249781	11.05755063	11.2209992	11.41079314	10.23211952	9.398491069
12.76229127	11.46797067	11.02370584	10.78556647	10.58865589	10.28047062	10.03918968	9.466521387	8.728977016
4.269541463	3.154383281	3.412714876	3.159998826	2.576976341	3.09558976	2.999149605	2.724013726	2.575195173
7.490898438	8.456129184	10.11190375	11.94019304	12.42798745	11.92503842	11.26884647	9.851336107	9.368231858
7.154924512	6.548714799	6.203870419	7.265871133	8.068450718	8.733835994	8.772957379	8.402929766	7.830539431
9.128096618	9.402462437	9.420413321	10.11236978	9.735254626	9.990655395	11.17634746	13.15744319	14.76681689
6.049141179	5.838556387	6.084679845	7.471300229	8.739761953	8.491168747	8.643941546	10.85689014	10.89478675
5.204763739	4.83374787	5.059364955	6.274434826	7.136852102	7.489491866	7.945037204	7.648601916	6.188812422
6.603343083	8.062811352	8.360267206	9.215569631	9.670001441	9.79729983	10.78437531	11.06243249	10.94597615
4.639035548	6.439608461	4.729065079	4.167252515	3.924967286	3.680822074	3.407098533	3.653216635	3.121284403
6.040117747	6.126628016	6.594202762	7.839639356	9.276733762	9.932531953	10.49054846	10.06374159	9.816950518
9.923683766	9.940192701	8.359266349	8.736860983	9.307345146	8.93077902	8.635248773	7.348122174	5.884030246
4.006261816	4.332970051	4.537856644	5.86356115	7.061118657	8.000287386	8.123665539	7.780037062	7.171306281
8.07575387	5.955353653	6.599590442	8.157882361	9.702942304	11.19819543	12.50627993	8.281177881	6.568506981
13.65252861	16.81237273	16.02289242	12.97367864	8.753130625	8.223541903	7.118415829	7.135646169	8.187994773
11.39208991	12.40116808	12.17695356	11.12787789	10.69460151	10.1456188	9.78944079	8.435974672	7.60464888
11.31911903	8.586093078	9.513725019	10.4755529	10.54128568	10.94399847	12.51153345	12.52132796	9.75851603
5.922862057	6.173896747	6.670547777	8.70457219	10.34754278	11.91954641	12.5715996	9.424431536	6.196220995
9.301744455	7.980370708	7.079120414	7.297622195	7.884522994	8.690886479	9.235659461	8.555643599	8.671595536
13.37682893	13.37193036	13.16617418	12.98494671	12.72692233	12.39992509	12.37279733	11.84751555	11.00322956
10.67719994	8.021848955	8.896962611	10.7406815	11.52696317	11.70964066	11.81587012	11.35010872	11.98063269
12.07358813	11.76620818	11.81955583	11.78909793	11.85132371	11.51730682	11.00420566	10.10521717	9.501033313
12.21880647	6.908963929	6.305205031	7.629814799	8.593150272	9.285112444	10.30620244	10.57959692	10.73244073
11.64998204	11.56215735	11.72157621	11.55640506	11.49264578	11.18613888	10.98132733	9.945065717	9.625120271
6.177727286	4.879376364	4.463414564	4.898434174	5.200752371	5.413100651	5.479906307	5.407843498	4.598720418
10.67864362	11.10748082	12.0438925	12.31810509	11.97672817	11.71165858	11.53802512	11.20437268	10.78570926
4.653062331	4.368873146	4.355798226	6.170851194	7.902423782	8.167844198	8.720297077	10.26249748	7.722152862
11.00929587	10.17710746	10.95456785	10.87526005	10.51408144	10.25485683	10.37523311	9.814960819	9.054256312
11.00593715	10.79342303	10.90347792	10.96300752	10.87499149	11.19275968	11.9892053	11.89540676	10.63355421
8.684622167	8.582666161	7.807884014	7.32124649	7.13240051	6.815957396	6.998658331	8.010809511	7.654661883
8.452722857	8.232198634	8.197287682	8.206444738	8.413022766	8.519348849	9.27819314	10.37886335	8.769554514
13.30159983	12.09537071	11.64121175	11.35515382	10.69801848	10.08545844	10.2136354	10.38462543	9.913781718
5.472776591	5.551679646	6.827579681	8.947385078	9.564584312	9.553685338	9.481365314	8.798425699	8.3116302
7.040117905	8.575244825	9.87561288	8.738823039	9.930631203	10.44815884	10.62099654	10.75544419	10.84509844
12.25132255	10.67595418	10.50557327	10.9866159	11.24869953	11.22251551	11.41866833	11.02134439	10.68037489
11.81919106	11.68916219	11.01336304	10.83947594	10.60986597	10.18691364	9.968081006	9.611878568	9.301490571
4.112733783	3.699647476	3.40808055	3.825145341	3.650785439	3.356731373	3.644137501	3.504199304	3.29780232
10.41733138	10.82466222	10.97602905	11.61960392	10.62823144	10.61641475	11.38753804	12.4888061	14.82487589
12.22044103	11.50569569	11.56647732	11.92738474	11.95811891	11.8004366	11.69707856	11.40540761	10.97701533
9.163947752	8.646883396	7.838310432	7.496212371	7.142788913	6.833900321	6.538193029	5.978123388	4.98883616
12.4854476	11.5637002	11.74543549	11.45603959	11.23720539	11.03172901	11.29141811	10.4133553	10.50718667
12.27580587	12.45683038	12.32938288	12.18405303	11.96738642	11.42730432	11.13548611	10.3302472	10.05484591
11.23004072	11.33208318	11.97001165	11.95114371	11.90246655	11.75562242	11.75475247	11.00619459	10.76903249
5.245773733	5.738906347	6.993522014	7.910971834	9.07358617	10.45326808	11.5077961	9.567516185	8.158207658
5.453243715	6.489171845	7.991376119	8.937335387	9.532284709	9.338550356	10.12563484	9.321506914	8.66804795
12.85515671	12.86083641	12.33391286	11.70477485	10.81179546	9.768387043	9.399545866	8.749986591	7.978226687
4.369374353	4.847119168	5.961931472	5.553324891	5.71758254	6.180577845	7.059965232	7.00944237	6.728048159
13.17931093	11.1106772	10.01242955	10.33178555	10.60093408	10.70545158	10.59442115	10.1357372	9.923796657
12.99934037	11.2972165	12.73453522	12.54749495	11.79554842	11.2325136	11.5954427	11.57862395	9.638596089
5.705451504	5.727909649	5.721299837	6.271139837	6.437385396	7.280050512	9.026848744	10.25905697	10.55022147
11.63492957	13.37404631	14.15767353	14.32024317	14.42571116	13.7827717	13.02978667	11.9054123	11.16570634
2.957748309	2.85953292	3.023454417	3.937782056	5.330919643	5.824581362	5.933165689	4.403415781	3.374317526
8.10509415	7.302395338	7.393086852	8.776752971	9.941200771	11.07448927	13.41536764	14.00550533	9.507644561
11.33121867	10.4260024	10.2136778	11.56034612	11.41787466	11.28204722	11.39855797	10.91599106	10.43712954
10.40324425	9.010917296	8.278184702	8.294732352	8.299426699	7.978317954	8.037565106	7.348762069	6.553798403
4.846138471	5.224333187	5.431499002	7.022514911	7.941344295	9.273670605	10.13685571	9.761216607	9.250856212
12.63262993	8.258188124	7.83523461	8.921981221	9.676906208	10.07955987	10.35346186	9.686269872	9.520621797
12.00162771	11.00300313	11.10958723	11.56082498	11.97243842	12.23825687	12.65434073	12.37471574	12.00032302
12.17774798	11.27617043	11.88102622	11.68590462	11.64508089	11.43883578	11.28687855	10.81741087	10.53414629
10.20740749	12.91427901	12.54382287	11.96884958	12.08863984	11.69542472	11.84485492	11.8775744	11.56760413
9.361972592	5.370476508	5.724559257	7.276165746	8.445787154	9.944099151	10.44782822	9.099996275	9.520249267
8.878905821	11.44670199	13.04710937	14.22449828	14.24746634	13.77325731	12.44815158	10.16619979	9.034935918
15.23244933	12.28426379	13.46714184	14.15052659	14.39981939	14.26776357	13.94747684	12.47133378	10.942785
12.7325177	11.84237833	11.33539424	11.06944751	10.69096864	10.22874282	9.757393981	9.035085194	8.172048599
12.6676247	8.879277727	6.690941707	7.560496734	8.377829689	9.360046143	10.08427709	9.580988478	8.867017454
10.22943162	7.720908592	8.441477675	9.075216995	9.476233984	9.594845922	10.01075667	9.388894304	8.992126517
12.99306763	10.95765326	10.52061649	11.6437131	12.57310675	12.45089102	13.05454637	12.36063943	10.82155483
11.59361898	8.901662166	9.881326321	9.954689158	9.799675101	9.490102328	9.494463759	8.856254716	8.464871221
13.83073768	12.73585979	10.71776402	10.84863527	11.58831463	12.37141601	12.90792883	11.57442068	10.56553908
13.5252292	8.337164424	8.345538189	10.03615857	10.82972695	10.57307851	11.02499528	11.87698779	12.09261397
13.14528536	11.85378649	12.48174171	12.37461952	11.71618516	11.37955498	11.20849202	10.7807711	9.906770889
11.37978123	9.318682391	9.180543505	9.938965283	10.00143677	9.627160634	9.505540639	8.51642169	8.278587933
12.35973615	11.78096364	10.64450355	10.53491831	11.03978653	11.30892483	11.66686833	11.67736452	11.2007782
12.96480707	11.298517	11.31182328	9.855458859	8.642533304	7.528981319	7.8195456	6.810403219	6.190932259
13.54267778	13.56249725	12.89914241	12.6090139	12.26949864	11.82102096	11.43706758	10.62229043	9.88662309
13.19171192	12.53133789	12.52291101	12.34420359	12.12626036	11.86027653	11.89301374	11.3940206	11.05768719
11.19687453	9.777709397	10.03541225	9.898841936	9.871664309	9.77115487	9.664008739	9.309560868	7.440686289
7.013756079	7.325672247	7.604659372	9.187236089	10.31513484	11.48419199	12.50219638	12.20936667	11.52256664
12.96909959	12.05139805	12.12530929	11.08846537	10.33671325	9.714303423	9.858764224	9.064916852	8.261246581
13.71918038	13.45304872	12.33820746	12.33695687	12.5797235	12.62010023	12.99802997	13.08454056	13.11595745
10.49278822	9.638006425	8.398761491	7.067212335	6.886628688	6.503437294	6.92531536	6.290541524	5.425850608
11.88736388	9.240320377	9.864389788	10.79899381	11.31128139	11.52077613	11.82763285	11.18288334	10.93267
11.6334914	9.757478977	8.493279369	8.232931905	7.912371102	7.810295519	8.061580937	7.703382974	7.176122171
11.82336988	11.02449807	10.60979104	10.69112339	11.05629251	10.59869114	9.805130474	8.851243046	8.162166848
5.363548978	5.875910412	7.496055331	6.11882514	5.002809113	4.4099262	4.493575992	5.155317036	5.035324943
6.740409494	6.433635797	6.654256243	8.152532759	9.577371458	10.6562591	11.14896065	10.6716916	10.26056702
12.22067053	9.764484651	7.638845554	8.175898889	8.867217211	9.522271328	10.51661116	10.67575659	10.27904102
13.73466838	13.98776477	13.6636983	13.14892312	12.7306402	12.17880529	11.77718492	10.8064689	10.29939949
9.460509042	9.38751836	8.089632947	8.039799117	9.068118985	10.19357256	10.8904709	10.35924339	9.668085312
10.28364649	12.12003778	13.60835162	14.09102158	14.08853318	13.41924874	12.69947954	12.05986313	11.78185721
12.31120138	10.84562597	11.22243532	11.28444021	11.43355256	11.25235204	11.24615738	10.65154162	10.13206668
12.18966633	9.012885709	8.943722871	8.827523787	8.728288024	8.808040284	9.05339526	8.345911731	7.374976499
12.79495172	10.97369264	11.33058194	11.618253	11.75823655	11.96800354	12.37755597	12.5541717	12.44163849
13.66968997	12.45745617	13.30177859	13.046662	12.61449731	12.03895241	11.66934883	10.73932448	9.928616224
7.47926532	8.259777546	9.742082264	9.392691375	9.981704486	11.10217351	12.13514363	12.47645107	12.81669507
12.16419706	10.0265624	10.27980674	10.43488164	10.17126583	9.867459364	9.792770508	9.002140448	7.922377439
10.11971876	6.658551358	6.307689544	7.54258733	8.581639011	9.293410895	9.81658707	9.965764007	9.772684267
11.75867487	9.280238302	8.113396823	8.286206663	8.592902784	8.321047978	8.716469668	8.584975756	8.610946
13.44690813	13.30872328	13.06717462	12.76482895	12.44588184	12.02344902	11.71374364	10.88269369	9.966835172
6.966580446	6.792858477	6.643470825	7.560697354	7.809489296	8.607071691	10.664294	11.66427186	12.15145545
11.35775887	9.589476746	10.37902698	10.33172208	10.40022607	10.30924892	10.32386235	9.940410455	9.301282715
6.174896124	7.793683051	9.364227378	10.38464901	11.03277337	10.76287782	10.30692144	9.112518572	8.144658695
12.81989806	12.71985475	12.04282236	11.8860093	11.82347231	11.69584127	11.78828965	11.45270061	10.83372641
11.13764219	9.777525571	10.21843959	10.05669137	10.06026337	9.970921856	10.30787073	10.1849696	10.20037914
12.30288438	10.45363963	10.62753632	10.64750204	10.38433565	10.16752812	10.24095013	9.992538408	9.723646664
14.18256784	13.23170927	13.50250102	13.69031671	13.57469779	13.14718291	12.8096477	11.71981278	10.34051586
12.17654924	10.28423006	10.68985966	10.83238824	10.5284732	10.06787454	9.688317092	8.890951445	8.71897824
7.725341413	8.156197719	10.25108012	10.81528817	11.06602765	10.56388977	10.29952019	10.29087507	10.62985511
9.999190191	8.632868104	8.581826518	8.954089722	9.164162816	9.135688264	9.031630284	8.623024692	8.153981763
9.782233769	8.053349452	6.597012901	7.218245904	7.237470687	7.460730062	8.618939168	9.320469618	9.545913995
12.35312735	11.51122053	10.8912835	10.12696559	9.9803543	9.868683293	9.942486372	9.978300284	9.871530733
12.62997675	12.8660016	12.24697681	11.84126226	11.47731125	11.0996665	10.90002045	10.47158145	9.49399593
13.03826409	11.42242975	11.19905352	11.40319377	11.49783301	11.5381562	11.57304013	10.96295382	10.48984422
13.28785519	12.82331667	12.38325692	12.12114824	11.63545409	11.01975786	10.57421977	9.794485753	8.995779997
5.612064863	6.424478806	7.541694431	8.83725254	9.598417002	9.433144902	9.704884737	9.55197905	9.563076579
8.569276838	10.048921	10.30813065	9.079964895	8.32095981	7.466576882	6.744425369	6.01408319	4.474625984
6.103998031	6.089516905	6.512238506	8.295406503	9.560087639	10.44107658	11.17307603	10.71715967	10.0195993
5.585802886	5.366944906	5.546597891	6.439736203	7.201438925	8.20985019	9.322727134	10.67759327	11.00660172
7.526497986	7.782358067	7.925423915	9.092006476	9.880539168	10.68747268	11.94175273	12.06678534	12.75463056
12.56945482	11.3974271	10.30275942	10.40385105	10.39946209	10.12976388	9.908928846	9.377359725	8.822879714
12.96123212	9.522360837	10.49463717	10.92290154	10.85959267	10.67308789	10.44835302	9.979831063	9.693133758
15.19726082	15.36239452	15.51203433	15.5942896	15.56696993	15.20730129	14.95322728	13.94608412	13.59274118
11.64890223	10.67771023	10.41033951	10.39965201	10.50063979	10.33078538	10.11337201	9.323535796	8.643657759
12.65983599	11.28703901	10.39927063	10.821354	10.79346201	11.09451891	11.41267516	9.90319892	8.946843023
11.68179492	10.45410166	11.36165863	11.04157407	11.05517988	10.69297374	10.46816411	9.593684517	8.981848373
13.62641113	12.99059618	12.85094356	13.0659925	12.86037257	12.37933674	11.81974265	10.7840101	10.50882955
6.527315701	7.704003514	7.655353213	9.351394655	10.77136575	11.06783768	11.05360747	10.19663331	9.396323347
12.98487865	12.59640012	12.37377318	12.4718936	12.55207999	12.43436793	12.20623233	11.49972577	10.68898105
7.196210305	9.387098053	11.58973364	12.43595905	12.74519449	12.12593992	10.4984293	8.289712115	6.894276515
13.95846125	11.29938324	9.872921467	10.31459799	10.67438879	10.61443245	11.38524048	12.29185025	12.16767043
8.650619274	11.42487323	10.6575648	10.36501701	10.56734866	10.63864478	10.47391789	9.30006275	8.35450891
10.80519232	10.37782368	10.12297982	10.2955903	10.57164663	10.81895789	10.84738979	10.09167658	9.23817192
11.85024034	10.59658313	10.53087111	10.27795856	9.834797741	9.239528761	8.807184501	7.640376269	7.135746795
12.88020632	11.97226005	11.06793133	10.86883422	10.84394775	10.68320229	10.70228236	10.01667579	9.418304408
8.430971775	11.54199822	10.96170955	10.85799443	10.77948609	10.71867064	10.86551747	9.491779498	9.26061488
7.61120162	5.267682962	4.659762931	5.948724242	7.068156643	7.912085224	8.409079871	7.361648531	6.483442121
14.58814811	13.64278521	12.22223973	12.44607002	12.68109891	12.72865159	12.8401811	12.11287897	11.8360854
7.684195952	7.474437451	7.41107682	8.118622497	9.395466366	9.290550587	9.150358338	7.963971616	6.965579588
12.59682224	11.65696314	10.56454463	10.99549275	11.32802176	11.00596678	10.58223167	9.583772321	8.987151146
13.81758234	13.97863076	13.84259505	13.77420272	13.6734824	13.32405012	13.10730925	12.74033475	12.90218905
13.15762243	11.57164216	10.51698322	10.59730384	10.36422912	9.998557893	9.783029713	9.334864289	8.742782938
13.16316865	11.48194127	11.00379198	11.59949084	12.03035035	12.35014272	12.90664725	12.93737919	12.95476592
12.4998848	12.28613685	11.16365627	10.11019106	10.08046702	10.06147418	10.30774191	10.06099228	9.555075667
10.51970901	9.325864921	9.104269425	8.859922107	8.5607927	8.074257154	7.681877189	7.344511631	6.580144824
13.46562842	13.45797512	12.34127241	11.31803546	11.28698286	11.54996198	12.24941406	12.13133929	11.42669561
5.718220185	6.603697182	7.021405834	7.296412692	7.311700727	7.486305322	7.741376464	7.777331125	7.691934226
9.947628351	11.26066909	11.57323624	11.28608268	10.64036219	9.735266606	8.84935802	7.909237086	7.0418965
13.80412812	5.984979349	5.734466774	5.808073208	5.3058536	5.183898344	5.434313853	5.293346921	4.482526476
10.28715506	8.962229376	8.483945441	8.570105953	8.133217888	7.889702351	7.813755771	6.975204353	6.567758608
10.3341685	9.445955223	8.827996549	9.079080097	9.202794643	9.1222584	8.955480149	8.288514703	7.598725516
13.37083942	12.30320592	11.25381976	11.2472895	11.42240267	11.3037887	11.26181475	10.71653142	10.40491125
15.76368842	14.02883653	13.49982746	12.96426264	12.58230181	12.12143143	11.95027217	11.6489282	11.29712764
12.71693543	10.6477344	10.4295698	10.73576503	11.19430188	11.37563883	11.48687485	9.857448326	8.925300379
11.92773423	11.40725596	11.36383286	11.45291799	11.06874285	10.74814615	10.53032593	9.630319683	8.43097419
13.25895334	11.79477194	11.75355562	11.61255418	11.44359205	11.14135421	10.95043513	10.37773912	9.966688384
3.897145613	3.369291	4.120542489	4.970213529	4.878671611	4.252935615	4.212989971	4.234107322	5.597421735
5.62273142	7.187724481	8.828682398	9.449494855	8.563019166	6.592991963	5.609085872	6.13215259	5.882477861
8.083616845	7.772997625	8.56409738	9.557007276	10.17772052	11.01251624	13.06010666	12.94332766	9.435700162
13.48775025	12.66211719	12.26737807	12.12216452	11.9868482	11.77184815	12.05589588	11.54902668	10.90690685
7.606737382	9.55353947	7.79443829	9.683060046	11.25640379	13.09082077	13.74013064	9.285004899	5.855231203
11.57485139	11.01099962	11.11507443	11.4430885	11.75920935	11.53046538	11.35636615	10.66013946	10.29482907
13.03404734	12.59345582	12.71148881	12.52872991	11.93975452	11.29811623	10.86910022	9.95296087	9.08789213
11.85172736	8.809257972	8.634186589	9.907876796	10.82328103	11.73039711	12.5463619	12.59318359	13.01669475
11.48896047	8.144642962	8.334417264	8.870632814	9.290327081	9.423842137	9.454893	9.248115932	8.702401984
7.917581742	9.475692469	11.46108335	12.30538124	12.92437265	12.81835314	12.53529188	11.79948562	11.28474429
13.1694332	11.2427576	11.76803404	12.19815826	12.39328461	12.1682629	11.97196557	10.97398791	10.15928183
11.38375666	9.431020882	9.293851019	9.124841978	8.624846899	8.034837041	7.640102723	7.221207936	6.312343508
14.0878467	8.253345601	6.871641327	7.756585819	8.544103124	9.647972372	10.79660676	12.04679949	10.74619279
12.83876792	12.6203271	12.25737981	12.52324111	12.46340612	12.04442798	11.8174369	11.22371169	10.84770814
14.53216211	13.40109335	13.54059744	13.60630416	13.57724883	13.48374166	13.72991161	13.40366298	13.07426431
7.288794487	8.993639596	10.17770781	10.61003455	10.51150643	10.51217413	10.88840553	10.90790279	10.69290489
13.31346963	11.25988909	11.50785464	10.69962554	10.10963979	9.605327467	10.09208192	11.05932256	10.48247787
13.48663991	12.95429422	12.27830489	12.07491201	11.86559022	11.47771035	11.26670387	10.751695	10.06612518
13.21106155	10.45489319	11.69612404	12.23173104	12.41343934	12.27399921	12.34767268	11.65351708	11.03319252
13.51148284	11.23875073	10.21706544	9.852811903	9.753973188	9.456220783	9.400010853	8.511355488	7.711031612
11.9992886	12.10815993	11.60379782	11.19333343	11.00114237	10.57275651	10.24002706	9.570185174	8.70042542
8.164656872	9.829001631	9.944075568	10.36449146	10.25786831	9.252831706	9.262907574	9.888594425	10.12406496
12.98461183	11.28736766	11.85100552	12.12400505	12.13336949	11.98801627	11.91460307	11.67303551	11.25151107
5.943866526	6.303341116	7.159242657	8.74537693	10.01554338	10.44805367	10.49620855	9.673564273	8.290057219
11.21857495	10.95245676	10.14271259	10.34808058	10.70854734	10.59649085	10.3960681	9.542604333	8.732326919
12.76388495	13.28713864	12.92502641	12.76534059	12.3911612	11.83820856	11.5885934	10.78466799	10.70155284
12.85428878	11.78571279	11.01376732	11.19020002	11.55634358	11.62697692	11.83596713	11.43689341	11.29535395
12.63018175	10.31727059	11.16805318	11.07512425	11.26145768	11.30602844	11.11215835	10.13039507	10.74216715
13.97055028	11.61041315	11.67342693	11.76828569	11.88254715	11.72694798	11.69618334	11.41105838	10.61482719
12.12569507	14.80515075	13.99501643	13.49768665	13.62025908	13.52406974	13.37240876	12.98049013	12.69167609
11.83102291	9.804604918	9.077604655	8.846731846	9.058581219	9.174837106	9.444158735	9.06078294	8.511736298
13.4995072	9.76387606	9.920717388	9.622807536	9.69885441	9.377697356	9.016243586	8.768654122	8.620972552
13.72765074	11.93437257	12.52398471	12.55925327	12.42322041	12.26817869	12.39413536	12.42431388	12.02492302
13.37964302	10.8145301	8.691820151	8.356431937	9.224279594	9.764532074	10.4384588	10.74239004	9.45842742
12.44967022	11.17783424	12.50733211	12.7111381	12.51823428	11.99595559	11.67508631	11.2686527	11.16670681
12.18261729	10.05386984	11.00933387	10.87572737	10.47195751	9.941765431	9.881840334	9.607136346	9.713509883
10.72632747	10.8109654	9.54257569	8.410000992	8.197674267	8.233952847	8.668346752	9.737899761	9.177875189
13.12162886	11.71791824	12.25108034	12.09496867	11.64305084	11.3292824	11.22683793	10.50781649	9.735899452
11.29152223	12.44372843	12.52317027	12.08182162	11.71917805	11.14357036	10.78534944	9.645925432	8.826439066
10.26896564	12.22616723	13.86356212	14.59794527	15.10361592	15.35815434	15.31071533	14.46153419	12.01936679
11.22663358	11.01587796	10.4945172	10.62436608	10.57438128	10.3754389	10.35252516	9.569142741	9.199153012
13.20392331	11.10020214	11.06573738	10.33749736	9.443178436	8.665956907	8.291755904	7.510099781	7.002597773
12.81887956	11.00701958	10.85717705	10.94924013	10.92848027	10.72659065	10.90955312	10.21385331	9.620140405
12.06680505	12.16089862	12.19926743	12.20493016	12.13457209	11.7563303	11.55385293	11.07799333	10.61170919
12.11976434	10.34439528	10.48558189	10.32365892	9.710546392	9.053775969	8.609885169	7.891126294	6.929464044
11.71046359	9.523368943	10.02301943	10.0071933	9.93418508	9.675623561	9.400548362	8.691435161	7.707219813
9.230451155	8.39034732	8.109028029	8.271196874	8.358222467	8.309094536	8.425281419	8.647646091	8.718205649
11.62131225	10.39871776	9.853888558	10.09230104	10.15063438	9.828781897	9.632481338	9.183408747	8.723848224
13.41941109	13.33537604	13.27782848	13.06699585	13.10535122	12.99579023	12.9909103	12.21847334	11.52038972
13.9419563	11.545172	11.33931723	11.53611314	11.57273739	11.31479476	10.97477415	10.51810436	10.04170565
12.78328754	12.72706353	12.03057795	11.63484823	11.44702174	10.96863765	10.63906216	9.871372751	8.983720023
11.45629372	11.19535616	10.79736495	10.12781454	9.687410265	9.093538708	8.79609743	7.815852524	6.504543275
9.164375127	7.805114081	8.130142329	8.559276179	8.852071634	8.776700893	8.705309976	8.254399606	7.532604708
9.298075285	11.83023383	11.7735396	12.31455212	12.41802439	11.93182718	12.23967455	9.385863421	7.598399995
12.44954576	11.53496154	11.50490844	11.69456248	11.51109746	11.24952691	11.04998706	10.42436635	9.819725722
13.2642412	12.58175841	12.05874927	12.21264915	12.33855831	12.19058795	12.18465656	11.77406459	11.07759442
10.49454798	7.021620179	8.13300884	9.660733869	10.08530357	10.32233719	10.27437229	10.64543537	10.37206463
14.61862956	14.07709411	13.91117498	14.13635869	14.13181469	13.95375049	13.94395587	12.99341408	11.96242669
13.833393	11.66182855	9.900014992	9.486059704	10.62132319	10.57077519	9.958651207	9.258512126	9.546154677
14.23156134	14.58334924	14.19396965	13.93637002	13.7403307	13.28599083	12.98381035	12.05542616	11.85247516
11.88433002	11.37130923	10.61330791	10.0272489	9.857866787	9.526134415	9.286984019	8.430664021	7.456816737
10.2555945	9.839025203	10.24427551	9.252897553	8.91942582	8.609985631	8.321660157	7.325535154	7.026806883
13.26772634	13.42606507	12.72660328	12.29027817	12.49505647	12.67813803	13.06373326	13.13293721	12.74198442
12.45060553	11.87716297	11.38111734	11.67562925	11.8173343	11.56055531	11.33874195	10.99912492	10.74340941
15.46692532	15.48933743	15.32826372	15.28600957	15.20444126	15.00446616	14.93936359	14.65303254	14.35612444
14.13042873	12.63326586	11.49831081	11.90490585	12.11087033	12.02253009	12.2191071	12.2820662	12.36619783
12.06068828	12.15279397	11.52714153	10.9718014	10.55912023	10.13867488	9.952646565	9.37453438	8.946501387
12.63463358	10.59547998	10.2356364	10.40715763	10.40607288	10.16550454	10.05442634	9.724339302	9.286603056
11.57911786	9.283207091	8.470463581	9.148773473	9.663456151	9.705209798	9.814358812	9.557926085	9.239257587
14.15246483	11.36471634	11.29491564	11.35543128	11.63819014	12.03092693	12.44448989	11.90902161	11.81241085
11.78576032	8.356949856	8.61003012	9.258992184	9.953340153	10.08338933	10.19819858	9.635229489	9.863411502
11.0510293	10.03909204	11.0420063	10.8228878	10.45693407	9.913455759	9.487018934	8.39535961	7.27058849
7.317081271	8.81282644	9.83134969	11.83515231	14.08330157	14.36412265	12.08492461	7.935484949	6.596852875
12.41474854	10.93634094	11.12226033	10.90521389	10.72261322	10.49273067	10.53483115	10.10889811	9.417866843
11.03361731	8.544049534	9.48515101	9.798013164	9.977616514	9.69296128	9.689595645	9.117796893	8.886057562
10.21191634	7.16067407	6.14945435	7.783687793	8.228778353	8.209482321	8.738136777	8.962941104	8.993786437
13.53292735	11.58281572	12.23732927	12.16515162	12.27228939	12.35046423	12.34281975	11.57982252	10.78063469
12.50699108	10.58696267	9.729455093	10.07090345	10.49213856	10.52167191	10.39996172	10.648845	10.41998051
12.49510461	11.81147487	11.71976339	11.51684455	11.16820743	10.74103706	10.37660432	9.816263727	9.482603422
14.13807216	12.37124071	11.74305873	10.71240407	9.883487771	9.299331621	9.553837209	9.524207976	8.558766736
11.62140942	9.152944264	9.186519928	9.175636665	8.708464791	8.228201487	8.209206339	7.494220344	6.991439754
10.76551511	8.833487198	8.385789829	8.599959088	8.708726783	8.360202575	7.907325023	7.485312126	6.686928744
8.364884466	8.567555996	8.596663296	9.517625376	9.733091552	10.56735575	12.37883832	13.77874113	14.22100718
10.56741749	8.138905061	8.203127727	8.696778252	8.88026997	8.879538771	8.877144545	8.401494688	7.563542392
12.67621559	9.601659657	10.09132216	10.41800176	10.53417461	10.47939773	10.66105169	10.50771145	11.18607839
7.523988092	7.316520918	7.692322406	9.238270371	10.55305699	11.43303278	12.19232952	11.55519956	10.7773843
12.17995263	9.854601161	10.06959855	10.15993719	10.03706471	9.956791181	10.11569969	9.825658042	9.440433481
12.33974862	10.63660385	10.92818554	11.41146395	11.3654056	11.17814345	10.87670718	9.764554153	9.034565059
7.411614787	8.658079077	10.20126838	11.45005764	11.28970005	10.74074042	10.60452117	10.69867335	12.60233699
11.37778057	11.70424285	11.64893953	11.38743153	11.2339286	10.75230722	10.05010833	9.015111081	8.415747639
9.984566824	10.39703519	10.73625024	10.82841687	10.53813605	9.976616863	9.600602974	9.131740532	9.014617008
11.79523109	10.83382487	10.95281419	10.13630725	9.296348856	8.323280057	7.987112352	7.536362549	7.328132616
5.532316728	5.771225553	6.354926838	8.591457806	10.34240472	11.24862754	11.54880397	10.85021677	7.525269201
12.44273854	9.169540665	9.656134589	10.09229391	10.18694445	9.930009112	9.578034946	8.570027091	7.532903853
12.23873266	11.85365906	11.06600232	11.28893545	11.2238134	11.27424862	11.80203117	11.64128748	10.92522791
6.546239403	5.799373664	5.938533114	7.08486761	8.333607672	9.676862421	11.80876079	12.77936332	8.396770453
14.15350243	11.79661451	12.1464548	12.5429719	12.88234371	12.87456818	13.25340758	12.00506686	10.4417334
13.54851775	13.20539839	12.27756745	11.88060078	11.80041893	11.57179443	11.52766101	11.05101822	10.63830689
10.10071272	8.158347494	7.167073865	7.826930878	8.151396792	8.044895113	8.178580428	7.368110837	7.009694111
11.17166212	9.157433092	9.725673074	10.4507689	10.72405831	10.95487889	10.88448951	10.70093557	10.76303647
12.76435422	10.24039063	9.327603051	9.622659744	9.959643448	10.49846194	10.89371912	10.27027144	10.41462622
6.979588522	7.266745888	8.693201872	10.70357445	11.08983309	11.19959507	11.54695703	11.41382798	10.69968437
14.09434324	14.08682435	13.30167672	13.0529429	12.90514134	12.57434422	12.32847523	11.63972836	10.76677819
11.0496199	9.389273329	8.822689677	9.196447388	9.596102615	9.845692378	10.31469984	10.10200811	9.442053971
13.71130424	12.12824675	11.15410389	11.21241238	11.4078361	11.35091974	11.27106525	10.83279332	10.69470087
13.29956076	11.73274474	10.90510499	10.71271417	10.77757709	10.80087654	11.11542474	10.72130405	9.880531048
12.74973577	10.88766971	9.936154994	10.03749668	10.076944	9.950407473	9.892479342	9.393749713	9.051315046
3.887959719	4.431017529	5.26407875	7.072637936	8.553615785	9.198906558	9.670776665	8.649344597	8.011388021
12.34778944	10.84680978	10.11411906	10.30288054	10.69247544	11.25995564	12.04673981	12.32294722	12.61157997
4.38382549	4.952849135	5.667656267	6.498192455	6.808798387	6.819075486	7.832256215	8.4174107	8.497439207
12.75424739	11.45001678	11.06941896	11.20650727	11.10960258	10.8740238	11.26096437	10.71445867	10.37659121
11.64649365	8.692809338	9.284050296	9.83403079	9.94995453	9.803106283	9.858419014	9.766047492	9.581040174
13.27547035	11.18276718	11.08107591	11.13325971	11.01540438	10.77766142	10.70178163	10.01643414	9.489290176
12.09540784	10.70953298	10.34767493	10.29610176	10.05550002	9.766689676	9.497689951	9.047350452	8.674182058
4.98145464	4.33062411	4.334471428	5.32331231	6.049133654	7.515632394	8.171051093	6.973771821	5.77759386
11.38174258	11.15357579	10.85236724	10.83558389	10.78493311	10.48639456	10.16567057	9.471266857	8.58410237
11.79687178	10.88863936	10.38952435	10.12512641	9.874519075	9.409395683	9.185418956	8.580425831	7.377754061
12.38061896	10.13430467	10.48842498	10.27360195	10.09522189	9.845712451	9.670421227	9.177499812	9.636309891
12.13685038	9.701445981	9.444257844	9.242751394	9.881076259	10.04722231	10.11646919	9.672859863	9.09049876
11.92458845	11.18489083	10.33554938	11.30368771	11.48258946	11.29343562	11.03279255	10.18374657	10.70397133
11.01862203	10.4619988	11.20146607	12.03835457	12.55266608	12.76806303	13.10859962	12.16558946	12.12763504
5.631965088	5.761516694	5.976317085	7.044725534	7.802906833	9.123741628	10.40411677	10.04246284	9.957683346
12.38916589	12.03397238	11.64017202	11.60395138	11.76655332	11.7183476	11.75689742	11.56633618	10.9011271
5.056898734	7.27976531	8.050456802	8.674960008	9.132251308	9.30093183	9.647122296	8.959876305	8.21522348
13.80912249	13.47473902	13.43829323	13.1314664	12.90839749	12.57288042	12.32809708	11.75992258	11.36381769
13.45119636	13.91925691	13.29464714	13.18966658	13.28133453	13.23059495	13.66190249	12.19831706	10.68063701
13.40653364	11.24836532	11.26220174	11.41578193	11.66653896	11.63541443	12.01119883	11.61577689	10.95596585
13.35366328	10.88524772	10.47061509	10.89844931	11.24998897	11.43368091	11.91380709	11.63527886	11.21219445
14.48202878	14.78458049	14.56943614	14.2701688	13.90518835	13.41562473	13.11270744	12.1952993	11.5166675
6.303100813	7.165837636	9.241102735	9.937029976	10.30206667	11.08094478	11.24630013	10.18320657	9.202466515
12.53036167	11.73558274	11.49027755	11.27210436	11.02267938	10.60951575	10.17672615	9.350207223	8.922315676
10.40754443	7.165984091	7.019962117	7.994793229	8.414857034	8.473066493	8.582933979	8.250110431	8.000339537
3.715093552	2.691772035	2.742678171	2.850583871	2.585065909	3.078651262	3.523246976	2.838714317	2.70195418
12.8760132	11.70481316	11.38381061	11.41094595	11.42349503	11.48146153	11.92703529	11.7723495	11.83404238
13.66125699	12.02651049	12.6505347	12.87289016	12.78476207	12.65817294	12.94774448	12.73192771	12.64973495
8.181432365	10.25811598	12.46891927	12.74407517	12.41987962	12.46479704	11.91589998	11.74286931	11.01853564
7.194954104	7.117984361	7.521790349	9.191819383	10.86056796	11.88510299	11.95061401	11.36676544	11.0287322
9.937282918	10.95681386	10.50998887	10.57528487	10.28151254	9.880031859	9.545197533	8.777459837	8.257892637
13.2376889	12.34844885	12.1085927	12.11095467	11.80655315	11.38833833	10.92228828	9.832445022	9.866287585
12.21553936	12.03002656	11.51529383	10.87681932	10.69984908	10.35173267	10.13921633	9.489858577	8.246275038
12.11451903	11.89788995	11.07742646	11.05254269	11.12578644	10.95580663	10.78954775	10.09098482	9.649719141
13.47571591	12.79634037	12.49106267	12.1906305	11.86079033	11.45414684	11.14789016	10.11786038	9.388597753
11.49455506	9.283617916	8.280785072	8.855620815	9.377365731	9.145621435	9.409546904	8.877099299	8.316599814
9.673080578	8.240639214	7.782141135	8.202937857	8.69759709	8.935386274	8.731000611	8.140451248	8.264723502
12.60741102	12.75765015	12.6561906	12.66415379	12.33378115	11.88201607	11.58594036	11.03235985	10.70906046
12.79204343	12.15812522	12.32491277	12.50532512	12.19403995	11.78472571	11.59974603	10.89197153	10.48123636
13.04384114	9.634469381	9.905545618	11.21353438	12.28323714	12.63160021	13.15757368	12.78931928	12.3598123
4.769532276	5.029361874	5.650016586	7.299624299	8.613473515	9.249489891	10.25034838	9.519172728	8.775809323
13.64175472	11.56212107	12.04436051	12.54545903	12.69629889	12.42786254	12.21270966	11.62574147	10.87532779
11.33851219	10.91405052	10.54658845	10.99205489	10.94880243	10.50514573	10.10394649	9.622105829	9.171704836
3.860044302	4.757502102	5.113981063	5.86510701	7.016611877	7.671872865	7.990005002	7.315963129	6.861771402
13.21422714	12.71482424	12.88723157	13.01687755	13.12540256	13.07766533	12.84827066	12.37146048	11.78545962
13.3509658	13.11589203	11.59014161	11.47340911	12.07181531	12.40088875	12.44977086	12.12451575	12.13408683
13.04526778	11.66522236	12.0544779	12.2951675	12.24412984	11.99118757	11.87952203	11.47049225	11.33288723
9.538760056	8.676959701	8.563927284	8.600566817	8.420593491	8.024150851	7.537292565	6.598948562	6.235764006
10.72980339	10.45807408	10.97594834	11.79888261	11.87893411	11.46953694	11.33539571	11.14530479	10.50808818
7.828257514	7.99487677	8.096101871	9.491851131	9.59617401	9.618015497	10.77097742	11.49478679	13.05712662
9.122821583	8.151384382	8.083011161	8.782182975	9.02427184	8.913459405	9.046844639	8.835709727	8.568770317
13.35082577	10.83067965	10.9749977	11.0838469	10.93144478	10.68438117	10.48935415	9.936176923	9.417790144
5.874864697	5.884241407	6.427829603	7.534852297	8.771784579	9.843736143	10.95159208	10.72553692	8.255434642
6.560275983	6.475816793	7.084146737	8.237301032	8.927056795	8.58104214	8.46612898	8.369262351	8.169820345
10.81556633	11.93091315	4.904895828	4.244488606	3.408532902	2.78698487	3.131044122	2.838841751	2.646035487
14.28659019	13.44888688	12.05674315	11.60087653	11.67780715	11.62318054	11.6646531	11.39404203	11.19509438
10.40913104	6.574130749	6.404255615	6.783463418	7.547261443	7.94125992	7.740727546	7.062792051	6.628826061
12.07706361	10.15853438	10.37148956	10.26675796	10.50478902	10.14502354	9.916351448	9.123407038	9.001582363
14.6975031	12.67022176	13.32672864	13.46294675	13.22360893	12.76878728	12.47221723	11.88445066	11.96654661
13.1996861	13.36461309	12.78902649	11.9938399	11.52761606	10.85710124	10.60054585	9.65643056	9.07238826
5.210242061	4.977511958	6.020712016	7.911053857	9.712055958	10.17067226	9.61145673	8.165246227	5.719511238
11.61718289	8.218471361	7.641401289	7.887319207	8.153255081	8.410744899	8.772952433	8.761400568	7.897918491
11.5969434	11.80449696	11.63735514	11.74431971	11.46770405	11.1057894	10.73396769	10.08433705	9.798292368
11.84501995	10.97962351	10.57368328	10.70439415	11.0010493	10.78116608	10.63276836	10.05778951	8.908347765
11.15820221	10.70657658	9.937290151	10.3889807	10.47385631	10.03468856	9.610408032	8.937551217	8.290167533
11.0661746	10.95665895	10.45965572	10.53256906	10.64194111	10.72019318	11.04421329	10.11738424	9.317466299
11.69059351	11.11494777	9.9866483	10.16751197	10.28164651	10.04347713	9.878630642	8.92139234	8.255581349
13.42124256	12.53394373	12.05296172	12.34311423	12.70897125	12.77346056	12.95547533	12.59454201	12.11007426
13.67977833	12.19258105	11.53483384	11.27894168	11.36732235	11.39688386	11.82144431	11.40740662	10.40961741
9.319334409	8.189115797	8.679748945	9.853069863	10.34930383	10.93681102	12.20983935	12.54825072	12.95928029
13.33355702	12.78229791	12.49713395	12.07415568	11.53594101	10.95228377	10.49664326	9.359184763	8.662685415
14.13040328	14.06984328	13.42110827	12.88257887	12.48575861	12.00993788	11.84538127	11.36532531	11.2035695
13.39100316	12.39811704	12.36514242	12.39774443	12.01013494	11.37386777	11.04946256	10.07435458	9.127802526
13.7725906	12.59011241	12.16138555	12.13518802	12.08871345	11.89296883	12.08549254	11.92664161	11.41023734
12.10322813	11.33575226	10.83700566	11.06074438	11.04609626	10.80978119	10.46921344	9.655923394	8.840301238
11.587675	9.220033327	9.225150186	9.689334896	9.769476315	9.303092527	8.829670308	8.000559085	7.155204086
12.72434118	12.43713493	12.43946954	12.32705651	12.15444941	11.81475237	11.56878032	10.95083019	10.31072257
13.53662035	11.9575846	12.43946164	12.68696084	11.97176364	11.81299599	12.40053261	12.95883926	13.14823886
11.01045587	14.23186252	14.51531738	14.47980557	14.26164852	14.07051904	13.27325359	11.98937412	10.68765826
7.000178894	7.413336055	9.57862438	10.91872709	10.6503313	10.44461267	9.469548027	9.153380815	10.42551606
11.48494756	11.95951786	11.57053833	11.28191055	11.03835498	10.6229323	10.39757744	9.839921004	9.727495491
10.67061012	7.596247766	7.435316064	8.85937296	9.560312815	10.30851948	11.06367126	11.28709249	11.63714704
12.52284055	10.59545189	10.6601398	10.54474727	10.07239983	9.626278203	9.309534068	8.771647796	8.533491636
13.31954514	11.89636145	11.38905572	11.20749586	11.06044814	10.64673474	10.4320547	9.828297917	9.350970294
12.24797857	10.68706514	10.81155993	10.89737661	10.64187358	10.52756298	11.11026635	9.697062689	9.400683077
12.1573673	8.889392189	9.345941803	9.064436781	8.18814377	7.055629688	6.207711948	5.938836725	5.698756152
5.751582491	5.889135533	4.986380756	5.693919486	6.188420916	6.206833957	6.101296282	5.619270602	4.504748381
13.58719753	12.6038494	12.151639	11.7933225	11.45926575	10.96369078	10.77994297	10.13020054	9.813609209
11.8507253	9.474751979	9.271413091	9.662973799	9.920321946	9.688030444	9.233246392	7.854125781	6.81665753
13.75001149	12.92915267	12.74760292	12.80693135	12.83398565	12.58680945	12.52620169	11.90285785	11.4353473
8.334400035	9.041969911	10.43143907	12.10065298	12.14256643	11.11053608	11.02465336	11.36849322	12.21380864
14.3830333	12.96800071	13.00600365	12.91392569	12.57664114	12.24405138	11.96102278	11.43636764	10.75032968
11.83613069	10.62533553	10.26241034	10.52159678	10.73549669	10.78474553	10.91861715	10.84071071	10.46553142
10.86900623	9.935907263	9.548949778	9.69653432	9.952794691	10.09311036	10.34948332	10.10215799	9.650982596
12.75718464	11.65180113	11.54909213	11.38479115	11.08502707	10.74212508	10.58211005	10.39273806	10.04471112
14.95006319	15.02619637	14.89098073	14.88068827	14.82915071	14.73043525	14.70532206	14.48554058	13.94558
10.09988164	7.492898961	7.685554857	8.099570656	8.245420999	8.317930946	8.223224462	7.813152651	6.475028716
11.25965941	10.56669701	10.06267095	10.82844531	10.99702622	10.63938674	10.42977007	9.706773131	8.940711972
12.5361743	10.15864348	9.692200776	9.526061017	8.855404903	8.272591202	8.171697821	7.450220016	6.785791698
13.37087344	13.00991933	12.17430935	12.04084671	12.20490155	12.24940759	12.52496178	12.24469403	12.07978113
10.95507454	11.22118685	10.59863939	10.59061215	10.85462293	11.0127849	11.34963854	11.01952806	10.50303392
12.16199978	10.6766905	9.648399067	8.74590158	8.031859452	7.564300608	7.611474072	7.036654643	6.359563468
11.92961983	11.74870072	11.37044418	11.33388085	11.3822942	11.21925686	11.34871059	10.85180537	10.69507882
11.01993421	9.059738668	9.703031687	9.781314385	9.603949686	9.499932718	9.705208155	9.25032627	9.096682978
5.771872253	7.425391465	7.66578921	8.902908508	8.891037131	8.920926561	8.622733718	8.920150132	10.34514467
13.29914476	13.50643793	13.2385469	12.42020352	11.8820547	11.17871787	11.01357071	10.52912455	9.583031575
10.95657984	9.801097406	9.250837342	9.321319117	9.468911196	9.667503754	10.05961219	10.06018749	9.614548071
10.33955446	8.137675884	8.420327522	8.700241048	8.673808552	8.679072767	8.603036306	7.251637235	6.46649256
13.36021773	13.9769052	13.59022018	13.42287522	13.42790459	13.28072654	13.19805829	12.06277782	11.02284864
13.76207461	13.84936747	13.5531283	13.34181383	13.30543488	13.40576672	13.81382329	14.22948419	13.46967973
11.97123251	11.07831342	10.24446011	10.04902549	9.932506483	9.650092761	9.75545933	9.3125199	9.158506307
12.39661398	10.96237115	11.54803652	11.62078966	11.76383973	11.65802568	11.65184527	10.64167081	9.626333432
13.36415484	13.64206212	13.45048245	13.41416757	13.25798723	12.98787532	12.82145639	12.46873088	12.47254035
12.18765153	11.89386378	12.05148476	12.734764	12.91417155	12.63121904	12.10188376	11.57348566	10.80178143
12.58661677	9.60639785	9.670224369	10.15206011	10.30132284	10.49176972	10.91760344	10.55113392	10.0620852
5.971375194	6.084192146	6.427631465	7.887647467	9.063207689	9.784664383	10.35524455	9.96687443	9.557365424
6.71373375	6.271253537	6.420391284	7.682313605	8.741312228	9.773324488	11.36595278	12.83098568	11.08024188
12.68437334	12.53789382	10.33884393	10.47564725	10.79857566	11.39589062	11.65356301	11.20520247	11.28683716
12.25907107	12.03003158	11.82725396	11.86229492	11.81177021	11.7162032	11.68492981	11.30194324	11.00935024
13.95331688	14.23902205	13.78411715	13.51519375	13.2365863	12.78120497	12.53361738	12.03434393	11.70358432
8.517001907	7.094562086	7.585947742	7.732011014	7.736720519	7.517307428	7.46218597	7.206749213	6.153913616
4.970507697	4.786701848	4.812273314	5.690909093	5.551088899	5.727549775	6.466398146	8.446094569	9.445558708
12.1539582	10.04550198	10.3814701	10.49330708	10.15931228	9.751891922	9.863544949	9.749663589	10.27840329
12.80506965	12.95117455	12.09653111	11.53492123	11.16573905	10.72346039	10.42347481	9.656324576	8.842711374
13.20688466	12.59955432	11.4563209	11.45605606	11.71943459	11.76162161	11.97891266	11.65687302	11.58059864
14.04366545	13.5671327	12.95516497	12.91204493	12.7020583	12.27270331	12.07845258	11.17503594	11.03367236
14.77427681	13.62810238	11.69438356	11.54449912	11.37003966	11.06758119	10.78149131	9.626880944	8.88101786
6.703583388	8.978362781	8.328436463	8.592936607	9.286603639	9.723375155	10.17312961	9.79192025	9.111677653
11.14740335	7.774706913	8.557619973	9.641227131	9.795816974	9.407236016	9.263851684	8.370801747	7.580531526
9.667058237	9.333241132	8.728018854	9.887379022	10.70879299	10.60698016	9.961068958	9.073057929	7.514430828
12.68946941	11.29075034	10.66027103	11.25578191	11.82799043	11.77813962	11.56119291	10.68358676	9.619940109
4.250322361	4.809733536	5.605048407	5.2681731	4.790162642	4.811609143	5.498868453	7.270561749	7.767762219
11.91296342	11.5285578	12.13411005	12.14265962	12.02074338	11.83034666	11.43976769	10.62294446	9.561761005
11.83343632	10.46585255	10.2650302	10.41325119	11.00453942	12.1126491	13.42566939	11.54181404	9.768822274
12.02947048	10.58463851	8.869746696	9.386990554	9.671844105	9.989886115	10.8834654	11.08168758	11.40223671
12.68641321	12.74103771	11.7808645	11.3633026	11.23799211	11.12910276	11.32006011	10.91663325	10.5646627
13.47282597	11.05445723	10.62519935	10.88337737	11.11384969	11.05936571	11.24566549	10.98772154	10.82073618
6.184871192	7.3039433	7.89336434	7.850565405	7.279428093	6.822803347	6.665722504	6.008223935	5.643180746
13.34880451	13.41035687	13.51822433	13.11014351	12.40829389	11.69843112	11.31478971	10.55442166	9.955580254
12.13653108	11.19561457	10.86481365	11.0014189	10.85590226	10.58832699	10.53188537	10.03563179	9.285386669
12.17565177	11.94623885	11.89362742	11.81555284	11.85138534	11.61392946	11.09034376	10.03531508	9.385464252
12.04936673	11.65424654	10.67145407	10.57480747	10.29204546	10.0192608	10.31711468	10.95328454	10.77052382
12.02368886	11.94668122	11.42068687	11.17289507	10.93788032	10.58096657	10.27338989	9.589714517	9.017421565
10.01104111	8.66535865	8.579319795	8.761393353	8.502194836	8.225843477	8.098031399	7.476609783	6.317064762
12.28135824	10.00265785	10.16714449	10.60913625	10.71463124	10.52642264	10.43855996	9.73771068	9.414180377
4.882939842	5.131273842	5.470630398	6.178435046	6.792017324	7.831579972	8.942171813	9.489761648	9.736003423
12.5971111	12.79392999	12.48452664	12.35890504	12.07714413	11.52706079	11.0616029	10.37793995	10.05120346
12.34300973	12.38110936	11.69511981	11.89569444	12.12276125	12.32451643	13.40645349	13.40382345	12.38796065
11.14818734	8.741664523	9.021090093	8.945666303	8.816770142	8.583849969	8.507619215	7.92220972	7.465926105
11.57876831	10.36330698	11.91555837	11.87856859	11.61968322	11.25345308	11.09666232	10.45787129	9.880462271
14.60830538	9.557813589	10.35867221	11.19330685	11.75310978	11.90147958	12.20553727	12.1676352	12.11145854
11.26638615	9.153496854	9.090023518	9.215304864	9.068349162	8.600310756	8.215815954	7.371050299	6.7696356
12.33827004	8.741012969	8.609940687	8.8092745	9.150675927	9.338108011	9.653316398	8.599587237	7.587105552
10.77497545	8.061140871	9.08438752	9.380629072	9.086413968	8.680112354	8.769121442	8.820264477	8.939476049
11.45906925	11.89291987	11.79287732	11.82604431	11.50084502	10.81787802	10.49228227	9.824646523	9.93484346
8.461838382	9.592973195	10.20975562	10.47994966	10.63364076	10.76154213	10.73336172	10.36412561	9.823118088
13.74393126	10.54471914	11.1990256	12.03034637	12.40118101	12.22234053	12.09898324	11.60697196	11.30818668
13.33125154	10.80041385	9.645762864	9.094688968	9.6676653	10.07963645	10.74486375	10.73065259	11.32776118
6.368806576	7.293018257	6.697042271	7.650884238	8.428944509	9.084915037	9.778332797	10.16559687	11.01021604
12.08016488	10.02623928	10.80012192	11.60541693	11.90352104	11.47863843	11.18043272	11.09172956	10.31820943
13.0847904	11.74402748	11.47760471	10.48873147	9.553503204	8.530792548	8.226832242	7.450264753	6.574271613
10.83952265	14.08769874	13.39199493	12.20629447	11.24423499	12.04171791	13.05871695	12.82104651	11.32919037
12.43151796	10.12915939	10.30462291	10.36564357	10.10186641	9.721592251	9.46250987	9.19126854	8.415536729
14.624718	6.741344765	6.254717401	7.22946207	7.792830904	8.821855927	9.213821811	9.811210753	9.054020642
9.69489534	10.18202569	9.850262074	9.88760441	9.902771795	9.603870369	9.284934241	8.48937381	7.849980734
11.67913745	9.151473245	10.4940796	10.21562832	10.18300445	9.732516239	8.96528806	8.032767287	7.475143424
11.87573053	10.21375246	9.444260528	10.03314368	10.58818071	10.85147059	11.00755041	10.34171352	10.09768689
10.85616638	8.442883476	8.477948257	9.124624533	9.319279877	9.572075225	10.03139232	9.892795454	9.708275612
10.05769947	10.35312907	10.07420962	9.977199605	10.21678081	10.04172879	9.875631654	9.368864041	8.862502421
11.59208413	10.64487393	10.6232093	10.3207351	10.06275288	9.688756547	9.400663669	8.553606079	7.560269375
14.15980305	13.77098924	12.96867685	12.23619333	11.73619064	11.17918056	10.86948737	10.22188524	9.662066164
8.05973339	10.06501403	12.69231406	12.78936339	10.49712457	9.058175407	8.675276447	9.172689175	9.561463848
13.82329249	11.94570161	12.59654151	12.7327771	12.85412941	12.74723655	12.79243341	12.41973437	11.90641331
10.76150935	9.869401314	9.678583062	10.08136683	10.21433841	9.982755414	9.737923121	9.151052502	8.625959451
14.00299446	12.54940964	12.78315078	12.58991772	12.33733041	11.97327568	11.87076238	11.02859719	10.42819083
6.062598062	6.507281372	7.215446094	9.106463841	10.34038361	10.18664324	9.621351241	9.970762111	10.8113272
10.90695265	7.496608634	7.703394179	8.033908673	7.872169893	7.87011749	8.350201354	8.488930157	8.247977697
12.22932631	11.48711035	12.86932725	12.8737955	12.18863343	11.38677527	10.74888131	9.960101479	9.002788756
13.0736588	8.763850784	9.943548254	10.18226505	10.02670172	9.763877499	9.600560356	8.854828404	8.430054019
11.65456183	13.38381584	14.83068846	15.20603855	15.51780608	15.74443553	16.42477015	15.01177755	12.74961569
12.7764351	8.297077161	8.128393936	8.416743547	8.511810737	8.877624842	9.337592823	9.704836828	10.37357731
12.0877153	10.72809332	11.21030377	11.52116937	11.48243103	10.93341297	11.14465633	10.49165152	9.853534197
11.83040393	10.91315303	11.39676436	11.64518539	11.85327025	11.76404952	11.8517163	11.79221623	10.67863019
13.91919048	9.536448711	11.29096871	12.20553426	12.45841583	12.23362718	11.78293592	12.02597378	12.29222986
12.56917491	10.36163244	11.21529718	12.83022665	12.8452815	12.22786611	12.61440593	13.28139505	13.41972618
11.84506081	11.83036895	11.63844513	11.20477193	10.92189223	10.31841549	9.908516315	9.277614724	8.630431928
12.25780112	12.18101812	12.35800823	12.78766205	13.04336056	13.05189817	13.06644781	12.68039095	11.64245587
11.69426094	10.69137925	10.32038865	10.22188504	10.15047136	9.966268667	9.93177025	9.638433242	9.15017035
10.31979171	9.733286515	8.662180783	8.762488735	8.923641966	8.987994443	9.061588896	8.13427377	7.161511883
11.94066219	10.7988898	10.47541644	9.94339395	9.60033054	9.232827199	9.25400619	8.573773895	7.376946111
13.53495421	11.20700866	11.71953262	11.5634188	11.38929264	11.11036336	11.07080427	11.09240463	11.23420938
11.88334059	10.92641883	10.38805109	10.07106784	9.77848761	9.190105166	8.716216456	7.411010545	7.173960799
10.450152	10.41339826	9.381851576	9.096544525	9.048296225	8.665468438	8.428316865	7.578078117	6.640429309
12.27684589	12.3645661	12.15810226	12.05163927	11.70524466	11.11367189	10.67430762	10.07140492	9.561435501
12.36355681	11.59896583	10.7505129	11.68134426	12.58322471	12.83559107	12.97720086	12.37598003	12.08692726
8.634914818	10.177763	12.07549619	12.26061418	12.94876293	13.08780762	13.45797887	12.55652734	12.56387772
11.96443625	8.490516147	7.511960375	8.322982221	9.195808703	9.769197954	10.12630616	9.592357503	9.782040886
6.188842607	6.978258422	7.244389417	8.971779862	10.43214454	10.61553331	10.83053831	10.15628467	10.61371238
12.65400905	10.99186693	10.18894479	11.46446361	12.239121	12.30391877	12.44924331	11.77982947	10.85326234
11.50404129	11.16432653	10.2538634	9.988861384	9.661917775	9.129594587	8.741574155	8.826150578	9.376693485
13.38050715	10.29580286	11.60299552	11.70837958	11.63768699	11.47676532	11.57466832	10.93533582	10.22615301
14.2712963	14.4813046	14.03049323	14.03560698	13.85578222	13.32163883	12.99100438	11.91947327	11.82212202
5.865145798	3.209445503	3.511092082	4.969621502	6.401588435	7.101962694	10.00868359	7.724978738	2.487064721
13.52141217	12.48857319	11.88570025	11.72880506	11.61407575	11.27452434	11.05426095	10.44698979	9.987469265
7.038621621	9.017226347	11.29930906	12.18740318	12.29344702	11.69973846	10.83351815	9.784432402	8.910581777
13.56628003	12.9074065	12.95084701	13.2969047	13.38596673	13.15592599	12.95049259	12.19583028	11.4781215
12.77876875	9.129362517	10.63378803	11.41457403	11.49573837	11.19499161	11.70103684	10.89821656	10.12434689
8.414394745	8.271253499	8.318482059	8.924026902	8.713055621	8.993377299	10.28584765	11.02491958	13.36834945
13.95515018	12.3903539	12.48122713	12.42178947	12.35059107	12.06589797	12.14054978	11.87013389	11.35063652
6.326780728	9.471793479	8.857771095	8.131128037	6.870401195	6.712616378	7.551066363	6.458088231	5.257803951
8.025542488	7.020488765	7.753670452	8.752150839	9.237289506	9.882339895	11.47102862	10.93875499	8.785018674
13.06030469	10.9114356	10.96383541	11.40657824	11.58381909	11.45564947	11.07612845	11.12522929	10.70511166
4.61575625	6.764738801	6.87619765	6.95759229	6.93800587	6.623517816	6.597240878	6.004192099	5.656950982
11.3056469	9.128603553	8.903221537	8.509228809	7.726062777	6.884284117	6.351209817	5.50280593	5.254742601
7.915119664	8.111149761	8.647805549	9.867474908	11.05397083	12.16034513	13.07842995	13.2940679	11.5236531
6.694223707	6.470990146	6.294103483	6.5598436	6.480434986	6.675877615	7.57091224	9.423068016	10.111044
13.10945519	10.57336517	10.91911496	11.20161307	11.44771973	11.40034305	11.68882702	11.12626133	10.36629724
7.77138474	8.721284851	10.49252688	11.00484579	11.94128517	12.38215281	12.78349941	12.46168344	12.03516448
14.13886489	14.1644476	14.05972384	14.04167809	14.6007895	14.33106327	14.20888	14.049239	13.2531467
11.04795348	7.429131789	7.530815713	8.769270571	9.333997449	9.555168136	9.776703848	9.577086105	9.51319729
6.919167368	4.283139187	5.066709072	6.079492067	7.534995285	8.323698885	8.058958666	6.76666555	5.787276807
13.18390181	10.65282222	9.731372657	10.56301982	10.9347005	10.9552025	11.07184264	10.42996532	10.12771099
11.54756863	10.77304068	9.979809886	9.629059116	9.222669697	9.004653686	8.932354392	8.617742467	8.350841858
12.57937629	11.36179258	11.86081358	11.30988684	10.82922162	10.27285675	9.979949341	9.235327505	8.941461919
12.155298	9.525138808	9.209807573	9.246896652	9.005951908	8.637281462	8.304831368	7.429613231	6.610604689
7.977011306	7.368352771	7.480041362	9.042020426	9.485226746	10.87118015	12.67681815	14.36973028	10.93550779
11.40219485	10.01222672	9.754304689	9.70372018	9.310200255	8.940270954	8.782244494	8.006880441	7.55193471
12.56022948	13.92749474	12.93746284	12.80888329	12.55194975	11.99568699	11.61254691	10.6329511	9.998439169
13.1914094	11.84540628	10.78592163	11.06730948	10.91043223	10.85529609	11.02123175	10.55926271	9.706490926
13.85225207	12.73326764	11.90847786	11.80026433	11.65947413	11.334856	11.25850974	10.09814947	9.376508719
9.670219317	12.60026086	13.19975431	13.03514267	12.955087	13.00861059	13.0507586	12.06478732	10.49974974
11.98993958	9.998112924	9.544485559	9.846323024	10.23392984	10.54685283	11.16148121	11.66915939	11.46701871
5.38515544	5.304594738	6.121856628	7.89448839	9.163601434	9.776002532	10.94324621	10.66118622	9.266702185
14.63531055	11.76162625	10.65166839	11.03386846	10.82637776	10.89358926	11.33389871	10.8429459	10.25788353
12.35606016	11.68666328	11.30376615	11.00612671	10.68076899	10.20808291	9.983915942	9.543749328	9.080472864
13.60649269	12.59725167	11.56675537	11.26793855	11.20717837	10.89784336	10.70561919	9.87595089	9.492770113
4.736165295	4.012020546	4.308991119	5.360542682	6.152089497	7.469742732	9.009689978	9.114780991	8.484256122
6.183923297	5.94906046	7.095119792	7.754968053	9.010666381	9.381163227	9.353131569	8.717174875	8.490086112
12.24700476	9.983124542	9.637902042	9.452831433	9.168571539	9.083130354	9.250652892	9.03165888	8.477211027
11.21308363	11.51615846	10.96883578	10.97071791	10.84878321	10.45444745	10.14723842	9.405665936	8.941285114
9.398002974	9.411126039	9.400654258	9.621345868	9.66433393	10.00861005	10.82868147	12.43280323	11.34338368
7.714461851	7.299350827	7.491275874	9.218179315	10.68949048	12.05516388	13.63409956	13.40082701	12.20182366
13.13775885	12.30979022	12.70891144	12.27421326	11.67752216	10.87509817	10.08533659	8.475439122	7.254482342
13.71690077	11.94068281	12.39262974	12.60435809	12.74647717	12.82521361	13.26250678	13.25020137	13.19928035
11.51424647	7.484538468	8.794048279	10.19754973	10.75756116	11.04871727	11.80269434	10.42776362	9.362445492
11.15180715	8.936090208	8.83761065	9.352884978	9.69509276	9.516822622	9.642627735	9.189321667	9.17149229
14.03882777	13.70593166	13.26761828	13.36901388	13.3361156	13.35598984	13.71443207	13.76542714	13.62026527
10.76981608	8.684549773	9.634879452	10.41190848	10.5820398	10.32757816	10.3443078	9.25367651	8.055406171
11.69862995	12.70617347	13.70862428	16.14969244	17.72100053	18.3792821	17.58513184	13.67649586	11.77404065
12.58590449	10.57625563	10.89411475	10.85134301	10.67139553	10.30523281	10.08089408	9.564142108	8.987734881
13.79833839	12.72251529	11.943179	11.97124838	12.08732638	11.79317889	11.79114304	10.79361701	10.24923446
12.19949798	12.36373724	11.86768737	11.51987011	11.43351301	11.37796577	11.53057021	11.43220296	10.98553972
12.8768451	12.98399032	12.61446114	12.6283019	12.36332715	11.93755714	11.64962492	10.96952196	10.88732863
13.06093467	11.91785559	12.40651291	12.64032581	12.30104146	11.75072616	11.34738105	10.76180379	10.87511809
12.17286828	6.823357973	6.733016865	7.650414647	7.753395786	8.34522009	9.45265668	11.40826155	11.73609678
12.31380679	12.37867912	11.90042564	11.86859241	12.19017724	12.22823441	12.25827276	11.56963448	10.6507889
12.94700085	11.30897966	10.90947382	10.33391384	9.590174956	9.033819514	8.751594364	8.203306671	7.57217733
12.16732016	12.17320558	12.38271916	12.28427778	11.87169827	11.3471421	11.03440241	10.3108246	10.01173701
12.88560413	11.86027445	12.03328973	12.12269472	11.84111657	11.07817945	10.1077219	8.863403098	7.785782423
13.53454919	13.0800609	12.27675626	12.3019905	12.43219525	12.64840938	13.0914576	13.29941014	13.36730728
12.90375722	12.26852953	12.78058931	12.83214776	12.79373431	12.61647745	12.51312143	11.60303647	10.66933091
13.36518789	13.0529754	12.51335659	12.41890276	12.32063364	12.07879871	11.88870485	11.40105054	11.08537979
11.93619489	10.3795441	10.44381261	11.54058112	12.22362529	12.40271295	12.38427241	12.48527695	13.67243765
11.38012776	10.29900517	11.08486169	11.20138823	11.12757961	10.8452453	10.76065803	10.42332564	9.196116857
11.623717	11.69153388	11.42328316	11.14767796	10.97138926	10.56981661	10.26371922	9.274730577	8.739435685
9.912416614	7.123295526	7.670454515	8.066322298	8.17000363	7.967491026	7.922169909	7.735402286	7.201604922
9.621587529	9.177160285	9.307065252	9.455592611	9.381706594	8.981245635	8.693057794	8.121661001	7.551715049
12.75600285	11.39497803	10.22992113	10.55945938	10.76118737	10.61925528	10.65653508	9.979308233	9.295259802
11.70053162	10.18444532	9.748191232	9.951586087	10.0126862	9.986825951	10.41857705	10.82430875	11.29946867
8.817434864	8.494235537	9.137492881	10.64841065	12.50349888	13.25886142	15.98061796	13.16853972	8.227466549
7.151079671	8.560004602	9.294357477	11.30869887	12.93517334	12.77930615	11.93548298	11.02462866	9.963209025
13.55064006	10.4614917	10.49955411	11.3975551	11.644625	11.47546256	11.29442867	10.47548499	9.447250393
5.993601912	5.930701487	6.022374372	7.277636304	7.835978156	9.174259361	9.967646667	10.73240184	10.7759797
12.12058063	6.607202236	6.560843927	7.884087575	8.463248599	9.566738726	10.86442949	11.42063879	11.36481363
12.08856084	11.74564343	11.27560966	10.88683544	10.66783229	10.07448611	9.766496379	8.246099135	7.565628911
5.342668292	6.350626995	7.456094414	9.056291383	9.857251167	11.44708976	11.71404663	10.6033894	6.724127685
10.73162738	8.071910725	8.363384846	9.814481295	10.98094722	11.48824049	11.52547343	11.26967993	11.35738871
8.894098818	8.914485917	9.555661597	9.794790632	9.818040354	10.12948865	11.40271029	12.18676053	12.53658253
11.93868063	10.4535609	10.28066624	10.27343344	10.27923864	10.04292336	9.84164716	9.126030577	8.740083047
12.94839346	12.25074572	11.7037802	11.79620132	11.69378123	11.58322039	11.52487091	11.179651	10.56491433
12.15560382	10.739026	10.74466216	10.77092743	10.64671474	10.30453508	9.876396337	9.027821772	8.370925386
7.877461941	8.479192696	9.637143194	11.69631597	13.34564494	13.35451581	13.86117156	12.76610447	11.38084342
10.3731728	10.77984316	11.15539129	11.18760398	10.84435398	10.29402321	9.901721919	9.234740355	8.986628624
10.6155068	11.83319572	11.64827106	11.28380903	11.05015839	10.90190609	10.94899109	10.61822672	10.09260468
10.77881433	9.829906631	10.80435078	11.28919288	10.74204409	9.958851334	9.76676028	9.546261754	10.11097718
12.6493167	11.34713693	11.10264473	11.36928949	11.27044033	11.01855652	10.69023538	9.969712471	9.283194195
11.67703087	12.30710707	12.04897457	11.60340555	11.27146281	10.7745327	10.37855917	9.709637205	8.837360619
14.40456802	13.60866159	12.58847887	12.39783983	11.98233728	11.2262967	10.72706315	9.92719043	9.600518067
11.42087919	8.44000823	9.596430281	10.45325672	10.72038932	10.77373165	10.96351697	10.61652985	9.795009404
5.353036168	5.45751959	5.339635888	6.254770645	6.627422838	7.459466548	8.711237544	8.378180143	9.569838997
7.462904266	7.679487488	8.98274427	10.54286131	11.55077097	12.06624276	12.24036303	11.57920537	11.03025067
12.39052306	11.39043407	10.88407271	10.57250309	10.00817356	9.313530021	8.689454543	7.848365345	7.00026223
12.85307234	12.80802439	12.6425605	12.67660794	12.55753431	12.31729412	12.25720291	12.04250824	11.62990571
11.37184136	10.07083674	9.943551256	9.95334419	9.976637018	9.720067423	9.455324475	8.78729365	8.229303107
12.13203865	11.27293488	11.39642352	11.66841776	11.82947922	11.20332467	10.72159895	10.07008723	9.371660284
8.268522479	7.888893159	7.462550859	7.545101025	7.848912129	7.954978596	8.340926271	8.305581084	7.512091692
12.49855701	12.20702117	11.67810955	11.46359405	11.43029922	11.26138132	11.31600395	10.92042166	10.42081295
5.842531305	7.105657515	8.155549673	9.090648937	9.848391147	9.702134288	9.253371079	8.281493722	8.247433348
6.134143363	5.731432223	5.859179947	7.075755982	7.467369604	8.16987062	7.58332593	6.573837342	5.751685191
15.59722307	15.10547117	12.08011738	11.89142249	11.53237146	11.02960837	10.52040387	9.595714285	9.304497109
16.76070628	18.09465769	18.40450469	18.22440362	17.87267035	17.49644289	17.17080644	16.39965744	15.81792437
14.63573111	12.24040181	11.79596766	11.72723367	11.57078994	11.40859956	11.66492348	11.55721564	11.2770949
10.91380538	5.965399745	5.647536468	5.91324272	6.300482851	6.437150974	6.834252147	6.263919319	5.512196003
2.937065706	2.772683305	2.954234103	3.618960793	4.23550308	4.837537596	5.677450037	5.176891518	5.170973537
12.11410472	10.8107529	10.95894837	10.87462632	10.76220036	10.40514625	10.34777672	9.16995142	8.545730063
12.63630615	9.971892654	11.17918868	10.98251903	10.82673746	10.4990235	10.52151802	10.35255679	10.02894869
10.49121437	9.375136702	9.973687839	9.895523419	9.620874476	9.395866841	9.735017951	9.617347364	8.915755405
12.58624244	8.771796414	8.790929747	8.560980321	8.613084362	8.409065941	8.384524422	7.38589185	6.543070761
6.270021198	7.133158411	7.163458099	8.171416626	8.007601059	8.794023047	8.89215802	8.735721068	11.13802321
3.459112948	3.127026697	3.29314325	3.528162819	3.414926039	4.366144947	5.93727642	6.475940761	5.349678821
11.53817333	10.82901757	10.07440448	10.01815873	9.979110991	9.646779773	9.635345725	9.133582966	8.600768097
7.8182047	8.601396585	9.846385321	11.75804174	13.10865876	13.55996699	13.56382182	12.61267854	12.02253974
12.42350606	11.99793281	11.05164491	10.6641382	10.50206637	10.23939208	10.14828762	9.681956048	9.435209184
12.72173544	12.59172263	11.60785234	11.47032304	11.35479683	10.9922978	10.76041492	10.10402998	9.419728773
14.34065108	12.35459436	13.15581341	12.90930763	12.13343762	11.38681757	10.90549785	10.17212304	9.381457527
14.52077891	15.25618155	15.33013982	15.04828863	14.96134482	14.75908865	14.52291861	14.09790534	13.41110867
8.483095698	11.75542893	11.44848394	9.536015597	9.508894826	9.925065554	9.365513863	8.727606812	7.841759305
10.62923827	11.78462253	12.01579752	11.56824415	11.50380144	11.65354564	12.22576414	11.76574571	11.44874854
11.75162039	10.76856629	10.39989094	10.65343915	10.83200479	10.71839201	10.6682037	10.10115308	10.23176514
12.09510324	5.228333806	4.757250524	5.905328753	6.318134529	7.011468751	7.976179063	8.374619321	8.570909472
15.76736129	15.76211146	14.4816636	13.77036219	13.90804529	13.89812871	14.24622715	14.07659731	14.21065508
15.46329883	13.23954368	12.24517048	12.28465793	12.51575046	12.86237506	13.39868729	13.06926063	12.67266098
12.006958	10.63225528	11.08207418	10.62278238	10.146957	9.570720658	9.313325469	8.348614063	7.747220171
15.31441698	12.69259621	12.59165398	11.67173375	10.70228801	9.42811469	8.82487591	8.137521391	7.754631116
11.88234033	11.8128671	10.82698755	11.4458007	11.71590934	11.42555614	11.8021515	11.55665961	10.97889315
12.37005937	10.62882961	10.37935564	10.5327349	10.69582631	10.50923186	10.62607854	9.790889268	8.940114541
12.77124322	11.34806052	11.31447758	11.51782002	11.60179784	11.26903004	10.97745841	10.47542935	10.18947746
12.90789889	12.39702226	12.7341439	12.66261965	12.6957329	12.92509106	12.96965073	12.15989736	11.62125996
15.71614812	13.166932	13.64242818	14.0580434	14.24840964	14.17045697	14.19217971	13.62409787	13.02134276
15.30441222	13.24757063	13.10569916	13.5887864	13.92652625	13.78373923	13.71201687	13.06470616	12.66711566
11.79190602	10.73307429	10.9680316	10.76783285	10.44785968	9.912121423	9.56254586	8.600130258	8.105427698
13.05908796	12.96158574	12.07362126	11.86404299	11.92444546	11.6752104	11.38158017	10.78964077	10.18872312
12.7409719	13.01985124	12.35187229	11.85018565	11.79005552	11.4430252	11.32895533	10.75866413	10.48550329
12.64144405	10.87236238	10.61095242	11.29077269	11.55330888	11.67302205	11.83208952	11.2433278	10.9358352
11.03507426	10.60569186	9.619730349	10.54295906	11.17259204	11.67336969	12.07818841	11.93742986	13.37031488
12.75453234	12.14974688	11.94355958	11.99893979	11.85059363	11.54445846	11.36704624	10.77891287	10.36810839
14.64948114	14.15569309	14.10091055	13.90177327	13.49479746	12.90259564	12.50130386	11.47278916	10.89680817
7.199044621	7.929776996	8.461350972	9.775022933	10.55956434	11.17778986	11.6871714	11.10379551	10.87010832
11.72406961	9.084740104	9.077244549	9.362859136	9.187206694	9.007906378	8.965880748	8.795697044	8.524398877
13.51288004	12.26578995	12.37704737	11.64008104	10.09967154	9.101358057	8.744035552	8.350865248	8.307054343
13.07752743	12.67103451	12.57901764	12.06869427	12.00099339	12.08640816	12.82742907	12.71873135	12.44867336
15.50297664	15.41120466	15.27152306	15.2246169	14.99185249	14.99531821	15.2823736	15.38920224	15.35763038
12.82176952	10.92733802	10.56498977	10.26799671	10.49819318	10.52758464	11.01576625	10.59601854	9.669976349
13.08700318	13.21755253	13.2618784	13.09976063	12.93359081	12.55903078	12.32770748	11.23516563	10.40487769
14.6521967	13.74032396	13.66226902	13.79780382	13.49924952	12.95724143	12.78911862	13.32550279	13.2195029
15.82409186	15.38824689	16.35343801	16.73525856	16.72658365	16.61633221	16.20492223	15.29727105	14.63202708
7.604626168	9.540235682	10.82565015	11.0442451	11.20114581	10.90409953	10.588425	8.115420981	6.964160994
11.52950784	11.82256815	11.19841242	11.15990319	11.29391483	10.98305976	10.75767884	10.30818915	9.949248369
11.574369	11.60523425	10.93924327	10.49700921	10.09385023	9.599606739	9.236815634	8.524943749	7.850319104
16.11968951	14.41421175	14.35517081	13.89611392	12.89841006	11.80343616	11.06585251	9.991852594	9.527536496
13.35905301	13.47917582	12.8053404	12.12864687	11.29076014	10.45786143	9.976507075	9.105223757	8.839787493
11.32002704	11.3522788	10.63397482	10.28610985	10.13469343	9.880000258	9.691281047	9.099165238	8.259774224
13.258344	11.78097789	11.52894032	10.73488698	9.80050238	8.792658009	8.202133018	5.915311256	4.780678584
13.06606104	11.17706945	10.26684486	9.896541124	9.699394317	9.374628509	9.164208588	7.889609931	7.478528154
7.161679721	7.879840297	6.900068404	8.558181183	10.01114326	10.98281992	11.94831803	12.4305711	10.41362639
13.25446635	12.337091	12.03748305	11.91583948	11.65158207	11.21176895	10.79201917	10.37324517	9.515830747
5.726387625	7.354114614	8.86325287	8.792086957	8.660255247	8.26475421	7.717796813	7.94986754	7.604201565
9.113298467	12.42812214	10.43031404	11.03140874	11.04715421	10.54378466	9.737612071	7.653054034	5.673409552
5.717419433	6.010027725	6.475088208	7.467650771	8.225972541	9.551245911	10.59801865	10.70226969	10.18152419
11.62855484	14.77868279	13.54654348	12.1567838	12.29142665	12.23908832	11.93468604	10.59857963	10.55858454
8.553898045	10.23070662	11.90260088	11.15054821	10.91935137	10.63009147	11.6380167	11.65187361	10.95495051
14.52492129	14.44621558	13.58518422	13.58873918	13.4635578	13.33873071	13.70306557	14.29393296	15.21632285
11.56827484	13.95910805	13.68863835	13.14157874	12.45663935	11.73475962	11.31037729	10.2913827	9.698728529
12.66931752	10.1628514	11.11588734	11.13422903	10.89870214	10.58551265	10.36462221	9.504980859	8.783238805
10.16512539	13.00206179	13.69639676	12.74209569	10.88019927	9.67208277	10.49618789	11.75133322	11.99540698
11.11824179	10.90636765	10.54426574	10.16918868	10.24577027	10.39369692	11.02544732	10.49959277	9.446618604
13.93137907	13.31596826	12.80119541	12.95584062	13.04505447	13.01151464	13.19697088	13.21028124	12.9258973
12.78460359	10.97232255	11.13507668	11.2786955	11.17962	10.86747911	10.64605941	9.557909703	9.041102674
11.47841014	11.58558695	11.6986166	11.80085756	11.57862149	11.14466845	10.95659822	10.52974777	10.15495222
5.426430759	5.306407168	5.411043739	6.740513032	7.864117089	8.596380285	9.801911204	10.05756319	9.490114639
12.52903931	13.09372541	12.60554132	12.22765993	11.61061115	10.89208725	10.74612367	9.992591207	9.472468919
11.3419901	11.30893634	11.36489557	10.51883992	10.00067501	9.650388411	9.652102318	9.529813559	9.198378991
8.9951625	7.407970414	7.411747651	7.927514922	7.972809589	7.921832379	7.93929006	7.044876846	6.406189235
14.91252449	14.74712714	14.02049061	13.76925145	13.44847264	12.81031776	12.40418567	11.30675263	10.10235653
12.57482005	8.876716327	10.03763981	10.34374838	10.60951602	10.91085671	10.93131886	11.13014	11.15712396
11.88966283	11.20381719	10.61937385	10.95513041	10.87915235	10.63561526	10.40801501	9.567887557	8.837506303
9.515127385	12.22633699	12.53176452	11.56776033	10.74000515	9.933770788	9.344078831	7.663042899	6.372737776
4.939991088	6.485230435	8.67745535	9.779312921	9.801364754	8.486687028	6.338940852	5.284202921	4.361937054
12.68782598	12.243184	11.63958957	11.85568233	11.8558003	11.74125723	11.69864519	11.34481622	11.36753398
5.467818033	5.459520008	5.386778147	6.112404322	6.025400479	6.278707199	7.154679967	8.116433414	8.577673615
8.868711742	11.68667237	12.04134187	11.37597756	10.49323975	9.649404297	8.753667055	8.517234334	8.3220849
8.482169586	11.22865053	11.29769091	10.63916285	9.899378787	9.15553081	8.363146297	8.177635796	7.52085629
9.659822437	12.55530714	12.87137285	11.73613852	10.4701548	9.607853307	8.533952673	7.757845492	6.776503434
11.17744253	10.92558465	11.81945217	12.70736882	13.04367344	13.00710924	12.9991184	11.55987814	10.39030144
12.79955207	10.52233013	9.778638899	10.22972603	10.26126391	10.09669744	10.08403047	9.852216127	9.865994817
6.921252623	9.254353307	9.860967131	10.08144502	10.08585985	9.58754491	8.951567005	8.193724339	7.064721976
9.619645486	12.81980939	13.12695817	12.22411694	11.68787857	11.42783787	11.30983984	9.893141462	8.431012452
5.252464738	6.01527689	5.483527546	6.117466131	5.851970194	6.206844129	6.859404592	8.567062623	8.843706773
11.8257934	10.21154723	9.766650188	8.937294657	8.910622676	8.768669739	8.664548377	7.96166488	7.253445409
11.92207779	9.71177415	10.58629469	10.7266136	10.55590524	10.17937112	9.955724728	8.869964341	8.33624008
12.44083723	12.3273696	12.35821608	11.43388503	10.87511365	10.29152166	10.16365319	9.211479339	8.618107062
8.802892404	8.557250361	8.719226178	8.716921833	8.389449808	7.860055197	7.61520452	6.131235267	5.228439011
13.63151094	12.82953011	12.81855301	12.54016146	12.11002773	11.49597165	10.92557452	10.02601182	9.476893272
11.25462975	10.26736251	9.468284641	9.732653565	9.930638813	9.932210792	10.24049081	9.874019762	9.233830143
13.71321767	11.75312009	11.1479877	11.40742762	11.83813552	11.63923309	11.54503122	10.65299638	10.60222509
13.69265318	13.54193698	13.02794754	12.97285652	12.72556071	12.39887455	11.9972393	11.06098216	10.52943421
8.394906281	11.22620208	11.51315685	11.11764553	10.86800552	10.61986557	10.21188804	9.019303829	8.09512654
14.10840726	12.79249536	12.11949381	13.04504501	13.55678623	13.32195923	12.9178336	12.06683674	11.61487775
11.11677423	10.39538824	10.6045378	10.93877855	11.12967218	10.98167635	10.60190559	9.758801383	9.13403967
10.92618765	10.2381054	10.62181708	11.42144413	11.60761244	10.74152357	10.51112185	10.18974912	9.658942855
11.52482158	9.354650891	10.30275266	11.81812709	12.64314927	12.34630013	11.68395964	9.898475317	11.54185717
11.29412076	9.472306177	9.643747923	10.0355032	10.05216551	9.977743701	9.834416133	8.657960903	6.63665553
12.98842067	12.51748197	12.18357927	12.06841846	12.08587903	11.72108583	11.62620645	11.14511268	10.53041852
12.29185238	11.04286905	11.21707013	11.18443742	11.20124358	11.17107342	11.0699399	10.33080557	9.551952658
8.763589427	11.1833331	12.57033018	12.86058624	12.45186605	11.57979105	10.80670002	9.736215538	8.207877787
9.074170017	9.94432086	9.900091368	9.850344329	9.793204832	9.389009905	8.997689253	8.764584595	7.790112291
12.11677644	8.924441822	10.40311452	10.65290012	10.36489022	9.805082414	9.321685819	8.851644134	8.139750132
17.06900493	17.08543597	16.71294623	16.38306905	16.11610143	15.7163595	15.53545478	15.01185482	14.37169985
14.17235845	11.40706049	12.26069044	11.97948681	11.86831657	11.62923935	11.73221343	11.38542718	10.82615257
14.18056727	13.07439485	12.5889261	12.74052457	12.76500321	12.5850944	12.58289586	12.10913949	11.79464152
4.647917667	6.35388267	8.154598812	10.21699565	11.15567589	10.73031237	10.23485917	8.422754161	6.558460661
9.212351205	8.780114439	10.24146721	11.67052714	12.01780248	12.08375317	12.1211233	11.76432388	12.67640702
5.759470375	6.305659515	7.555173993	9.409044854	9.899834866	9.85145981	9.867961461	9.520984189	9.068109245
13.77124383	13.9161471	13.5559735	13.62686908	13.74307115	13.70975485	13.72288896	13.14387707	12.97485925
13.29058761	9.552844008	11.663482	11.95711279	11.83596709	12.14624425	12.60449919	12.33213572	12.20604437
13.29752695	13.47587872	13.50695835	13.64472748	13.62732503	13.51714285	13.50715744	12.87584876	12.89543288
10.29506948	9.911684547	11.00156216	12.44015922	13.1926409	13.25225423	13.21501014	11.95419949	10.10300418
11.72978344	10.85673101	11.39935049	11.22368305	11.15211314	10.84128959	10.41624043	9.505063422	9.144866155
4.480348377	4.444105108	5.422711036	6.996627201	7.688174818	7.896311455	8.03900148	7.363609456	6.327942573
10.66599548	12.64629458	12.62929314	12.8311417	12.84551023	12.68539395	12.68100903	12.06631549	11.30493181
12.07174891	11.38842817	10.91327167	10.96545776	10.98814232	10.79201482	10.69257655	10.21672542	9.821758033
7.523224598	9.553885004	10.82638156	11.01744712	11.63354603	11.98461972	12.513386	11.47774884	10.44038369
12.87847553	12.25937492	11.97637566	11.89082397	11.72935767	11.40842218	11.1898821	10.59058536	10.0567895
7.147814005	6.996499663	7.12592677	7.816501023	7.929602717	8.398971971	9.700894375	11.51432586	12.13768148
10.60392021	9.977625048	9.910083613	10.44200393	10.85823557	10.70272536	9.623420626	7.89244207	5.802736958
8.212564801	7.804438638	8.124348497	9.985447375	11.351255	13.12178058	13.81238593	14.32251851	9.792484373
14.98343624	15.02398968	14.92599044	14.76270192	14.81386923	14.59855326	14.56796062	13.56666574	13.26516023
15.3653071	11.69058939	11.402988	12.20975918	12.56519019	13.18728623	13.5967878	13.49346207	13.94406279
13.73793688	13.58380417	12.10619489	12.15338198	12.73383082	13.39558682	14.09126319	13.57410239	13.59728686
12.67555015	9.405915845	6.880613392	8.093656965	9.405962065	10.38561785	10.67588258	9.748370846	8.57782174
10.311856	10.08091435	10.26807652	10.75939893	10.99908558	10.7128811	10.45650718	9.900476057	9.516422672
12.35757609	12.51615004	12.33790874	11.97116363	11.75235816	11.41841905	11.29822388	10.6593573	10.02663161
14.00762116	11.83345951	12.01275257	11.83319865	11.66348531	11.44250705	11.42995786	10.8351023	10.67359499
12.21071405	8.349910186	8.353590258	9.00293607	9.197116542	9.021751241	9.176652602	8.496979279	7.410764517
11.72958817	8.843042446	8.86128285	8.836707597	8.568450844	8.469577415	9.35822448	8.465056212	7.683003566
12.98373216	12.5489156	12.45824346	12.42320248	12.17300024	11.80854953	11.43989264	10.76451333	10.09543035
4.898231197	4.50161945	4.348290148	5.633373675	6.691449147	8.163904813	9.564322236	9.524803734	8.293127132
7.944220868	10.38431826	11.38956482	11.67249516	11.77726478	11.3128153	11.43847493	10.59343864	9.256622054
9.495665055	9.583930556	9.852926064	11.0530099	11.6385416	12.64599397	13.8410974	14.03138501	14.19785088
14.62019157	10.31325877	9.891119305	10.84346759	11.63014302	12.66469185	13.47194856	13.06055385	13.07941972
10.6335935	10.94144496	11.28550052	12.34106442	13.06806736	13.96387929	15.23077514	15.45775351	15.32548883
11.89612281	11.14114996	10.56799292	10.13640817	10.01872365	9.710691351	9.729484721	9.146711716	8.184285822
12.97753697	11.32879953	11.54642168	10.74633822	9.674878433	8.872951937	8.502522261	7.740426519	7.228491549
13.24656966	12.41677001	10.76798342	11.27713415	11.99286637	12.38157698	12.67211467	12.43642717	12.43585329
14.22174339	8.607759119	8.323948395	9.655103753	10.3093131	11.19396528	12.19136663	12.09732386	12.21455814
11.51054644	14.46235297	15.1274595	14.76927242	14.4484923	14.26947326	14.4069002	13.4677958	13.11873552
15.04351636	14.95702731	15.46355102	15.71205916	15.712716	15.36863683	14.78827404	13.68640054	12.93005427
8.740695973	7.474814895	8.563063185	10.34838767	11.08833509	11.30387674	11.12345022	10.29403994	9.768921069
12.31672028	11.86063281	11.46415556	10.6982266	9.788758325	8.873046122	8.413188117	7.680112775	6.962200601
13.72390846	10.80296436	11.69944434	11.26792023	10.83436555	10.29950553	9.989751114	9.146889004	8.612877812
14.3093417	13.44685768	12.45899307	12.70204296	13.1237663	13.01223959	12.9618082	12.16295717	11.6114043
14.91952021	12.92722034	11.90141492	12.81025187	13.13107458	13.10965493	13.40080301	13.347713	12.36170083
6.730580295	7.94155331	10.16534529	10.93191105	10.5163422	9.888127226	9.456433141	10.14802336	11.2783764
16.22813036	10.82163376	12.10861944	12.74305011	13.13469122	13.42129164	13.98610697	14.1338161	14.15642025
15.27309016	15.0928349	13.74897249	13.0670986	13.28653774	13.57333145	14.13670305	13.58761273	12.82543768
8.609236444	8.912033864	10.23750215	10.62669114	10.59804712	10.1626549	9.576981172	8.270168775	7.235499818
6.101267479	6.912523926	8.34596826	10.37645463	10.74842479	10.81970551	10.54247947	9.498872026	9.013175618
12.78606258	12.82257712	12.30469339	12.0685717	11.87373231	11.51390049	11.31178356	10.66528484	10.19231267
6.248806642	8.316540925	9.735970952	9.645964785	9.624645643	9.242208989	9.147876687	8.247566959	7.568385306
12.45623849	12.06208696	11.83705253	11.68319842	11.59258943	11.27288813	10.88103158	9.850445066	8.9492986
13.03165947	13.16542834	12.47679078	12.3686372	11.95376126	11.44283658	11.01315868	10.26998444	9.574035728
11.79292635	12.18176477	12.07648407	11.91228237	11.55321541	11.0417278	10.62296683	9.874000582	8.816022349
12.31110694	11.2948111	11.01467795	11.14359344	10.99577389	10.57770046	10.32790263	9.64539107	8.975255501
11.03041366	10.91036974	11.0650882	11.02123095	10.91473846	10.56249118	10.33349342	9.459539802	8.959281028
12.57805397	9.0533415	8.467461481	9.449838437	10.15112328	9.956480056	9.961861426	10.62195738	11.68413936
11.37881473	8.777751813	10.39138263	11.48410921	11.72064599	11.82648966	12.26963699	11.74107618	10.16462978
16.47888011	16.6761643	16.64983028	16.54114241	16.07696952	15.38309196	14.91090791	14.0020662	13.30203529
13.13643254	10.92782507	11.37722376	12.25725194	13.11745372	14.33311821	15.19761796	13.26464073	11.84115513
13.98274611	13.88352734	13.24537617	13.14083564	13.17020229	12.94873853	12.88711944	11.74649511	10.64136245
12.39206779	7.295748323	8.538487406	9.310718379	10.26792347	10.5695842	10.53781777	9.842095239	9.281674589
12.06928188	10.87746752	10.58386457	10.47309651	10.2640003	9.956227909	9.894033292	9.333389239	8.647198988
11.49919215	11.74846286	11.34060572	10.87361425	10.50401895	9.982003291	9.619127961	8.728310495	8.11465311
3.49126751	4.390325675	4.730841419	6.634957202	8.846263787	9.143639726	7.986816522	5.155574288	3.710289853
13.14828319	9.130787726	10.81585928	12.50265389	12.97314206	12.67859296	12.27632996	11.78684294	11.24211317
12.91608539	13.32044452	13.50626386	13.17105669	12.71978121	12.08902333	11.74962352	10.76473549	10.30847689
11.18997089	9.802171025	9.511047642	9.219036727	8.979155377	8.653811936	8.338794384	7.882483734	7.077011079
10.67551778	9.804498075	9.314312769	9.68432245	9.698099901	9.650052452	9.563385306	8.760209816	8.209426804
13.81196056	9.493746275	10.29342496	11.8342968	12.87796898	13.1629718	13.51273121	12.81229655	12.42276804
15.32790638	13.39159272	14.24058079	13.99639457	13.7048169	13.19764687	13.20402396	12.47198951	12.4964103
15.01284607	12.95859964	12.68207816	12.7350901	12.66061205	12.43801661	12.53698419	11.58498196	10.67744363
17.21398906	12.55608682	13.28192206	12.73967833	12.24496078	11.53226996	10.2054786	8.283659478	8.069386178
17.42511991	14.61301125	14.96933537	14.84696089	14.87063497	14.99501789	15.3428977	14.35778089	13.82532385
10.86951335	10.68141031	10.84634152	11.19853977	10.93409498	10.11632261	9.809723721	9.098747768	8.187264805
11.85774537	12.46238591	12.10388489	11.6511854	11.01709848	10.44258482	10.03359126	9.482034681	9.052387284
14.57311698	9.551799879	9.275696404	10.71720893	12.00794897	13.07848204	13.77301148	12.79202966	12.41750918
6.72441605	8.078268539	9.750309288	11.67695632	12.27431385	11.83216952	11.33869285	9.448564473	8.515263752
11.82853408	14.5891081	14.44539519	13.52087472	12.37038141	11.66379133	11.35222358	10.70954518	9.926718632
4.684183372	4.552728834	5.351696163	6.587472192	7.848391252	9.033693922	9.988445598	6.223719268	4.392531969
8.944480062	11.5381978	11.69662642	11.71071249	13.20528073	15.01906934	15.01619197	10.22357843	5.691349053
8.852940556	11.67411604	12.48345021	11.914116	11.85897809	11.26310133	11.1600824	10.21288658	9.952905964
8.053536832	8.790854385	9.715015368	10.60408055	11.49674217	12.57418564	13.24580698	12.31057488	11.65405947
12.35974655	11.74761715	12.64332187	12.82178853	12.55672276	12.02828801	12.04225156	12.00161	12.30892584
14.22972588	14.40335452	14.11471415	13.87890183	13.77068068	13.51446698	13.45398229	13.12617766	12.70597756
9.954036819	9.317154499	9.546787391	11.15439957	12.76561045	13.69206468	16.33095179	15.38327583	9.235328867
13.31874937	12.16805977	12.26048535	12.18960743	11.84376561	11.55934463	11.60701812	11.42504743	11.23081786
12.61938033	13.26199515	13.38162559	12.57253113	11.77150439	10.86992444	10.31147655	8.903945601	8.174643592
12.24832787	10.2252067	10.60958168	11.34801789	11.8084008	11.6614617	11.55871089	11.38127282	10.96386765
12.66109676	11.63101823	11.0325957	10.95296704	10.94208214	10.53265959	10.42534508	9.955715057	9.708310827
14.18627148	14.46536506	14.4253962	14.15783557	14.35025929	14.1276872	13.94170135	12.17428312	11.32613231
15.25263539	15.26884358	14.18496436	13.76552379	13.81316681	13.69484618	13.76243807	13.25668432	13.08660153
13.30813893	12.76536449	12.53796898	13.14528741	13.40633471	13.31545166	13.10977752	12.42677178	11.41427535
10.30350222	10.94263141	10.52615436	10.61246551	10.35326994	9.678863493	9.232549978	8.777897519	8.880128129
11.8868839	11.45100657	10.3910087	10.01035369	9.920671575	9.622517153	9.4006941	9.182071453	8.96028323
12.18952407	8.301570202	8.767407894	9.271727558	9.96342989	10.35614278	10.73195429	10.40601783	9.827814871
12.97008958	13.4838875	13.38555637	13.17408099	12.6994798	12.06458884	11.69729265	10.89182621	10.48308119
9.707051132	12.0480866	11.97147042	10.74389995	9.572519424	8.743015376	8.060060919	6.689534882	6.182415755
6.357693463	7.706996472	9.037993027	10.9552968	13.24623311	13.11520258	11.59168769	8.794095369	8.626913861
13.21015629	10.30661174	10.69592492	11.04065696	11.60990538	11.80384538	11.80071117	11.32565906	10.84544248
11.45860564	9.903750757	9.638929914	10.18346321	10.31770299	10.18929647	10.2821506	9.813808701	9.335373396
12.97491066	12.34149942	12.32662225	12.12517314	12.18937432	12.20744331	11.99437914	11.43287167	10.59398952
13.62462645	11.94592641	12.581745	12.65124977	12.47746875	12.04922679	11.93094829	11.25747362	11.06660914
12.69774794	14.6856441	13.69681255	13.44148909	13.35081811	13.14576188	12.38591245	11.46675811	10.72335216
11.09858799	10.55762319	10.83940074	12.07003899	13.18279785	13.85918173	14.9572966	15.2505581	15.11569073
9.573189136	11.37367337	13.38224501	14.41430717	14.84392933	14.76603006	14.71825249	13.43020631	12.34891684
12.46875389	11.18557934	10.68883681	10.91716484	11.01142306	10.96304266	11.1465989	10.84492487	10.68672916
3.578461227	3.696860747	4.973958411	7.158465868	8.531317209	8.849319964	8.711290201	7.739101227	6.629574068
11.80644219	8.442286653	8.225755855	8.646584728	8.356477167	8.011652985	8.017690945	7.381102506	6.621012106
8.396105011	9.708180159	10.33839993	10.34078451	10.73951095	11.07337448	11.5702686	11.42054537	11.56761923
10.27018461	8.46298285	7.103858477	7.752300918	8.085908493	8.840960586	10.01478989	10.0972411	10.0858164
10.64556411	10.44886316	9.282755681	8.505777961	8.554928085	8.544268789	8.924350962	8.532473763	7.731092632
12.52815706	12.52181076	13.58318437	13.02003559	11.50480339	10.30973013	9.474109688	8.533115138	8.057725899
13.93861588	9.059435363	8.888169872	10.26146968	10.46495646	10.22230942	10.21858937	9.376060161	9.239362958
9.40932855	7.465121546	7.558005102	8.815800199	9.662252498	9.595142415	9.582632066	9.034882114	8.443345922
13.62101265	13.12875292	11.93674388	10.62078599	9.418918305	8.424966807	8.07420088	7.019396878	5.825201106
11.49606208	11.9399809	11.59979716	10.78006959	10.25168778	9.5059782	8.882693927	7.713731561	6.525041986
11.55400089	11.38083242	10.98131248	10.41222659	9.971386147	9.402965172	9.074786239	8.229589361	7.496507359
10.79087948	10.06854504	10.44133478	10.09074419	9.83914109	9.350677393	8.887977648	8.207840227	7.46574916
13.09312895	12.98418436	12.25986715	11.96914983	11.69539668	11.28238009	11.0346335	10.43754479	9.752772784
11.48164814	11.33199508	10.79809515	10.28511213	9.925300233	9.389773846	9.011230182	8.302004018	7.532358187
11.52638652	8.909110562	10.26831299	10.92909131	10.96969975	10.62431854	10.06608975	8.686849862	8.48447183
8.410182134	10.26147364	9.337643274	9.857929758	9.907806728	9.735510888	10.50594595	10.10660697	9.815658017
12.16080167	11.31838965	10.57699819	10.01235469	9.641968365	9.153051297	8.902607714	8.124485276	8.107418571
12.57097266	11.14884859	10.34020683	10.52287576	10.70981206	10.44346809	9.888372335	8.486070781	7.733700789
14.4386684	13.79277594	13.45461059	13.24683931	12.91924965	12.43439514	12.17725826	11.47969219	10.74562962
10.75989091	8.651387864	9.484988232	10.20794019	10.68530839	10.61758868	10.60229912	10.17812099	10.07924856
13.42626075	12.58329995	11.91280403	12.28120617	12.21352985	11.7537681	11.50559164	10.81140978	9.996143404
13.13901293	12.91465378	12.75699769	12.90190666	12.55770248	12.04972282	11.52284668	10.897711	10.84391682
12.36616464	10.83804751	10.4953334	10.70219151	10.62561534	10.40981425	10.15696648	9.531057192	8.947306046
7.887554298	6.982985886	5.986475071	5.661482115	5.552674915	5.330783064	4.678055643	3.550427808	2.47161475
14.68518728	14.99385853	14.63002474	13.92899023	13.25082164	12.55947806	12.10988365	11.24600432	10.91546794
12.0140429	10.27229374	9.973304037	9.540372569	9.090282469	8.667088042	8.483315226	7.958368486	6.990805558
11.66971884	11.79731911	12.04735269	12.24547313	12.21506483	11.76014185	11.37183574	10.89781474	10.8677339
8.988526744	9.699115517	10.48129608	10.69463204	10.89972977	10.9154456	10.94737055	10.09209519	9.951098791
15.23258944	14.52248641	14.58853555	13.48341742	12.4692872	11.35863286	10.74582531	9.309789643	8.545178667
13.68523196	13.03554078	13.18950157	12.20251867	11.27391286	10.17397033	9.550864059	8.537863386	7.644974548
14.54616249	13.2691137	13.52329916	12.1431924	11.27815542	10.12337578	9.683491639	8.459104415	7.554538457
14.98028195	15.55461207	15.37422072	14.49525972	13.71822034	12.96813675	12.59904127	11.90460407	11.67747473
12.2653958	11.82602818	12.08806038	11.60296649	11.39019495	11.2063001	11.0317105	10.36034654	9.737455117
9.481355907	12.32690457	7.957552536	8.184661407	7.680412606	7.363942721	7.663459798	8.414225511	9.612519715
12.74777619	9.85354986	11.18458572	11.94171355	11.41511	11.47859915	12.20340236	12.86588585	13.25163471
14.51816333	13.2388624	13.11955837	12.3953434	11.48202801	10.79684832	10.65317619	10.28059999	9.871152552
13.60597408	12.93848724	13.51513308	13.12118078	12.70124027	12.37994462	12.17681685	12.33240787	11.76072934
7.105651892	9.545448987	9.603492795	9.816675856	9.889204289	9.983714661	10.33091568	10.13215768	9.765668989
11.04365304	10.7824844	11.01223899	10.91846033	11.30035187	11.07519735	11.04050723	10.50035603	10.05341551
10.52380932	10.01408793	9.988026288	9.681304814	9.659793201	9.507656068	9.497770813	9.049677856	9.490148716
4.846766402	5.030528753	5.002010415	6.147026541	6.785043289	8.081062034	9.069296938	9.29436549	9.255196662
9.15459627	11.35172419	12.8788535	13.04516758	12.86432082	12.28477117	11.99491276	12.25251564	12.45747034
12.8630834	12.50931339	12.08911882	11.78071903	11.52375565	11.26367175	11.14707638	10.52473696	10.32364124
11.85333326	10.50931213	9.192326083	9.69380155	10.07446736	10.01731357	10.23640842	9.418561073	8.929860798
13.56204437	12.58737721	11.47527751	11.60438452	11.48318209	11.21586788	11.10171084	10.57642172	9.9810483
13.38317619	12.71310668	12.4359813	12.37224675	12.07733211	11.87145186	11.75660855	11.1173624	10.3670616
8.92345984	9.382845152	9.427860673	10.50786944	11.20254931	12.47994985	13.86083309	13.92554948	13.55774767
11.96103821	9.414891092	9.48256491	10.03052443	10.60475674	10.30575591	9.651297213	7.929516892	7.623466613
13.83384371	11.55167433	11.19990874	11.66654333	12.26404369	12.55829911	13.28460853	12.5369048	12.51005258
14.41711156	12.21947281	12.03601114	11.67330658	11.43767529	11.32518734	11.34165772	10.93209123	10.34656243
14.80546133	14.26953449	14.20941396	14.08705296	14.07693557	13.99931165	14.25245018	14.16693317	14.44646274
12.13601536	7.197937062	8.305304713	9.496268763	9.642936669	9.964143531	10.68098599	10.69652768	10.67819216
13.52333561	13.21671639	12.6799411	12.46352738	12.23006898	12.02573691	12.06309357	11.7333698	11.21035275
12.10736382	10.66378501	10.55227737	10.46870244	10.75971275	10.75259264	11.14012396	10.87271151	10.3672296
14.43534621	13.21166873	12.32267271	12.3530929	12.27582519	11.90207972	11.5045335	10.25933828	9.62381082
12.53203605	10.45565477	11.19378176	11.27285532	10.99814254	10.60486886	10.76237588	10.45579768	9.879404272
11.66583199	9.923680205	9.80396468	9.724835507	9.428899488	8.990839299	8.518301237	8.232051054	7.82040305
11.87604277	10.9176305	10.51180221	10.78673987	11.0565238	11.22702754	11.62712395	11.63103747	11.44956005
6.310012042	5.763003643	5.624059777	7.031827924	8.367854599	9.093309105	9.704092517	11.34674811	7.536670759
13.41328472	12.07454439	12.00392575	12.24658318	12.51345064	12.66399488	13.10485382	12.90804152	12.84833726
13.6237051	12.67452485	12.40204595	12.39592631	12.7158994	12.67739439	12.27443547	10.95220032	11.56618102
13.24677981	13.63222011	13.83980606	14.17996016	14.0543549	13.70065692	13.35753136	12.72329897	12.42685116
5.681977442	6.706863494	7.008624532	8.756993588	9.797318247	9.86688031	10.15015755	8.920174145	7.66784457
12.66778047	12.24923126	11.64667254	11.50800837	11.60832722	11.71386048	12.44114275	12.32950868	11.91405667
12.82575327	12.84005402	12.60604433	12.88696204	13.08059583	12.92722814	12.56680567	11.69443297	11.11137079
11.92966278	11.29600632	11.57422238	11.76661817	11.57972724	11.38185802	11.32069607	11.03480599	10.63728134
10.77462336	8.704801501	8.75006841	8.74727859	8.76453251	9.03769703	9.274668968	8.118910746	7.255745544
14.20223469	14.23560905	13.10769671	12.74589716	12.92935445	13.06082068	13.74265112	13.678575	13.97948181
9.648869033	10.07522127	11.24693217	12.6949431	13.33139176	13.98351267	14.83868056	14.37673129	14.12346089
12.95775897	11.59494526	10.99344318	10.17255216	9.165875437	8.470445626	7.956198477	7.371948554	6.936736794
13.38764015	12.30996084	12.07278095	11.95653713	11.65162048	11.26548709	10.91969813	10.51060185	9.774328213
4.918180442	5.105031875	5.064192602	6.126276662	6.628967113	7.394850286	8.267505341	8.455355657	8.774209021
8.16372744	8.253997072	8.624471669	10.0744275	11.53074276	12.77794492	13.46901891	12.7034726	11.27618324
5.379715327	5.846137954	6.546971925	8.481587773	9.423188875	9.129123709	10.44651527	10.88615719	9.498842727
12.72572807	11.42732421	11.34396081	11.88081751	12.21876286	12.49711482	13.10358714	13.36131275	13.40290941
8.940309442	11.89711242	12.23032951	11.88509253	12.18098556	12.1404779	12.19124794	11.29501717	10.26188145
7.566063416	8.272032216	8.309272711	7.755399712	7.169136963	6.734900977	6.824735578	6.552139711	6.803336284
11.81637225	10.02131474	10.40302856	10.71410831	10.92661211	10.81954649	10.96980499	10.18736079	9.702653491
10.38239929	10.03043077	10.04923665	9.810257664	9.557326016	9.018550336	8.617186343	8.115202304	7.329751713
12.99771378	10.26466333	10.26580142	10.27151217	10.13779989	10.19140887	10.61493667	10.67555188	10.64250402
11.03408299	11.53596524	11.83573449	11.90717488	11.71687152	11.28055164	11.05993792	10.62140217	10.41070206
10.90483193	9.933286999	10.15517157	10.79922283	11.32359448	11.12698853	10.98817035	10.64947317	10.35455575
11.0968968	9.924274347	9.716120998	9.835288225	9.671796253	9.445247355	9.244369137	8.676102778	8.028304971
6.773429454	6.703629532	6.536246032	7.027596976	7.160145838	7.501579609	8.494522763	9.151607697	9.056228657
13.33924868	12.53683055	11.56362383	11.78471042	12.06322524	11.8262426	11.58755023	10.87613496	10.33746905
13.62473668	13.85002763	14.19018863	14.37379188	14.14260494	13.74691017	13.47020127	12.74463875	12.56130214
6.156542474	6.1185415	6.091325738	6.940732789	6.801325597	6.946701439	7.984038002	8.862246562	9.352470229
5.984793552	8.163423466	8.704584965	9.353956409	9.756128093	9.706709841	9.308460279	7.646139855	5.913168554
8.830276489	8.071373355	8.613371058	9.684637152	10.18370764	10.24497035	10.3390837	10.13538383	9.745807036
13.70895852	11.65292923	11.85812299	11.62910564	11.70379861	11.47852528	11.71634828	11.64761962	11.50828477
13.3737554	12.52626433	12.02586195	11.76232039	11.14539469	10.38082191	10.15828816	9.737352814	9.410841204
8.419434163	9.617090755	10.80268827	13.28247345	13.77680483	13.26887748	12.80728845	12.69576355	12.39620318
5.851368594	6.40768475	7.698622862	8.914946687	9.278578225	8.995036743	8.80975421	8.135150455	6.873576916
7.555388918	9.867890328	12.34211844	12.21907268	10.93253476	9.445881568	8.558899485	8.14408288	8.264761058
6.639316715	8.966961596	9.887495251	10.1662512	10.33627117	10.76169273	10.17365276	8.412727387	8.352688081
5.009654419	6.797058851	7.031714876	9.172542426	11.02711918	11.84425692	10.58790142	10.25347092	10.10257587
13.87421746	12.773051	13.03039684	11.91039215	10.84615853	9.697712039	9.59649373	8.513141033	7.21022578
13.08603134	15.30424054	16.99655239	18.05122637	17.28514816	15.81361422	14.87011491	14.60970937	13.3740559
5.35612764	5.259562607	6.495905842	8.880507074	10.69058536	10.81119028	10.74401939	9.175188945	6.68469714
5.84291611	5.713818008	6.507594171	7.750131034	8.253160127	8.568273386	7.805135722	7.629528825	8.205735996
10.14865369	12.81075988	13.6126189	13.44337887	12.08459129	10.34365478	7.871333433	6.692578033	5.676792053
15.80776052	15.84741581	15.70816632	15.66793022	15.64765134	15.61071335	15.69863336	15.23219919	14.7564326
7.191846838	8.675824171	10.65666901	12.18150846	12.36351407	12.07836756	11.58905809	10.44317267	9.084702959
5.853079156	7.497566606	8.10156658	8.177975113	7.811776823	7.593777033	7.383839038	6.613328857	5.618000426
12.03116056	11.17826091	11.25983987	10.34698275	9.257594914	8.015482875	7.616470771	6.583297173	5.324811621
13.07298655	12.15805256	12.1144183	10.94204344	10.08295985	8.862686663	8.814647218	7.58536649	6.409507821
12.37072246	10.94686315	10.7260154	10.12835879	9.059880191	7.927986388	7.848953428	7.076221272	5.61193043
13.91769232	11.83817464	12.33271122	12.32361135	12.28440975	12.19186592	12.28632626	11.74415055	11.44354766
8.267550394	8.910877178	10.24357224	11.30145937	12.04312587	11.44363619	10.43324982	8.98411141	8.745671117
13.96297749	13.9545623	13.14105574	13.16341158	13.23357544	13.2802038	13.54255716	13.68328393	13.55071067
7.487118274	8.977463896	10.4398077	10.81445252	10.53293686	9.619968195	8.457479995	7.869096935	8.444044675
5.081229632	4.932996557	5.659946811	7.482537741	9.210737017	10.66609194	12.01390085	7.761278836	3.996981789
4.355498806	3.57603716	4.310685657	5.730641145	7.376632765	8.951572613	9.995820523	5.488538565	3.518679
6.364862728	5.655441238	5.686790812	7.05460059	7.716898395	9.272797999	10.94577296	12.31050191	8.552102163
6.166402294	5.916032697	5.885315727	6.140820892	6.599531283	7.003975051	8.704462306	6.886347323	5.439594884
6.799105464	6.356174698	6.448825405	7.87009932	9.653615168	10.87545517	12.91662991	8.809164392	5.387285185
11.74769371	13.05073725	13.37240976	13.07648011	13.07075128	12.87599282	12.7273135	11.99700698	11.052131
14.91364756	13.72776481	13.53155321	12.70261151	11.66224553	10.56860924	9.868545954	8.938745944	8.098310069
13.96104371	13.40476932	12.80809303	12.83409745	12.81667405	12.63670336	12.62416809	12.36114865	11.8952253
12.89560374	11.6931986	10.84454351	11.09048459	11.11568363	10.93043745	10.83818433	10.00115891	9.168735831
5.342821157	6.215014358	7.390808627	9.150514278	10.49694005	10.64589274	10.27695327	9.690102662	9.302328587
8.514432925	11.45628762	11.89863411	12.03665573	12.66476545	12.77570933	12.08805122	10.66735003	9.215337374
12.14387292	9.665981755	8.083950707	9.448035386	9.777648454	9.660247121	9.833817117	9.770401766	9.792565001
13.84384074	12.24593571	12.62706668	12.54646003	12.44525317	12.07945031	11.87860125	10.98533052	11.01798907
13.23511866	10.14536859	11.38469728	11.54171808	11.22452218	10.58338222	10.28477629	9.961935187	9.4871765
12.37268986	10.40903656	10.23034739	10.54950368	10.79722091	10.53361894	10.31689809	9.476557078	9.183357281
11.54698628	8.670411807	9.482149223	10.35566583	10.86753931	10.97641127	11.20077671	11.13874339	11.15278488
12.23334811	11.90401551	11.41363161	11.154353	11.01473076	10.81050345	10.74162884	9.786672295	9.15308201
12.72107403	12.56658844	11.22558187	11.94729498	12.36964496	12.56359735	13.26844897	13.16007643	13.83339794
10.69145184	8.921284013	9.513156462	9.609197603	9.739887307	9.904095319	10.35468783	9.790398584	9.102768558
9.995356701	9.450714152	9.043740328	8.744435592	8.180476994	7.920053344	7.608819342	6.508518696	4.27502764
11.90306674	11.86685272	11.83839216	11.29195207	10.85759861	10.50957859	10.39041881	9.639221521	9.026125171
13.96935557	12.42343672	11.16187465	10.76322609	10.98128331	11.38067836	11.79741614	11.81207479	12.26514739
12.47113837	11.49541518	10.91818335	10.61682796	10.33407656	9.784056148	9.39030699	7.988367659	7.229982369
3.395096695	3.222436933	3.469697491	3.743385713	4.516096001	5.627609123	6.215908391	5.577907915	3.803865917
11.28362233	10.37781442	9.954599225	11.1449935	12.34864244	12.85689741	12.99735505	10.963535	8.316217548
16.23793881	16.40198907	16.42838265	16.72134823	17.17083608	17.21346645	16.60571873	15.27888292	14.49765155
10.92838488	9.136430863	8.350721549	8.983888574	9.379914751	9.475478399	9.51918278	9.147267577	9.088763086
13.97734672	13.96631721	13.32778047	13.11775477	13.16945871	13.26009227	13.67641427	13.86230795	13.77103899
8.059273317	7.666914348	7.38754487	8.331782837	8.7057948	9.785719797	11.43596134	13.63502636	13.1092674
14.1556393	14.84979463	14.78449438	14.50816667	13.92718032	13.26321774	12.89121369	11.70183722	10.87467567
9.568713957	11.66003751	12.93032844	12.29390568	11.77127733	11.17606062	11.83220951	12.95632722	12.74933545
11.32767547	9.021545205	8.045894607	8.86829688	9.482324332	10.38779131	11.20692953	11.24621422	11.28221757
13.33821748	10.8846926	9.181716762	9.611563192	10.36371317	11.20156288	11.76497496	11.81240682	12.14075817
13.36052014	11.77045394	11.24664243	11.18913326	11.08431205	10.87205594	10.65026049	9.762584823	8.743679742
9.959520511	9.391810348	9.535812354	11.06783093	12.18563025	13.40921836	15.4670768	16.10492246	13.60452737
10.92265854	10.17692808	10.82409236	11.07040315	10.98330953	10.60976156	10.39117394	10.5449262	10.65973762
9.961324173	6.573813425	6.630801961	6.861068126	7.020029375	7.041010774	7.096811726	6.199690791	5.889421083
9.936558735	9.483433995	9.130611685	9.002926609	8.793909733	8.672584545	8.706132672	8.347499114	7.927931091
10.80120662	8.079279396	7.686284887	8.491236228	8.61621342	8.834773947	9.445037922	10.47612533	11.67340329
13.38925879	11.95273713	12.14912	11.86764957	11.69375803	11.46225131	11.15748776	10.3186672	9.610612895
12.21205394	11.98935195	10.9620187	10.73024844	10.84018664	10.93083494	11.18997835	10.44914556	10.4504647
9.072383198	11.95785037	7.569478545	7.135620094	7.212109349	8.195279073	9.799703223	11.15975263	9.991433852
12.61582182	11.08584781	10.70046727	10.32586528	10.27343638	10.21521162	10.42929967	10.55211571	11.16178036
11.63559682	9.564785608	8.926189793	9.139649276	9.404575416	9.412649949	9.210111465	8.287774629	8.022578414
11.80913166	6.450286896	6.639445522	8.029048513	8.930274599	9.866692016	10.24882701	9.970338668	10.48083215
11.191208	9.506711596	9.990699247	10.05626726	10.06212757	10.5312835	10.97828742	10.25288186	9.453354809
13.67242885	11.92646388	10.73851576	10.96473831	11.02358124	10.93341959	10.95864688	10.29505778	9.789477716
12.92120935	10.68516238	12.05862235	12.41287523	12.11577235	11.61419338	11.25863527	11.06352	10.66331158
10.96599763	8.51736546	9.435695946	9.595401541	9.591000373	9.646364262	9.938185083	9.525950075	8.550842567
3.368111464	3.350206943	3.089147912	3.96297428	3.833199769	4.111717132	5.476691091	6.887670562	6.642871152
14.64737628	13.95272787	12.55493188	12.42925143	12.37946507	11.97794546	11.79459683	11.26500438	10.85462066
15.77435722	14.66479244	14.63768863	14.00514936	13.56258154	13.18421222	13.08422724	12.51256945	12.02310137
15.54816131	13.23991806	12.14041889	12.18218359	12.04797257	11.73432374	11.66270483	11.2659168	10.80932615
15.06367766	12.78399558	13.53786693	13.45331222	13.04401933	12.56729184	12.41475346	11.89445623	11.22239768
11.90604915	11.78985409	11.52402203	11.36377457	11.23302888	10.93160584	10.60378098	10.24232511	9.822787852
11.48451307	9.985165561	9.8381615	9.716063957	9.508450994	9.109080505	8.904680222	8.101578053	7.085530331
11.75496138	11.94722241	11.71545909	11.11881292	11.03107964	10.93610995	10.87727631	9.612592606	9.046970889
11.89332099	11.28387878	11.16026059	11.00528136	10.95951931	10.59578491	10.37925886	9.243629488	8.567141608
12.11616543	11.14071625	10.50092234	10.14506526	9.791684639	9.454683211	9.489573255	9.05395061	8.538807523
6.300431653	8.879085052	9.083141129	10.45889134	11.00796093	11.33788329	11.40379621	10.39719703	9.693013284
11.73721972	9.649485702	7.978329763	9.177896568	9.693311379	9.660038769	10.06977772	10.60061413	10.4516872
6.77042847	7.382591012	7.449554336	8.497358464	9.430357833	10.22248825	10.61951484	10.96147973	11.37608619
16.0207161	10.9354077	10.85308726	11.29529646	11.49463433	12.00422483	12.85017945	13.11119138	13.68718153
14.19188953	13.90724833	13.5047689	13.45548718	13.48937087	13.58115888	13.94815306	14.12725582	14.18081994
16.43627603	15.01535981	15.04780732	15.57195973	15.68424762	15.64130372	15.74593155	15.42722765	15.15912431
11.36153291	7.969570883	8.824722224	8.931753151	9.06533746	9.814859578	9.459161652	4.817075131	3.332231695
15.5023993	13.02384903	13.09767425	13.73830096	13.81450822	13.73611836	13.8336175	13.36096524	12.89761218
12.82482501	11.96980898	12.83365216	13.08883786	13.31923579	13.28612472	13.12223602	12.15864626	11.07569441
10.08851269	7.38606117	6.287926362	6.411174629	6.514542724	6.500868431	6.312501876	6.984393432	7.263590072
9.791435178	8.939550041	8.805813287	8.704569547	8.699020358	8.619400328	8.650347977	8.295473045	7.736944003
14.23475953	14.290168	13.83296596	14.11933895	14.11209396	13.85402267	13.7167066	13.03471414	12.75906035
11.60872533	11.29172117	11.11422918	11.65517377	11.69955733	11.41006917	11.25685447	10.78333511	10.79325186
11.78648911	11.84892869	11.34066078	10.39232662	9.951786952	9.226469624	8.900720749	8.353600119	7.799699074
11.28598964	9.750151295	10.18873934	10.17481464	10.30644284	9.884558752	9.460169994	8.319575413	7.614553418
13.14444961	12.46613643	11.92517943	10.555182	9.74983959	8.79572637	8.722727239	7.890173712	7.410760146
14.07356465	13.92764382	13.31030016	13.24454458	12.91086856	12.56136244	12.18055588	11.41385701	10.33953017
13.6829958	11.7086023	12.32468327	11.81292676	11.5386179	10.95846957	10.88484362	9.625695177	8.74960621
12.40507596	12.73191585	12.49344122	11.29824325	9.926568749	8.615956081	7.640031129	6.435513839	5.675645744
13.2815841	11.1994963	11.15013012	9.863092427	8.851124109	7.818137936	8.299397002	7.089446619	5.872521142
9.300755013	8.130482683	8.411980257	8.686890827	9.801198248	10.87423046	12.25366508	10.27662274	9.053343997
13.01567814	11.41070716	10.93830201	11.30285264	11.41826486	11.68968754	11.91569122	11.845069	11.57530633
11.98531473	11.28083931	10.7353842	10.19460488	10.17818425	10.00167032	10.21034103	9.941924146	9.525317286
13.0008947	12.08094785	12.22396414	12.43712779	12.37370937	12.20690128	12.32263899	12.48006407	12.65221158
14.76448896	14.28735116	14.0992654	13.76167672	13.6126755	13.28740949	13.06369779	12.13889227	11.8324603
11.3277702	11.43045498	10.91709482	10.55027891	10.65273131	10.41667933	11.44247625	10.2373974	9.58641128
14.72187795	14.73526444	14.28795176	14.25266155	14.11577074	13.91822609	13.85469427	13.22459992	12.17240772
13.02490873	11.36051134	10.10862023	9.958805932	10.1003831	9.588727314	9.22801334	8.379283593	8.017704691
9.751812822	8.731069206	7.675736275	7.684559531	7.719346071	7.621783179	7.524755933	6.573239274	6.086932622
10.44265473	9.493334988	7.628714822	7.825875454	7.915484046	7.760562737	7.580859251	7.370745225	7.060349646
12.27440236	11.7540169	10.80497007	10.47318467	10.37141853	10.05899873	10.03977843	8.819418157	8.333496091
13.14933871	9.692859733	10.35156084	10.67755466	10.63794777	10.56403251	10.83735512	10.49579058	9.892721245
14.20604745	13.79598253	12.70940652	13.28351889	13.39491621	13.03405173	12.81339382	12.28933562	12.1613666
12.39786137	12.81753456	13.16231206	12.7532905	11.52280108	10.43717905	9.854747908	9.308919555	8.762165984
7.117390114	8.711037092	9.900640207	10.04636104	10.37795025	11.00540809	11.59095217	10.63227918	10.83283223
14.30702609	13.9001719	13.33632254	13.31538678	13.11216234	12.75324693	12.40961436	11.51494395	10.9345658
12.42609193	11.15957165	10.510499	10.49341553	10.49905965	10.14686527	10.03715496	9.110245482	8.936794013
5.715695993	4.769229984	4.71292879	4.644270511	4.263074201	3.627979547	3.599188382	2.565559314	2.682067523
15.18991415	14.44830598	14.69663405	13.48191234	12.50356596	11.57056316	11.7338002	10.43189906	9.175671317
15.10117306	11.86981306	12.44243956	12.86507277	13.11861969	13.23698303	13.6447113	13.25946978	12.94054272
15.23749285	14.58468989	14.11709259	14.03259721	13.88956226	13.46677451	13.269706	12.18768489	11.81123351
14.10051522	12.70494549	13.30462364	12.43911622	11.2629488	10.00861714	9.78776127	9.232669586	8.247707741
10.50029962	9.862567935	10.39695173	10.65315304	10.5951202	10.16894042	9.925607606	9.226830433	9.03687412
9.893142942	10.58440706	9.992506278	9.456002086	9.088250668	8.614680107	8.349879442	7.638790764	6.764929436
18.1908942	18.15360656	18.12779216	18.14151537	18.12039269	18.11961427	18.21433352	18.13264842	17.97514613
16.05679352	15.97246094	15.89229609	15.93926928	15.94546577	15.92149573	16.04024912	15.8464501	15.72718261
16.20783102	16.00313593	15.91733466	15.99044287	15.93149263	15.82404871	15.98782921	15.88498644	15.61080615
16.13475534	16.22362145	16.13632442	16.09342437	16.15352783	16.10667183	16.25754527	16.10092666	15.82903839
16.39921027	16.26807209	16.20838422	16.31086263	16.29251609	16.30863333	16.50462078	16.4305581	16.32589725
17.13065225	17.14528745	17.05037146	17.11541054	17.157268	17.12617346	17.21872276	17.12805047	16.96030204
16.1539545	16.18213462	16.09725991	16.10323521	16.13204831	16.01088526	16.08318412	15.84797554	15.86562302
16.83345868	16.767066	16.58839942	16.69009697	16.60762534	16.45400666	16.56504006	16.47024385	16.34523544
16.72552645	16.77353453	16.67339525	16.67465306	16.69886346	16.60889069	16.72694852	16.47928044	16.39665729
15.98402866	16.1492455	16.06432081	16.10284368	16.14417891	16.1076641	16.12464198	16.05736415	15.87322791
13.58771383	11.69904429	12.06969076	12.13283688	12.18587478	12.06946426	12.29986043	12.03378378	11.62356469
6.529674048	5.919193453	6.621385441	8.126524856	9.048635534	8.862893795	8.379615119	8.031879104	9.775581038
17.03659518	16.96576956	16.84992676	16.91983517	16.8188849	16.70968697	16.79664914	16.73776705	16.64023358
17.32415747	17.31715436	17.18344705	17.24101993	17.07620015	16.86955398	16.92109248	16.79472813	16.80549582
17.53352485	17.1377231	16.81131369	16.44370442	15.92269786	15.37902346	14.89170276	14.26111948	13.58034127
14.01362573	11.91482974	12.79223878	12.39001507	12.08384485	11.64091191	11.57224468	11.21456723	10.61649207
14.49394515	14.46075039	13.76711606	13.3211306	12.92155358	12.31034784	12.06560158	11.31169751	10.83674907
13.08012169	11.44195449	11.55337294	10.96085682	10.55901096	10.13421613	10.06413285	9.610213367	8.933909214
14.59077341	13.86730622	13.27056216	12.80169686	12.42613899	12.01618408	11.89587267	11.51686525	11.07180906
13.28254896	12.93946862	13.51108086	12.70222363	11.69330505	10.6408581	9.84553707	8.856395576	8.392999231
12.17983056	12.73776099	12.76678331	12.35435392	12.21446155	11.94275014	11.72040642	10.85542344	9.971285333
15.13854133	15.21781762	14.74204504	14.61319656	14.96016387	15.05614186	15.26518476	14.09009129	13.29735978
6.914124539	6.970083173	7.910592263	8.275603469	8.474448705	8.461967648	8.408765627	8.024315342	7.281821531
7.878116192	8.207418101	8.914478761	10.56808347	11.74915584	12.10917431	12.4100343	11.56386593	11.35676773
11.24527007	10.06414109	10.22198308	9.778042889	9.176312092	8.594315674	7.950851934	6.404593103	5.545724332
12.28174305	10.44692942	11.33204477	11.06834156	10.66749566	9.909683077	9.527156674	8.537721123	8.087611374
14.96609164	15.10394447	15.3404115	14.97251079	14.46996568	13.86189902	13.40863622	12.38707675	11.45927068
13.00108107	10.59255253	11.53437753	11.70672506	11.91976534	11.74896206	11.66177872	10.92681151	10.32995925
11.8073065	12.10434617	11.63467695	11.38552082	11.00938816	10.44942728	10.15528424	9.384141827	8.930685008
14.70055844	15.26925127	15.24210287	14.79986013	14.38258329	13.86237512	13.59934657	12.79805317	12.14022494
3.563749907	3.121085755	3.656027738	3.372115249	3.359711351	3.500232481	3.279928423	3.325720478	2.97256893
13.27446494	13.37572168	13.13883006	12.26993112	11.29627318	10.24264681	9.506280976	8.554601193	7.946618357
13.02708733	15.00780534	7.415781475	6.818142005	5.011185235	6.786145223	5.875692689	5.521242473	5.864360324
11.77494692	11.47660961	12.26479795	11.99882879	11.98269694	11.95629126	12.10285618	11.64553683	10.70106762
7.949148433	8.098475345	8.691316819	10.21068563	10.84415765	11.52879442	12.53207909	12.86050375	12.34431454
13.50191862	12.07775915	12.25239747	12.40188481	12.62756901	12.53869764	12.524752	11.79385944	11.32724624
12.52018142	12.42121171	11.93082023	11.78503362	11.50883735	11.0670261	10.77215789	10.08621924	9.648732545
13.48521471	14.31945636	14.48245546	14.00382513	13.92801578	13.75133314	13.64256104	12.61002361	12.25095642
12.46255018	10.64437244	10.22014	10.75505709	11.01211757	11.17779901	11.74697542	11.77356002	11.69036207
13.84108549	13.23406435	13.78876084	14.476065	14.80303068	14.77825793	14.75227776	14.06308814	13.23797274
12.68169864	11.3841935	10.36304386	10.83798315	11.32691932	11.69239293	12.13945174	11.72764558	11.95448183
11.09151962	11.82110278	11.8826889	11.7834813	11.43893379	11.00368072	10.56196116	9.30192554	7.887027729
13.05018447	13.48151851	13.48743909	13.00291479	12.55948314	12.08880986	11.83665515	10.97856422	10.39421182
13.96057007	16.34121594	14.81301046	12.38068583	10.9709442	9.961410698	9.039090626	8.169578755	7.646122407
15.19826896	15.57842639	15.51281575	15.08004066	14.36073352	13.61536619	13.1043186	12.26904244	11.52447122
4.846714986	4.751982583	4.642738073	6.111165003	7.142608723	8.637419478	9.121534336	8.399205648	7.947728112
11.63639256	10.46397902	10.9194118	10.62277734	10.42826178	10.03090646	9.681656928	8.882942835	8.056508475
11.64402604	9.758838738	10.22629709	10.73892282	10.96213789	10.88967418	10.7283765	10.14905086	9.983701148
10.81027019	9.510584312	9.712709401	10.00308809	10.11270916	10.16631386	10.43246092	10.17517203	9.844741339
5.407546667	5.31919425	5.516553871	6.713700048	7.721857089	8.904716617	10.25205923	10.21807985	9.533703347
11.61338667	13.34943358	12.51312402	11.90509157	11.74398505	11.57139961	11.99897863	11.29495509	10.77312087
15.38980532	13.35075241	13.633592	13.27450914	12.89429853	12.47900635	12.13499161	11.44981847	10.77837727
10.89913945	7.589715773	7.468316911	8.563488614	9.13217885	9.063939535	9.342710354	8.755472476	7.951348812
13.08908998	13.34795431	12.77385202	12.36719112	11.96480167	11.51348023	11.32645905	10.81464855	10.27786482
12.16750237	9.861411498	10.26304529	10.58134137	10.58882252	10.36677489	10.29346229	9.833570553	9.534831155
15.21861331	14.22023488	12.66214315	12.93633344	13.24875657	13.34117762	13.4422917	13.31675302	13.02967207
12.59853906	9.695771983	9.265593876	9.679128064	9.978779788	10.10653143	10.75739847	11.10373968	10.90889596
12.51078692	12.13423689	10.86842675	10.63974664	10.44043209	10.6441807	11.40107443	11.77468773	11.87340501
5.55320191	6.384450206	7.531231261	8.978627368	10.48115952	10.39893717	10.24449765	8.914078844	7.707433746
7.211332031	10.39594603	9.778417129	9.249862763	8.888417995	8.642323986	8.451942182	7.024999196	5.960675893
12.35141439	12.18464104	10.89081156	10.72471211	10.81056623	11.08593908	11.05890249	11.29632519	11.41363794
7.489223185	8.598389997	10.19056401	12.64261452	13.83655527	13.87628841	13.03654203	10.84435431	7.892924263
12.75558904	12.02067241	11.627528	12.28217684	12.64853761	12.74406936	12.93070847	12.62667339	11.89330869
14.80334269	15.15367237	14.80530348	14.37221159	14.06479221	13.66185403	13.40996108	12.58111592	12.11104192
11.99035197	13.34544788	10.28514351	9.772626402	8.848085329	8.173590883	7.552460722	6.911762426	6.337099598
14.51548591	14.15448255	13.32462362	12.9288796	12.84690073	12.50277071	12.25351199	11.27406377	11.00813781
12.85501831	11.49139003	11.25354001	10.66697845	9.31548132	7.703919866	6.936926343	6.587695635	8.081421012
5.605320262	5.090624017	5.005677386	6.799082463	7.962873197	8.996355802	11.36388438	11.40089141	7.159220348
13.21210639	12.50436797	11.69922703	11.36076311	11.04029703	10.65986905	10.41035936	10.1444066	9.423731955
12.24010327	11.00876962	10.7963999	11.40355277	11.61243801	11.09424188	10.79776097	10.15773301	9.800974812
12.76660023	12.41155538	12.08037559	11.89117817	11.81438254	11.58350644	11.61233709	11.16686547	9.968586137
11.91385416	11.62495195	10.76297807	10.57203816	10.55259304	10.28741454	9.624598514	8.37407602	7.852724409
12.53518977	10.42156733	10.68909485	10.59849282	10.58873687	10.6119976	11.02101717	11.03925442	10.77356984
14.31799311	12.56142592	12.3327083	11.9225435	11.31360034	10.55498306	10.07694025	9.155956479	8.695070798
16.39677175	16.17650183	16.29219478	15.79352218	14.89007677	13.97643369	13.33784559	12.41946134	11.77645527
13.07564809	13.29252485	12.77575608	12.83786288	13.10986531	13.02053667	13.02678726	12.37399296	11.84430386
11.47817853	10.17867051	10.34017628	10.39595567	9.92623732	9.691822708	9.917478461	9.019197329	8.0267661
12.41588379	12.46062522	12.06839472	11.92850365	11.98691486	11.91242951	11.99729488	11.71513121	11.42009057
7.693062012	7.923492167	8.303047754	7.842316515	7.427679249	7.257323785	6.822843176	5.648478219	4.036835591
13.23433378	11.14075944	11.4982473	12.43207207	12.90341334	13.06594549	13.60070908	12.82187108	11.63880186
3.970225451	4.143621845	4.242559959	5.785692602	6.606949005	7.82535732	9.142185433	8.638406888	8.396298563
13.45608122	12.69512982	13.07898361	12.76199468	12.70707976	12.55922436	12.71707109	12.44889239	11.88876303
11.48954169	9.360335382	9.804776144	10.03092778	9.955501002	9.703187563	9.508946116	8.89274668	8.245190556
11.04398431	11.21435435	10.43699011	10.12145577	10.13334364	9.942212514	10.33598383	9.468087662	9.63594522
14.86513276	12.72735565	12.32983647	12.76737748	13.01105471	12.85869696	12.84150059	12.00009411	11.42532416
11.91738447	9.767132805	8.26724243	9.295624141	9.864434378	10.19385904	10.5842719	9.807571117	9.029224959
12.49412077	12.92259028	13.27321823	13.24414942	12.9572202	12.60053644	12.39526189	11.66940746	11.15059697
6.119980233	6.446412375	6.3677808	7.349737073	7.276195526	7.264904281	7.618674447	8.28073416	8.920371333
11.92532076	11.97985526	11.44795296	11.34084203	11.31309982	11.03474187	10.88124459	10.25730832	9.773793643
15.22969669	14.58688579	14.63859442	14.72223967	14.53461376	14.28610259	14.20000923	13.78867725	13.45794015
12.48434033	12.20756898	11.99383818	11.72434073	11.43224166	11.0645942	10.83504911	10.30156722	9.617014734
8.036577649	8.332033643	8.440220084	9.205365713	9.193717476	9.182958184	9.349944872	10.10643108	10.3377263
13.19648184	11.79761942	13.28843826	14.03409664	14.32282457	14.1948149	14.00186309	13.36443432	12.73606039
12.88818038	13.41845047	13.03846513	12.52584376	12.11238541	11.66852452	11.42562792	10.90797488	10.68535004
12.7852477	11.11040903	10.5390025	10.31987896	9.993471217	9.512686421	9.306514489	8.674387062	7.939421829
10.78453853	8.817100459	8.825971117	8.614774098	8.216514693	7.795723212	7.616691717	7.035254933	5.821123363
13.69438416	11.27640798	8.655648167	9.309361865	10.42535965	11.03896519	11.53259156	11.23973586	11.06947912
13.47420921	12.6426377	12.66460173	13.07496731	13.24589712	13.30718074	13.52867672	13.42540301	12.95031606
6.435319743	5.669031826	5.28070848	6.649074983	7.607829634	9.285364067	10.89990809	12.3494235	7.979571895
13.18058916	13.23010647	13.34000548	14.38353015	14.73520397	15.74471581	16.99048566	17.54441567	17.42006156
12.97031301	13.36003319	13.5322595	14.65080695	15.06234288	16.01920895	17.19665911	17.51275472	17.6356708
7.727798506	11.07840273	11.93625181	11.21850989	10.16241247	9.174749792	8.345745721	6.984897571	7.26597287
6.007460903	6.19014638	7.023454009	7.59771272	7.749049492	7.544667737	7.212592536	6.940947419	5.460258193
12.15781401	15.17325471	15.60388572	15.31898397	14.35894747	12.75866725	10.13832655	9.949190157	7.780012104
14.33699261	13.26086808	12.17496976	12.27811869	12.52563829	12.51330129	12.71590036	12.45945299	12.37237598
13.70723479	10.99319837	10.93433138	11.46344912	11.7925449	11.55119696	11.7205123	11.15308532	10.76047533
11.76170828	10.96907502	10.97009532	10.93752074	10.92753157	10.55440838	10.25580067	9.076154137	8.514911267
10.8988081	10.10982722	9.682734102	9.290313818	9.321222888	9.067118775	9.158923885	8.927472748	8.057116071
14.72360244	14.74398715	14.0942408	13.3350977	13.09000879	12.64884892	12.45380435	11.67850212	11.46926239
11.93645466	10.30472364	10.99708898	10.88739415	10.92691669	10.7004057	10.54076668	9.289260854	8.287670195
13.01984398	10.87430303	10.7917449	11.06838478	11.25724806	11.39998027	11.78073932	11.88421484	13.56032161
11.85785972	11.16432188	11.03854266	10.99011573	10.76252613	10.37133565	10.07706912	9.596928716	8.992226525
10.82192682	10.27827738	9.994275814	9.991979236	9.945607083	10.07249487	10.65442347	10.89968393	10.62767784
5.309200061	8.022422182	8.112465962	8.568260447	8.873584272	8.724455051	8.675606732	7.624630339	6.689101586
13.54743317	13.86554798	13.93882669	13.68475665	13.68294504	13.26703598	12.49880249	11.35547763	10.60976051
12.86569268	11.68270733	11.86025136	13.13868299	13.83413212	14.01057824	14.25021152	12.9347222	11.33471584
3.670730311	3.13312501	3.032666976	3.033775882	3.275213641	2.869611608	3.28557003	3.005995821	3.158499209
14.31921026	13.06934728	13.09554122	11.97555939	10.96313663	9.967844738	9.824998242	9.380030266	8.591398615
12.57939461	11.68942325	12.43490434	12.9096352	13.0300209	12.81983696	12.41658242	11.47219305	10.77666555
5.305124262	5.578189268	6.788426295	8.635074098	9.20440275	9.469084526	10.31741799	9.471302912	7.955202589
7.255175587	7.087320011	7.108811586	8.270824037	9.007272456	9.862307873	11.19654248	12.06111527	12.50115872
10.99573775	8.968248858	8.247948735	7.663843504	7.139705039	6.495235958	6.645753117	5.902200955	5.043812158
8.218670276	8.834475347	8.72819557	9.22447609	8.905570087	9.177560461	10.56174885	12.3287145	13.7973735
12.71274927	11.78730981	12.23702277	13.19879917	13.85938127	13.78938603	14.12759603	14.21671744	12.85593175
13.38809414	8.701985263	8.676649227	9.821674088	10.49947441	11.57448057	12.89171896	13.53905446	13.33361953
12.4248346	8.722184453	7.676888079	8.628444043	9.783624388	10.98405489	12.18123818	11.6560292	10.08994319
11.49040068	6.669090751	6.486340423	7.291494351	7.681995557	8.545844872	9.996024203	11.74364933	10.47294409
12.92659688	11.94739073	11.48521962	11.54505922	11.59730135	11.28678849	11.27664067	10.86893999	10.08756064
13.04504146	12.86287373	12.17992796	12.03877661	11.64362566	11.37418107	11.42247442	10.54544585	10.0170621
14.33993573	13.90818003	13.58678726	13.78174063	13.89372142	13.70066279	13.69186453	12.71446053	11.76165168
11.1855122	11.13082484	10.9729829	10.33693343	9.866423532	9.337966969	8.984988398	8.285570658	7.236796456
12.46077789	12.77441784	11.92006663	11.64361246	11.33037992	10.97636172	10.74343904	10.1257178	9.571429315
15.36941063	11.09792015	11.72217209	12.15622341	12.23696977	12.33651818	12.64284898	12.62775459	13.16724051
14.99608653	13.03122895	13.06202803	12.70736639	12.42756871	11.84262065	11.55949322	10.72664531	10.39013953
13.8095433	13.48236618	12.29268355	12.00319138	11.78739709	11.41796928	11.10571458	10.29413127	9.938717506
16.14041656	14.2564793	12.66228689	12.53360064	12.62267082	12.56766028	12.62274115	12.24699691	12.17255191
12.96584417	13.39177841	12.75429818	12.40545605	12.40117198	12.31045144	12.59122461	11.83024198	11.48993071
5.190879034	5.972780233	7.145999705	8.058849009	8.79436675	9.10081731	9.179704947	7.968350529	7.104947089
14.36611808	8.299517567	6.869037473	6.962167427	7.612647439	8.281581314	8.762716267	8.440716204	7.803928164
12.93743369	12.57539731	11.87397567	11.55732495	11.22090696	10.71096184	10.49028255	9.876117168	9.167624211
14.85959296	13.97789557	12.8173654	12.78919786	12.66994965	12.28030274	12.10403236	11.3920346	10.76745248
12.11089594	11.76005871	11.04440248	10.7978584	10.74541634	10.46077744	10.25838247	9.838890594	9.072625311
12.24282783	11.65493497	12.02029204	12.19548884	11.97385788	11.68392268	11.34882342	10.49090409	9.696241356
14.99099501	11.42439538	11.15947636	12.28611484	12.61397613	12.92097146	14.00775757	14.27344712	14.64580892
8.25180731	9.291978543	9.426847149	10.3182083	11.37671742	11.79417186	12.01826352	11.6087623	11.54469041
12.4588206	11.83392284	10.97257722	11.24900564	11.27925133	11.32323311	11.99962563	12.40759813	12.88300605
11.14103817	9.914335701	10.12760598	10.17694108	10.16455649	10.01244186	9.8408108	9.605173585	9.191746886
11.1701415	8.6347532	7.808037476	8.899561665	10.04285925	10.3312967	10.17296509	9.900785614	10.32352399
3.495260822	3.469883644	5.149711752	5.497483096	5.311768607	4.588755996	3.736263285	3.207441545	3.63171654
11.37985031	10.89547374	11.00949483	10.77561083	10.50812808	10.17187534	10.10923518	9.919298663	9.422725343
6.08419036	8.937050158	9.869221839	10.32759028	10.14688797	9.518543242	8.273869414	6.244102354	3.454745171
11.88606464	9.222030038	9.62578662	9.937521638	9.871135775	9.681564346	10.66040512	10.22586809	9.849347461
7.147629547	8.630810651	10.56552235	11.22395154	11.49920035	11.61495551	11.43651935	10.16679007	9.103862915
13.57903622	13.45119125	13.09907565	12.23655528	11.71336958	11.0929823	10.67362607	9.463359011	8.830155134
11.82837269	10.63426059	11.94385872	12.80756013	13.25631671	13.36522886	13.44364962	13.01198967	12.6056395
11.32343145	10.69624312	10.44362439	10.18670815	9.897739584	9.473535952	9.094385713	8.128626428	7.422210761
12.57746217	10.94777002	10.84516819	11.31214361	11.28594715	11.03714934	10.84966015	10.26973767	9.933610882
11.73603582	8.713654857	8.25278108	9.348272008	10.67409535	11.19288817	10.39210255	8.467288108	8.3507309
12.48271199	11.64278785	11.92930121	11.20088583	11.24734362	11.15508947	11.36723351	10.85461664	10.70578068
6.202878838	9.220947036	10.22062347	10.75745686	10.74395572	10.30292407	9.859875772	8.50514185	7.495647045
11.98182054	12.29745913	11.51789559	11.19081185	10.70593207	10.09482305	9.473309583	8.539722151	7.962534459
6.708051784	9.256637273	9.757059307	8.999878329	5.639533398	3.306801393	2.334825735	2.731360819	2.523372364
12.44039517	8.984427903	8.792596781	9.386607239	10.46571718	10.89132414	10.85899113	10.05084704	9.840648626
13.29474954	10.12363412	11.04758816	12.22789187	12.85011247	12.78098245	12.34749953	11.55739768	11.82809096
12.33826443	10.48434087	11.05091755	11.04340601	10.91021374	10.58143225	10.23439768	9.66271017	9.161484132
10.1855647	9.79922538	8.054411732	7.340477557	7.24019385	6.918383555	6.681753101	6.410718486	6.018715439
6.77118303	6.595229334	7.616963581	8.824907774	9.427038307	9.521010676	9.536604391	9.182364604	8.902004135
15.20302414	15.50669269	14.68237024	13.7470299	13.52820105	13.1762701	13.08667776	12.5911334	11.89512245
11.55636542	9.250269284	10.41918984	10.9489402	10.71977622	10.34860052	9.87252784	8.83031665	8.536399237
13.74598669	12.43643847	13.60967254	13.86591503	13.94849471	13.67089799	13.51738816	12.6056919	11.7868685
4.604535752	4.70179318	5.387365468	7.088132517	8.935298427	9.691793683	9.062640621	7.368565514	7.710710264
3.725770637	3.804986027	3.933492436	4.958111011	5.212155796	6.22948352	7.633143883	7.926280038	7.948320458
12.4381941	10.67947007	10.89369398	11.14365772	11.20946433	11.33542152	11.3773745	11.20021537	10.64636095
11.39518987	12.41034315	14.03276461	14.08338997	13.51482417	12.62521691	12.00190422	10.25991891	9.707365124
5.529697267	6.838467245	8.865207141	9.232789865	9.534494718	9.492407539	9.185394906	7.625114082	6.336152006
14.463466	13.78657013	14.1945294	14.10691554	13.63577512	13.13060059	12.61478593	11.42748653	10.98484972
6.552448612	7.85197009	9.540112325	11.30770868	11.79515563	11.82429765	11.46476342	10.41638721	9.231460312
6.665496807	6.822338063	7.443588301	8.777231678	8.316522274	8.37915179	8.975732341	10.20230434	11.52858987
10.80570623	11.09203285	10.70719433	10.67458124	10.64422618	10.17404341	9.719572474	8.492742888	7.418962525
6.479026302	8.782624443	11.08922231	11.31616139	10.3485571	9.184442306	8.000057607	6.272514249	5.350336857
12.29721223	11.10118447	10.64937506	10.44718888	10.57162779	10.52363728	10.87322793	10.60540785	9.844432858
11.15864321	11.30100242	11.73351592	12.43170876	12.76585892	12.66661561	12.6421658	11.87544386	10.89859566
12.34702683	12.6227831	12.29655396	11.6302034	11.24093656	10.76220796	10.42947196	9.666880869	8.922101959
17.81279804	16.83555819	15.38082736	15.34066605	15.51709624	15.59927913	15.79905402	15.54468897	15.08132901
7.0117444	6.025346409	5.936911144	6.057529496	6.011895423	6.360292828	7.498812796	9.283098211	8.756362649
7.25627931	8.089995399	10.0424617	8.541760116	8.181190452	8.228818886	8.260126657	8.02543415	7.038476795
6.254207424	5.766092107	5.924109476	5.278039606	5.204791505	5.133736842	5.49903089	4.502137855	4.330203751
6.865974428	10.09874494	10.01117311	9.548112859	9.75782937	9.748062297	9.661406871	8.784216003	7.753346758
13.10795612	11.14276304	12.87850046	13.24168921	13.21445526	12.89846291	12.80054176	12.08149504	11.37404049
16.87325854	16.97159239	16.85633181	16.34826885	15.93033215	15.65474302	15.5024662	14.96512669	14.14020759
12.12761204	12.56040297	11.81707096	11.65153402	11.69117367	11.64380774	11.69151911	11.60433598	11.34324268
13.25589356	10.38118165	10.70266081	10.5293547	10.82557402	10.58114409	10.14805436	10.09390493	12.3567064
10.47138114	13.4595281	13.552679	12.27028521	10.54554563	9.364115595	8.181825096	6.971813834	6.049986905
15.78500999	15.11930053	14.82956101	14.85609343	14.82038735	14.84712158	14.94523336	14.55584969	13.84433126
14.45153507	12.84019874	11.77941232	12.12096023	12.4387146	12.58816306	12.87472956	12.23036427	11.89962982
13.29848076	10.11833399	10.57357766	11.6697154	12.38585865	12.55641553	12.83146234	12.20188763	12.00328569
8.244899743	11.04545789	11.93004616	12.66262947	12.74381584	12.09056748	11.48839097	10.20677823	9.31125394
5.02603148	4.277464892	4.200690552	5.240866525	6.213608874	7.048583926	7.244259701	6.346658093	6.028355136
11.60137432	9.584275148	9.408338842	9.347355327	9.049054951	8.521405658	8.039410341	6.93772885	6.504405926
12.9658433	13.24989219	14.51972214	14.41514159	14.32054724	14.1926678	14.24117668	13.36097212	12.0840643
7.846289212	7.747951632	8.01994773	9.571500153	10.91989195	11.2979144	11.27816296	8.991597626	6.95616419
13.02548606	12.85961841	12.83242811	12.64078671	12.71591133	12.79614069	13.24081147	13.45850758	13.07838188
13.47354636	12.38182649	12.58833396	12.71756497	12.50726391	12.16681189	11.8355063	11.21758891	11.11162882
11.36300423	9.516189025	9.71962276	9.877027051	9.790266175	9.568458399	9.480866511	8.501591284	8.200902076
15.08600498	11.53016145	10.23500704	10.37530089	10.4686516	10.49952954	10.62703409	10.32266162	9.999875278
3.258703958	3.754157381	3.42195348	3.765693793	5.353679477	4.834192454	4.212708211	3.158516573	2.662761555
7.817938579	8.367894415	9.689997499	10.93426046	10.80635544	10.07425017	9.112451124	8.857449563	8.467672527
16.50716643	16.59594771	16.39836679	15.3929631	14.80727483	14.56312914	14.48907859	14.01949967	13.47295853
12.75634316	12.1485384	11.82238891	11.21991735	10.54992075	10.03535889	9.754759639	9.15329965	8.711314317
11.24824977	6.821601483	7.058923035	6.994813311	6.577467958	6.258377337	6.071552555	5.041148714	4.566342497
14.22255984	14.6831954	14.85421666	14.4541982	13.99003884	13.38912713	12.89648806	11.66238615	11.0356116
11.29347147	8.431885632	9.785203242	11.16449895	11.39418658	11.48150742	11.95739149	11.90569098	11.78380979
11.77896462	11.19868924	10.68616585	10.49685685	10.59094189	10.47467017	10.37963161	10.04898805	9.306035932
12.55311012	12.63667973	11.94300456	11.46632559	10.88532006	10.03847588	9.36015301	8.383044452	7.362204496
11.4505154	9.941374504	10.28277903	9.670525912	8.602168871	7.565584369	6.904245616	5.4795486	4.459290165
15.50276377	13.53924649	13.25664497	13.46973539	13.63979245	13.46583166	13.4613069	12.70434897	12.01518716
12.82318779	11.40412019	11.39426307	10.97237886	10.75121315	10.89280972	11.1433519	9.528900517	9.298173253
10.69300272	9.576811224	10.33270567	10.49133126	10.62927634	10.64853342	10.73531849	9.986093098	9.356785368
12.45121935	12.2238265	12.1002153	11.85454368	11.62432428	11.14392308	10.81396358	9.519537602	9.226343084
12.47895851	11.80698346	11.30906323	11.43840359	11.4933339	11.36555704	11.39043127	10.74808702	9.961570298
12.04995381	11.20050501	11.25937113	11.12044446	10.65481326	9.984162877	9.389277812	8.454730247	7.739648864
11.76480174	11.05649665	11.35842761	10.6334263	9.799698081	10.01900943	10.46448043	9.200716268	7.79881021
8.43964328	10.08277345	10.63691555	11.18373551	11.26851393	11.23821795	10.90302771	9.261460415	8.283790528
13.39488043	12.56241701	11.15676242	10.88643225	11.15749439	10.9262619	10.42264263	9.188440874	8.402750259
14.02246502	12.31318818	12.29702329	11.52089489	10.2366906	8.975166408	8.314769889	7.276859329	6.332598543
12.78067234	12.77857405	11.96186487	11.62395797	11.34419423	11.01108236	11.02568814	10.40037272	9.93697394
15.16339853	14.78090797	13.6617856	12.79099999	13.01384408	13.41625513	13.7302904	13.64770231	13.44975381
12.59306239	9.287108348	8.216314018	8.15974004	8.910623236	9.147918894	9.782100046	10.12133963	8.937915436
9.473339656	12.49252735	12.95558502	12.65958706	12.15249323	11.67961419	11.52033788	10.49591685	9.076444571
9.619474049	12.57904784	12.97066982	12.58709986	11.89024033	11.30289395	11.39098235	10.57575094	8.869782227
11.96755589	9.998076425	9.220429254	9.325517406	9.733811151	9.871570703	10.21478086	10.05427657	9.964974971
7.502215767	8.759360702	10.29263441	11.54395919	12.21661366	12.48647682	12.36242977	11.38467654	11.25380686
12.61736235	12.71644406	12.74337002	12.65456332	12.35045219	11.87831632	11.50972143	10.64478081	9.442505953
14.04483388	12.74560865	13.21779897	13.15146872	12.95797704	12.69872659	12.65262896	11.83971696	11.0418255
13.69190586	13.97108919	13.9222279	13.90424731	14.0208467	14.09445328	14.47148248	14.46341425	14.26685873
11.69088647	9.971016196	9.613055904	9.417795903	9.075511017	8.573172778	8.214481627	7.268294787	6.730090709
14.16166101	11.59057976	12.39111644	12.29360846	12.26871092	12.16355205	12.21256491	11.75967796	10.64566619
6.393658279	5.054643217	5.050273505	5.464778513	5.86762063	6.536061389	7.046557373	6.153296922	4.378388094
3.746188071	3.905505465	4.775964478	5.352379638	5.499692355	5.631781322	5.616849466	4.474368278	2.840530763
15.0205379	12.59951688	11.38268834	11.13065525	10.7334485	10.09376665	9.65982529	8.702442783	8.468922175
12.00377236	11.36981195	12.03451162	12.15805759	12.10809726	11.83776621	11.73953649	11.18931596	10.4020668
8.962217897	9.035282446	8.776331237	8.155635511	7.563687112	7.075819609	6.886032987	6.47454447	5.294453904
13.67141978	13.07351452	13.07898354	12.97100565	13.01293664	12.76206401	12.56866443	11.7180697	11.44118916
13.16224696	12.03744163	12.04394456	11.81076691	11.59328845	11.1347871	10.77916794	10.09733454	9.552372042
5.163652263	5.79019536	7.159636395	8.053467703	8.648601886	9.239343376	9.715895098	8.943851145	8.075453907
10.10730152	13.66755239	11.37282407	9.1067007	9.15993966	8.967901238	8.845761129	8.582631131	7.626691033
11.08389279	8.449637239	10.10882678	11.68806613	10.93113261	9.667343555	8.665323133	6.392434189	3.94032539
7.623301389	9.116475944	9.359505132	9.413249658	9.471021845	9.341367554	9.219345521	8.448410226	7.273963431
14.26206037	13.48617226	13.68843136	13.74118491	13.67395912	13.39299707	13.22712234	11.89175009	11.01520317
13.01376976	7.744020713	6.596676559	7.612457199	8.624901573	9.195838931	9.002391236	8.635695948	8.408366113
6.887020665	6.584652575	6.636689529	7.953611853	9.175984559	10.27820235	11.28954827	11.29436854	11.02946528
14.45672557	13.2990517	13.33527177	13.26615944	13.04170469	12.5379085	12.13021282	11.26823856	10.87849309
13.59232942	12.43291552	13.2851372	13.53145353	13.69866331	13.44429813	13.38425283	12.60550904	11.95020222
8.56413207	11.32559665	11.72205593	11.89558077	11.88527541	11.54960044	11.03932061	9.882946153	9.239748631
11.76038389	11.3152988	11.66436074	11.6416693	11.42815085	11.29513365	11.35739408	9.916634201	9.056482665
12.53987075	12.08891416	11.8648771	11.64861011	11.2098887	10.84637734	10.71046546	10.00188229	10.19588121
10.97867441	9.268342975	7.728530703	8.090762558	8.599064497	8.97643955	9.646857605	9.022046782	9.183424479
14.20935676	13.42042246	13.295665	12.3137342	11.81652854	10.9606109	11.03780431	10.08875231	8.794004388
13.30662604	13.32942418	13.14717521	13.06004961	12.71931582	12.18134489	11.71628498	10.74949814	11.0222031
6.573181659	7.800531462	9.767258275	10.38596408	10.61523373	10.51204727	10.48982252	9.46911434	9.255349574
13.84829744	13.16984419	13.49797701	12.39122051	11.45686825	10.22512203	9.827721207	8.497621091	7.567877381
10.08661391	11.56871602	11.92244727	11.81198014	10.81915749	9.6925661	8.801005471	7.985390521	7.343964435
4.67489268	4.916732491	5.899870785	6.433580656	7.376360938	8.166763133	8.875121833	8.629573942	8.443714393
6.542520549	4.628669892	4.707150721	5.245560029	5.282103781	5.865052177	7.045042131	7.765636444	7.771894179
4.238685132	4.606452438	4.363280228	5.236439804	5.255780271	5.818530743	6.866351819	7.644346817	8.165056754
13.70969237	12.65206012	11.76457114	11.88431667	11.86690198	11.72094328	11.57632528	11.23398054	10.95484974
10.61824614	8.625808216	7.418870676	7.627833264	7.558329188	7.37472723	7.340771368	8.737424542	9.590277572
12.36871508	8.490609929	7.882388978	8.980253506	9.850437035	9.457880315	8.759781622	8.401491337	7.762986893
6.980378824	9.837962599	10.90941309	11.21945692	11.18185155	11.0851942	10.45946011	8.873655586	7.99538849
12.95536787	12.51622094	11.95438123	11.03107266	10.66798994	10.76918833	11.12749339	9.822782506	9.541863119
10.81622254	10.25589973	10.80484707	11.05624421	11.03502017	10.72083602	10.44257389	9.717817119	9.654401245
4.888552757	3.846774163	4.417995462	4.466590862	5.333802289	5.052037129	4.869493004	3.553492411	2.51290523
5.775066854	7.907342716	9.760283316	10.13253902	10.27883373	10.32380245	10.32674769	9.306702381	8.620755894
4.213260053	4.374973927	4.397629212	5.081929753	5.906166788	5.631499197	5.06212995	4.906674569	4.357119397
11.12286949	11.32530402	11.1189203	10.87601955	10.47781644	9.96889337	9.527062884	8.786788914	8.049092058
11.54953125	9.906978478	9.86562549	10.04436658	10.15169938	10.0717172	10.08129444	10.06718942	9.177514591
17.49842908	17.51266268	16.99219558	16.815693	16.80360969	16.56483686	16.49641062	15.9038625	15.21514981
14.69890559	13.86736648	14.38466992	14.51005737	14.60308233	14.55835407	14.5817762	14.16770857	13.45768792
16.08506674	16.09405884	15.94655025	15.8280539	15.75274235	15.4727398	15.47990464	15.02323999	14.86891531
13.99465405	14.05599637	13.67407854	13.29864095	13.05880188	12.68657933	12.6388285	12.26001671	11.79783194
17.14791636	14.9856425	14.92221489	15.29913305	15.3828236	15.31690391	15.34520447	14.64928365	14.16278519
16.15158726	16.35220468	16.32850168	16.27373579	16.23053247	16.03856757	16.0527038	15.88551558	15.66379852
16.14107577	16.32207784	16.22769484	16.03903774	16.01087984	15.84666495	15.85708718	15.54910627	15.00122412
10.49675421	8.991804808	9.038332871	9.316262569	9.537969782	9.477077394	9.472192603	8.911909264	8.044450672
11.55301534	10.26192337	10.31976528	10.47084405	10.6062706	10.51311177	10.56457003	9.959588602	9.428862356
15.37232452	15.43642693	15.36681619	15.13195422	14.89386796	14.59399643	14.42478108	13.84189995	13.40909507
11.40155424	8.966316374	9.224608328	9.309626068	9.21538099	9.159600144	9.588740386	10.00948452	9.408385273
14.86161963	14.79750146	14.17865016	14.07650968	14.10489949	13.9408897	13.8355099	12.97228767	12.4058199
14.00706663	13.49196154	12.91511799	13.13884014	13.10891086	13.01775214	13.1015157	12.75770703	12.36100272
14.95600088	13.67857375	11.80331175	11.71212529	11.63516717	11.94830792	11.89939288	11.85645207	12.29767051
13.94103993	13.9839416	13.33837358	13.10916632	12.82086152	12.48826098	12.25794388	11.68214473	11.19790709
11.72261472	11.73618718	11.59941306	11.77463372	11.88959695	11.59288151	11.23119708	9.676473866	8.222766432
10.00576812	12.96278531	13.85432671	13.53119324	13.19813385	12.7488335	11.88359864	12.03997282	10.51077934
12.12504816	8.120936559	8.865267605	10.05363516	10.50803692	10.38097428	10.39104258	9.388009274	8.602667168
9.590303571	12.24265822	10.5693303	10.89329172	11.04026645	10.74923477	10.9915196	10.38982576	10.33803802
14.83257848	14.01033017	13.23300562	12.46962961	11.7830689	11.06624635	10.770168	9.91120501	9.242871852
10.41127063	11.43907647	11.39745141	12.19038386	12.04711607	11.37750872	10.93069249	10.17229949	8.733715926
6.611612484	6.29741553	6.63248799	7.938787775	9.288452823	10.18019607	11.32025758	11.34832947	10.23627932
8.808332997	11.28691937	11.85651411	11.59415428	10.98084511	10.22844635	9.619768837	9.692824326	8.838902821
10.87508112	8.731940959	8.618624565	9.188222976	8.818260535	8.776660998	9.029244603	8.385421053	7.993675811
13.82294312	14.21865555	14.12599928	14.03855244	14.25585221	14.25784108	14.14400928	13.24498837	11.99092855
6.020237801	7.94800576	8.159637551	8.85193257	9.182845958	8.894522443	8.886628135	8.37503656	8.151906385
8.164888605	10.66455192	12.11640707	11.39162045	11.18497707	10.54374714	9.784659496	8.265217474	7.277661108
3.59570838	3.159043325	3.244803771	4.702520245	5.740765569	6.643438698	8.204379802	7.589903928	6.4437526
5.182698851	6.742206925	8.92024019	9.961130373	9.922893446	9.053851217	8.229176909	6.757635389	6.634348983
12.2695446	10.5793754	8.631801268	8.52964355	9.309578949	9.562146247	9.376236243	8.329866754	8.640257786
9.993670296	5.7022969	5.750316498	6.23546666	7.054155863	7.445117471	7.625729215	7.358237528	6.582743418
4.880471602	5.787002022	7.825459767	8.213477625	8.549365281	8.652749559	8.859101175	7.831479524	7.157943493
7.33486544	7.548957575	7.69196266	8.672202399	8.260195971	8.699512613	9.974776952	10.93572624	12.16257146
6.188509017	6.897160106	8.184807201	8.657449423	8.242960332	7.479806197	6.907178339	6.522002747	5.717859784
11.18937339	8.690584988	8.221067598	9.222845938	9.524687724	9.351912266	9.312458458	8.800259298	9.005254917
11.01741831	9.240966816	9.372183197	9.437651216	9.740797938	9.950519667	10.40683207	10.13243144	9.069080464
11.89493475	10.16492969	9.538331119	9.502430498	9.664489418	9.683835853	9.970318378	9.728029708	9.024152266
7.934391304	10.80494796	11.35134944	11.22239992	10.96821576	10.50705638	9.83377905	8.534494512	8.001459919
12.7291485	12.42686327	12.31740754	12.32356251	12.16929731	11.79254252	11.60946002	10.89995065	10.38421965
12.10321941	10.83953575	9.983819019	10.41061763	10.78223714	10.9810796	11.34272419	10.97462785	10.67535865
6.062580456	6.695076066	8.317022789	9.823564637	10.70793754	11.12495412	10.86248884	8.871952057	8.163769699
11.24879896	10.21627814	9.990111844	10.35153894	10.4293278	10.36685688	10.2793909	10.24733885	9.438556838
13.8485788	12.58761748	11.74781582	11.56088927	11.58966648	11.58628391	11.97111673	11.16729197	10.55155469
10.91512313	6.217041562	6.354614416	7.486448841	8.453840604	8.890029716	9.558149822	9.080604945	8.128348996
9.547339433	10.66668719	11.3118229	11.46416413	11.49909678	11.17535688	10.84697555	9.133827105	8.156415766
12.04924482	10.75232403	10.27969694	10.23398148	10.30819129	10.31924728	10.67525383	10.62822548	10.07587879
12.67945513	11.31648314	10.9477054	10.84774671	10.58918569	10.14543163	9.728980994	9.045229662	8.446231419
8.299141879	10.44856196	12.39843265	12.83250864	12.74656564	11.93055916	10.73092064	8.500023827	8.023840272
11.96562672	10.08338367	9.019682658	9.174588298	9.346391224	9.419070057	10.54228758	10.94637894	9.382051961
12.54043452	8.3508373	8.791747127	10.36419822	10.95603033	10.89226863	10.96137043	10.94257593	10.99582756
12.9300059	11.6821521	11.2176433	10.81296717	10.44884864	9.963926135	9.655586799	8.9266974	8.506127997
10.23719396	7.361330448	8.5285257	9.928797433	10.78420944	11.08170877	11.11304719	9.323046907	8.36233954
11.84860607	10.73926371	11.06335015	11.34606249	10.98062905	10.13204058	9.353218722	8.435503752	7.506085305
12.62727842	12.92237613	12.34498259	12.43334396	12.21976155	11.80069321	11.47817123	10.81503757	10.60272352
14.88072624	15.34619465	15.09126944	14.3091741	13.35914807	12.39392249	11.85099003	11.25564615	11.09668829
12.57911225	10.33493808	9.346224941	9.765921465	10.0850873	9.966670607	9.741002221	8.68067487	7.71728046
13.39254319	11.49600819	10.36090058	10.56177641	10.8820866	11.23513056	11.661998	11.66728142	11.2412439
13.36685476	5.297022818	5.448676844	5.505362275	4.842027894	4.556087893	4.443411546	3.867922675	3.372050044
14.30829248	11.51186466	11.38029693	11.65175257	11.74125014	11.39527806	11.98401134	12.18348542	10.82327799
6.971405683	9.642599544	10.91853045	11.25078232	10.76010673	9.814112981	8.002261271	5.947353568	4.748199917
11.31765265	11.02315936	10.51839978	10.52023286	10.2864123	9.993267594	9.814382527	9.52512387	9.103991632
10.19385435	10.06689997	10.29990439	10.70273474	11.15241919	11.01442752	11.1693421	10.25427032	10.22704775
15.31528574	14.72143174	14.756563	14.44650283	13.68679066	12.85907986	12.40981362	11.58686677	11.16018869
8.59742818	9.534961632	7.561298356	8.507092918	8.902377866	8.552817059	10.89245506	8.99896297	9.080023324
4.121140036	4.001707056	4.985374823	6.806493478	6.848721598	6.310439412	6.200070058	5.358942147	4.610284114
3.659925843	4.825302649	6.166167173	8.652051441	9.038591781	8.149213529	7.750945595	7.101585373	6.883293919
4.058832523	5.698780114	6.695622608	7.986414058	8.796072437	8.564523345	8.137674134	6.730134045	3.869300669
6.881833699	9.693885942	10.37020075	9.461383407	8.470642999	7.429693816	6.102656195	4.977149128	4.218332283
5.572122519	6.847174944	8.893864267	9.958101237	9.468179092	8.738255473	7.859511117	6.173584124	5.053304824
12.89590784	12.4016005	11.74491687	11.83789335	11.63098937	11.15018032	10.69805233	9.749725254	8.948055026
11.71934248	10.92772081	11.48384837	12.04003992	12.3103105	12.335921	12.03557762	10.83249026	9.897144109
9.55625185	11.66748452	10.32463838	11.0274878	10.7930724	10.00646206	9.983633614	10.28058147	11.06151901
13.01466133	14.23493242	10.8246222	8.940750472	6.896652775	6.792729517	7.025621115	7.502674653	5.925646055
14.03181989	12.67481382	12.54907384	12.02140821	10.96498469	9.89528323	9.077226263	8.259517698	7.641737067
12.69918195	12.41525818	11.05400687	11.06686199	11.11825025	10.68790342	10.56025349	9.78191332	9.963753976
10.44260723	9.224199542	9.251936273	10.07005133	10.65650557	10.82909034	10.60451937	9.436462737	8.624153189
6.664550271	6.6812607	6.476095549	7.156030273	7.627712866	8.294748494	9.094396674	9.251850075	9.296188608
13.10332035	11.99649433	12.10621568	11.98277268	12.03344893	11.84867076	11.93459227	11.68634272	11.09724805
11.78415663	10.75478934	10.0131102	9.883075872	9.611799248	9.240359844	8.978840853	8.383926242	7.687694138
12.41706208	12.95130405	11.31413872	11.21017106	11.13939814	10.75622927	10.3784473	9.494029054	9.21320689
9.137803929	12.24594711	12.11877041	11.80413276	11.84073455	11.83886048	11.5220987	10.74717111	10.0976879
11.6418898	11.56186206	11.06658498	10.70753974	10.43365932	9.957227563	9.742543608	8.484465335	8.117419247
6.694908185	8.912616777	9.029281872	9.156904342	9.60003672	10.11175231	10.78820749	10.77793811	10.75235376
12.35982827	11.04911444	10.84961327	11.01996879	11.09405669	10.94802749	10.76222178	10.03151259	9.803324902
11.80794359	9.152966972	10.13747133	10.61473525	10.53203233	10.33573884	10.36730045	9.972822988	9.406981241
5.563668267	7.449875929	8.848130305	9.33241733	9.387457968	9.099635999	7.944677188	5.883237266	5.242939966
6.204462398	5.900950926	5.150237942	4.722736723	4.868461598	5.076467338	5.92421831	5.978374035	5.457766958
8.938247813	9.011221431	10.58466205	11.27058981	10.84753109	10.01245413	9.971466749	9.415626742	7.545635365
14.4530463	14.85780713	13.7525804	13.15080868	12.31998559	11.6165747	11.05106711	10.07986094	9.851075915
11.76777503	12.50417442	11.06782312	11.28033813	11.45833337	10.92433637	10.32665666	9.958750199	9.309669045
13.33738118	12.51354476	11.79455564	12.1472278	12.36932265	12.46890219	12.72456276	12.07876344	11.23779189
9.267586626	12.51112488	12.42442438	11.95468011	11.95547425	11.65593244	11.89488617	11.38621567	11.12579558
9.861650213	11.19220454	11.0196607	10.5243408	9.249755719	8.178092768	7.407568384	5.988461682	4.757688007
7.350486847	7.74186584	8.607075372	8.851134494	9.019411735	9.071449466	9.677019097	9.300564372	8.623742733
9.892148984	10.50091847	10.21134636	10.11064597	9.752346122	9.234876998	9.038180558	8.489808759	8.641787671
11.71847431	9.816295418	7.5802263	8.770657083	10.21992692	11.17963359	12.95236734	11.93812936	9.683398568
7.096862746	9.68259619	11.46696036	11.11919479	10.13667764	9.50092578	9.160563087	8.644391035	8.218674798
6.935096697	7.156531034	7.70953713	8.917220114	10.54649586	11.36583159	12.70840641	10.99106529	9.627498724
5.046533033	6.886753562	9.486474719	9.742257009	9.778268303	9.423633542	8.668369217	6.944488837	6.25219694
6.815657218	10.19909422	9.505605748	9.905397272	10.32986036	10.00408931	9.232983752	7.952261014	7.217744224
6.333443376	6.408502031	7.099690348	8.759527963	10.06662367	10.83611517	11.26494748	10.14676916	9.279281847
14.3646058	12.95891331	12.32859856	12.36946971	12.10578365	11.72336799	11.44712241	10.68169903	10.02811439
12.13076514	12.82325444	12.9776814	12.51124632	12.43036056	13.33139715	12.94387866	10.78103323	9.532925621
13.00012909	11.87814515	11.52735083	11.77886448	11.65324492	11.25441563	11.08168279	10.45240682	10.39287407
11.28662512	10.17496267	11.64079994	12.67030471	12.86521798	12.82228921	13.02962775	11.88489068	12.47674524
14.75549853	14.30460697	14.06803324	14.46757115	14.35667633	14.01456764	13.75884911	13.23841386	13.0445705
12.31648645	12.92378552	13.14207802	12.77134462	12.31750933	11.88000013	11.63672688	11.08680914	10.88662042
11.13533761	10.07948541	9.46807973	9.616132321	9.629688004	9.378522624	9.092943972	8.551224813	8.578479516
13.18652008	11.87844623	11.67190581	11.4433026	11.50498346	11.5588637	12.14660506	12.14640711	12.35284914
14.99591232	14.69481186	13.46800411	13.46630528	13.88658434	13.96044702	13.79824199	12.72977382	12.40728514
12.39787681	11.37044348	11.61825549	11.50281013	11.39820256	11.16088084	11.10569095	10.5413124	10.19948239
12.33619567	11.43794933	12.36593472	13.03689299	13.37794326	13.39400403	13.29442548	12.3260186	11.23961787
12.30105127	9.859446211	10.54848539	10.50496473	9.630235808	8.801470665	8.485967399	7.790506186	7.448897742
8.718087946	11.03339686	11.87771904	10.38674695	7.52620065	5.735186444	4.427995802	3.71336282	3.417574549
13.02981855	12.92395333	12.40489781	12.18772689	11.96139347	11.84892604	11.75761803	11.32963996	11.15864709
9.073828068	12.16061244	12.54182039	12.46252504	12.32187809	12.20864685	12.39126131	11.70498981	11.24676945
12.9660796	12.54681072	12.34317083	12.3769134	12.21074558	11.78699747	11.54810418	10.9715191	10.76233316
14.80612588	14.53198722	14.1372402	13.96437125	13.95456235	13.95578256	14.34448762	14.37738163	14.28531091
12.41928515	9.902322859	9.759398522	10.49028116	10.9942918	11.13136284	11.49476125	11.14424513	10.65525667
13.10484089	11.14893384	10.69458359	9.979569219	9.189270839	8.454304478	8.406287552	6.929988022	6.220296881
11.5225472	10.3769282	10.33355595	10.78151101	11.30019373	11.24601152	11.14622142	10.56890084	10.20750164
11.89657514	10.00811969	10.53699624	10.51999159	10.56138958	10.54503414	10.61555482	9.664301677	9.059212222
13.74799355	13.67151397	12.35551518	12.21649774	12.26329883	12.20841629	12.23194303	11.59173339	11.31979166
12.65256058	10.87588129	10.02745371	10.29172167	10.62164415	10.61384947	10.89395351	10.71659333	10.54159392
14.28548754	13.41067421	12.50658077	12.8188182	13.04686931	12.91895151	12.84191851	12.4757113	11.7870954
12.43586551	10.45059858	10.11166703	10.7227318	11.04788882	11.20403502	11.44373404	10.99109178	10.92382042
13.20983824	12.00468199	11.80770796	11.84667845	11.92860503	12.04122745	13.7022489	12.46708361	12.18440407
13.85387705	12.73518145	12.33591985	12.22605724	12.01337942	11.7585259	11.67439766	11.12313003	10.84296684
13.75368677	13.83078064	13.14626667	13.40865089	13.11070235	12.50000166	12.07508021	11.20614607	11.16471875
12.92545011	10.81950471	10.87950272	10.95007483	10.86394886	10.59375498	10.4118529	9.842202752	8.880265676
11.07578994	10.0322958	9.704659525	10.02788514	10.04732157	9.98496447	10.27784097	10.08879871	9.494888972
13.15425742	12.93887436	12.35519055	12.21428325	12.32627826	12.41748724	12.78949816	12.78995839	12.46577292
5.985367518	8.445902095	9.040473884	9.109806972	9.749437185	10.14881155	10.40211204	9.398210165	8.990613311
13.02283006	11.23782036	11.29861289	11.49935345	11.46889664	11.07773301	10.77289992	9.855675935	9.907934151
4.572903884	4.9758537	5.986823187	7.969655797	8.616376362	8.458026906	8.112379658	7.248970288	6.417025515
9.082933864	8.631871732	9.052674623	10.48523115	11.85117781	12.701556	13.21041044	13.1164126	13.02710628
14.28726658	14.28005609	13.73650773	13.44923895	13.42065958	13.0116479	12.67491451	11.415958	11.27907667
12.2593947	11.41777623	12.06198611	11.89856158	11.71523777	11.45658364	11.43054791	11.13132237	10.71770485
11.62149676	10.80407268	10.57351227	10.58937962	10.54427312	10.29824931	10.29020498	9.008696033	8.609128722
13.21088583	11.86253777	11.85666475	11.53	11.11372018	10.64381216	10.31834719	9.340299197	8.739919786
8.365285478	9.992410972	12.1160535	13.08492435	12.91378242	12.72685323	12.43276684	11.54971671	11.11940012
14.55141782	14.49085714	13.38174153	13.38423369	13.2490428	12.95022547	12.81424382	12.10618099	11.54805527
12.52743149	10.44180642	10.30072102	10.40882631	10.27835838	10.01520631	9.776345698	9.229162547	8.934821931
7.056935956	9.883985156	11.98024853	13.59413423	12.10990063	10.4765569	8.063385866	4.142054801	2.698434733
12.3291454	12.19916079	12.23294609	12.27769668	12.21138973	11.92471435	11.94408309	10.69894374	9.957826057
14.60584603	11.92304002	11.54895022	11.00491931	10.24798341	9.454388013	9.264110107	8.617088156	7.874851988
14.12223647	15.38916766	14.81160671	13.62064164	12.45310756	11.76616298	11.48311322	10.93850337	10.90424403
11.23016483	10.44033932	9.503787488	9.710552856	9.893041839	10.04316228	10.37176887	10.30577484	9.855835639
12.72801017	10.70213526	10.48975272	10.72370722	11.07559679	11.23477301	11.65645963	11.28179457	10.59162226
13.00511638	10.68206945	10.63955635	11.0864646	11.44578869	11.63415928	12.09016886	12.01805688	11.68436341
13.41461444	12.27842652	12.54845906	12.6262798	12.7541701	12.84013974	13.11304419	12.99236728	12.62371577
11.70072427	10.66601139	10.321169	10.2761256	10.27481191	10.22887278	10.53509774	10.55416502	10.36921771
12.71711736	10.99523548	10.721694	10.91749906	11.05778245	11.14382134	11.43641054	11.17048927	10.73481615
13.14939033	12.5971341	11.67828342	11.94699227	12.15315847	12.16024884	12.39520827	12.06118557	11.83785545
10.60587766	9.348150857	9.99767762	10.32302318	10.55058579	10.65401519	11.08038143	11.10571953	10.7976368
11.87743682	11.28838254	10.59262675	9.956265975	9.475859216	9.181958428	9.203324548	8.706649118	7.630000018
12.54976757	11.7408691	11.97683838	12.14706575	12.19049918	12.29748276	12.54368756	12.35062139	11.8408707
12.1284412	10.86848198	11.06150677	11.10458422	11.24623735	11.29088041	11.67754052	11.60960283	11.01292684
12.65061586	12.51106894	12.35786994	12.39523138	12.43150915	12.44670896	12.64757095	12.45023025	11.99566516
12.68588076	11.23943055	10.69846011	10.8915326	10.90324866	10.88301883	11.23414838	11.12346119	10.63051999
11.16151225	10.06573936	9.777432028	10.32063692	10.59334786	10.74783289	11.08209731	11.03113587	10.61422816
11.84237158	10.04694885	10.12527765	10.94678907	11.24545484	11.43041849	11.76809072	11.56878305	10.79718665
12.08655018	11.3389274	11.01182092	11.21150802	11.33120769	11.41632707	11.78060651	11.59259083	11.00699613
10.27883133	9.593783085	9.499989369	9.680560848	9.926154871	9.912783267	10.20078671	9.96287297	9.110985668
11.85993983	10.75087645	10.40956907	10.33773806	10.32498549	10.49349688	10.99396825	11.05799852	10.76725877
12.04248738	10.98696157	11.18191509	11.56729926	11.82224725	12.01339585	12.38491812	12.38064652	11.86997102
11.64086723	11.41555486	11.43338265	11.38534736	11.37273703	11.33547276	11.58475614	11.46106922	11.07267525
13.40572138	12.94170115	12.57921823	12.81347326	13.03523239	13.00762006	13.17847437	12.6726482	12.08583559
14.0572118	13.49337002	12.77062493	12.7984418	12.86702908	12.8255492	13.13186958	12.81082314	12.10953678
12.41358475	11.71778468	11.64448962	11.61576452	11.7171314	11.79339264	12.15433274	11.79937822	11.30932011
13.32185709	12.20983785	11.50004905	11.6908422	11.94667333	12.08648336	12.47733236	12.23392686	11.61516618
11.85043104	11.1426505	10.63949809	10.85405429	10.9933824	11.06541877	11.35047782	11.18736962	10.88472614
12.98394571	12.29202867	11.94984221	12.07336115	12.21665447	12.16636306	12.47114947	11.9636629	11.63406208
10.80377885	10.8397864	10.34554548	10.20350349	10.34127717	10.33784404	10.60587303	10.61630506	10.13724729
14.34874251	13.56484297	13.43073197	12.64556273	11.57051868	10.4784193	10.05267597	8.955783239	8.987273628
13.59345759	12.77624893	10.78887493	10.76297446	10.73958179	10.51745816	10.40224024	9.907418269	9.421732432
7.261146512	9.457774154	7.124459871	9.327874965	10.97759365	12.33555147	11.11910757	5.696897143	3.735211153
8.375308392	8.128508573	8.027682179	7.862076051	8.008933742	7.831753932	7.694794074	5.839512797	5.298562725
11.22787021	11.83740866	11.81384287	11.91908475	11.55667885	10.74276465	10.3580204	9.452422927	9.190795624
12.27328077	10.2804515	11.07513542	11.86050289	12.15669622	11.69985108	11.40425966	11.33415722	10.77112536
17.83375921	16.64996479	15.51997824	14.87823895	14.47124379	14.0676449	13.84747994	13.14019049	12.55803954
12.12710058	8.690292722	7.613973545	7.893922059	8.09928844	8.159381224	8.221991474	6.653644553	6.59534627
5.699114396	5.719994649	7.355838002	7.966139255	8.44221532	9.589436165	10.62595216	10.76754537	9.722709878
12.67137715	13.32171272	14.42855939	14.91808064	15.10409029	15.09166954	14.83223224	13.67483015	11.96777434
11.33122791	14.3238028	14.36214649	14.11418529	13.37417555	12.27043287	11.40122952	10.02879818	8.934552784
14.52503287	12.55510488	13.01332683	12.24364578	11.48825988	10.96836907	10.86016702	10.42070167	9.494097789
12.44626907	10.98319134	10.11249733	9.756250245	10.81308139	10.58695613	10.84958045	10.86170569	10.64363333
15.96302671	16.06167614	15.57423577	15.61864431	15.50020097	15.08161448	14.86864809	14.05633337	13.82510822
9.36063144	9.749872099	9.170124558	8.906843828	8.414551652	7.743060048	7.371271064	6.724346428	5.514363006
15.21626406	14.0761552	13.06452118	12.90428349	12.99498722	12.70432493	12.60742174	11.72608955	11.64308767
10.54659133	9.50524424	9.196331679	9.057510487	8.630743055	8.308626265	8.007435807	7.331094848	6.61323908
6.270915396	7.991611545	9.018223928	8.86527976	9.272343095	10.23432198	11.08116874	10.44204391	9.574336805
11.65350319	11.96567366	11.04513788	10.30969248	10.00872721	9.69526326	9.567588412	9.073842394	8.508153504
13.73036075	12.01354563	11.72614029	12.2809503	12.82053444	13.05299647	13.55421403	13.5515257	13.52183893
10.53587566	7.930636145	9.947514022	10.98473823	10.78976878	9.935671288	8.745728527	7.471866148	6.851914707
15.53948186	15.3912408	14.83811656	14.55083206	14.42340792	14.12555672	13.98461919	13.44231692	13.0285943
13.43702381	13.49690889	12.90916571	12.50155097	12.3871381	12.10346107	12.00061925	11.59510227	11.16237466
13.74847065	13.10089559	13.29551278	12.39783314	11.38875362	10.41460271	10.39603592	9.650445106	8.889040658
13.52740426	13.39187703	12.2704275	12.09791483	11.9305461	11.56830283	11.39743687	10.53868882	10.42321008
11.24108194	9.709798907	9.201621506	8.979313811	8.607407922	8.142814108	7.790034456	6.773635936	5.780711099
12.53721292	10.66371615	10.58604837	9.549999786	7.747410254	6.17711204	5.334129195	4.914487137	4.524452474
11.70232798	6.913222485	6.64049282	6.573893721	6.93208804	6.677788227	6.461544509	5.411186701	4.415509575
13.46194065	11.11965373	9.998818556	9.955235152	9.789034032	9.391692037	9.074115478	8.374727707	7.818057036
5.16804334	5.497589792	5.39515861	5.217218568	4.997700106	4.939175552	5.358146105	4.536886886	2.354995857
8.759199356	10.48882037	10.81799104	11.05847742	11.8566299	12.19912379	13.23374375	13.3414134	12.09449026
14.58757151	14.45452843	14.37734777	13.95482112	13.05317738	12.30763794	11.82837508	11.09840143	10.66999455
6.448453852	9.268154266	11.17561585	12.37190688	12.38828412	11.47818496	10.09879201	7.447765714	5.200726345
7.464304324	10.82954071	8.432827769	7.319148856	8.587063331	8.139186676	7.82063767	6.752266438	6.491838249
10.48884392	11.7614126	11.7274666	10.77444832	10.03871044	9.478876522	8.86917309	7.445798369	6.25303802
3.608313192	3.08646869	3.851932236	3.179978534	4.477675028	5.147177815	5.387424887	4.940511611	4.802419274
13.25933233	13.80528014	13.73615598	13.79148871	13.75670966	13.06229377	12.26457978	11.85467134	11.09014997
10.09518793	12.95788829	13.2918229	13.17408688	13.0702017	12.66734278	12.50451819	11.5393505	10.51479254
15.62111644	15.11118667	15.06976131	15.09713581	14.84379778	14.43489065	14.11933612	13.41342215	13.34649618
15.70993328	10.07416574	8.297907616	7.623214708	6.625278557	6.433068213	6.797552055	6.070719362	5.937004072
14.66121794	11.45061433	11.42732098	12.51568601	12.96275223	13.24870844	13.36658295	12.98201953	13.05963114
11.32982796	11.51497861	13.33236937	14.01092515	13.82544349	13.62110272	13.65025102	13.35401265	13.14102329
12.36921159	13.8430422	13.80239213	13.09758014	12.82853989	12.70543706	12.73913291	12.53976418	12.66133969
14.01972867	11.88190218	12.00893876	12.12768473	12.19850555	11.97619805	11.72433018	10.74406415	9.905359275
9.979144993	10.38039061	11.20209609	11.21531086	11.37412768	11.56345075	11.72390286	10.99396873	10.29083629
6.223339853	8.50369147	9.93287567	9.895574729	9.180165288	9.477733865	9.682703771	9.090724938	7.554491889
8.87444571	9.206210946	9.37730434	9.106988224	8.81234404	8.552398537	8.682245353	7.911288867	7.358861945
9.52210698	12.30262571	11.56479996	11.01561004	10.50068963	10.03660074	9.456903053	8.721539773	7.946118206
9.13966082	11.57162019	12.24172283	12.34443845	12.39331442	11.98742194	11.47913167	10.05763221	9.353520879
12.68671561	11.02969341	10.9230485	10.68166981	10.40755769	10.05761558	10.01262576	9.421796489	9.173777572
5.930174772	7.475131659	9.294929908	9.640550494	9.842750101	9.717488207	9.420777984	7.874253566	7.348580871
8.463996134	11.77588495	9.047666675	9.497090388	9.470964341	8.891512346	8.085374029	6.774322966	5.945077131
12.25963825	11.5831819	11.2028409	11.68533214	11.73410691	11.44443919	11.30507137	10.72856937	9.752470514
6.450208754	7.230497664	9.627545869	9.795300751	9.999720318	10.03801946	9.735791012	8.389637709	7.788067092
11.06712438	9.150300766	8.862359637	9.808909287	10.75078569	10.90124418	11.5614206	9.996615454	8.628373687
6.398161421	8.19694139	9.74128955	10.33040702	10.66771135	10.57566975	10.42479701	9.333367557	8.847445767
13.5178681	12.24656147	11.45814046	11.31719185	11.17642751	10.83638963	10.78085472	10.11309004	9.80081244
6.985016034	9.086905526	9.813685173	9.948045496	10.22068783	10.36813628	10.39733266	9.579003368	8.919929257
12.80392241	8.6077975	9.789002287	10.76060763	11.03715002	10.84063589	10.72089366	9.767837052	9.053327275
12.22929515	8.297737882	8.98867059	10.49319243	11.10337211	11.05684744	11.09392479	10.90201891	10.67744063
12.96776764	9.697191402	10.60394104	10.86459131	10.8628609	10.58993203	10.41821883	9.966278754	9.259477525
12.28891363	11.56228227	11.5830033	11.74463506	11.20397353	10.74711609	10.64222404	10.11010465	9.728414624
13.37529511	13.52070199	13.15913345	12.87633808	12.64348769	12.27834931	11.96652981	11.21861448	10.78449356
14.49700949	12.52517504	13.02006477	12.82254026	12.47761081	12.19057771	12.02058993	10.63343511	10.12085535
13.93152064	13.4969163	13.59382506	13.01094763	11.52018539	10.13934704	9.107050807	7.845543513	7.133500326
6.780097205	6.967670031	7.122387655	8.137075136	8.764003982	9.903079826	11.63860959	12.18710641	11.88040639
9.35672241	12.16151517	12.84487619	11.59876111	10.81381994	10.22295926	9.86515997	8.631084918	7.801348072
9.05246019	11.97687934	12.83470695	13.13894575	12.89738173	12.55495302	11.96893793	10.52036499	10.43404049
13.84878893	13.89318303	13.61856343	13.44449184	13.15170512	12.65453268	12.34032209	11.6207086	11.37420753
3.675502367	3.385195994	4.206478932	5.802676819	7.680917446	8.09998255	7.905405611	7.9141175	5.967529572
4.500561848	6.223182504	7.460373329	8.358984742	8.608602677	8.395921802	8.433969365	7.651867799	6.166427952
12.47286368	11.42560737	12.19417612	12.45822341	12.61091334	12.54544726	12.35957398	11.31606216	9.97002983
12.33656511	11.58522302	11.24475619	10.82967703	10.55183147	10.09856167	9.852181746	9.389594492	9.071163311
8.108142482	11.24654616	8.413584605	6.861316058	6.986730132	7.799982927	8.717462305	9.358804974	9.00973125
12.00851754	11.22377149	10.59763113	10.72909822	11.04698126	11.2165419	11.38239861	9.752663668	9.489467548
9.518176156	12.00101663	12.88040037	11.96552294	10.97967571	10.55551076	10.32176979	9.578514949	9.087080429
12.72050096	9.582035498	10.51780973	10.793009	10.89153362	10.81732042	10.6562813	9.882843803	9.329570871
12.7562666	13.53507279	12.38666259	11.39386	10.79039495	10.30780307	10.2957662	9.910115199	9.456951779
12.45992051	10.34918085	10.52131952	10.97404098	11.32427772	11.23607089	11.10393568	11.07374373	11.58121364
8.666868402	9.01171211	9.645849161	10.03740774	10.19519775	10.34411142	9.920979492	10.27590284	10.64734023
14.42311168	12.10442674	9.841591952	9.41740311	9.390385293	9.308020276	9.063270557	8.46291393	7.653355201
3.264803066	2.927891631	3.21377022	3.632458295	3.865057007	4.567597258	6.976251017	5.187448588	5.032966689
12.46803264	10.32638448	9.483601461	9.495300755	9.575905799	9.54032554	9.619531468	9.230521589	8.661824161
8.721095566	11.46101286	12.57894865	12.52901723	11.32706985	9.906324321	8.745498299	7.473427296	6.564340223
12.63991645	12.28385347	11.52490947	11.26468026	10.82388344	10.05418099	9.659818814	8.689755977	7.69901707
13.32044512	12.04629719	11.36137108	11.26111924	10.98926519	10.54216349	10.05339233	9.107854149	8.734085947
10.63205709	13.18998655	13.48946731	12.90977903	12.00661469	11.40543003	10.62418011	9.195221373	8.09484778
5.390651128	6.120055645	6.251217357	6.9357066	6.986998557	7.620577314	9.281099428	10.33877884	10.34222187
13.19701162	11.31942412	12.19751192	12.59540271	12.78477096	12.82908852	12.99453483	12.38626861	11.54894641
12.98222637	12.96922767	12.04255392	11.94142832	12.01990747	11.79552529	11.69652484	11.08309753	11.12590358
9.18558897	11.9778586	8.264264093	8.405684413	7.991276626	7.539159559	7.135836249	7.105002933	6.082907499
8.595233136	11.63676605	12.1695543	12.22852788	11.7166847	11.13280057	10.56357166	8.835799734	7.869193567
9.260286536	4.702668313	4.432309367	4.925403271	5.67928268	5.792450418	6.147758848	6.510246215	6.074862471
7.369192828	10.38478273	10.65855714	10.49918972	10.06730178	9.826545391	9.593872725	8.340643398	7.334893343
11.47077541	11.5187413	10.31736736	10.49669678	11.44255411	11.89328083	12.30384568	12.39037256	12.37601513
11.92757496	12.61495947	12.12589195	11.89615983	11.5672011	11.04822397	10.75092408	9.800403119	9.224157608
6.559349869	6.838491991	7.459290939	9.242216141	10.83080685	11.21082546	11.28576263	11.14233663	10.83067456
14.12643215	9.454118902	8.687801953	10.22642229	11.82384945	12.98310662	13.32503468	10.39080777	8.86619521
11.47315093	11.23119892	9.707929882	10.61069441	11.26855425	10.81479661	10.41652253	9.373917244	9.139334285
12.88081919	11.90909496	12.33816635	12.539148	12.32510947	11.88643499	11.60849363	11.01197267	11.07365428
14.0200008	9.949570415	11.04743397	12.0685553	12.29421509	12.04320964	11.80055489	11.14695672	11.29384259
11.92435483	9.756187481	10.39039931	9.865392622	9.008633123	8.186052554	7.97035787	7.475635628	6.799734957
12.37934036	12.39108629	12.26886652	12.19986024	12.20914947	11.93332567	11.8366776	10.8606135	10.012854
4.172324429	4.077250779	4.472266033	4.561264294	5.286076657	6.353538188	7.359434511	7.209297283	6.801595108
14.76461902	13.50962251	12.8351415	12.82689956	12.85742415	12.68402677	12.7265447	12.33777876	12.47247254
5.82387823	7.135727898	8.776303334	10.9920402	11.51349868	11.22494947	11.02304238	9.690249671	8.305169758
13.3973027	12.77847481	11.99425974	11.76019684	11.322049	10.7250021	10.56316813	9.8212029	8.895200111
14.75619738	14.50013226	13.65744853	12.68383332	12.49880922	12.33617808	12.18851861	10.88803325	10.69519344
11.06393624	7.934908276	8.260810807	8.237276745	8.457587067	8.571982568	8.898678067	8.169041626	6.871384738
13.69309193	12.49737017	10.58393127	10.35420233	10.2466456	9.841331872	9.605597387	8.870437031	8.255879004
6.984225797	9.675440203	9.672939384	9.795183187	9.726230954	9.78415382	9.215481973	8.474071502	7.594300733
12.92098141	11.91578788	11.84192646	11.81960556	11.67651583	11.56408434	11.61561475	11.23958854	10.9250634
11.3584433	13.88288547	15.66219594	15.59299171	15.18609567	14.07397292	12.66747618	10.73906648	8.609741043
12.83463417	10.07804395	10.27583663	10.52409512	10.51456194	10.40928412	10.45833621	9.850682155	9.213583439
11.66365105	9.474321598	9.216719768	8.907665572	8.853621606	8.561981781	8.148732528	6.5037436	6.164811939
10.62588606	9.628593164	9.166328267	9.268042227	8.783892823	8.599527159	8.328558945	7.70623555	7.535616886
5.847177277	5.955383569	7.463227783	9.17941201	9.602699656	9.17998808	9.464654179	8.705094689	7.7248139
7.635303187	9.854203881	10.6703316	11.23914707	11.70777075	11.04391111	10.2840711	8.993344672	7.733488332
12.87465547	11.68546016	11.86764178	12.06814334	12.25964836	12.11540133	11.99044182	11.1874908	10.73405283
5.853232696	5.567565599	5.637286387	6.472875927	7.302759536	8.417926436	8.305682486	7.835011129	6.142839188
8.54607819	10.98947723	10.18319276	9.377284256	8.86204279	8.613921785	8.105261889	6.740516226	5.966356301
8.058158843	11.54198163	8.849674447	9.556293799	10.1097942	10.43485376	11.13687777	10.5984286	9.22089738
7.727013053	10.56056342	11.31361759	9.94221445	7.795385006	6.345332705	6.612975004	6.565362138	5.468428112
5.21039148	5.174335598	6.34634443	7.858807693	8.763294622	9.13002669	9.063894946	8.143208859	7.520404736
6.66211464	8.354229813	9.73033701	10.87477516	11.22742787	11.30508816	10.4271288	9.222831914	8.845282352
13.45005195	12.58459194	12.91726014	13.61785043	13.81619251	13.74494455	13.74034122	13.25337531	12.91714937
11.68526738	9.443946296	9.946110626	10.21285187	10.29607092	9.987070175	9.58319714	9.212080997	8.332173419
11.85529262	11.06571899	11.44128244	11.27878679	10.87195739	10.46586532	10.053746	9.324561068	8.604243495
13.04510125	11.36989007	11.06206399	11.12309796	11.24964478	11.22982383	11.30498958	10.4590014	9.599889493
12.01055967	11.66502482	13.36267823	14.01335675	14.15772816	14.31895778	14.44323096	13.36925801	11.89892531
6.922911534	9.130264862	11.01828598	11.1959946	11.13461077	10.68585516	10.28145216	8.605141494	8.30460328
13.8190008	12.35826604	12.66281733	13.00340243	13.11006685	12.96688014	12.89225727	12.36270857	11.6090387
11.38881503	9.599883239	10.13621279	10.04557474	10.1164268	9.921724542	9.772332289	9.079427833	8.373243394
4.733826413	5.346266593	6.548524662	8.95853671	10.71722108	12.10887467	9.974324001	6.150962725	3.847116946
8.664043429	7.337860153	9.09044536	9.803538788	9.57969153	8.863577453	8.964546854	9.451189959	9.615195115
11.12145671	11.61063236	11.4451898	11.22761195	10.98593579	10.66640223	9.99524562	8.367092092	7.254600526
3.672119702	4.882780137	5.970270762	7.520246469	7.758204674	8.05220069	8.257946691	7.216609433	6.594695022
5.828028759	9.184120667	8.581430141	8.107125928	7.728203914	7.060367406	6.405130446	5.342960596	4.801679572
14.00899208	13.71943699	13.11185472	11.84360283	11.18054621	10.45497942	10.28532512	9.935693704	9.74325149
14.48562508	13.97903107	13.87333121	13.77720914	13.87324495	13.59150441	13.20873636	11.75082856	11.19184228
10.06192433	9.370938426	9.350973931	9.455962432	9.553613631	9.333859173	9.192083627	8.546296048	7.89738525
10.95100294	10.89442271	11.46143452	10.68694232	10.10992766	9.922659259	10.07844434	9.000664188	8.180456915
5.086249549	7.385584499	9.057091999	9.961893694	10.20664524	10.08215244	9.886980573	8.340292639	5.561176274
13.56239362	11.85798182	11.54355642	11.4476906	11.27649941	10.93455084	10.79853831	10.28415397	10.28769457
7.536822337	7.253671134	7.763787524	9.255573362	11.02830267	12.06601781	14.34688608	12.40041602	8.698566506
13.82350144	7.547825952	7.287137003	8.073688599	7.869769878	8.519678169	9.85481858	11.32346304	12.14902807
12.16745422	11.70380687	11.63024602	11.26599961	11.0201179	10.77726854	10.7381112	10.46820108	9.979427771
12.75669363	11.18437021	10.8642337	11.29264303	11.38641345	11.39984287	11.57866776	11.31743699	11.41983314
8.467021104	11.46335499	11.21085637	9.906672896	9.48812497	8.960034685	8.315872873	6.849666492	5.58870147
8.182156782	11.19294278	11.9064805	11.05499712	10.5904121	10.13032847	9.450353885	7.919120291	6.360203069
11.44689356	10.71058245	11.61649785	11.43827591	11.52405986	11.55043109	11.2550034	10.2334104	9.147443748
7.788296608	8.548514662	9.610280259	9.849868772	10.56237213	10.78548897	10.63980262	9.074499994	8.427354488
10.85879142	10.81024726	10.18421682	10.86982742	11.01121139	10.73486707	11.00654274	9.469285127	8.477189865
13.86161202	13.9527246	13.25953403	12.51138431	12.0122593	11.39484157	11.23698242	10.52301562	10.12185191
12.79951075	13.8351658	12.37528282	12.03510951	11.76921318	11.01142728	10.22536944	9.51123405	9.148440589
7.773386497	7.509680947	7.808468446	9.492992088	10.73303881	11.01930293	10.29410035	11.66174314	13.73210225
12.92450266	12.7761501	12.03960157	11.9583489	12.13226249	11.8670013	11.52251234	10.30766066	9.567219979
9.366498533	11.8930085	11.74592005	11.00218602	10.90952678	10.22155447	9.344902118	8.080425495	7.292218105
11.07530366	8.03390168	7.162064891	7.931801278	8.507887582	8.858607723	9.562458345	9.782996888	9.686922087
9.100401259	10.69878536	11.02406732	11.87491659	11.83899605	11.59053546	11.65815211	11.32899113	10.70922616
6.781064036	9.668908961	10.13720206	10.28601021	10.24599199	9.770521053	9.152558226	8.241527084	7.237492851
7.905191865	9.655206498	9.049300429	8.811053944	9.068428461	9.541800577	11.11723436	12.51421462	10.91881125
13.30807397	10.6858614	10.42483553	10.85581471	10.94075149	10.60015323	10.28775921	9.49386607	9.546914091
10.53977846	5.124092	5.142591943	5.932768181	6.104574223	6.896888508	7.668946659	8.201273888	8.674270798
12.01372385	14.04772303	14.66101642	14.25510786	13.90853115	13.40313397	12.7687906	11.45541861	10.78979766
12.08567312	8.165976968	7.690591253	8.936444449	9.811374873	10.06028512	10.61261635	9.899572675	8.758260219
11.78117058	9.700944848	9.126006977	9.039368976	8.885727843	8.69617606	8.560865079	8.156731024	7.56597869
9.019263725	11.08572558	11.33118662	12.20915086	12.04755439	11.05046299	10.58359078	10.39918866	8.814132927
12.09047378	7.291458562	6.146261602	7.01418482	8.275174496	8.570561708	8.924620288	7.675798066	6.233894559
9.743326607	12.50458803	12.28380565	12.0340958	11.33381223	10.81021335	10.41997909	9.500863761	8.951041777
3.113206736	4.057258967	6.364498031	7.310647065	7.715371899	7.184190018	6.901796476	5.312666836	4.47680175
5.119864012	5.093954027	5.712348884	7.645950589	9.242335917	9.690355955	9.716964482	8.798565361	8.353345944
16.49167109	16.41737028	16.17007605	16.25844014	16.23010889	16.11656031	16.16575726	16.01350074	15.58876424
9.769888159	9.908494937	9.995817889	9.614334402	9.295028706	8.802075572	8.371908924	6.708829527	6.282047565
13.93924557	13.39262397	12.70601979	12.86262158	12.83887623	12.59040542	12.40036487	11.35669214	10.95972143
13.49439277	11.98290703	11.78598753	11.97945225	12.05696517	12.12286491	12.48784544	12.61848808	12.53963804
8.45689296	11.34180973	11.34429555	11.7460937	11.50363099	11.16374974	11.22281555	9.691184885	8.617609464
12.38841726	11.35412332	11.37606038	11.17784137	10.32444546	9.529124986	9.182928193	8.214912253	7.778139296
8.231754095	10.87743628	11.93570227	12.37090951	12.33704461	12.09738521	11.99406442	10.98177206	10.39526464
6.713858667	7.609484257	8.703681674	10.791121	11.30275955	10.47600482	10.47593877	10.47871025	10.58566291
14.88148752	14.20529098	13.45194178	13.68126702	13.83154888	14.00834012	14.47302446	14.69791114	14.41248277
13.43059375	11.42328523	11.84441756	11.79212478	11.62443398	11.61713548	11.52037887	10.97756345	11.62324622
10.35833396	9.512996384	9.378847466	9.602623671	9.769333389	9.620866893	9.625760947	9.142181017	8.959542513
12.34894553	10.98727072	10.65967217	10.97056697	10.65808726	10.17203786	9.893827904	8.886408351	8.191699285
6.008536316	8.320151391	10.40326618	12.1955211	11.90719536	10.9452185	10.01348835	8.653214306	7.000342177
9.215018075	10.45706464	11.51840932	11.69232608	11.68535282	11.34999958	10.97860815	9.815006129	9.327986386
5.309384825	4.690976719	4.619454025	5.142345042	5.654997413	6.355739202	7.129266959	7.020105731	6.091843306
13.64767472	13.69891322	12.99897536	12.61703882	12.34346304	11.94841172	11.81320457	11.21069546	10.82020365
3.090115573	3.982815709	4.828485885	5.764563516	7.321011522	7.151040139	6.78547906	6.611907315	5.389005578
13.33820502	12.54514951	12.37591219	10.40170824	9.644948717	8.893732285	9.166464091	8.510563954	7.320915195
8.608101198	10.88703545	10.92872396	9.337774179	7.518823299	7.016591432	6.829557231	6.236100621	5.019391481
3.986768383	5.142942918	5.777315742	6.516355749	7.895938838	8.113949495	8.265207961	7.784283837	7.636842122
12.70816471	12.73875495	12.83764126	12.87838458	12.80033557	12.32277541	11.94848162	10.70034879	9.893270838
9.886154091	12.12445335	11.73536883	11.2555249	8.79960061	6.218055442	5.92225217	5.613596649	5.097351721
10.95676945	11.5123601	11.02408133	11.2480823	11.91998549	11.98768387	12.08869572	11.29548637	10.85924572
6.887586846	6.428625204	6.684404652	8.283930003	9.49325101	10.09784433	9.06912787	7.284687926	7.153775981
11.94741582	10.43041343	8.769733088	9.418501638	10.44811504	10.69792532	10.75106568	10.47623123	9.828846458
4.945748188	6.247339944	8.203171345	9.5135041	9.595176717	9.037273023	8.505702679	7.246928543	6.846380973
7.308259493	9.884926674	9.931751249	10.77680134	10.96117705	10.86053619	10.54296982	9.728055959	9.324308313
11.6692213	11.84649049	11.61616769	11.25439233	10.99028251	10.31945856	9.54108398	7.929699135	7.189745576
12.98768932	10.46325622	11.04480439	11.02656343	10.5944706	10.2750235	10.02155691	9.609221128	9.272992883
11.27200821	12.47364272	12.6071586	11.59332089	10.3022543	10.04758161	9.970145789	11.09170305	10.54310305
12.56466498	8.275788477	9.770746607	10.3103713	10.19486946	10.0893831	10.0027117	9.508327292	8.982106131
11.09712443	14.28044496	14.43971884	14.30208936	14.09767501	13.85253128	13.64638382	12.47131063	12.07875666
5.795517031	7.569640284	7.653095935	8.798749473	9.976480999	9.771039963	9.162459541	10.18731312	10.14855331
11.94090462	10.17607815	10.81610471	10.24721578	10.01129516	9.784349559	9.739411192	8.9010831	8.422867882
14.43627824	14.7861519	14.55938074	13.93800167	13.51984138	12.90397027	12.39524743	11.48720635	10.71364715
10.09071545	8.015288086	9.762269588	11.41005385	11.25693212	10.1989431	8.711575987	6.66693626	4.923072558
13.56678224	11.96744385	10.85342936	10.72251003	10.54556481	10.29480954	10.23633891	9.679716234	9.348056701
7.197719589	10.39464361	10.43350978	10.84251344	10.96206115	10.58692411	9.928173175	8.777688174	7.326935758
7.689231645	10.27902452	10.35692973	10.82121171	11.06561332	10.83155668	10.5504481	9.726771959	9.218501942
12.30307431	9.753473564	10.44958006	10.81506849	10.98920105	10.98793924	10.91434436	10.53084616	10.12816491
10.57827858	13.35021276	11.31475308	10.55072689	9.782238501	9.525192302	9.079716271	8.084604242	7.185028529
6.078636815	7.549022056	9.95764564	9.747102858	9.327051687	8.853077848	7.815090296	7.145941052	6.729697106
11.57318374	11.91151649	12.12840256	13.23571504	13.75768411	14.86211019	16.09382596	16.31812574	16.21761282
10.5085356	12.06598269	11.74958193	11.76058803	11.4272314	10.97289386	10.70693384	9.597625693	8.836467524
11.14616048	10.38742697	10.39582335	10.57402341	10.57992335	10.53072421	10.65682248	10.51060393	9.926542697
6.636092369	6.467921364	6.543108382	7.308195782	7.73144645	8.550071356	10.41368411	11.41589781	10.86929167
9.517963764	10.69665806	11.22709147	11.38622796	11.58710744	11.53592048	11.4803818	10.68148681	9.994406926
5.309381431	5.307358775	6.044956621	7.278470335	7.864047699	8.12128975	7.639631462	6.695214865	5.637847826
11.90458251	11.27173311	11.6408836	12.20305143	12.65239108	12.73161032	12.75960443	11.9546632	11.51722104
12.55501626	10.83116087	10.19954532	10.52920068	10.25286596	9.803716016	9.567048406	8.398544393	7.571211162
13.23386588	12.63594161	13.07842665	13.17561386	13.17474166	12.9640085	12.8761538	12.05268495	11.0108617
14.36511333	13.0295713	12.90528188	12.7615198	12.37057647	11.76644821	11.40193514	10.48690225	10.091331
10.85895853	10.55306046	10.00430807	10.24469818	9.903119684	9.382268111	8.900011922	8.043722198	7.384312701
12.32967897	10.99245474	11.05003847	10.92428331	10.60893617	10.25042329	10.00692079	9.601340679	9.027344294
13.35391397	12.92512843	12.33024749	11.83654107	11.50616682	11.18678438	10.98188001	10.37395567	9.941393304
7.306225913	9.059752123	9.067920666	8.784011363	8.33335918	7.742403868	7.256161756	7.046913119	5.797898264
10.68603481	9.191123282	9.602063913	9.702599796	10.07816003	10.75847901	11.94087439	12.64725766	12.97737538
7.207035036	9.112469585	9.771249736	10.57847149	10.29738767	10.3904401	10.75858447	10.52999623	10.14448944
11.7181283	6.581697802	7.279015601	8.696731722	9.813525163	10.26623482	10.70540832	10.75257798	11.05911547
7.329190798	9.45402379	11.9062734	11.79357853	10.74613499	9.672750434	8.713332738	7.275988236	6.29376358
11.72166246	11.41053061	11.02052584	10.80683445	11.2271288	11.4160254	11.68783986	11.40970679	10.91682437
14.11924041	10.98362156	9.755622119	10.90691135	11.9357469	13.2509904	13.1582563	9.362025884	7.726673005
4.435949864	4.298049875	4.614782613	5.521977734	5.490667667	5.787741434	6.945828458	9.397908717	9.375834279
6.975551975	6.750441956	6.97972201	8.372592167	9.257339976	9.952567226	11.20020609	12.07084464	11.56809914
6.004878771	5.434239795	5.642088977	6.365827904	7.244915186	8.176916554	10.38056184	9.612332797	7.38986732
5.781735133	4.949116838	4.863452333	5.025207427	4.845551618	5.158224407	6.056260469	8.641799777	8.55431809
12.64468187	12.49538264	12.86257086	12.42250125	11.87109352	11.20408594	10.63331337	9.803039266	8.897554217
9.888884149	12.95451547	13.41921758	13.97420046	14.17192878	12.89158861	9.14667677	7.546123991	7.265055761
14.76340935	7.371004387	6.847121722	7.487892425	7.857916526	8.545547837	8.401507249	8.462168743	7.843713421
4.442721429	4.171921004	4.292862461	5.099787539	4.464933167	4.477390738	5.259067734	5.306837403	4.479684285
8.227992425	8.761551566	3.963716517	4.195210643	3.91211738	4.057700605	4.066771273	4.210521174	3.756632592
7.634090733	8.279692735	3.307754953	3.008226112	2.481842368	2.114333371	2.356645452	2.829982725	3.087572438
13.90801744	13.81528037	13.73672318	13.5570604	13.23899051	12.65046519	12.10963445	10.97103483	10.52037364
9.092031636	9.464360614	9.545247238	9.867711172	10.20225199	9.90210927	9.699846758	7.898665656	6.715045671
13.12958787	14.14981885	14.25512681	13.57889147	13.55155766	13.07353347	12.39381866	11.46003248	11.50139316
14.97439759	9.570950799	7.247665778	7.514821016	7.397879964	7.072193954	6.969581524	6.469265258	6.144473054
15.26565813	14.47220629	13.91616025	13.23271444	12.9922445	12.55085674	12.63444549	12.00531596	11.2612457
11.39913369	8.147832271	8.429497127	8.709900421	8.888423243	9.127610753	9.418394369	9.162025494	8.657438318
11.72583779	11.15651682	10.82434781	10.53748989	10.45569034	10.58676967	10.93818604	10.60005981	9.935736393
12.33540492	13.05836565	12.68531639	11.86459911	11.8430495	11.28302507	10.69563533	9.46509287	8.40019312
12.81747709	11.17684266	11.19419765	11.11132296	11.10040618	10.98360027	11.00629096	10.53120752	10.13102753
13.48432533	13.94939682	14.30939725	15.78753901	16.34267776	16.79051739	17.75076265	17.65318177	17.69060841
11.4670208	10.09461698	9.662290283	9.456319447	9.113438126	8.763705901	8.715521683	8.616295517	8.968407979
11.59747967	7.516005701	8.866560197	9.722726228	9.866211323	9.705586307	9.542616245	9.048193499	8.486588586
11.39494747	10.00767687	9.762072687	9.914231478	9.898775042	9.721934915	9.399099936	9.213007007	8.036592785
13.76487653	13.73987948	12.18710739	12.35179255	12.88572056	12.75810418	12.44229182	11.92618656	11.88180624
16.67468815	16.71833726	16.66311806	16.60795399	16.51385717	16.35613848	16.22863099	15.76597353	15.93230504
12.26336355	9.73604698	9.444633193	9.43457328	9.365275321	9.353157671	9.469693635	9.095687828	9.000493419
12.62610914	9.610788026	9.515871223	9.190790415	8.902305235	8.375899496	7.942398367	6.652981376	5.269417819
6.177080385	6.540437054	7.294517366	9.25562239	10.79525472	11.53831405	12.12586577	10.3194093	9.950095773
12.81730148	11.34803219	11.05282023	11.15771715	11.24422674	11.04303907	11.00074737	10.29610253	10.04055833
12.63119704	11.76063747	12.22640653	12.49806321	12.65965606	12.55529415	12.50065261	11.68663026	11.28138868
12.33134334	10.94092723	10.84399057	11.13771482	11.16980172	10.94323408	10.73482632	9.938719552	9.201323921
12.9593143	13.02489981	13.52816018	14.28469444	14.37109895	13.96956201	14.96284026	16.0478818	15.97554563
4.38071522	3.404345576	3.370351691	3.595265115	3.32974696	3.660253294	3.492421428	3.374118882	3.074324056
12.07116394	10.25996853	9.256990692	9.747515587	10.18797274	10.30905964	10.53363078	10.76133165	10.25430809
12.32379828	10.36841767	10.87248704	10.57866277	10.13563704	9.70942863	9.511921708	8.972895834	8.293371196
11.98422517	11.51357312	11.29787525	11.07425902	11.08355248	10.95431502	11.00325089	10.61400825	10.24892955
11.24718824	11.80243915	10.77354779	9.950835512	9.980728877	10.54757939	12.39935554	13.47759094	11.91015182
12.84621272	11.52127579	11.65158221	11.70414998	12.2056963	13.15055684	14.03768041	13.72968235	14.01298685
12.8392671	11.59907115	11.46848936	11.99648878	12.23114583	12.51222391	13.00473286	13.09103098	13.02538129
6.602688199	7.809009352	8.680416981	10.2683226	11.05166375	10.8044324	11.61447177	10.63165831	9.631943535
12.74119317	9.355698412	8.405313041	9.79521908	11.21773327	11.50154681	12.11430733	12.95700998	12.53978587
11.82308983	9.876727719	10.54515537	10.50001247	10.18100066	9.53487746	8.991692823	8.337714997	7.837799179
11.30355161	11.05665668	10.75659309	10.47098428	10.24519172	9.832099846	9.603041324	9.137618069	8.593385637
11.57565043	10.48374297	9.58446418	9.568051298	9.716554998	9.725406528	9.922154652	9.413478826	9.102820092
13.77082015	12.55045874	12.23750737	12.80859813	12.77510842	12.38859295	12.1469811	11.34463102	10.66184446
12.45455821	12.54590508	12.28133605	12.20802987	12.1067293	11.61490187	11.33410923	10.49421276	10.2256862
13.12464632	11.42047828	11.72011156	11.4860385	11.07120992	10.56614304	10.39044707	8.737226678	8.117441828
11.76180181	11.92076741	11.30477502	11.24837596	11.02923221	10.5645385	10.27707768	9.557275261	9.46145594
10.35858408	9.422883878	9.321019995	9.638163578	9.769744573	9.477159025	9.251178573	9.038593568	8.629821587
15.15517938	13.74393723	14.29905057	14.4869718	14.56857406	14.53744846	14.85862477	14.38879999	13.64630358
11.58998958	11.5750467	10.99711148	11.04882893	11.00598688	10.33221927	9.794593612	9.017479539	8.112455603
12.15619964	9.524716958	8.341832348	8.574473798	8.743854811	8.917656177	9.688967843	9.985018004	9.914960843
13.70609207	12.35400494	11.42742747	10.59635783	9.98368775	9.383596903	9.174218414	8.189932568	6.977344672
14.3050448	13.10087364	13.17374195	12.9798704	12.5219191	12.01529545	11.77567979	10.74150766	10.14308614
16.17090761	16.49700372	16.3130024	15.93185374	15.56208317	15.0575955	14.66963166	13.74400663	13.0378206
14.48507534	14.04746297	13.70480243	13.8865095	13.99956177	14.21956553	14.69727621	14.85855995	14.59088991
10.88202094	13.61960265	10.08714745	7.622398419	5.686387249	6.033900032	6.397322314	6.023764118	5.037982856
12.93679471	12.43202107	12.69127355	12.44322403	12.22509749	11.91222923	11.75431799	10.78252139	9.898157671
13.26289286	11.68644743	11.04993314	11.05631029	11.11784325	10.98929782	11.00837739	10.28485999	9.690998959
12.98412679	11.82248982	11.40276903	11.10454541	10.93627469	10.80305289	10.99348127	10.84698262	11.15819093
10.3586256	13.6063542	12.56521278	12.04256227	12.00837533	11.86565883	11.78196989	11.05879263	10.11735243
10.35560218	10.41634315	10.56586004	10.8036047	10.28114284	9.837764939	10.10542757	9.664265652	9.997486023
3.053931679	3.11754382	2.82683424	2.660206841	2.629508023	2.586575136	2.85206174	2.42548897	2.831229665
7.941335054	10.869308	11.79932893	11.29744233	10.09535689	8.765548594	7.567778244	6.709588018	6.153949
9.189472073	9.643432686	9.471684674	10.7915381	11.50506832	11.10780228	10.32901598	9.438774387	10.75874197
6.270507391	5.759170774	5.914200071	6.881538635	8.16000703	8.928843957	11.53791434	10.20422142	5.662534804
6.354294599	7.783021573	9.209612612	10.71234838	11.88423048	12.27698785	11.68153238	6.004823788	4.8933378
12.12699808	9.753444695	10.14925345	10.26771482	10.29894016	10.67930037	11.34990596	10.9237365	11.69006631
9.774317399	8.197166045	8.469804599	8.538739206	8.543950603	8.178740203	7.729916578	6.644739181	5.935878778
5.301911195	5.452818176	6.274784475	8.109776898	9.529139758	10.04816337	10.45607206	9.78350073	8.302061248
12.8770082	13.13342809	12.21293811	12.01658781	12.09177519	12.08292574	12.34253963	11.76655761	11.19699934
11.58660479	11.685551	11.13657917	11.17414718	10.72584406	9.990539878	9.515512442	8.652327968	8.483654389
11.38410872	11.50466448	11.10277567	11.066799	11.0786074	10.82137468	10.52822014	10.00442013	9.74399694
4.011388726	4.039883972	4.388424811	6.455665764	8.018517132	9.051036121	9.115565042	9.313365213	9.093065099
7.082789953	7.430353042	8.657436788	8.9637746	8.805347802	9.181778152	10.59603739	11.40645625	12.17478607
5.909471015	5.669956215	5.666163952	6.3493175	7.039250963	8.064581827	9.214067192	8.684987588	8.273565379
14.49448414	13.39985478	13.45153944	13.42239802	13.25622854	12.9642103	13.07145655	13.37627167	14.10894592
3.562230598	3.15792183	3.525694927	4.938276963	5.980847117	7.005328982	8.461291668	8.401344869	6.918000791
11.58135684	7.142676368	7.16912364	8.59104483	9.036785916	9.401557964	9.796512968	9.58544981	8.605813446
10.15090626	6.092978149	6.577988675	6.339094108	6.256269928	5.834522642	5.353363761	4.549300002	4.061294455
9.928564206	9.688628214	9.636696499	10.27294723	10.19104796	10.77361373	11.83532007	14.25659643	14.93050253
15.01899718	14.46280576	13.22319758	13.17195059	12.97890832	12.56032716	12.21631342	11.50943918	11.12124984
7.054048589	8.328629079	10.41194449	10.78944562	10.79521226	10.00236281	10.57147145	11.1509538	11.65945537
12.14422034	9.692222078	10.6650884	10.95747951	11.10107509	11.00971806	11.16398527	10.23547996	9.568448305
9.756726844	10.24127341	10.37411208	10.21021333	9.820077085	9.299841322	8.800905379	8.254778898	7.658260975
6.417544846	7.134362531	7.417433118	8.348907444	9.120219383	10.1415247	10.86519321	10.55810156	10.34694383
11.05820681	11.56512735	12.02056867	11.59556838	11.10867528	10.71087371	10.46115939	9.566790869	8.841445445
10.08396913	10.79130124	10.91049043	10.9622315	10.55166444	10.22335345	9.928546926	8.83541341	5.3286098
6.609577326	6.497362269	6.565878894	7.875227553	8.942092019	9.560398747	9.160680582	11.04942476	10.80537403
11.94488067	11.60543503	10.93428229	11.09144476	11.22241504	10.88365433	10.38444649	10.07350258	10.40881997
10.88191319	9.571089769	9.369155995	10.2736214	11.49081336	11.84047866	11.98679526	11.27640065	10.53627581
5.739369113	6.926891666	6.169403709	6.099199725	7.420228708	8.104553673	11.23378882	8.758305626	4.655135885
13.40698651	12.27855245	11.34913081	11.58670751	12.09834726	12.21894029	12.56224006	12.32410158	11.7582423
5.51673811	4.844345779	5.423431624	6.142074684	6.570055445	7.283125405	7.963666311	8.074507122	7.575290739
5.765447142	5.688547224	6.093324128	7.72814425	9.432016762	9.677120524	9.704775078	9.511972855	9.38805753
7.010892111	6.98226195	6.84951778	7.948684954	8.506914198	9.387210647	11.01619747	11.73429783	12.0734812
10.7413146	9.210118768	9.315227158	9.253863412	9.272923405	9.266209244	9.613585539	9.900152316	9.8367814
8.818800591	8.080200439	8.148178155	9.400374792	10.57338042	11.80453823	13.91436506	14.49367781	9.915025102
13.22455138	13.47376242	13.30477866	12.9728473	12.58816949	12.07955212	11.66665859	10.81777771	10.15801878
13.74274662	9.480602816	8.979087539	9.770117664	9.883297387	10.08984486	11.29615472	12.21839133	11.4045409
8.692163732	8.544459471	8.658442563	9.803573611	10.8532864	12.09886892	13.24428228	13.57890344	13.58196051
11.31460435	9.319141214	9.897783809	9.642377369	9.396985622	9.207625922	9.229762547	9.028119731	7.956307287
10.99601819	10.61608118	10.68536791	10.95785491	10.98874463	11.06023769	11.36325304	11.38308608	11.16380013
12.24510917	11.21839914	9.972972766	10.53957458	11.17099873	11.42125719	12.03958449	11.97575289	12.23492113
12.28879022	12.25581853	11.522393	11.3207117	10.96521154	10.58406748	10.41019228	9.74319339	9.066782469
14.11844251	13.21175302	12.59803645	12.19301469	11.97042646	11.57965289	11.43902897	10.68365007	10.04846131
7.858524222	8.327032533	8.855476881	10.49269018	11.90991391	12.57558245	12.94696327	12.59387189	12.46934336
14.90333298	14.79494239	14.10882441	13.53112251	13.48246159	13.68469224	14.07939192	14.0073906	13.84260839
11.97713508	11.31580675	10.28802148	11.16068085	11.65136854	11.91565498	12.40015966	12.14705843	11.82196176
11.36215258	11.80006414	11.52383806	10.50947465	9.086478	7.718505264	6.825292645	6.191429219	5.282806705
11.86430095	9.044268656	8.641955299	8.757026253	8.950429299	9.137365264	9.490086815	9.342697197	8.997524935
9.823573816	9.623754656	10.48109829	11.96985528	12.45157266	12.34966985	11.43141456	9.864699288	8.742272718
11.43716969	9.859671379	9.934754245	9.755702102	10.10410439	10.33352248	10.35695769	9.390864625	9.468487515
6.053510953	5.34142773	6.137124215	8.405523589	9.706908849	11.5450926	11.51235323	8.726340206	6.951473664
5.058451862	5.340107812	5.445261327	6.419478371	6.321081414	6.766487612	8.132997007	9.286520684	9.695497259
8.22904015	11.07888737	6.364472819	5.835933712	4.260021469	4.187905782	4.090480591	3.394121089	3.457215921
5.9041227	5.343275514	5.588062084	7.065113591	8.116532298	9.711836964	10.85818284	11.6788291	9.394336736
9.267840692	5.417752308	5.74724697	7.567095795	9.349164238	10.67357593	10.63252586	8.444019637	7.471664098
4.074687674	3.42683132	3.981254518	5.616814074	7.157981885	8.034475642	10.69505232	9.480897051	5.538688819
16.19498951	13.95264389	14.55681347	14.37106354	13.85024825	13.56085802	13.43564218	12.87905296	12.06851979
8.592194002	9.473855624	9.29842275	8.516795122	8.30385478	7.915090486	7.759499469	7.256202512	6.821543125
13.61912144	9.639814515	11.98883268	12.65693293	12.80567464	12.80098506	12.75033867	12.14496275	11.64523713
10.92409851	8.781593963	8.946707648	9.400198331	9.739540324	9.743205467	10.33921384	9.996901767	8.961470109
5.433110658	4.640727667	4.775585496	6.180458406	7.518394597	8.824988781	10.42948264	10.60585437	6.973156522
12.58170398	8.825524982	10.62399863	11.35001251	11.65443688	11.68382275	12.04022503	11.58946455	10.95161877
11.72344498	14.73178587	15.53925495	15.01579622	14.41797033	13.78790514	11.86011528	9.126899185	7.352295238
10.11821018	11.95580497	12.18799874	12.01825446	11.72993722	12.22471078	13.24839724	13.40160567	13.11223626
4.430590798	4.868642701	6.142292353	7.750010306	9.580032105	10.28094583	10.47722634	9.414541513	7.965319765
13.28393221	11.4861253	10.88053467	11.36891206	11.69054118	11.61101316	11.53458882	11.24658563	10.27246524
12.59917911	6.903460032	8.024891255	8.765331065	9.081460238	8.711082939	8.684221248	8.575740104	8.395113599
8.674788878	11.01680289	11.84616753	11.92644156	11.64017617	11.23951837	11.42726679	11.49924379	11.31498068
13.73987778	14.29881207	14.14682891	14.2895825	14.1837706	13.8172017	13.39389182	12.38304287	11.99152694
13.57575899	9.927218232	11.71192905	12.23171942	12.55539371	12.75753538	13.2428887	12.44650426	11.56235923
11.39567281	9.029985542	9.043780328	9.787029101	10.60065726	11.44430729	12.70965781	12.00573215	11.93998943
7.061331753	8.237007006	9.726249215	11.57514112	12.37052113	12.55833296	12.60911093	11.53121456	10.40866219
8.066709649	7.845610431	7.986739117	8.808177452	9.688361362	10.77706652	11.81745555	11.66083829	10.75769023
3.148157839	3.269531334	3.64820145	4.289395772	5.256679752	5.04360978	4.823320075	4.304270117	3.977394424
13.07130801	12.25779426	11.32123618	11.23317789	11.79014901	11.92028051	12.12788835	11.89517668	11.02475968
11.20999512	11.33806583	4.961041309	5.111759475	4.804664749	4.787364688	4.541310488	4.87781566	3.273076407
10.19275372	12.77258293	13.71996182	13.65298048	13.53214194	13.33749614	13.14186643	12.40418369	12.52356087
12.44676988	9.663656695	7.298066954	8.293528903	9.679170302	10.20330777	10.42237491	9.98967781	9.393527597
4.366962223	3.569127791	4.374844404	5.680593773	7.265138832	8.520032974	10.4493537	6.399533907	2.900024821
5.052252161	5.937635426	6.31515569	7.774449089	8.068295127	8.026576625	8.270970647	9.567447351	10.65366466
14.10007465	13.36484554	12.86868662	12.89584851	12.71976841	12.37603232	12.25346645	11.79488011	11.4662417
11.64884647	10.87346149	11.46017544	11.56907044	11.74427275	11.37973373	10.62434258	9.498931347	8.503719406
4.431215056	4.834057236	4.547060116	6.124427299	7.258439517	8.481675883	8.919675576	8.228088847	7.591200069
12.57640984	12.67862252	11.99603449	11.7868905	11.4495189	11.0615326	10.61717374	9.758261203	9.150932104
11.58943174	9.459943928	9.997217351	11.55802175	12.70190879	13.28242401	13.71926866	13.99298877	13.98602662
12.9676792	12.62955213	11.80464927	11.95369737	12.04704483	12.08929616	12.28106571	12.20798435	11.70823302
4.517298004	4.763477073	4.913177318	6.063634351	7.007584899	7.966097285	8.709377332	8.443881982	8.391244173
6.867649945	8.549395973	9.469278549	10.11482496	11.22499181	11.63719926	11.18324367	8.825870379	6.631548357
11.15679876	8.616744554	9.531603767	9.810790864	9.928203451	9.612285768	9.351301752	8.474491456	8.291535964
7.739995201	6.972470608	7.035867458	7.830262903	8.722422937	8.873309601	8.832609922	8.039881896	7.325345525
13.65275915	14.61618566	5.692954995	5.818128025	5.036038462	5.350985672	4.248700858	3.171745157	3.628645866
10.7415662	10.75186558	11.03774964	10.75292147	10.24749165	9.869270936	9.777117984	9.367960845	8.922447464
13.38079653	12.59571924	11.74556198	11.60515661	11.77850753	11.55102079	11.51384507	11.02692408	10.36602176
14.23113092	14.09971983	13.58279355	12.80359819	12.61803291	12.58198251	12.71253242	11.20385757	10.02799763
13.14445052	12.02928291	11.3456345	11.47398926	11.56520471	11.7164477	12.18207858	12.25309015	11.83144982
12.99787747	12.7941841	12.65436144	12.49750422	12.35539544	12.18989885	11.92847221	11.21695202	10.32697717
12.09512745	11.42210004	11.72528683	12.20036389	12.35820974	12.12561176	12.21003313	11.90037933	11.55831278
10.50095734	12.4164227	7.812870119	5.179872331	4.405938622	4.75443496	4.648876323	4.942308668	3.984846671
12.1891973	10.68082692	10.89885132	10.72228562	10.59483308	10.36202332	10.0791444	8.689204721	8.398867035
13.61767764	10.67087479	11.05178489	12.20620339	12.69459662	12.68497536	12.81009132	12.40735389	11.86771707
13.58694349	13.47468314	12.94832166	12.84761816	12.60734477	12.23825229	12.03614321	11.55241159	10.93497988
14.93605516	11.43336763	8.064354854	8.068235504	8.052097303	8.096719017	8.562122957	8.766979793	9.422619021
15.06779171	15.03009527	14.56970547	13.45744141	12.94947192	12.36678182	11.79390404	10.75933584	9.959927092
14.8865223	9.844893736	8.949361806	8.673735087	8.258625081	7.870333215	7.752392336	7.295261936	6.825186456
14.41063722	13.04647625	11.91292241	12.38629387	12.73027116	12.84121435	13.21792509	13.26761957	13.16011391
5.932109297	6.639028713	7.188183288	6.564091125	6.565371519	7.370363271	8.221516321	8.431856692	8.01956437
12.30277864	8.945386206	9.55642212	9.914489948	10.07585641	9.94485289	9.542143868	8.756351799	8.337380616
9.82282653	8.251460823	8.269019707	8.650280175	8.791871442	8.673214801	8.507855007	8.283501824	7.378986497
8.7640776	9.812332713	11.71236118	13.48430579	14.39228278	14.61252601	14.31790393	12.97347549	11.89199443
13.48124123	13.862309	13.15224898	12.81124335	12.46906743	11.98183187	11.69148865	10.99943456	10.39482816
12.8554492	11.32786077	10.93952063	10.79731005	10.45319205	10.02566437	9.635987441	9.138587222	8.737943393
6.154757999	5.426457831	5.391518396	6.489338298	7.482523156	8.663673716	9.479587145	8.841765986	7.938551156
10.57339366	10.30567449	9.992604654	9.783984096	9.330618891	8.697059391	8.345320409	7.088316499	5.525527099
13.11711757	11.58815593	11.49944415	11.52561796	11.39036088	11.06155863	10.94909702	10.50936748	10.16080106
6.597519277	6.744114263	7.586337388	9.962580478	10.48902152	10.15313594	9.63714989	9.601244663	9.52252512
6.707471979	6.487380856	6.812694402	8.604605661	10.40747007	11.48044191	11.75031745	9.570335152	6.496989152
4.401204175	4.257200827	4.412943828	5.959440338	6.774104879	7.609175999	8.657030028	8.400353579	8.298306033
13.07290906	12.57381306	11.77160015	11.80815251	11.8044034	11.67787812	11.65288607	10.76948125	10.17436184
12.49073275	10.85775815	11.09334953	10.11767078	9.131571996	8.137820501	8.421625352	8.232749887	7.001668409
13.28764688	12.8139425	11.83056497	12.40883799	12.55870962	12.22723889	11.89309227	11.30226425	11.11961921
13.08033997	11.80017132	11.718986	12.31992413	12.5272167	12.40366114	12.40979425	12.05059167	11.51712217
12.08430996	11.05924814	11.40788977	11.36290742	11.62598665	11.53290184	11.21515492	10.26511043	9.465821841
5.258730121	4.923513834	4.940402608	5.981360058	7.52779676	8.24698056	11.1530668	8.80370011	4.666148289
8.37910915	7.787181566	8.066361263	8.309941957	8.57138239	9.055420959	9.904702555	10.29925699	9.83500181
11.62740603	8.958165819	8.713118051	9.826085982	10.73666923	11.04726018	10.96077464	9.732895474	8.992556721
12.25812569	11.88579117	11.2769272	10.64815824	10.03186559	9.396652091	9.009901468	8.167836648	7.138466595
10.55480189	10.15387676	9.630369437	9.1801157	8.628900588	8.169585959	7.993494821	7.575268427	7.099543381
8.353580762	10.80080515	9.175633709	7.958661059	6.445152378	5.586640168	5.572625986	4.868410542	4.495253253
6.258454797	6.262101382	7.302720057	9.507782643	11.57935099	12.10197116	13.2559048	8.503142216	4.149510791
11.7244153	11.29834457	11.35163078	11.2383634	11.63350168	12.21855685	11.89104424	11.3057015	11.22677869
13.72434202	12.61250195	12.94350417	13.15613909	13.03924636	12.74238371	12.5569173	12.30199862	11.92014614
12.08004269	8.91364114	9.666165703	9.830279928	9.804699391	9.425036611	9.405563967	8.888092452	8.413469117
7.128103755	8.657896356	8.912954758	9.916377491	9.666327979	9.389034201	9.757864598	11.01056929	12.57663144
4.706261823	6.151557635	6.528340977	6.074477713	5.582148841	6.053878536	6.779467795	6.12484923	4.821826129
11.19664565	10.38527031	10.3167502	10.16990336	9.996932229	9.654240567	9.48670024	8.840864699	8.071977405
7.827190068	7.658368308	8.134516754	10.00736701	11.51531795	12.86470089	13.64329978	12.86987366	11.78491186
12.64297968	11.07390223	11.18072551	11.50884	11.82506915	11.66547197	11.39145713	10.56340749	9.871114132
13.98643714	14.14711086	13.45826326	12.85273416	12.38864847	11.84211138	11.64115802	10.92159181	10.55632168
5.424268557	7.166287487	6.238817561	6.303672224	7.403285277	7.63876494	7.460241621	6.136884582	4.634809986
8.085532973	8.073918651	8.287837466	9.618897499	10.38806187	11.1611752	12.0828014	12.32468308	12.03006856
7.277222896	7.696977475	8.768456879	10.31552806	11.47704247	11.66271753	12.01860631	12.14474306	12.23989016
13.46312105	13.39884054	12.87041218	12.69891563	12.55796593	12.24675301	11.95330054	11.06882862	10.60409766
4.418280185	3.868348442	4.337517449	5.953109789	7.326693713	8.030206564	8.402614379	7.307497773	6.800663039
11.76376261	10.3723264	8.625143039	8.732776704	8.858850624	8.699447142	8.614533937	8.168365817	7.817856338
8.610509218	9.724220026	11.32067204	12.10931601	12.30900346	12.27371383	12.6327418	12.92416143	13.40408677
12.32565174	12.54839133	4.594977167	4.948251912	4.382788455	4.737039675	3.864000555	3.248058585	3.651997179
12.45223816	12.80002648	12.13157459	12.02863913	11.86259179	11.40569765	11.10465305	10.51469418	10.47694326
11.55018005	10.31060315	10.33925445	9.938032106	9.814395461	9.506659144	9.28430956	8.144231383	7.568705251
11.30933139	10.4425506	10.6676585	10.92335631	10.85822293	10.38819686	10.27341458	9.714571204	9.157279484
13.05124451	11.8289323	11.94933323	11.75885317	11.48970115	11.2650212	10.99321375	10.43004097	9.825886709
5.880399295	6.611550691	6.845106669	7.933993806	8.133851634	8.66819648	8.722004247	9.147177467	9.499442678
12.20740411	12.48220126	12.14597741	12.17416202	11.85349907	11.37043068	10.8821009	10.32076368	10.43591118
5.939496163	7.738894013	6.212211904	5.555159725	5.634624969	5.874821031	6.049475197	5.608536455	4.24208953
11.82581935	11.10308355	11.25086569	10.90737061	10.91246265	10.85841874	10.80897891	10.30917286	9.358058675
13.0713599	13.57436536	4.444359525	5.512860927	3.968232345	4.068857883	4.012612931	3.432791795	3.605420196
12.27959572	10.68284367	10.31828934	9.882170033	9.220758889	8.724757524	8.27974847	7.135335644	6.703434021
4.79063088	5.464545894	6.540927382	8.72650913	9.278382319	9.286895525	9.298468047	9.634389221	9.71059142
7.456153514	7.91473386	7.902861961	8.757622045	8.762803781	9.224829414	10.43893861	11.60038537	12.16336603
11.96785075	10.19748716	9.957285028	9.961347083	9.863605057	9.762934588	9.924042477	9.669997023	8.987277489
10.88761115	9.637242074	9.68687799	10.29564918	10.55482949	10.33635441	9.722800985	8.833713574	7.692416341
4.009053172	3.893912646	4.247349912	5.350284112	5.87631419	6.816115188	7.937615394	8.033912971	8.142906883
12.1871056	10.40830478	11.51082971	11.67626814	11.57458938	11.34343288	11.27338653	10.89426604	10.59491479
10.86662365	8.612233093	8.695079775	9.562889472	9.896162702	9.579390945	9.512607313	8.980725873	8.024567112
10.968504	9.384960185	9.683833139	9.790953106	9.960336265	9.903600443	10.00301621	9.588682325	9.276236006
13.09443469	11.37101636	11.54506803	11.54136291	11.41834809	11.07196473	10.91377987	10.1504133	8.944177463
9.530164914	11.04474741	13.03171547	13.35218264	13.24207206	12.96740408	13.2155303	13.42799788	13.95128502
11.97390809	10.9709126	10.38614102	10.69349103	10.71689936	10.65291727	10.86776909	10.45141385	9.481548328
5.75437013	7.06495026	5.110983054	5.994991098	5.99590748	6.370725821	7.671792603	8.926739804	9.137653843
12.83519345	11.85499674	11.57753131	11.19809085	10.89829431	10.41195021	10.02439172	8.937198894	8.438971211
7.706156473	8.456465545	9.188915469	10.95311064	12.46419293	13.56326207	12.73248447	11.97693002	12.15499741
12.06026577	9.248479462	9.001212916	9.459602143	9.606087133	9.569345757	9.678408114	9.503667362	9.60667221
12.90459984	12.96936206	13.35456407	13.28139774	13.00235573	12.45544605	11.95587243	11.13661614	11.28679691
12.02041224	11.63322863	11.0045288	11.26318954	11.47786101	11.78283905	12.60010655	13.14530969	12.37836682
4.909408175	6.818036511	8.078916938	8.828590827	9.11485641	8.869258936	8.991823404	8.866461592	8.503217975
12.20715461	10.27937062	9.659996065	9.969493926	10.30951323	10.58453506	11.10221894	11.26909784	10.98154948
14.02119223	13.89675963	13.18548476	12.83912388	12.6294905	12.30263029	12.12381605	11.32708085	10.72038805
5.825279543	5.188042847	5.123605592	6.194682924	6.606010137	8.051660253	9.130954936	11.38884515	10.32219218
10.87281025	9.994285551	9.616482532	9.583168968	9.386906479	9.134153168	8.97189546	8.490786626	7.80023074
11.85394743	10.92256678	10.83702896	10.74718941	10.39007629	9.975417672	9.6714007	8.896355236	8.854274753
8.626452696	8.832694748	8.756448144	9.626345975	9.651341644	10.36726111	11.48185093	13.72745481	13.68150023
11.400356	11.7217854	11.48112944	11.21519878	10.63004667	9.728116865	9.097669502	8.448860461	7.767959557
11.99510276	11.63565374	11.51474995	11.56564144	11.43025707	10.99725314	10.63521967	10.20321131	9.719671993
12.21976455	10.39953136	10.65902262	10.61241991	10.58463714	10.31681555	10.164089	9.47587916	9.0069209
5.85449069	7.443388832	8.972199653	10.10486561	10.69370882	9.570877462	8.452182416	9.698212968	9.811742333
12.90535338	11.77333407	12.29076001	12.36548686	12.44244265	12.26809032	12.40511808	12.21423267	11.5324554
11.82398505	12.37337997	10.82052482	10.4662784	10.36808182	10.28083803	10.55246806	10.78975069	10.1704251
13.00879706	12.82471519	11.94271729	11.73890722	11.53547272	11.01852286	10.65586881	9.919739203	9.418328657
12.5256708	12.33639722	12.02831215	12.31669841	12.38375819	12.15616644	11.87084666	11.3771618	11.4383493
9.580339386	8.323725227	8.66261725	9.675046267	9.60722447	9.214447274	9.309476323	9.87280375	9.718451165
11.0008937	10.1845439	10.13587579	9.778658449	9.511030583	9.120121039	8.841748466	8.202670022	7.707193848
3.595337865	3.038879802	3.300221884	2.694964396	2.55452846	1.988365273	2.425751665	2.476256597	2.797213617
11.05535571	9.609371726	9.253762068	9.341909205	9.22054108	8.908547554	8.854913864	8.435188714	7.902907465
7.259099159	7.808033896	8.258274303	8.915700293	8.725125027	9.267328445	9.688571126	10.40367127	10.72966156
5.048633628	5.085793567	5.322564643	7.201085494	8.521348956	10.16055578	11.14885082	9.765896277	8.890139799
4.958613051	5.55639509	6.542874562	8.719979322	10.18387949	10.87681723	10.99262947	10.07315574	8.925159938
11.72023616	10.06946048	10.35759406	10.530573	10.59942524	10.47370632	10.53549402	10.1565617	9.686009312
11.73586385	12.10073867	11.24805399	10.84954575	10.67485402	10.35284364	10.20004366	9.632970483	9.212576292
11.02473095	11.32625199	10.56534633	10.7788277	10.72852356	10.4194683	10.28928055	10.13826305	10.34812318
12.5551687	10.4785625	9.787629602	9.898484255	9.954524125	9.748867552	9.663089671	9.559643069	9.314796152
9.340409342	11.95259295	11.90193329	11.82674416	11.41460626	11.55347039	11.68145289	10.27958953	9.682222673
11.4808485	11.76379348	12.07036939	12.96819584	13.68160365	13.77197348	13.75653048	13.39088753	12.92357062
10.9306418	10.40887058	10.02378435	10.30010391	10.87410028	11.34626277	11.65640523	10.69123672	9.726107217
5.291739094	5.929622693	7.451868475	7.80675094	7.730251741	8.323787421	8.957294752	8.932044255	8.805573948
3.273641022	3.114898287	3.43373708	4.075188231	4.14399835	3.843915053	3.398684246	2.626465123	3.243285397
12.73793076	7.831874028	8.965508893	10.35442455	11.2846336	11.52937555	11.93091448	11.0124737	9.935382916
12.24575099	11.9749101	11.42746191	11.15667365	11.21012464	10.95822982	10.92400026	10.03312442	8.974021433
6.787257652	6.459343122	6.421589479	6.797733394	7.198171625	7.617241195	9.344880033	8.931134111	7.690711382
12.99541549	10.51175992	11.63445666	11.91476588	11.90913622	11.56969567	11.11018597	10.34048283	9.705831339
10.88067942	7.701073278	7.025452663	7.704690377	8.995295396	10.21239189	11.78540336	9.860156778	7.569186071
10.09911554	8.160379389	8.925763732	9.542108438	9.848883483	10.11642141	10.0521481	9.713583763	9.031359139
3.594598263	4.493347602	6.251243393	7.250899658	7.877599751	7.682107455	7.224575892	5.929078541	5.347055662
13.29035402	11.55696989	10.61967076	10.79252578	10.87448293	10.69544314	10.64806331	10.3690924	10.14737432
15.48531008	14.6838092	14.62022358	14.41546442	14.01815647	13.54124974	13.20085694	12.40843817	11.91480897
9.930218527	6.990561833	7.416581655	8.453844135	8.651935808	8.522870731	8.360067354	7.919218282	7.492851219
12.40902413	11.9524162	11.25058755	11.35545614	12.192144	12.20908904	12.02369533	11.29406183	10.87858735
4.372009128	7.142341241	6.737312856	6.736303066	8.384341788	9.11097133	11.00863816	6.933225592	3.648305989
11.34762773	9.33106663	9.24222242	9.727259572	10.25899818	9.943979448	10.05259846	9.498894695	9.764115356
10.31615162	9.146736188	8.5172228	8.264143875	8.35173749	8.0357175	7.856500209	7.12421869	6.68550244
13.71017538	14.20699926	14.01252581	13.29017977	12.59498113	11.94519205	11.55279184	10.68984961	9.45092636
11.5442386	11.2734298	10.84463636	10.9540585	10.6811798	10.31028786	10.06851936	9.596998579	9.268722977
13.71350934	8.983933005	9.405066049	10.32944965	10.8075516	11.25894627	11.88008829	12.22525806	12.80426856
10.29642839	8.080792679	8.376154792	8.151216865	7.723440639	7.278775555	6.987728983	6.836906359	6.601808348
4.345119938	4.67987969	5.056184277	6.313743192	6.817887194	8.636692645	8.122811352	7.61642848	9.588366095
13.74511807	13.70416076	13.29836499	13.09835969	12.68152079	12.07813402	11.54672089	10.76431607	9.834846733
11.59112261	9.244403545	8.818588587	10.41631828	11.76270256	12.25939302	11.90524575	11.68859689	11.9018483
4.12745193	4.412013136	4.559153273	5.773912054	6.890923664	8.136274993	9.561644944	9.183929882	8.068198451
9.713781757	8.025791862	7.899774379	9.028829424	9.615736612	9.798784968	9.999996378	9.663278821	9.101111317
12.8852305	11.33047263	10.65022882	11.27731085	11.54174438	11.41935184	11.41506596	11.09534301	10.98739497
13.70798236	12.27478128	13.13433991	13.31345904	13.10404313	12.58569486	12.330139	11.43378317	11.42956965
11.68096937	10.96317013	10.55248499	10.71478774	10.49521021	10.02382475	9.74340392	9.220591702	8.577655777
12.58621972	8.836250094	9.246593538	9.964750883	10.57460061	10.70560324	10.84843777	10.70818334	10.03912384
13.89218649	11.72536918	10.65028818	11.01604799	11.70229223	11.87706713	12.02781862	10.68699308	10.45232908
6.671010922	7.427833365	8.762401414	10.7794755	12.12836299	12.24336524	11.91161899	11.11567266	9.461817309
11.40646605	10.77021703	11.03793243	10.44618386	10.12469888	9.830517188	9.442388738	8.474928246	7.602656389
12.29109429	10.35277252	10.50545436	11.26316639	11.60607422	11.27336436	11.66237315	11.24836407	10.23606285
12.6166295	11.23358825	11.4262906	10.76524673	10.47333369	10.06895942	10.11832678	9.403560933	8.366034178
5.798367825	5.396286307	5.79675704	6.669087279	7.53556855	7.649418078	7.266048782	6.35784119	5.536853099
[truncated: 49 more rows]
