# Supplementary material for: F-MAP: A Bayesian approach to infer the gene regulatory network using external hints
Source: PLoS One. 2017 Sep 22;12(9):e0184795. doi: 10.1371/journal.pone.0184795 (PMC5609748; doi:10.1371/journal.pone.0184795)
Supplement: S3 File — (ZIP) [file pone.0184795.s004.zip › S3_File/Gene expressions/vir.txt]

11.76999417	11.22101322	9.650459476	9.12289457	9.044762122	9.007739433	9.1272575	9.139878551	9.25645697	8.94436486	9.487584254	10.92926134	10.21589226
15.0256368	15.06638323	15.45246119	14.75722836	14.59380865	14.24102869	14.11708257	14.07391261	14.16495851	13.57647848	13.49407848	13.25000311	13.80827759
9.615969751	10.04583428	10.64034367	10.39210543	9.937364057	9.620638236	9.52740234	9.406373566	9.135631008	9.027895663	8.555280249	8.460266911	8.759004288
9.66542988	10.11147918	10.13785266	9.47023512	9.544514977	9.255977769	9.251168269	9.100493116	8.826493681	9.004911773	8.666539689	8.758985928	9.018800208
12.65965191	13.03555294	12.20735117	10.97303578	10.35151657	9.758053463	9.417036175	9.143884891	8.526049758	8.453437666	7.996966562	7.908166442	7.897075671
10.87212596	11.25693439	10.83292037	9.856891702	9.962476427	9.795233475	9.863129357	9.738657798	9.491430826	9.638632875	9.290051825	9.176296337	9.330567479
13.46299951	13.51921451	12.96920498	12.84594803	13.10601175	12.693604	12.54920527	12.22789317	11.96053082	12.1655316	11.7651521	11.44628482	11.46020764
10.81034157	11.12768849	10.01132429	9.866669554	9.697952391	9.364290641	9.403656072	9.25093867	8.966001337	9.134689001	8.733345321	8.762181981	8.797105077
10.78132314	11.10650382	8.546536901	7.016170424	6.441686865	6.505973995	7.307226075	7.888123623	8.069615779	8.473468584	8.513832189	8.646839167	8.836658962
12.69423486	13.02414185	12.72410412	12.42014125	12.3217077	11.93046811	11.75550656	11.51672855	11.23005295	11.4422363	11.14312443	11.08501688	11.36730869
5.285721099	4.734476565	5.627114323	6.788455832	5.826679283	5.284626409	6.734140019	8.320533783	8.393168025	7.592466828	6.709064764	7.879637157	11.45164399
12.79980751	12.90669175	12.00165704	11.34762692	11.65290419	11.43624343	11.48547474	11.49706552	11.39415774	11.59491923	11.29142546	11.29134424	11.2730393
12.65374595	12.9299985	10.90825455	11.26228684	11.82963924	11.72415231	11.76835519	11.52521283	11.17589253	11.22998267	10.4981887	10.25976847	9.888168646
11.65746366	11.4351448	9.394526994	9.314131677	9.637493013	9.807996161	9.998539006	10.06483707	10.54970906	11.1765732	11.34787168	11.32018491	11.40274575
3.864873886	4.210614926	4.415143943	7.419792123	8.026934203	7.322016953	7.948232032	8.530481711	9.764409321	10.61844002	11.20983331	11.03648935	11.41250702
13.35178405	13.5961557	13.77977456	13.19521152	13.10526458	12.85473972	12.81727371	12.66137767	12.47447854	12.33018096	11.83351697	11.56515718	11.8891727
12.81315778	13.0110453	13.38337414	13.91327811	13.41139571	12.6445686	12.38043776	12.23641348	12.20077596	12.1465166	11.99797207	11.84902967	12.17351076
10.71575375	10.56959347	9.300186103	10.06794965	10.26216659	10.18017709	10.21614739	10.02010366	9.802064536	9.443582029	9.00394706	9.863293869	8.736844962
11.23057864	11.04635512	11.12717531	10.53606862	10.64485165	10.33211236	10.53465476	10.5243798	10.69002929	10.68461325	10.39949246	9.996426002	9.937480584
11.88950756	12.14358317	11.25245541	11.26343089	11.29227488	11.20119315	11.24272233	11.11991946	10.93615754	11.19547511	10.84786007	10.62980407	10.73953734
8.311522314	7.528221305	8.025240389	7.100443862	7.410357528	7.275044325	7.569873195	7.423817144	7.810858561	6.887267075	7.971518411	7.590660762	8.191564414
10.46364227	10.77672562	10.54125049	10.79402459	11.52818516	11.01856	10.70263526	10.2615106	9.677664763	9.311022948	8.454803783	7.769887045	7.585787272
6.339687443	6.289864701	6.248198247	7.958844247	8.741826597	8.760500983	8.842369932	8.801408291	8.901904465	10.21867067	11.91215424	11.79987845	10.78081242
10.70049544	10.91789988	10.66275298	10.16483978	10.02779813	9.645444099	9.733973859	9.72539795	9.773592031	9.445200753	9.010034693	8.815586976	9.292437778
6.067309064	6.555518829	6.561329267	8.094873491	9.285034382	9.104414421	9.522219792	9.817317114	9.871245553	10.05965507	9.581772022	10.01105529	10.89728147
8.681566317	8.868452375	8.730350522	8.942799715	8.449660782	8.038070778	8.261730282	8.319614007	8.540528739	9.044925815	9.062250941	8.299214875	8.215069213
12.44296558	12.40023536	12.64389079	12.10060341	12.22551259	11.98300535	12.01535641	11.90353851	11.74021731	11.45674541	11.20770963	10.72772496	11.21026427
3.255253043	2.884193977	3.217484199	3.026970637	2.755089305	2.238349117	2.748239268	2.431261093	2.277151773	1.837330032	2.119595858	1.859058208	2.10583394
6.485391904	6.205725268	6.568883576	6.795406175	7.543857089	8.897413976	10.40020258	10.6491517	10.54036396	10.15038149	9.05879371	8.615728741	8.488590756
6.127324405	5.824619778	5.712024011	5.460711806	5.664057414	5.224455368	5.98406183	6.682947728	7.745154573	8.730634741	8.528424339	8.188918573	8.121958698
3.620159246	3.680984259	3.679096443	4.112762694	3.878775249	3.976409821	2.828246876	3.015024848	3.679024552	2.935889401	4.011206012	5.358115856	9.167611535
3.161763507	3.473227845	5.050339394	6.818997415	8.656435172	8.008970103	8.15343393	8.156182247	8.107402136	8.440251688	8.566724497	8.574385869	8.549942526
3.886771741	3.429884339	3.812317492	4.307378017	4.191792142	3.568340225	5.243995721	6.532178611	7.420241361	8.362498827	8.35990103	8.192115771	7.86361506
4.954640602	4.761092631	5.397907215	5.48465289	5.762201113	5.333986231	5.769203127	6.716376837	7.462095927	7.637069382	6.640503187	5.418009744	5.254436382
4.280663375	3.970482051	6.34249037	6.073032236	5.012760338	4.493685592	4.649305823	4.376427885	4.325676352	4.156208439	4.862471371	4.774681042	4.756754885
4.938373299	4.605237349	5.009282546	5.832354341	5.98352889	5.875290514	6.705819268	7.558325945	8.163504048	8.538120216	8.754381174	8.967708187	9.315534511
9.488210987	9.777601283	10.01938376	10.00811136	9.334142128	8.768446786	8.847371273	8.673503758	8.406535316	8.330757014	7.948590506	7.69766714	7.857152719
2.84328004	3.514273615	2.771929772	2.176158118	1.867343865	2.32801279	2.050010898	2.278959821	2.212630265	1.788214743	1.789564323	1.810765785	2.060399679
12.56469359	12.98101531	11.95212386	11.30153889	11.25874516	11.14434964	10.87376255	10.51908159	10.12817608	11.05366204	11.14747889	10.94484955	9.995192135
6.553217602	10.93846374	15.26338732	15.58533453	14.02347586	10.75164636	7.902836543	7.292759869	7.134864818	7.612723918	6.52825457	7.126769382	6.685146132
10.8640197	11.10149947	11.6818949	11.79780348	11.2087453	10.78361972	10.77739888	10.57129853	10.24742477	10.00658349	9.417848444	9.124099464	9.41548831
2.45736432	3.066040799	2.525433646	2.323954637	2.063755708	2.171627264	1.981855582	2.153802358	2.019362838	1.752119783	1.555409531	1.467582342	1.976500494
5.182573014	4.74111784	5.826192451	7.876286659	7.408226856	6.739388594	7.044520306	8.185121662	9.675807948	11.9662702	12.41371194	11.80596346	9.264429576
7.769841429	7.02464731	6.187208917	6.705369368	7.536620364	8.286416983	9.233449583	9.284599169	9.290854954	8.967492821	8.816236872	8.023680372	7.780507613
13.44597148	13.60537781	13.88349916	13.28421191	13.29108229	13.10973696	13.06218912	12.9424633	12.7200035	12.45287382	12.23833807	12.07079844	12.36269176
10.18467119	10.61482421	8.987679827	6.584336255	8.357426803	9.950055578	10.92796898	11.19942887	11.23278697	11.39047492	10.96655919	10.88143133	11.0281198
11.32873185	11.33962529	10.67075444	10.68144549	10.79543343	10.51075214	10.43656551	10.38316079	10.17938823	10.01763541	9.422899389	9.269934898	9.084895312
11.80795364	11.74848595	9.836992987	7.47471263	8.060017002	7.835227906	7.850376404	7.970475742	7.952327801	8.024777227	8.11512573	8.427906316	8.932347601
10.7754391	10.84486537	10.66180933	10.71459671	10.56989247	10.13961581	10.23365976	10.17434667	10.18065964	10.15678941	9.917527692	9.360333063	9.277501829
5.461569291	4.731270433	4.324123407	4.165011587	4.245393844	3.841369572	4.133364454	4.161632532	4.601304432	4.639742534	4.675729296	4.389329503	4.943991336
12.155503	11.29668604	8.756216726	9.445997591	9.637773061	9.945851711	10.31271002	10.21486841	10.10227908	10.36401524	9.823026433	9.600684108	9.420111657
3.68914033	3.196548932	3.610336344	3.730859969	3.185062012	3.099280897	3.199556222	4.335738578	5.474872588	6.304600177	6.236222208	8.785149602	9.8918254
10.61744599	10.79557274	9.558101553	9.686791741	10.67667816	9.663225641	9.050558991	9.065330144	9.018180246	9.170733469	9.167379755	9.530483321	9.638587145
7.456750179	7.554300918	7.155763426	6.635625434	6.680354107	6.506696507	6.644567584	6.561825213	6.823114274	6.618844844	6.888037609	7.189467456	7.408194696
4.943751088	3.847305375	5.481094237	5.274220193	5.452167062	5.04005671	5.349331133	5.171634301	5.060951572	4.820787992	4.549229331	4.459620712	4.432584717
7.808575809	7.439074324	7.823601247	7.870752656	7.817218013	7.640044724	7.561332363	7.5405485	7.714458527	7.334246327	8.388021998	9.559213924	10.25498692
13.99185071	14.2727844	13.73359965	13.57548704	13.39937911	13.1728928	13.02678106	12.81818164	12.61761131	12.52545614	12.27819859	12.21282162	12.69995954
3.943757383	4.024168109	3.914704777	4.060702609	5.772298324	7.10622989	8.315210957	8.61330213	8.575193276	8.780954853	8.293209376	7.907416759	7.618337159
3.569482338	3.086660873	5.386115235	6.239912156	6.347099863	5.361594258	5.951576555	6.508427412	6.682739727	7.008058349	6.586538127	6.636683228	7.113244136
11.22116879	11.5930321	11.54799553	11.3106046	11.13718428	10.98655225	11.00127196	11.00257601	10.91712451	11.06060514	10.84608206	10.82362111	10.91454232
10.64433069	10.86903933	10.53531811	10.55665256	10.28001996	9.839953297	9.801615566	9.606657514	9.325879944	9.244404506	8.551137346	8.034378995	7.98159387
5.669925718	5.41201108	5.631790731	5.664475662	5.765689302	5.370847077	5.397227016	5.043397913	5.896141797	5.292158037	5.374934952	5.452793307	5.265195493
2.219319997	2.444888242	3.068980922	2.988470403	4.980446011	4.373809665	3.725765136	3.236554583	3.635990782	3.200779937	2.144661518	3.15143523	6.104694044
12.31405477	12.12029761	10.00681863	10.05020917	10.36422574	10.27536317	10.64636053	10.47730119	10.30349569	10.46620846	10.0439027	9.651800478	9.702376343
7.380279468	6.856448582	7.434281967	8.006952014	7.862324154	7.494905597	7.507783674	7.24093138	6.926594586	6.833500528	6.078195766	5.623472664	5.515684267
13.24334341	13.3930657	12.98963992	12.74245011	12.62992848	12.27594695	12.274293	11.98689809	12.15362809	11.89577183	11.97521545	11.37738912	11.75068432
11.99673001	12.18063111	12.49086138	12.0830846	12.09756401	11.86096555	11.73355917	11.51721112	11.22040061	10.9945807	10.61754146	10.37630721	10.69028968
11.04257998	11.33682291	11.7624589	11.96158392	12.13197416	11.80195094	11.82188875	11.77223275	11.96272087	11.91895607	12.23954395	11.9691785	12.34063219
7.475781386	7.549426124	6.982296568	7.743459528	7.831384595	6.855601169	6.410090217	6.387373306	7.165728659	9.617840526	10.77867099	9.788302716	8.666164366
7.505624726	6.851019818	8.351734351	9.979090797	10.49971949	10.18097054	10.24680855	10.15739213	9.904862625	9.39894704	9.660589858	10.71972445	10.50115745
12.99341385	13.44496921	13.69349469	13.17495043	12.74099728	12.17228455	11.82735786	11.5194713	11.0857726	11.01479289	10.40598288	10.3291015	10.67972632
3.644384361	3.050079724	3.505308889	4.477789281	5.336060321	4.58920695	5.103579404	5.283286264	5.167196984	5.554480009	5.826160367	6.259429261	6.229876902
11.94538145	12.27409497	11.7654143	10.69624805	10.831572	10.78588093	10.85367668	10.78579821	10.61167322	10.3857324	10.06017727	9.984599714	10.61892805
10.67223554	10.91621749	10.85205065	10.63797521	11.15783332	11.01910256	10.77943402	10.48222843	10.38550253	10.29775455	10.19314312	10.3902401	11.15028331
4.087643459	3.65679781	4.174801492	4.193665523	4.704063687	3.991203715	4.953580962	6.470188728	7.325993147	7.746229414	7.922071614	8.310664737	8.659190855
12.56618495	11.96623058	9.087027099	11.78025949	12.29313452	12.04759488	12.50857819	12.68663624	12.61423369	12.59157492	11.91847795	11.42727249	11.1290895
2.448667972	2.29059972	2.979011014	4.692813332	2.93266331	2.32405186	3.060324677	3.734348044	4.898129064	4.842629609	5.102616512	4.475056273	4.092810024
4.357492233	4.340243022	3.956137949	4.053624993	4.010925162	3.690367255	3.704283126	3.753993554	3.961871202	4.697485098	8.523067449	12.46736984	13.03583007
10.21010501	10.64525435	9.914076896	7.630263483	9.108131946	9.550591525	9.515536161	9.140295986	8.841988818	9.319786322	9.286552026	9.084346264	8.892497426
9.263396938	9.497173032	9.229550503	8.701591244	8.364399836	8.003195389	7.980003852	7.795942611	7.437421032	7.66470917	7.355950224	7.294894243	7.404588172
3.074435948	2.958637919	2.845282409	3.123819295	3.60079384	3.289768114	4.048867816	4.456648508	4.933808573	5.89372853	6.219628891	6.44924289	6.336056936
12.04892881	11.90692924	9.988622315	8.703986247	8.628261778	8.494796959	8.730735878	8.929296555	9.008952654	9.338201746	9.194847196	9.241723048	9.375783425
11.56356266	11.78060054	11.48458812	10.97852898	10.74771164	10.64128314	11.07669213	11.06942933	11.08906048	11.35803906	11.15372532	11.0265274	11.22728525
11.33104892	11.67393165	11.1653335	11.50728733	11.26562151	10.74205567	10.81250178	10.73893729	10.5343503	10.52826539	9.927889604	9.659539671	9.631649739
6.393567186	6.477490369	8.894092587	11.13433064	9.941915272	9.518469349	9.864876731	9.762137461	9.535432918	9.375823288	9.170684768	9.58757525	10.11260199
10.56912385	9.913007789	7.195002525	8.111603541	8.337051326	6.994849693	6.640327014	6.434017118	6.376637498	6.685475863	6.727410959	6.80937257	7.273288813
6.234355821	6.924285068	12.18038728	13.60894574	12.58634352	11.35001056	11.04407339	10.83867044	10.4759263	10.36870753	10.6136878	10.57785921	10.5357158
12.46868956	12.66533924	11.3943288	10.81624221	11.13496041	11.09954896	11.36151054	11.46539062	11.47365812	11.48745967	10.75641401	9.924915582	9.133927538
12.44057574	12.8084615	11.716758	10.93552196	10.9401553	10.72484976	10.55212254	10.34790377	10.07203882	9.967008386	9.26255115	8.940358446	8.759892261
13.85472698	14.04612604	11.88030403	8.781757454	8.435261933	8.664442304	8.577259414	8.493940774	8.670098195	8.667285895	8.115199946	8.494783157	8.985987982
7.79603871	8.07710858	7.851089676	7.703753028	7.439747707	7.038355269	7.29118762	7.198290544	6.937945923	7.122748495	7.194882931	6.915301739	7.235699623
10.49718478	9.686546158	9.731310001	9.104121087	9.642967448	9.660582258	10.15790282	10.11506052	9.964834629	8.9762658	9.46102241	9.311278438	9.353682799
9.751689439	9.63039197	8.42585634	8.093582005	8.578176975	8.273480831	8.429101567	8.383565444	8.261293391	8.204722392	7.776312796	7.466178227	7.604107305
12.69540352	13.04574417	12.54065666	11.28797461	10.9898429	10.84704414	10.98886215	11.10498124	11.2073208	11.62348141	12.20151506	11.98058155	11.94257515
3.941395761	3.449733294	4.170233928	3.891795959	5.446484591	6.314244133	7.703145444	8.41607231	8.852701113	8.902535343	7.989090125	8.338837307	9.159496299
12.05729922	12.12934408	11.34652835	10.81821342	11.32480287	11.06134231	10.6772824	10.41981234	10.16025821	10.3731077	9.994961067	9.673588724	9.672452018
10.74254924	10.52456383	10.49303431	10.69792241	11.20187803	11.17866722	11.3659745	11.29747368	11.40493879	11.1193515	10.73302183	10.1749061	10.5014699
10.81769155	11.06930909	11.1041257	10.52587647	10.09243943	9.794241177	9.95816701	9.857324827	9.854416432	9.904442102	9.946590495	9.756714457	10.05459123
12.75828312	12.49129805	10.48656429	12.06857334	11.47857236	10.6998737	10.04254952	9.668472843	9.09653274	8.482354417	7.66743123	7.476335663	7.443058559
11.93967954	12.29931069	11.87303441	11.87974045	11.78336425	11.50031842	11.39399528	11.12843715	10.81485713	10.74014897	10.08191116	9.61080451	9.192720684
13.03305149	13.28487986	13.53477039	13.14419974	13.1756899	12.98889645	12.89881918	12.73849994	12.60854837	12.49453272	12.11398092	11.89359315	12.15180455
11.94725632	11.87039808	9.493416697	9.068630938	9.38679178	9.314140817	9.375121205	9.323786286	9.216497086	9.381925697	8.783083932	8.539798358	8.293977904
5.325875696	5.065183148	7.549894393	8.831978552	8.833477684	8.859317123	9.652261588	10.18101674	10.67047739	11.4874496	11.58683593	11.1926945	11.04788758
10.87938219	11.04684311	10.57692287	10.64616327	9.781840393	9.253680781	9.139781574	8.774706736	8.385552517	8.013695255	7.37254098	6.722813471	6.406693294
13.06999366	13.20494565	13.04955301	12.94144073	13.0199188	12.77965245	13.02302966	13.00575624	12.97133193	12.98333147	12.79239049	12.62144706	12.82097895
10.65201909	10.63011803	8.472541238	7.100328686	6.13708611	5.820636895	5.930503413	6.1474943	6.001082355	6.042311163	5.731766332	5.624661573	5.664432031
12.09190077	11.90398149	9.897822219	9.998115623	10.15321034	9.889561705	9.941156562	9.932630832	9.945318348	10.07350156	9.957737583	9.797649871	9.80094354
8.050651585	7.820593297	4.856836996	4.596984075	4.978563108	4.587578282	4.579408061	4.535978122	4.460127683	4.872296516	4.487799957	4.684254388	4.124164329
12.52118905	12.39073779	10.19751455	10.95181981	11.46510534	11.22316517	11.17586629	10.93549443	10.65793097	10.59438847	9.932382911	9.46439348	9.31934775
5.130625787	4.315589005	5.427634431	5.415113825	5.664042806	5.50741892	5.755160507	5.615301498	6.128112521	5.210016291	5.406766925	5.589360833	6.072810647
8.316589281	7.477286963	5.707061333	8.607383338	8.926066953	7.911866385	8.058850336	9.15375137	10.00003438	10.37298332	10.08629109	9.64297495	9.69269808
10.09773279	10.38739654	9.397259576	7.796051534	6.753625813	6.728059322	6.655672535	7.065669118	7.599749711	8.243064091	8.349989171	8.59393052	8.870049074
11.40360056	11.57688579	12.21508696	12.22864003	11.87346313	11.48125638	11.38632111	11.14707164	10.93323657	10.58688878	10.28014526	9.78288193	9.916158461
7.636349258	8.05760478	8.090544294	7.056771785	7.373867904	7.745407927	9.157642547	9.845049833	10.10493806	10.38781178	9.947243081	9.702607988	9.59511415
6.110510775	7.222195827	11.30392487	12.74355682	12.62127974	12.42588552	12.91327156	13.13220275	13.18552438	13.06484917	12.36167917	11.58509003	11.2161226
11.65535878	11.81785343	11.26117837	10.80335391	11.27966369	10.96228524	11.11501337	10.99787208	10.92962784	10.75907035	10.58728272	10.13663057	10.56706625
10.33105261	10.65974155	9.29638058	7.901271852	7.852275489	7.81529764	7.935895666	7.704455635	7.532539319	7.965840398	7.946056298	7.722595281	7.760286135
13.31570034	13.53063884	13.53601293	13.31599002	12.90966559	12.73493471	12.863317	12.89255115	12.84041443	13.06097794	12.90212297	12.86982392	13.0711161
12.27552325	12.68289195	12.08693216	12.60975551	12.46718683	11.91788688	11.8880901	11.67005096	11.45349597	11.41422112	10.82462861	10.28248256	9.973314754
3.226172071	3.685406763	3.760588446	4.611830875	7.149914887	7.8527971	7.800372	7.376073777	7.183577886	8.062743459	8.492345219	8.609070979	8.403846628
8.969957008	9.135892098	10.04565169	10.24832768	10.28816889	10.16224808	10.74031038	10.01427239	9.944935643	9.843308925	9.278346813	8.890041216	8.731518173
11.56411244	11.51469106	10.23693297	9.385169281	9.392764934	8.846303227	8.871645263	8.936911953	9.341364624	9.497906745	9.44085112	9.244459316	9.584625751
11.89098709	12.02953867	12.07358335	10.9392168	11.09528017	11.00482645	11.00178111	10.78939112	10.65790686	10.44678324	10.2014378	10.29213677	10.95745885
11.54289959	12.05849191	10.99869235	10.9529261	10.58822269	10.13093342	10.14547281	10.16048703	10.04446669	9.917631566	9.203898869	8.779500435	8.212142451
2.787180304	3.306116907	3.377434249	3.432595986	3.551776318	3.199207226	2.731783985	2.873106678	3.150199559	5.448155757	8.247584222	9.859258785	10.53243914
11.12159514	11.22963825	11.57941108	11.14973383	10.98371441	10.66980924	10.77770596	10.58876053	10.27464221	10.23458642	9.918957223	9.756492248	9.950449923
8.901256171	9.292627268	9.77302362	8.70982879	8.614622002	10.03850878	11.27392369	11.45816788	11.2372832	11.04990949	10.1890225	9.617236367	9.283890796
10.62629759	10.74720293	11.26208468	11.30239717	10.72074802	10.32922476	10.37819157	10.27469499	10.25096658	10.19124241	9.954022407	9.776344885	10.03868808
11.31924638	11.5689197	11.26528469	10.86990895	10.64169654	10.36008118	10.43746788	10.58099156	10.76143629	10.75843116	10.41928657	9.948384514	9.900672103
12.46285845	12.67821134	11.20843306	10.20968143	10.65204235	10.52579628	10.56894412	10.58528397	10.52179806	10.73026988	10.46251345	10.36721776	10.19192715
6.699700963	5.174483725	6.905237805	5.748512247	5.993836794	5.612011283	5.743577347	5.439214917	6.397582276	4.757689664	5.385559979	5.063674069	5.093437734
11.01483445	11.2987953	10.23206371	7.948765688	7.680334631	7.541971021	7.463867299	7.20681266	7.032072489	7.132733699	6.521533185	6.225439537	6.400204403
8.971262811	9.304907307	8.686265424	8.802460798	9.461886869	9.537515521	9.700377661	9.676420663	9.50636409	9.526071316	8.847856522	8.717050781	9.010530779
8.129024197	8.329062022	8.269434246	7.721594383	8.124909084	7.976674738	8.039518355	7.879880134	7.634686048	7.718226111	7.200068702	6.784735195	6.953928615
8.606888871	8.711473932	8.09337448	6.875214976	6.684707655	6.381088187	6.439364624	6.606610931	6.745868881	6.613302336	6.625096606	7.125807126	7.923496453
9.461431037	9.531379579	9.75779587	10.29632679	10.15180023	9.496930075	9.032926184	8.783504017	8.588698837	8.638229752	8.193626648	8.043566158	8.261731491
12.56079809	12.72007465	12.30180125	11.71887679	11.76418079	11.40816654	11.35780913	11.08777293	10.69569507	10.64388358	10.2782177	9.882874349	10.1491412
11.80324868	12.01806946	10.71674925	9.455425639	10.34572791	10.11772141	10.12086482	10.09567248	10.1345634	10.26092005	9.953339736	9.606072523	9.510686682
13.76309488	14.10132958	13.99861243	13.4938418	13.47020836	13.20684973	13.06101496	12.9329228	12.76110038	12.61261838	12.15361018	12.04440503	12.46095043
6.632311042	6.597058446	7.099432324	10.30266781	10.41694583	10.25029533	10.72936624	10.46894394	10.55086222	10.38128689	10.46908425	10.0040224	10.07600591
11.48071341	11.46777623	11.48314449	11.49446115	11.17739185	10.74809211	10.62289284	10.22248302	9.709605712	9.818550446	9.271672155	8.991238064	9.426619675
6.161483694	5.911376463	6.949098672	7.523944492	7.487244633	7.185948018	8.664772359	9.79093512	10.78718793	11.23878413	11.39355231	11.20346365	11.31102179
4.940316839	4.496552065	5.077289888	4.795947634	5.380087513	5.025077787	4.940386866	5.549029997	7.052732959	9.359752442	10.67814178	11.66847464	12.04044565
5.053544835	4.769749694	4.842976862	4.827667863	5.406486568	5.077493477	4.898709082	5.015041445	6.359818192	6.978764003	8.720593604	10.92379863	12.03468754
10.14273714	10.15567393	10.49735393	9.907885962	10.18412016	10.07380284	10.18909007	10.02991215	9.943579187	9.59533056	9.381005743	8.772019472	8.8703215
12.12613845	12.59171404	11.79735108	9.606311757	9.526504351	9.282375947	9.288458379	9.218579364	9.153827223	9.292485179	8.920270049	8.772673915	8.738154711
13.30974297	13.22697327	13.39475194	13.31771012	13.18894066	12.79912989	12.94928531	12.78533771	12.71953606	12.34287964	12.11644816	11.60001001	11.85556031
10.59638979	10.4268904	8.704634387	8.977370539	9.354909395	9.088342252	9.297629162	9.299900567	9.274089762	9.335356598	8.791151627	8.518378493	8.450809271
10.12741863	10.49006606	10.37313117	9.513699349	9.749804649	9.736429844	9.967697485	9.93102455	9.954898269	9.958700951	9.542466237	9.403609698	9.778662201
11.16197861	11.22033749	9.379640041	9.610392542	9.921334632	9.556703852	9.674207001	9.585865763	9.410853023	9.469581872	8.804167207	8.375058881	8.180885853
12.56340168	12.86534135	12.84773216	12.41090099	12.57793695	12.47764469	12.47240146	12.24938183	11.98566685	11.78637212	11.30167768	11.07768061	11.35142772
7.208798272	7.608543703	7.583746228	7.6840405	6.980913051	6.671056675	7.132786314	7.857143601	8.766037364	9.438577277	9.310238355	9.158773777	9.023546904
13.23901987	13.54880297	13.60366008	13.22056541	13.31337612	13.09719444	13.19827885	13.11448385	13.11972066	13.13114356	12.75314248	12.38453329	12.51110163
5.496842199	5.581235768	5.875498309	6.580672472	6.188740993	5.800866059	6.008239931	7.464514157	9.931224328	12.19345186	12.01939802	10.84969966	9.045982996
14.82298782	14.59856084	11.57839635	10.3188593	10.4472694	10.73993415	10.94754961	10.95977422	11.05475272	11.37833314	10.81396839	10.55604232	11.31157276
8.719216265	8.813306636	9.606078609	9.944061981	9.856438434	9.713309261	9.874063293	9.861016513	9.838804944	10.16391875	9.712784808	9.219673038	8.781151491
10.18266169	10.29934042	10.34820402	9.688014584	9.6673164	9.460255276	9.634463698	9.706876376	9.741086711	9.843863771	9.499229576	9.207333222	9.439974284
11.05894266	10.89398799	10.19033067	10.92227644	10.86952805	10.57336269	10.49220513	10.30207603	10.1123658	9.987448069	9.255524145	8.74890158	8.277415332
12.11322915	12.4497032	11.96855601	11.05343377	10.91999127	10.74868881	10.59679691	10.3744097	9.981539262	10.10418671	9.716791378	9.794937858	9.980868255
4.782956835	8.617569183	12.89674032	12.78221965	12.29764086	12.05466651	12.02206369	11.64914992	11.08987884	10.65403353	10.02507124	9.209599903	9.380408803
6.099209416	5.797339276	5.128914143	4.754644416	4.467953296	3.705691696	4.599751812	4.994943691	5.32080715	5.716256799	5.537606315	5.363619375	5.276502436
13.37610931	13.50553582	13.63588319	13.07533959	12.57643094	12.26453742	12.2148469	12.12050579	12.02864221	11.96688893	11.68506025	11.57691199	11.99173346
3.849415725	3.319181706	3.973230149	4.49049088	4.745455308	5.222030642	6.261360194	6.830284715	6.989883783	7.642388416	7.176826663	7.027438482	6.322760964
11.79995782	12.28086865	12.3895811	12.32017324	12.04346199	11.78595686	11.79127815	11.61978877	11.45762194	11.32898178	10.6836322	10.56111546	10.74714026
13.35757743	13.84084119	14.07155538	13.81909512	13.67977898	13.43857441	13.38325715	13.22119287	13.01156625	12.86970632	12.29488623	12.29826793	12.61687572
11.35151819	11.23934962	11.19175603	10.48583147	9.97653626	9.71438173	9.686679939	9.27939564	8.797738824	9.337480755	9.218008308	9.245648467	9.722811975
11.36886786	11.74505483	11.57330416	10.98883693	11.00436731	10.80235969	11.08750307	11.07386879	11.20006099	11.40985848	11.35883236	11.26786473	11.53634582
11.83287933	11.98628957	11.14988526	9.582012941	9.983516446	9.839425856	9.945383722	9.760614635	9.717470386	9.797605665	9.57138213	9.36510933	9.311319427
10.76243652	11.15677684	10.80108668	10.40938408	10.06011855	9.844410215	9.901462376	9.817603811	9.575094259	9.678663208	8.965808918	8.871429776	8.886969517
10.44260204	10.77466701	10.8435676	10.7210213	10.52406193	10.0995451	9.876607773	9.699186026	9.423634209	9.555536875	9.213028208	9.530343589	9.95580042
4.075413864	4.18610449	8.565519756	9.149685298	8.142100641	7.478112121	7.653599982	7.53517703	7.186260007	7.340717825	7.226532101	6.481474092	6.056675527
10.03774197	10.38164546	11.03581502	11.67764736	11.75800704	11.43615585	11.41336973	11.13178172	10.85366479	10.42093721	9.750959739	9.257666608	9.355152396
4.058938755	4.074619218	4.512186952	4.423779746	4.101536133	4.1041981	4.447531907	4.912687934	5.838636161	5.266920565	6.631282624	9.347034985	10.18411597
10.89887812	11.08760437	10.6878662	10.3161468	10.2888341	9.850514922	9.626249762	9.461829485	9.290373396	9.044143674	8.491618094	8.490890093	9.005357286
11.60519817	11.64324178	9.515678563	9.102460686	9.87138336	9.741245285	9.774802315	9.569466862	9.280006589	9.137110104	8.447448577	8.216217977	8.234991838
13.04680491	13.20374835	13.35240558	12.52756522	12.62250393	12.36539654	12.37518954	12.28626416	12.39032874	12.45850257	12.49447489	12.28149777	12.7140617
6.251451645	12.59057052	14.67348654	8.689934492	7.040218031	6.919763261	6.95948024	7.002973383	7.299149733	7.315563316	7.559582714	7.121223875	6.535702536
13.32605798	13.50495255	13.80086936	13.65898111	13.42748367	13.04214804	13.14773304	12.98312069	12.88313827	12.75052349	12.6220465	12.08526989	12.36692111
13.00948155	13.08345786	12.57538132	11.52368607	11.47365396	11.36923328	11.22200523	11.1337586	10.88998779	10.79110416	10.32915039	10.38780097	10.70431912
12.04437373	12.26802619	11.7905176	11.32820903	11.61717752	11.36847121	11.29261682	11.11708659	10.95815234	10.91107274	10.53793602	10.2895518	10.52517821
2.867678832	2.884813401	4.745987454	4.153731237	5.715409627	5.643347996	5.655139179	5.52172755	5.372761923	5.125030692	4.210508294	3.69953003	4.065236377
4.053756654	3.564053578	4.218386419	4.370845034	3.986488119	3.721027915	3.841736048	3.50590967	3.650188511	3.666626917	3.956379058	4.315958091	4.333948797
6.705785211	6.519382085	6.110352061	6.582181584	7.267152742	8.122275823	9.062120363	10.01040715	10.81071617	11.39500353	11.86932465	11.92821038	11.40701539
11.93872012	12.22294484	12.58279536	12.32833516	12.29496571	12.01473869	11.93083552	11.79775224	11.59767993	11.76600901	11.40925913	11.35274752	11.42882202
8.418620068	8.394598228	9.758547427	8.902062531	8.613065615	8.392922415	8.351721858	8.514598188	10.4060263	12.95361791	13.62335235	12.5312658	10.4116599
12.04984569	12.00941977	10.99561113	9.337827569	9.49998438	9.483602199	9.34905445	9.334775676	9.801590666	10.93865904	11.17413662	11.67462065	12.35025082
12.60585628	12.80542978	12.36157239	11.74193541	12.10583525	11.66834304	11.56413826	11.23287515	10.90317562	10.74741603	10.26374014	9.780691435	9.990390368
10.21325757	10.41755936	10.25570893	9.818829969	9.826394324	9.398765301	9.42149373	9.286155024	9.191009227	9.281364229	9.114221327	8.941065629	9.245259621
10.38924534	10.6763169	10.04654612	9.580744286	9.838576321	9.573224159	9.559293717	9.393954862	9.228290947	9.344818434	8.869156088	8.50155723	8.507509576
5.62158643	5.695049198	8.128291088	10.63453122	11.01538395	10.34791866	10.7171869	11.06266057	11.42532532	11.5298912	10.79152731	10.28905385	10.28318517
11.19286904	11.62209038	10.94398939	10.17265832	10.90291191	10.84456135	11.0912616	11.17969118	11.17380721	11.22480367	10.60024421	10.10504704	9.955792016
11.74063932	11.67623755	9.499953732	10.18120727	10.84146615	10.67896032	10.58232517	10.38335502	10.16161483	10.04558958	9.381862202	9.075753039	8.812113721
14.70888927	14.58393823	11.68843644	9.900237065	9.735728207	9.913359305	10.29438151	10.40139395	10.11536828	9.961020596	8.833961886	8.979735138	10.3400336
11.92968933	12.18504759	12.10500089	11.55571374	11.57712935	11.3708252	11.37522317	11.33951139	11.09455479	10.96086642	10.66936475	10.32056434	10.61708348
13.57197814	13.72421422	13.80149534	12.84608317	12.63634866	12.57941905	12.70649833	12.67677009	12.51600436	12.50466082	12.30756929	12.08418811	12.195296
5.17619301	5.035476991	6.150801182	8.311025825	8.954641266	8.584063147	8.184417057	8.139977245	8.051573711	8.333442157	8.221832344	8.090571283	8.324344714
11.85578026	12.38518589	12.01987855	11.81575329	11.67312845	11.42289209	11.29161072	11.05082694	10.65090812	10.69383758	10.06829965	9.894483553	9.804581042
11.63276319	11.8111567	12.01859575	11.42524151	11.50149545	11.4538975	11.50436348	11.47693637	11.36319826	11.18679106	10.79113487	10.52305193	10.80276145
13.66353218	13.57226444	13.77556063	13.01684971	13.22383769	13.04154607	13.11973944	13.08269338	12.9833415	12.70815671	12.55426249	12.20488411	12.50163882
13.38146046	13.77959208	13.47145041	12.87796216	12.80341269	12.4726452	12.31363445	12.05765734	11.83968808	11.76377984	11.39346873	11.21736253	11.50285321
11.30932597	11.49437494	11.94785219	11.74437321	11.44828807	11.08967924	11.05986091	10.8128295	10.59593234	10.30578357	9.851369117	9.551183335	9.769753888
7.532854223	7.512093984	7.689873581	7.930854542	9.543854295	10.00476399	9.601500371	9.389956111	9.501436439	9.536230976	9.188292529	8.902335547	8.342495446
12.29651742	12.57406708	12.64146719	11.97236386	12.04570732	11.92924936	11.9493208	11.95216785	11.85546168	12.08417183	11.53034538	11.45777129	11.58875611
3.87264173	3.26845486	5.606666752	5.939631034	7.238546282	7.951333024	9.118332592	9.702989655	10.0538799	10.27960337	9.811520364	9.615815283	9.401061401
11.11890069	11.14590656	10.72774845	10.47898723	10.61439971	10.46263534	10.61406679	10.57957933	10.45709162	10.54970143	9.947675892	9.735303503	9.636706516
12.63660641	12.90491834	13.31144553	13.35904745	13.1021433	12.87427897	12.75819006	12.51886145	12.16562051	11.99337792	11.35404858	11.25402585	11.45803566
11.68828207	11.17566872	8.909333152	9.902591778	10.43663761	10.28981054	10.47332131	10.50968383	10.43628124	10.57008304	10.14738693	9.942892857	9.877400935
12.34101878	12.32199353	9.414706577	9.916573802	10.97245738	11.01274307	11.38835698	11.48973534	11.57414385	11.76782179	11.34686106	10.8331303	10.48335468
11.40373917	11.8969697	10.33389999	9.58748871	9.564724681	9.273397404	9.364707512	9.343112626	9.198959006	9.330291816	8.87806288	8.694906896	8.818754722
11.6429185	12.01027773	12.79312836	13.40547391	12.72842401	12.03444279	12.11947984	12.12373496	12.17625902	12.39058975	12.26396204	11.84032479	11.91923413
12.04141212	12.29523841	12.03517019	11.91424498	11.88703184	11.5939027	11.52032833	11.40140101	11.22387811	11.31250299	10.80029059	10.71222995	10.86307875
12.57084828	12.89606198	12.0810215	11.1304753	11.02273035	10.66834263	10.66684165	10.57529458	10.43807149	10.21379065	9.803578392	9.647894125	10.05104092
13.20538763	13.45651576	13.08737741	12.49312288	12.36973316	12.05065454	12.01483371	11.88752384	11.92770161	12.03695052	12.08714707	11.99185941	12.27368715
10.60991992	10.4508883	7.542207958	7.461399112	6.436169107	5.833213926	6.285396875	7.340072527	8.417861122	9.032052079	9.167184977	10.52963509	11.11667049
12.35774166	11.46315137	10.39990486	11.84303317	11.97297398	11.72947446	11.7072972	11.46063471	11.18899755	11.1288447	10.59425175	10.32139676	10.2191619
11.35266944	11.78165149	11.40064919	9.990076518	10.21543752	10.22266956	10.37418942	10.37776624	10.32068073	10.55085365	10.5153717	10.57105894	10.80887364
8.202248558	8.279540028	10.24692538	10.9780771	10.03768175	9.147219956	9.246577947	9.364066088	9.22288686	9.027867855	8.547322022	8.092672064	9.096047391
10.46910916	10.76055872	11.08607201	10.536912	10.40123291	10.33478722	10.75355557	10.79645325	10.59279119	10.50014623	9.835823164	9.555734942	9.606714849
12.64794823	12.74737158	13.32256638	13.31191802	13.25058411	12.96360868	12.96380493	12.78059334	12.64433588	12.27687149	11.93231087	11.49512165	11.68301775
3.765006016	4.233036333	5.531735524	11.04265615	12.97963927	12.66368991	12.3166173	11.9529585	11.57968805	10.70094196	8.188399721	7.672486049	7.260197065
10.97077963	11.29129914	9.863834135	9.497259976	9.633372941	8.849239092	9.123283996	8.967578455	8.890577341	9.075201845	8.594497916	8.301157844	8.119237336
11.33886806	11.65240006	10.82651838	10.04093498	9.605792445	9.113972182	8.7784639	8.419041079	7.97294959	8.083125442	7.718772727	7.529600665	7.53756345
11.70245996	11.83836994	10.88082213	10.04651454	10.08493134	9.677737984	9.630188495	9.546940921	9.516128823	9.48250874	9.10447536	8.937841441	8.908441478
12.66101813	12.70551004	11.7323108	12.48620386	12.34015476	12.11490774	12.0431971	11.79541163	11.5716464	11.53260703	11.01274168	10.70230851	10.49370967
13.51516662	13.68731784	13.69979667	12.97204372	13.01219908	12.78797159	12.65474292	12.4944953	12.33826163	12.0961589	11.6012528	11.64289522	11.82015336
11.9352192	12.09969003	12.10526003	11.78617278	12.27991386	11.86834682	11.68794795	11.48918046	11.33353763	11.19785522	10.82335702	10.6819419	11.01686965
8.808697508	9.25610671	8.179328539	7.873384921	7.773352831	7.471664573	7.603099169	7.548823338	7.582410447	7.771358488	7.638602751	7.596621077	7.625110333
12.2396528	11.81427605	9.638032643	9.765512101	9.520378491	9.15272971	9.36851417	9.499299616	9.643184236	9.894785967	9.567280352	9.252444346	9.108565036
13.55784854	13.78511147	12.16080782	12.80256339	12.74052469	12.2556136	12.22642993	12.15513092	12.2385038	12.45380336	12.15307567	11.96470051	11.76310766
14.28684281	14.34235461	14.52794843	13.99946595	14.18239057	13.89691442	13.73947759	13.56577604	13.2955251	13.22430785	12.86686846	12.80489789	13.1801918
11.57112949	11.65409357	12.04056228	11.82965883	11.59973427	11.3353143	11.30841618	11.10429517	10.86087037	10.56082609	10.13661277	9.709822646	9.698459979
11.92465973	12.05486854	11.92976432	10.98796627	10.47455289	10.15069877	10.11424028	9.88539543	9.459423929	9.252926944	8.810674146	8.335088654	8.200138171
10.31070543	10.64218844	10.14553697	9.34048708	9.63918103	9.455512452	9.723423029	9.754529468	9.603880098	9.642651001	9.339706622	8.818954428	8.749674504
4.189152098	5.226820542	10.08481992	11.24891519	11.55082327	11.34266723	11.22448564	11.20510264	10.93537325	11.00587621	11.11692543	10.21972334	8.907782327
12.21350274	12.42819593	12.13845015	11.56827521	11.55370419	11.37907845	11.29056863	11.20614387	11.11205757	11.05756549	10.66866825	10.56622169	10.72233931
12.43783241	12.77451453	12.84681598	12.84878342	12.72355269	12.40473283	12.35547933	12.20150782	12.06707244	11.94560369	11.59862754	11.38518727	11.71966543
4.990391166	4.217889419	4.701409489	5.11278397	5.264522864	5.722379459	6.576672664	7.074006396	7.532312242	7.337448776	7.542461653	7.263074271	7.861446619
13.74912123	13.81188023	13.94523363	13.29641352	13.38759771	13.30566413	13.2914874	13.25189586	13.21565476	13.29801045	13.22318408	13.09054092	13.0840082
13.80686428	14.02108833	12.5328779	10.15258468	10.22605463	10.21694043	10.30656124	10.28272724	10.07758182	9.907882169	9.26312617	9.044039987	8.888345824
13.5289544	13.93749358	13.80268259	12.96474158	12.90067771	12.65647794	12.6046194	12.47026758	12.3043858	12.31013056	11.79767138	11.58253412	11.66773908
9.770819559	9.720670081	10.55635709	10.38544932	10.02434207	9.682422772	9.648223573	9.485557645	9.359384688	8.868756374	8.60661866	8.310261369	8.564560483
6.716804241	6.386032165	6.959370904	6.639613014	7.615972695	6.921172727	6.5822784	6.455622536	6.547123434	5.740157543	5.597663978	5.437396516	5.63342062
12.72355986	12.84759615	11.25240913	10.5736754	10.98496299	10.95424173	11.17933565	11.13809432	11.21681828	11.32847376	11.20683468	11.31654621	11.53099553
13.11410799	13.37684914	13.3188631	12.97839244	12.85696668	12.64941322	12.57431576	12.35760873	12.16789879	12.22228406	11.6802772	11.46849043	11.64758214
14.27895889	14.49979025	14.81470617	14.53981774	14.20210913	13.88949788	13.98796733	13.93913694	13.92299704	13.69038712	13.36471988	13.0595427	13.37043673
11.9446976	12.31196306	11.88972858	10.85831397	10.79213105	10.66424958	10.65353406	10.63344159	10.44591266	10.49365305	10.15567512	10.2569369	10.68172961
9.899764824	10.05248133	10.38451576	10.18903812	9.983851042	9.619426079	9.440598592	9.142935036	8.82962469	8.911103758	8.343664278	8.29167712	8.654774857
11.25936126	11.78718453	11.1840074	10.48459693	10.60161907	10.45390112	10.49071088	10.41312307	10.17462883	10.31984306	9.815944488	9.812121807	9.91870718
10.54789442	10.66054685	10.80132247	10.20418084	10.36254071	10.15310984	10.22522512	10.02072099	9.899789165	9.674449374	9.516345713	9.165354687	9.616232584
12.79970672	12.6041519	9.495847532	9.169214559	10.01567275	10.47633873	10.79091901	10.9256581	11.14726008	11.85402701	11.77738004	11.39567716	10.90504107
12.76531106	13.04629999	12.38960859	10.4192683	10.35088636	10.37632145	10.49813695	10.39635674	10.5596056	10.78723716	10.86770907	10.79225751	10.85583814
11.7014592	11.57493841	9.338731133	10.36842379	11.01424308	10.703479	10.83360659	10.71684683	10.39878483	10.2682312	9.547490287	9.144538101	8.731126384
3.518420441	3.46052658	5.079311522	5.752531639	5.207208361	4.994772289	4.663376662	4.747776651	5.40814134	8.370091303	8.145339878	5.946786387	5.038207468
12.8839916	12.85189411	12.03981117	11.69692955	11.80322111	11.42517839	11.30631598	11.14722771	10.84563323	10.84540773	10.62891748	10.21042741	10.50985779
11.03253267	11.26052984	11.35924537	10.832271	10.83330593	10.57126868	10.92927196	10.80115819	10.59952197	10.45812835	10.00373448	9.583871905	9.597325082
5.299444122	6.451991675	7.061222809	5.050223798	5.494715827	4.998583149	4.824451941	4.866698414	5.673686986	5.973996785	6.641697526	7.134236023	7.617193869
11.55533231	11.83170142	11.45911923	10.37933665	10.70421928	10.65879284	10.78899714	10.77115726	10.69586217	10.8372455	10.40837599	10.13815778	10.06827233
11.56569587	11.84092514	11.83698425	11.29311694	11.22297637	10.88209842	10.87483066	10.69534874	10.51032144	10.34131493	10.10017964	10.06481073	10.50772521
11.12152358	11.29479368	11.17756738	10.85330751	11.09236029	10.7770669	10.69060652	10.3801205	10.18885815	10.16282141	9.777823458	9.543201406	9.960097311
13.81204715	13.48733096	11.03088767	11.27013618	10.91416181	10.45468913	10.43821112	10.18349381	9.791992357	9.582628042	8.975527118	8.886679047	9.065968811
9.74222123	9.583068349	8.566789336	8.58799329	8.318430083	8.042857672	8.00650034	7.860137104	7.775710507	7.668303853	7.318365916	6.946808425	6.807120081
11.72149595	12.06494745	12.46422011	12.57198741	12.3644064	12.01257418	11.84820299	11.58618983	11.38264842	11.09381896	10.66701317	10.36219251	10.6862891
4.569251406	3.912503042	4.632788266	4.532029335	4.613269449	4.250483632	4.155812025	4.242053381	4.504280189	3.995202139	4.320560472	4.894944613	6.092171807
10.30497542	10.45732123	10.26431717	10.76136194	10.89376872	10.58726887	10.6414013	10.43927621	10.3782117	10.14603409	9.812133347	9.448373717	9.676197287
11.43205036	11.62555052	9.884197081	9.359245971	9.863313715	9.708787511	9.924528751	9.906098628	9.926340872	9.94831864	9.632962122	9.637966128	9.688656313
3.853816294	3.542047455	4.590222832	4.595207692	6.30002215	7.646442148	8.71865923	8.885583132	9.056035896	9.599795395	9.493821321	9.748889031	10.01612928
11.48140991	11.66930036	10.45291648	9.560243944	9.610158774	9.31778344	9.276711816	9.188125238	9.16987721	9.240580272	8.942226964	8.615756114	8.46666005
11.63270744	11.84536595	10.03680394	8.845677554	8.842490737	8.665433917	8.919016202	9.033372477	9.090306281	9.088460346	8.842573714	8.512134652	8.225575476
3.502960332	2.611078725	3.689839378	5.661965624	10.93715254	10.98611646	10.93810478	10.92989102	10.79281337	10.40669974	9.353154664	8.780843831	9.594913465
10.96778795	11.17093114	11.62224075	11.57491102	11.63397949	11.28107736	11.10627754	10.79081353	10.59466051	10.31025476	9.808551453	9.675107757	9.991176868
9.874147426	10.24325979	9.970413296	9.938213383	10.20005921	9.925450005	9.942926753	9.663846942	9.37653343	9.362754117	8.761486067	8.256138101	8.356074479
12.02126257	12.40557932	11.80653971	11.86790116	11.55969987	11.07112231	10.85811492	10.57060621	10.09420968	10.13587361	9.622453508	9.496612942	9.68837507
3.765392547	2.767820405	3.57263154	4.230835391	3.423964317	3.433855814	4.577739062	6.461710032	8.388599524	9.853704343	9.704141837	10.36239522	10.6232257
12.21458855	11.77549432	9.624764249	10.85301939	10.66444411	10.26821824	10.3168572	10.21292626	9.925621601	9.97609804	9.259671511	8.589782291	7.81302515
11.28178457	11.44133637	10.8783368	10.11217818	10.17774242	9.94206193	9.928298035	9.723027751	9.427212257	9.704501847	9.484496149	9.323963416	9.318407064
6.252282834	6.222811851	5.964666794	6.859349014	6.647523555	6.225244409	6.246242511	6.397161069	6.756686804	7.515100191	9.324904381	11.72183408	11.97797119
13.0542385	13.32492887	13.53845977	13.28736725	13.19301236	12.94127787	12.95714407	12.83234814	12.69492954	12.60985651	12.26529859	12.00597262	12.22576287
12.77144811	13.04820074	13.15418195	12.6223792	12.50717279	12.33700024	12.30058314	12.14988906	11.9533215	11.84581746	11.60855957	11.58309744	11.85077514
6.079518394	5.852548178	5.796924581	5.506569962	5.483881284	5.463698261	6.525362018	7.042014909	6.711330238	6.636623916	6.710395802	6.385990594	6.341121203
10.88838664	11.28919565	10.89259196	10.40289919	10.38202899	10.2032166	10.24733457	10.14624101	9.949596167	10.10732358	9.684661731	9.812566168	9.983162114
11.26306818	11.64457446	10.82698864	9.32298359	9.490225533	9.61060424	9.602703151	9.653660639	9.952587482	10.28885773	9.589936553	8.982901875	9.126173221
7.750742962	7.252880031	6.227546364	5.935222111	7.420385044	7.890902164	8.569714332	8.821768678	8.823334991	9.001874815	8.644171205	8.482308376	9.878618748
12.96687989	13.28502778	13.1663025	12.87576125	12.88027566	12.63723912	12.65282657	12.47338943	12.17348657	12.12600778	11.72783581	11.43175271	11.74755195
11.06226261	11.54678759	11.17214502	10.01980173	10.25675867	10.1973558	10.29623455	10.2737102	10.06271945	10.1757409	9.757078656	9.871802264	10.0745294
11.56794424	12.00879432	11.51817794	11.08452381	11.17799019	11.0605996	11.06093669	11.00993437	10.77087159	10.8119171	10.36973152	10.56883742	11.05077672
10.44992132	10.36128561	7.946017573	6.496536735	6.950513851	6.958533077	7.535791517	7.646368943	7.765369816	8.000976054	8.297493969	8.192856175	8.46751066
12.16385736	12.28421517	11.27532526	10.42420306	10.58831481	10.36255521	10.37123827	10.28300247	10.24850696	10.30196933	10.06251921	9.79917934	10.00382665
6.249527507	6.034646612	6.813381464	6.9474908	7.07169816	6.929526749	7.431275152	7.882349359	8.360933334	8.230166167	8.918669775	9.079472088	9.020877125
10.94634279	11.1358498	10.48700966	9.346821033	9.450850573	9.455247703	9.707423736	9.88138102	9.995600966	10.25309985	10.20574159	10.0972509	10.52844945
5.72933379	5.712173079	5.439827081	5.771331213	5.861123301	5.744723609	5.717272477	5.775335548	5.96991179	5.981595955	6.010773975	6.231727788	6.938580049
12.48036505	12.75722386	12.42540243	11.72504696	11.88034727	11.6693965	11.55407257	11.45818914	11.30549541	11.32406767	11.17410746	11.29526462	11.78097112
11.80361223	11.58431014	8.747810843	9.130010635	9.628010008	9.596763924	9.790445312	9.646884524	9.427890899	9.313278599	8.754681202	8.403375241	8.304415118
14.57499259	14.80283272	14.62064495	14.11409191	14.05835253	13.81437415	13.76536265	13.80760869	13.70382572	13.57219137	13.19347415	13.11966827	13.37497592
10.3536034	10.64264254	8.339983635	8.211394833	8.686166524	8.50815213	8.52002786	8.590318848	8.39528083	8.545364641	7.940620445	7.76603643	7.683817311
4.233266742	4.055495289	4.132806034	4.247241493	4.254027993	3.837107737	3.866804914	3.766783704	4.591562801	5.694165311	6.984347028	7.938499821	8.724466157
11.73521964	12.09182705	11.10696898	9.601841737	9.461472284	9.276825339	9.29385591	9.276985491	9.181067703	9.101679976	8.494409305	8.022166247	7.544003178
12.73924865	12.91091833	12.35884575	11.53223246	11.4643352	11.26520856	11.08247422	10.89745074	10.58327451	10.46781679	10.07503737	9.97904543	10.05149645
9.927327785	10.01552316	8.719282529	8.169394862	8.234172986	8.008450691	8.091701284	8.119710302	7.982982899	7.93488561	7.379706776	7.073744311	6.845445961
12.29242811	12.72718755	12.39588068	11.22762349	11.1535625	10.92178472	10.8443866	10.61272906	10.35469285	10.55050065	10.21020096	9.898556728	9.854065303
11.17489304	11.61480572	11.65820199	10.82630933	10.94150525	10.82649146	10.963649	10.81555662	10.76830779	10.74968679	10.43723252	10.43210711	10.81063379
12.08981455	11.22172949	10.57398175	11.59190195	11.33401931	10.51347975	10.15418637	10.17596414	10.54984738	11.19835838	11.35434066	11.38194385	11.43765058
3.37533917	4.201560061	4.438093203	5.061179297	4.43027293	4.041868334	4.536891347	6.571606239	8.446540521	9.977884008	10.61979224	10.402132	9.964664027
11.1333461	11.32704433	11.61898156	11.41027969	11.30716164	11.07111441	11.08148854	11.06806227	11.09157393	10.94531395	10.73330375	10.46862758	10.77563357
2.527912556	2.85806296	2.446262171	2.446599964	1.971335284	2.522799604	3.369799593	3.409420284	4.306359674	3.117097745	3.726944364	3.832195704	4.197424961
12.57067388	13.11946145	13.13167497	12.44328034	12.48191412	12.34239299	12.38350384	12.33967552	12.28542082	12.25689024	11.83715834	11.67634061	11.93336059
13.70743737	13.83861705	14.38745504	14.63939463	14.48569557	14.06430161	13.73722434	13.51218204	13.31936212	13.39899843	13.61269698	13.56819301	12.84442801
12.06338781	11.8649548	10.27095163	10.52511654	10.06356643	9.705625535	9.899849225	9.970777802	9.954361786	9.97659811	9.51385912	9.49754884	9.457243502
12.33716802	12.24468092	10.39743626	10.76416536	10.60754241	10.44677271	10.65618265	10.76934995	10.69105422	10.98189288	10.4477165	10.48309192	10.23615553
13.41813818	13.67339827	13.991908	13.99651557	13.90291554	13.51520259	13.34153976	13.12665805	12.82710868	12.68848008	12.19323026	11.94271729	12.24412466
3.611836346	3.200036575	3.233495138	6.826318879	10.18804048	10.33091146	10.28267082	10.64930113	10.77657606	11.00033527	10.51976348	10.52571053	10.41677624
11.21960328	11.03113709	11.38194455	11.2843065	11.19321878	10.83587443	10.72715206	10.5541832	10.39011775	10.02582859	9.839569255	9.462815019	9.750150508
11.41146175	11.69856788	11.04167074	10.33671409	10.43726451	10.42055988	10.45376988	10.35432732	10.19976962	10.32050394	9.851207005	9.782620632	9.862955305
4.329960061	3.664918575	4.72215468	4.546673968	4.698105946	4.266108315	4.124965937	4.063946503	4.111972934	3.835427543	4.285046068	4.111852462	4.140407038
11.4526154	11.74393288	11.13488131	10.03770211	9.689764664	9.369338653	9.72236018	9.882438855	9.955531535	10.11783403	10.05832314	10.11575643	10.34124575
13.10065514	13.41467874	12.59691554	10.49988131	11.03890508	11.2049338	11.59609018	11.670924	11.67697267	11.71555085	11.47661202	11.26586373	11.39786985
3.006781622	2.722795431	3.254783497	8.529737228	11.70670144	11.24785316	11.38357425	11.83302456	12.12928497	11.58356731	10.70421387	10.45991484	11.13838351
7.72394458	7.708972101	8.171619414	7.909584483	7.680166296	7.39732199	8.028228919	9.937345539	11.32145624	11.83907373	11.53045474	11.35507015	11.28429289
10.01881972	10.45161566	10.83505481	10.37657453	10.11367764	9.970776922	10.01211299	9.783048937	9.554969366	9.641398321	9.041434941	8.790441123	8.691174988
12.58122855	12.85227318	12.76275719	12.40787051	12.5450114	12.21767299	12.08774842	11.88272562	11.57887211	11.52762177	11.11063842	10.88317092	11.14034994
11.23105938	11.31652753	11.32237113	11.18300113	11.14623786	10.80666058	11.00496879	10.84957658	10.47481926	10.144538	9.774338697	9.305598041	9.507384396
11.33994391	11.41615759	9.813432359	10.14923286	10.0514542	9.558546442	9.552721023	9.477882092	9.400297963	9.394853147	8.845771035	8.494355648	8.306346938
11.24145534	11.64152021	12.00501563	11.63691538	11.5063961	11.36221634	11.37498212	11.2403916	10.93599996	10.81511524	10.33084003	10.07889129	10.16656878
10.34284419	10.25274249	8.699509515	8.209927404	8.082445594	7.803098968	8.100893557	8.062545151	8.030221679	7.993268897	7.382353709	7.000873426	6.979616608
9.403217421	8.830570827	8.083250042	7.632154611	7.568652127	7.158558297	7.352462439	7.485813916	7.661574711	7.904211444	7.541806985	7.248765807	7.118576069
12.21443684	12.65905543	12.79142249	12.35713481	12.27627945	12.09566224	12.05457172	11.83957416	11.54581503	11.64141061	11.08460675	11.10061561	11.32853725
10.97582583	11.13930754	10.22293397	10.78232415	10.86708081	10.63587382	10.6635341	10.43375332	10.14234872	10.12538905	9.544346289	9.196464303	8.761034492
11.78113096	12.13110466	10.43254882	9.616643193	10.36335582	10.79296551	11.47896488	11.7295873	11.77565407	12.15252111	11.83908947	11.48285987	11.07013469
2.474583871	3.050424231	2.489273056	2.135143302	1.864258461	2.070361939	1.88055401	1.990567486	2.040279674	1.444962316	1.963536934	2.088411465	2.247144472
11.38550367	11.77691894	10.78878829	10.18509587	10.17561179	9.869359668	9.948070861	9.988766617	9.827429631	9.803401923	9.235562597	9.084086539	9.140271407
11.76403824	12.19577204	11.81747831	10.77369573	10.51562202	10.39129982	10.3816913	10.3204276	9.972637889	10.27037276	9.659683288	9.594980671	9.626021436
8.182643807	7.939304799	7.958784592	8.636032341	8.594247096	7.864508373	8.16365974	8.419003823	9.14196057	9.023650854	9.5312402	8.816584341	9.147326649
11.92111831	12.1321945	12.5035094	12.22587348	11.9692774	11.8995589	12.00170173	12.09758585	12.06585594	12.15229515	11.74208171	11.53394476	11.61588073
12.58330646	12.54888412	12.63568127	11.46770742	11.60628298	11.59370042	11.81817273	11.718675	11.52193804	11.39153224	11.17837865	10.94345532	11.33214583
11.48597182	11.77564216	11.2981475	10.68936137	10.81165524	10.76650225	10.73725981	10.57768803	10.24721714	10.39400067	9.800277732	9.601988667	9.65500831
11.40199795	11.72564712	11.11951771	10.67406128	10.80605279	10.40211033	10.35741891	10.17325522	9.743501114	9.661249647	8.992029695	8.924675842	9.247991884
12.3524273	12.57962443	12.09927104	11.3860371	11.52861028	11.43577459	11.48097938	11.48705048	11.40948641	11.58047202	11.20902678	11.24195724	11.44328347
5.070917135	4.339363021	4.72576265	6.091154817	7.15256707	8.190991032	9.440303444	9.14152577	9.05431942	9.617136408	9.800313252	10.24388148	11.40567596
12.57761508	12.90560529	11.81448492	10.15041568	10.72565368	10.53101672	10.66171713	10.40993601	10.29387663	10.29050618	10.08351894	9.900884974	9.79650675
13.36427417	13.33665201	11.70674179	11.27409364	11.46319395	11.3087127	11.36801528	11.23115649	10.9901627	10.8197774	10.26434458	9.869525553	9.728125984
5.170934419	4.886455165	5.385123518	5.914946032	6.216817688	6.160438488	5.944445052	6.597837949	7.48470721	8.545263597	8.994714795	9.048445341	9.411402316
5.094013956	4.80485182	5.361715587	6.674607066	6.824018578	6.989112376	7.937616391	7.659519902	7.33867075	7.226813391	6.771607537	6.468590416	6.713144239
4.49352955	11.28874734	11.61394269	4.695907011	3.644582795	3.598708575	4.135858619	3.860396077	3.33735094	3.277598863	3.519779158	3.623385768	2.875984331
12.5938143	12.85769054	13.04371547	12.44601737	12.35230619	12.13769609	11.97981697	11.75182042	11.58683535	11.39332733	11.01720869	11.03510026	11.4374207
11.11742123	10.7925614	8.324922432	8.907818143	8.753557692	8.182844428	8.060756336	7.946269827	7.961918236	8.207543362	7.87142583	7.545023728	6.798851099
10.52404008	10.9804639	10.64663466	10.13681382	9.978754815	9.694583151	9.772820558	9.652111288	9.280021205	9.397032845	8.780826668	8.711741643	8.759092137
13.83921219	13.86739881	11.92374148	11.87168201	11.87496627	11.77800014	11.84921043	11.57230069	11.25766478	11.06942084	10.58590955	10.03373082	9.720984732
12.81758642	13.08424162	13.30888941	13.01414843	12.78874128	12.41195034	12.24574835	11.99926076	11.80615693	11.49125475	11.11666086	10.98804134	11.37909432
4.945859233	4.609912714	4.941109154	6.148260297	5.577128604	4.910275069	6.864369308	8.181906494	8.717814878	8.61889715	7.609209292	6.585897422	6.121608358
11.46352305	11.79313514	12.07549283	12.06305556	11.46464421	10.98307883	10.97665189	10.79051917	10.75292642	10.51440245	10.41945457	10.48582131	10.87976569
10.57498738	10.71917867	10.7140421	10.11167154	10.17845161	10.00415764	10.03378717	9.792965367	9.368336965	9.217069605	8.832580645	8.451657968	8.693192364
10.70689598	10.64135478	11.05560236	10.70421094	10.53396884	10.27408883	10.31155842	10.30334512	10.24047829	10.10947487	9.76262652	9.428838388	9.549991591
10.1138932	10.60208964	10.52916556	9.849068813	9.683609804	9.529930733	9.617325795	9.580581005	9.542901023	9.60578129	8.777553919	8.53768026	8.490145376
10.58670736	10.82852102	10.97673052	10.14498528	10.35984355	10.18073016	10.16782748	10.06076914	9.94844491	9.926224098	9.664402718	9.594872093	9.875509294
12.2503479	12.30832809	12.08402795	11.39126862	11.31937601	11.23736932	11.16463373	10.9145857	10.60578345	10.50597355	10.08697019	9.904974082	10.33846706
12.18690633	12.34444082	10.81429394	10.86988594	11.10509974	10.73264535	10.98385473	11.07258799	11.13502639	11.17969383	10.80268644	10.47250824	10.43620136
11.34893569	11.73902744	10.78650997	10.46384813	10.63718765	10.29314241	10.11660374	9.975597132	9.715938865	10.1093263	9.660687225	9.758206806	9.841657247
9.812445891	9.482855466	8.726885807	7.465648275	9.562737774	10.47900734	11.31748605	11.06055615	10.4722859	9.770579026	9.737588238	10.33697714	11.84135036
11.95183511	12.3475941	12.37981522	12.30415702	12.17994389	11.87703513	11.6559486	11.39835769	11.07230331	10.96596012	10.38741201	10.15953727	10.28368258
13.28319738	13.3621735	12.2573882	13.09219409	12.80261968	12.29528237	12.0003589	11.7084749	11.38521555	11.32876425	10.7096839	10.46210694	10.28185996
12.78282207	13.01652625	12.64812324	12.16006407	12.30070417	12.01689349	11.93789388	11.70251509	11.35828263	11.26581058	10.6695149	10.40378748	10.52525375
13.81119834	13.98963781	13.93113613	13.43069054	13.22736878	13.04733974	12.77568676	12.82148676	12.64741752	12.53921852	11.95609821	12.1400628	12.258278
10.70004034	10.22524256	8.378009113	8.937909066	9.126204357	9.430346434	9.788270471	9.914356119	9.865615855	10.01636579	9.288543197	9.027025405	8.616822951
9.952262461	10.28392629	10.47661321	10.0556511	9.893011313	9.580075244	9.672922593	9.474731585	9.324677387	9.298945335	8.828244389	8.501653192	8.709807162
11.73364004	12.04280194	12.4060129	12.25379616	11.85878866	11.5697206	11.53001547	11.45231603	11.43686025	11.22528998	10.81466049	10.4621666	10.33302366
13.35582212	13.79724556	13.1684926	12.61876468	12.62458287	12.32121381	12.56346426	13.16563845	13.5368311	13.82827017	13.02022428	12.73741781	12.80795245
7.001847143	8.356260612	11.78435168	13.49382027	13.35070274	13.04724317	12.85511777	12.93620583	12.96215603	12.97682708	12.25670582	11.64387797	10.91775692
11.7260315	11.9206695	10.25573843	7.825219911	8.404220881	8.517941718	8.509421817	8.369777453	8.377228293	8.437642691	8.592061395	9.653349219	10.33472278
10.63378227	11.10660937	11.62457661	11.56422292	11.32330163	11.07752481	11.06383905	10.87572176	10.63217137	10.55253937	9.912047945	9.909446088	10.11617319
10.21009799	10.44254581	8.550227735	7.154210144	7.805156812	9.167468021	9.994927786	10.23807785	10.12831576	10.28077472	9.948103206	10.117971	10.12842699
11.04703882	11.37870603	10.98602398	10.61397256	10.7486379	10.63143461	10.78093596	10.6989452	10.45763559	10.53139109	10.00971187	9.668906001	9.666745099
12.66636841	12.85919062	12.77426789	12.17183501	12.30634414	11.90103666	11.81750945	11.59192066	11.47601836	11.2401146	10.90562217	10.79271251	11.26849724
11.94110775	12.17316452	12.1139578	11.58240341	11.45799308	11.15006123	10.95617305	10.92842415	10.8705821	10.89417154	10.91315806	10.65971949	10.95299987
8.734718327	8.968337757	9.272648847	9.476170513	9.331575686	8.77901902	8.407010918	8.154806799	7.994541046	7.766305854	7.572178252	7.857556379	8.097343609
9.067894494	9.302800097	9.364344887	9.232377537	9.133290668	8.999651042	9.035871235	9.064767357	8.939457205	9.1826885	9.01253832	9.092856031	9.452259581
12.0667248	12.28039519	12.3009516	11.93629238	11.85799347	11.53838006	11.36612547	11.1270275	10.86625881	10.65831991	10.36013439	10.02206919	10.33081388
10.82238715	11.17779839	10.99299824	10.22779093	10.4389312	10.17744998	10.30230035	10.27520328	10.16873036	10.18206421	9.897115737	9.518896494	9.813138503
13.41512993	13.59591432	12.18577269	11.52023016	11.87102687	11.77687072	12.04607149	11.98389203	11.95110449	11.72834564	11.35356357	10.75643533	10.64915133
8.625025494	8.397715656	8.467415138	9.789692965	12.48400847	12.62468032	12.05154558	11.32087075	10.74786747	10.14424436	9.601854229	9.770787618	9.832845091
13.75843766	14.16203497	13.39385218	12.84943767	13.31581542	13.12081404	13.01544783	12.77137043	12.53019799	12.58404266	12.0410052	11.85031741	11.90110029
12.37060206	12.56761715	11.65962588	11.19136795	11.42345042	11.34876485	11.45059603	11.48217795	11.44682462	11.65466584	11.25988315	11.14961215	11.09540933
10.80287718	10.36237807	9.413894273	9.431593769	9.198402122	9.078991575	9.298812825	9.252912007	9.141107068	9.365336397	9.158463558	9.183589226	9.050850941
12.1157008	12.37602885	11.84337293	10.69827347	10.43901813	10.31046419	10.2119866	10.4528074	10.66592914	10.68288694	10.42367257	10.41164338	10.56152581
12.64601209	12.82777434	12.94640488	12.55510672	12.44059932	12.41139859	12.27690324	12.08616318	11.77006944	11.84544853	11.25253171	11.33547233	11.4013296
8.450608302	8.458230097	6.847579249	4.097475138	4.966833209	3.726590757	4.414210918	5.138716664	5.611105431	5.983795009	5.74607195	5.375512263	5.28654699
10.43174153	10.71688398	10.24238445	9.45358293	9.738383712	9.501950595	9.646191278	9.636891901	9.515343374	9.497422723	8.854147876	8.424581904	8.387276975
12.20580233	12.54275035	11.53120044	10.89594048	10.32725919	9.683159595	9.162985359	8.715708461	8.212431897	7.826578121	7.298003743	7.602208496	7.375524893
12.05440296	12.36191402	12.8114313	12.98432454	12.7555319	12.48071761	12.58605218	12.60593096	12.70100933	12.65142787	12.3353158	12.19047701	12.39082759
10.4113236	10.54232624	9.559528813	8.837130768	8.603058079	8.591931661	9.050652243	9.167431066	9.21998594	9.417740834	9.228074106	9.20370764	9.06964126
11.73546618	11.50049242	9.705063999	9.848464938	9.760839189	9.535351429	9.559542622	9.341739767	9.040580209	8.93092513	8.243867512	7.645536808	7.41471379
12.34763395	12.64176178	12.47370569	12.08384375	12.36808086	12.25810376	12.28598697	12.15841742	11.87617101	11.9354579	11.50049856	11.26081741	11.36300758
12.25067591	12.28632911	10.30629369	9.607469359	9.828959881	9.56078184	9.586567024	9.515526557	9.538391909	9.714151235	9.502478866	9.517613197	9.629828927
3.085465578	3.228537769	6.141314469	7.3151063	5.577110225	3.624983792	3.169739334	3.024384141	3.031371965	3.261158562	3.35191489	3.543341582	3.635889408
11.26401283	11.35697999	11.70183284	11.36358233	11.02254579	10.62440737	10.52208357	10.3595194	10.17195822	9.653275501	9.483597731	9.247929143	9.78007698
10.42389097	10.72170631	10.56540471	9.819433801	9.553766186	9.113158592	9.145656221	9.169297163	9.042921092	9.158303793	9.052800984	8.793499246	8.853967973
11.04784639	11.35394101	10.93767716	10.56001464	10.78094671	10.35935366	10.45111311	10.37568711	10.48106256	10.57908439	10.33832473	9.908619374	9.975528868
12.36208041	12.63168855	12.94111191	13.07964672	12.84687178	12.49967577	12.44122667	12.31437963	12.07284101	12.07735386	11.61944666	11.45785139	11.57778256
13.08778061	13.25904561	13.01093875	12.65283108	12.70566988	12.46482475	12.7945655	12.83377114	12.96131383	13.10783106	12.95294216	12.79495972	13.10500847
11.39899888	11.54419181	11.39957004	10.5159101	10.37158391	10.07346648	10.03918953	9.896018552	9.748921027	9.686860333	9.467601225	9.341138835	9.749063155
11.56114626	11.87149735	11.39655348	10.829776	10.96574397	10.68414606	10.61193328	10.42799877	10.11818829	10.35868159	9.871092537	9.949753261	10.08763853
11.7984779	11.87306482	11.94030194	11.21459585	11.59613701	11.44544356	11.44744627	11.35368362	11.17899885	11.0763003	10.75563653	10.62480265	10.91269817
11.37681342	11.47355273	11.3779194	11.72095911	11.91954934	11.89085586	12.03439795	11.97519029	11.83430744	11.89869452	11.26107212	10.84528328	10.88974083
12.5831156	12.92201096	12.37651823	11.97143091	12.02208197	11.90143239	11.7811968	11.58250727	11.26507649	11.48489437	10.96123957	11.05563936	11.14090444
6.801315166	6.785243245	5.775285564	4.997273089	4.949709247	4.78365439	4.624061453	4.574681034	5.086708789	6.200019536	6.239838154	7.10130663	8.504702534
6.483471989	6.118222421	6.403804761	6.272981605	6.392632565	6.392137326	7.166471097	7.260267102	7.147075754	6.830987245	7.698267524	10.0786511	10.73494337
13.59812837	13.68721621	12.90827666	11.05216413	10.98461555	10.83612798	10.76574468	10.76287704	10.98242453	11.26991823	11.23339567	10.96247546	11.11132065
10.58476166	10.98305111	11.32745848	10.79450159	10.90460658	10.66893091	10.71948603	10.64607827	10.6291487	10.69346349	10.12299422	10.02376869	10.3942654
12.87574037	12.98808251	13.52801229	13.45157489	13.36033219	12.96022402	12.76849315	12.48656703	12.17876714	11.86795284	11.5496917	11.37240376	11.71491118
13.86957244	13.59901662	13.21227512	12.56428437	12.57460806	12.648985	12.71452061	12.59521221	12.52866505	12.2700485	12.20108675	11.89366566	11.78346139
3.609245776	4.224859036	3.877631885	3.8925832	3.57880279	3.59111118	3.549756658	3.363601981	3.733364263	2.945843874	3.041235772	2.772422031	4.564449299
12.26071662	12.41117257	11.18498922	10.36745223	11.17705597	11.09830706	10.86840389	10.51108955	10.02492202	9.63178777	9.118593947	9.26869121	9.524734831
11.27302097	11.59939363	11.89952818	11.80194536	11.67104532	11.3985886	11.33592385	11.12809971	10.70826703	10.78241381	9.996242338	9.991380961	10.01705393
12.0757238	12.51466102	12.75510265	12.79135695	12.475527	12.05018879	12.06928927	12.11175212	12.10184111	12.28022611	12.03044582	12.18250215	12.47401381
13.50005718	13.66041119	13.65372518	12.98572017	12.96213835	12.73580366	12.64267471	12.44582249	12.20295873	11.97192335	11.65236571	11.39008051	11.67116429
10.99257982	11.15555412	9.077866286	7.880412139	8.629639564	8.910416894	9.326599339	9.445011544	9.570515626	10.9232081	11.11460772	10.47952323	9.049683425
8.842380982	8.957777379	9.299657168	9.629628068	9.370100849	9.042866579	9.319494794	9.479482608	9.474300705	9.525687367	9.071919092	8.949405039	9.009489244
12.10583494	11.96750052	9.558292616	8.712646209	9.398683738	9.721545335	10.20791406	10.08102055	9.832780423	9.79286867	9.545047344	9.37564013	8.809740878
11.30365854	11.54062306	11.15456614	10.16290871	10.23111041	10.37595825	10.24170694	10.03117553	9.719702982	9.829071737	9.431610276	9.498424054	9.648830929
11.05340159	11.3760445	10.77509926	10.07076922	10.00602857	9.842445947	9.852023316	9.982147939	10.19814372	10.69607336	10.11722113	9.446092955	9.077285189
3.904246014	3.120837162	3.646528588	3.23423393	3.434844943	2.970669179	3.036357546	3.077964525	3.867169787	2.627769179	3.470278035	5.410414179	6.628043295
12.22962449	12.57318295	12.0541316	11.75070008	11.57946899	11.23920302	11.1115399	10.88933933	10.79047921	10.9197825	10.48986448	10.27688427	10.37092509
10.05025761	9.989427541	7.830192693	9.781481543	9.823614231	9.089326426	8.894318881	8.789823031	9.185103028	11.42587866	12.14695348	12.10301885	11.09087601
13.10956663	13.10466994	10.7954798	9.039895225	9.272270545	10.15228356	11.25778726	11.82085325	12.31018867	12.74966215	12.42274991	12.48113151	12.39886221
11.9999121	12.44111884	11.96874944	11.01825624	10.95372088	10.60304225	10.62466647	10.59774884	10.42712987	10.64908276	10.17683755	9.917518562	9.887940199
11.73226627	11.98215642	11.74938735	11.20103464	11.31992262	11.11085891	11.08358209	10.9779866	10.86291417	10.69678195	10.4836476	10.23547987	10.63201887
8.571165068	7.20562318	5.828056667	6.209747896	5.534645112	4.785694667	4.835778024	5.017681006	5.259236173	5.379088691	5.225094206	5.203391758	4.973081561
12.5238288	12.7877332	13.30783708	13.34013512	13.17041196	12.78788534	12.4766553	12.2519931	11.9336451	11.76911084	11.12299568	11.10128837	11.4690284
10.39180966	10.68972868	10.1164631	9.14233529	9.287023735	9.046623369	9.057824149	9.012357177	8.898413673	9.182133571	8.779669949	8.614233445	8.666688215
11.74724469	12.11228146	11.50849357	11.55670943	11.71658795	11.38977244	11.51797098	11.54727503	11.58006211	11.703756	11.02669141	10.4553276	10.22893359
10.10713057	10.56583358	9.729712769	8.892184796	8.740189558	8.616136152	8.508000316	8.227190473	7.997675881	8.307256949	7.883436714	8.135345969	8.097344514
11.55768997	11.86058905	12.21364581	12.1276398	11.81501052	11.53275856	11.3409997	11.20632545	10.9189673	10.8362993	10.33705292	10.13373858	10.24594974
10.11344959	10.45008992	9.178840969	7.375383827	7.295876809	7.074636516	7.30873882	7.404096166	7.49585964	8.311539108	8.216206762	8.209558917	7.941334564
12.90755012	13.16975041	12.90460197	12.30366147	12.45884968	12.33134905	12.25578199	12.08034823	11.83705639	11.88567418	11.55901657	11.49374722	11.67522035
7.456295566	7.361769886	5.40808506	4.830909821	4.375788004	4.055389339	4.06125143	4.390178305	4.678436483	5.524655361	5.906875282	6.560839282	7.291368867
11.75672601	11.9799045	12.19317985	11.78809878	11.70224907	11.57734432	11.56983718	11.30904524	10.85591952	10.81722799	10.30472917	10.18724627	10.44503513
11.44785732	11.69850642	9.695952258	8.916755348	9.06387343	8.232472431	8.06506094	7.918254418	7.89210499	8.754448708	9.148975777	9.378192703	9.595074957
11.12349101	11.31627831	9.983226715	9.834714637	9.611742399	9.090240403	9.2654013	9.276424407	9.202345326	9.197560193	8.713129549	8.494367221	8.42261144
11.07073241	11.04409113	10.10725596	10.66961228	11.29641328	11.06108556	11.11852408	10.92537353	10.74037751	10.73359545	10.08163636	9.887316551	9.838931798
13.90541256	13.90771838	12.37282416	11.79728906	12.11628283	11.81768007	11.60634046	11.44723246	11.42839694	11.26715121	11.12049828	10.91006903	10.86499956
9.309554493	9.538141291	9.248853393	8.552083576	8.659950453	8.382924503	8.449148115	8.332860653	8.261251435	8.326362185	7.723507055	7.385560935	7.131047421
12.14986528	11.54857452	8.681236832	8.422640795	8.413354663	8.132411856	8.367549621	8.420967397	8.563278068	8.551325343	8.412832469	7.989191585	7.832147101
8.838220252	8.927079174	8.758924375	8.511909343	8.790991056	8.301644955	7.954297555	8.006999331	8.527716497	7.818749224	7.338015034	7.234630811	7.615878809
11.75735836	12.11732861	12.02783099	11.89254568	11.46457962	10.91666578	10.74971417	10.37153208	9.96088146	10.06656212	9.485774946	9.100225127	9.002348098
9.658607027	10.01238724	10.37326936	10.46569549	10.62859959	10.48254162	10.44728318	10.1248877	9.80152799	9.929419275	9.285722921	8.925214547	8.828074786
12.74685433	13.02864159	11.39798033	10.34827096	10.27616654	10.19510472	10.51732461	10.61668075	10.51889777	10.65392103	10.05677079	9.861547456	9.856737098
12.95452212	13.31191263	11.89295006	9.339137969	9.629880982	9.72016165	9.984023058	10.06104931	10.08957846	10.09478129	9.722160414	9.708996894	9.852527417
3.94505645	3.699954121	4.718613199	4.461512359	4.970378349	4.564070535	5.503574856	6.106996959	6.351045899	6.399817555	6.001989462	7.024652885	8.678418492
11.90520625	12.24234808	10.51251366	8.25552583	10.50192234	11.14502954	11.74166566	11.63040883	11.43027736	11.34508897	10.36955072	9.81635127	9.577926345
12.5685408	12.79499109	11.28092292	11.82070231	11.17194018	10.52537813	9.99804019	9.684638994	9.253652176	8.888379351	8.363119367	8.196120389	7.940079709
4.411327833	8.52695358	13.73607369	12.49816568	11.81570382	11.54476108	11.51892995	11.21110857	11.8614702	12.75737137	12.4728716	11.21945437	10.15311881
11.03413059	11.39960051	10.05127406	8.838548903	9.590961742	9.56935449	9.599443858	9.326018054	8.922246253	8.812096053	8.207227551	8.097362618	7.965825044
13.6568537	13.7447893	11.10142729	9.035861053	8.712346807	8.517211797	8.232342359	8.425421385	8.517806576	8.681810353	8.233042561	8.528942937	9.150430047
7.990243733	8.097098029	7.237590764	6.62844078	7.009872597	7.014396377	7.014075721	6.868861281	6.53215775	6.436252649	5.89773986	5.760734018	5.872066027
10.22511266	10.22706829	9.625685171	8.833929746	9.134677203	8.838044165	8.880790282	8.725711161	8.282974527	8.296305631	7.825041451	7.575677804	7.573291026
12.29028095	12.51100027	11.94319235	10.70588698	10.86005185	10.99501395	11.24322555	11.31981764	11.42168189	11.71709992	11.55136473	11.32991096	11.18806265
11.3129297	10.98091265	9.141892459	8.769034854	8.584072347	8.378267101	8.554989183	8.702923421	8.797366013	9.276993101	9.280495804	9.433536879	9.582026998
10.58235429	10.75805789	9.689384253	9.563273894	9.494387214	9.240575876	9.538647366	9.630163011	9.69753347	9.849895579	9.427603484	9.098070154	9.108359693
12.79610936	12.67165326	11.59582052	12.12912103	12.2149921	11.97194694	11.99405996	11.76067671	11.52476961	11.40620222	10.71497342	10.18292233	9.764298179
14.2793612	14.52867433	14.81889571	14.5972789	14.36244359	13.9413487	13.71630921	13.4710897	13.03117392	12.88674729	12.46277337	12.64019471	13.06086962
8.208641647	8.585390126	8.195673928	8.596836992	8.381679849	7.80377152	7.649441217	7.486368162	7.575280811	7.523970058	7.191169411	7.069152776	7.290286129
13.46314861	13.66452555	13.51478043	12.78256056	12.53619174	12.39216268	12.39890895	12.18204763	11.7917297	11.81241208	11.3257644	11.06346947	11.10851851
11.02819939	11.31698217	10.50985371	10.12158928	10.09759298	9.865414232	9.846482262	9.756508361	9.462472412	9.75164087	9.264016389	9.356480677	9.143002472
12.13599348	12.34434904	11.97758467	11.53400974	11.54215396	11.22438859	11.18853707	11.13979409	10.91842148	10.82268763	10.4172092	10.14260081	10.33368763
3.89386837	3.991582029	4.427790152	4.622066381	5.508081765	5.648861428	6.869369366	7.741863607	8.247266019	8.787362298	7.833620239	6.854699657	8.455631431
10.55388033	10.54438157	9.278973127	8.256994066	8.275190996	8.017113957	7.940512892	7.810890251	7.747772037	7.605154016	7.606349767	7.269407927	7.552078197
13.3108796	13.55633681	13.78719482	13.67507707	14.34216967	14.41024834	14.29001347	14.039208	13.65762159	13.50836142	12.80566201	12.54282741	12.56866307
11.71700209	11.68183062	9.829585317	9.114485957	9.112115903	8.772959046	8.659258323	8.501103827	8.470230475	8.305793297	7.924263361	7.614777057	7.564394534
15.19873934	15.11438668	12.35187173	9.81454538	9.558123039	10.00890983	11.56642726	12.77938755	13.10763733	14.02284916	14.83914102	15.26108898	14.06319384
10.63267264	10.69291622	9.215956659	8.627773805	8.811269542	8.753130297	8.891359154	8.82148607	8.700844352	8.857978309	8.481439373	8.296933768	8.219872838
11.85007593	12.06728757	10.97978662	10.93293116	10.88811665	10.93786405	11.15936919	10.93909225	10.53888723	10.19354432	9.656680454	9.843609342	9.968372382
11.03423128	11.16086951	10.48537526	9.812507894	10.11937914	10.04160808	10.29841219	10.33526035	10.28510382	10.32308331	9.920214114	9.671808095	9.599240153
12.30926109	11.99430936	9.562314472	9.421199065	9.84270072	10.23195972	10.77805605	11.00804482	10.93206715	10.9734384	10.25076313	9.982480976	10.39503811
10.49734772	10.16159983	7.522803606	7.880736302	9.71338089	10.07228412	10.25965514	10.31879321	10.35981193	10.26606648	9.916302141	9.81985257	9.853297961
12.67800821	12.93145968	12.81996948	12.35003273	12.25678933	11.95562605	11.73592884	11.37924031	11.02416576	10.74868736	10.41605967	10.2823931	10.66346685
11.9675145	10.96388481	9.572021859	11.31249899	12.03464971	11.93609349	12.32490568	12.43861386	12.53348952	12.4990312	12.14840037	11.64868278	11.30262675
11.6561391	12.15167219	11.35593323	10.0054845	10.03671269	9.641518858	9.570068419	9.491043427	9.492533118	9.429117205	8.791783121	8.413886425	8.379205199
11.50177207	11.43765684	11.11705361	10.2537075	10.4273644	10.14286298	10.18765641	10.07973147	10.22149241	9.819795213	9.905133716	9.343575895	9.64531231
9.153465216	9.517509997	9.299251884	9.056944468	9.127736296	9.0927217	9.232883556	9.164304302	9.108926102	9.309244605	8.865066257	8.902474194	8.835188234
14.06559047	14.12097216	12.40293008	12.04575225	12.20930929	11.74850034	11.49512716	11.30231131	11.16389393	11.29847295	10.93772888	10.90050785	11.37810469
11.82961216	12.2799596	11.29201035	9.470322901	9.72006169	9.591774626	9.619374089	9.421571404	9.139664025	9.248921438	8.746445251	8.340247288	8.352121626
8.04507492	8.316590291	8.508571496	8.430535578	8.39963035	8.030259469	7.883512518	7.709937939	7.30337278	7.138959343	6.840057024	6.578445082	6.840932205
11.45585374	11.68790752	11.85148652	11.55861402	11.44831775	11.03425464	11.04591203	10.89715555	10.78284542	10.47652728	10.07085752	9.635013296	9.905746081
12.11723331	12.39301438	12.56127271	12.1451742	12.09657704	11.99906927	12.34777317	12.53160629	12.68338887	12.84643125	12.61781189	12.75424814	12.65305919
3.695843389	3.960203556	6.926984378	8.654304339	10.75665941	10.77836223	11.26922349	11.33409028	11.7089379	11.65587146	11.55355414	10.65818309	10.84727718
12.07911829	11.66133037	9.247050724	7.861279608	8.830246413	9.071311521	9.529937728	9.494546388	9.364143754	9.237431058	8.838551013	8.539722361	8.598303196
6.045535088	5.139754455	6.106639317	5.670441096	5.65394347	5.424072853	5.486497001	6.311412267	7.292995912	7.480954371	7.467999239	6.863467603	7.157390048
4.010894199	3.549441322	5.145584182	5.238429186	5.285292261	6.53285459	9.248542999	9.715180643	9.75099921	9.53346659	9.461999184	9.044145454	8.569464306
10.43965214	10.77870733	10.9070527	10.37608554	10.29407928	9.937671734	9.879074005	9.746765001	9.598610186	9.490790869	9.09890374	9.010240221	9.5199203
11.45321703	11.57962366	11.57013538	11.06301137	11.01836797	10.94121987	10.85028843	10.73393018	10.34325814	10.40394978	9.943489083	9.990405631	10.20624215
12.53956034	12.48018009	12.93957157	12.1973474	12.20160097	12.0012155	11.96102327	11.71176714	11.35686711	11.01737209	10.79109256	10.54771913	10.8799423
2.91531802	2.752132094	3.543747157	4.26677294	3.69539395	3.43220292	3.148341315	2.871885558	3.028843015	2.498061662	5.608588747	7.309114071	5.944777954
12.84297288	13.09921232	12.59607583	12.13040106	12.2642716	12.06074223	11.98233649	11.79011679	11.67123414	11.55983231	11.30239333	11.15196988	11.49630361
4.432476185	3.405572316	4.358635449	5.294340579	7.604166592	8.543384631	9.283096584	9.762069923	10.02298275	10.0996965	9.570191064	9.433296798	9.255921894
12.8876214	13.34918757	13.2000065	12.70595325	13.04230244	12.90231146	12.94257956	12.9303121	12.9681452	13.19309005	13.02357348	12.8821829	12.99349014
11.59264244	11.84319485	10.90566726	10.65339161	11.10092806	11.01883549	10.99418976	10.82002053	10.80782188	10.98687491	11.18761888	10.93598204	10.70491806
10.4626718	10.69376544	9.150991468	7.801495358	7.776161149	7.791515115	7.966117814	8.526218937	9.178856857	9.718669198	10.41486535	11.21263474	11.59039775
14.98121457	15.13498043	14.99849043	14.0144487	14.10014544	13.9014027	13.81790127	13.6980926	13.59544749	13.32300496	12.94477476	12.73503331	13.0276375
4.554391483	4.671202016	8.439956399	8.92954374	8.667106911	7.731592313	6.98215642	6.167270462	5.967781049	5.735917476	5.992909165	6.134609588	5.97593844
5.413344689	5.396628569	5.914247044	6.820806546	8.332779977	8.534074342	9.132911807	9.165282403	10.22172662	11.02528091	10.9674499	11.92895033	12.84214634
12.36571538	12.48372813	10.16974761	9.429863358	9.830165667	9.749008967	9.905393159	10.03997679	10.23603004	10.1215781	9.569547968	9.719727735	10.07301534
4.982060924	4.467872705	4.713086081	5.098255759	5.770190047	5.411541961	6.104500256	6.440179639	7.160147188	7.311153084	7.697702978	7.070641447	7.456943137
11.12636914	10.74054993	9.746982015	9.740586475	9.88694353	9.629918767	9.68191178	9.537243161	9.326490801	9.318675681	8.779732069	8.182625349	7.931331585
12.56756632	12.77435321	11.75845868	10.99372116	10.79229178	10.59306018	10.37836559	10.15147362	9.906458639	10.32039615	10.13186706	10.36477678	10.52158902
5.424170956	4.257798623	5.10232859	5.514767081	5.887202065	5.472341529	5.4728593	5.605819039	5.887674854	5.390498034	5.048136424	5.354364977	6.177393002
12.44983066	12.69382249	12.96930755	12.4562249	12.53754659	12.3223512	12.41635796	12.35732383	12.26879834	12.19162221	11.78327366	11.50698535	11.71071212
5.078321098	5.190462584	5.41529021	8.919756139	10.24778023	9.619326206	9.422826714	9.403402017	10.03816366	10.70668151	10.6527986	10.54382604	10.68383698
7.630477548	7.504113922	7.88884886	10.26999249	11.53020142	11.36333594	11.26820986	10.83010894	10.40652984	10.35663315	10.49661163	11.82192727	12.85575574
11.91921539	12.19776309	11.75764451	11.5398825	11.524188	11.31843677	11.25140487	11.16424625	10.97165619	11.04162708	10.49819089	10.58026971	11.0574914
9.642385205	9.886409011	9.331811607	8.023991991	8.06396006	8.074210533	7.898001398	7.719311808	7.390773478	7.582778978	7.269369169	7.326019782	7.554780887
12.97753167	13.08691766	12.06237519	11.35549542	11.35364352	11.14005084	11.08030962	11.08373625	11.08263856	11.16684657	10.87181457	10.60021338	10.57178672
10.11707802	10.59042303	9.813008072	9.313859467	8.825551008	8.396611312	8.382251798	8.319420775	8.230970346	8.462375663	7.976862666	7.825493789	7.744157361
12.62729476	12.88040428	11.85304628	12.09572996	11.73420919	11.2928257	11.16339397	10.89397941	10.60718808	10.57331586	9.92516199	9.648663706	9.490282442
10.46586729	10.85120365	9.665387481	8.354030982	8.297732725	8.046657703	8.0423584	7.883679817	7.54093675	7.6016066	6.990864992	6.925842138	6.973434727
5.002627574	4.707553928	5.698683892	5.94579392	5.869242309	5.429562972	6.456039264	6.762545383	7.02174398	8.218579534	10.07237482	12.77097208	14.14508603
10.15073566	10.3064423	10.22922031	9.147240562	9.270433796	9.001210444	8.909848989	8.654662048	8.335581946	8.441033551	8.044439162	8.080758434	8.458748018
12.18867558	12.51410341	12.70122718	12.6299395	12.468311	12.14703821	12.07696373	11.85160319	11.5522973	11.46231093	10.87948448	10.6879642	10.97313738
11.4136693	11.64296607	10.6841529	9.781542153	9.788118437	9.68610153	9.485986448	9.442959432	9.566158465	9.180190793	8.601744881	8.574432906	8.489284084
12.16545939	12.41593114	12.7936672	12.35328165	12.22831843	11.92739842	11.88109758	11.82285499	11.68817378	11.4967692	11.21676212	10.98878374	11.25146281
7.049144803	4.938689327	6.174618456	5.789542211	6.327780177	6.022667256	6.038003897	6.186586243	6.395448729	4.719778306	5.490086574	4.97686064	4.79570382
12.59652118	12.58248373	11.66610135	10.58830407	10.47248525	10.34854167	10.60064375	10.64970221	10.62574619	10.81872225	10.89312687	10.94766447	11.1692435
5.496810315	5.300283392	5.430346936	5.436955316	5.55884296	5.023596088	6.335342514	7.926761645	9.507530195	10.84476879	11.17842868	11.08542809	10.66828078
12.07085209	12.31160107	11.98684084	11.53309107	11.78518622	11.5139645	11.45406176	11.3163968	11.16770702	10.99870922	11.04279839	11.17537112	11.58458631
12.35410364	12.33213345	11.25249598	11.28258816	11.15734967	10.93553762	10.95693017	10.91697508	10.77135285	10.74084914	10.12580801	9.781490406	9.517157784
12.59380257	12.71650477	12.45421807	11.65790238	11.85276668	11.70697022	11.64203823	11.43188739	11.19057134	11.02384372	10.70648196	10.61574662	10.92407612
6.300697373	6.055830613	6.788973335	7.129376138	7.38470104	7.243959796	7.376499243	7.634537216	7.691718481	7.714105347	7.45697778	7.435464865	7.755341203
4.598494102	4.081314847	6.471112664	6.276415768	5.688206906	5.86461077	7.238266794	8.146752997	8.548523622	8.877646423	8.433411431	8.094372372	8.124568965
12.0706732	12.38608958	11.51572487	10.9508734	11.17972186	11.13114539	11.08878076	10.9142961	10.49462288	10.67839657	10.32199314	10.2745326	10.37179682
10.88591092	10.96955048	11.06669788	10.42402909	10.63839362	10.45898563	10.51267551	10.35916982	10.15166126	9.984741797	9.636477847	9.333710824	9.772527965
7.66781609	7.837313448	7.803010016	7.62476553	7.663379758	7.537700239	7.405117958	7.185568161	7.145067803	6.925218975	6.748676388	7.13077613	7.893295285
3.857150441	3.945860423	4.329562026	5.714077519	5.660098486	4.857155196	6.263789215	8.239798653	9.549989672	10.05704339	11.44371311	11.81237408	12.36761381
10.05988817	10.25408082	9.328013588	9.584172065	9.769235806	9.360872455	9.218311019	9.023410513	8.335781529	8.15299246	7.113950436	6.775732798	6.177939683
12.06105286	12.44298348	12.18011681	12.19666872	12.30321511	12.02087076	12.07075709	11.977611	11.90094854	11.99439215	11.67942925	11.78255962	11.97002468
11.48299146	11.29648371	9.439364695	10.34492944	10.16778804	9.557396882	9.354243872	9.1972933	9.430283798	10.73269283	11.09554933	10.76454935	9.910725966
9.702230323	9.822022352	9.851917567	8.991256306	9.152964048	8.968624944	9.125344672	9.04677377	9.043508764	9.173279581	8.964245301	8.375238717	8.862179632
12.36658174	12.72633197	12.95231718	12.94233108	12.96836506	12.80317441	12.86178686	12.68334034	12.57442563	12.63049145	12.25740481	12.41251401	12.66060745
11.57064573	12.09317693	11.89977804	11.32424074	11.35500556	11.18642148	11.16308748	11.01630809	10.60558548	10.87911504	10.35494404	10.16414949	10.06401066
5.781601168	6.467563893	5.756183075	6.020306845	8.721028191	11.30610712	15.52106535	17.49525033	18.31735494	18.47478578	16.49843645	13.45170341	11.64786199
11.41225874	11.54878342	10.41310745	9.75728915	9.803832517	9.488891176	9.49203626	9.330017242	9.203048885	9.035518735	8.487592187	8.246384269	8.337647538
11.62731256	11.56402235	11.92271526	11.7920506	11.6172608	11.32935162	11.27686609	11.23780566	11.06759819	10.79952538	10.66154135	10.42567761	10.6280664
11.34196543	11.45079858	11.80833467	11.60502038	11.52230983	11.39907784	11.55393602	11.3889467	11.30001406	11.06459472	10.83135639	10.56958767	10.83553867
12.31072491	12.67416121	12.64824396	12.14012909	12.19972928	12.04475084	11.97670462	11.73402088	11.35557901	11.3634648	10.78671617	10.7523814	11.12074037
14.27878053	14.50418406	14.53687988	13.94408191	14.00656181	13.87273284	13.79187515	13.55685546	13.23571541	13.1510692	12.6662321	12.63243788	12.8985683
10.88265321	11.0949796	10.68612333	10.29663123	10.03596592	9.766756212	9.702251967	9.624965856	9.375283658	9.35301276	9.02974615	9.282337042	10.78565648
12.5782862	12.59326457	12.33026676	11.94611871	11.78109606	11.53358983	11.67196088	11.63786588	11.35026671	11.40876415	10.94083663	10.72539815	10.6691906
12.88474984	13.19886354	12.94819783	12.15146712	11.761524	11.56566108	11.46651393	11.38733316	11.18241164	11.17456344	10.78856994	10.699139	10.82375276
11.28196708	11.54339051	11.7552925	11.69667526	11.74452785	11.4121584	11.34375898	11.07467969	10.65084324	10.57279019	9.954694556	9.763387186	9.961746303
11.01482963	11.47724937	10.6935159	10.22258011	10.35649079	9.828275871	9.792194526	9.732291841	9.62812637	9.496964164	8.728116171	8.205561924	7.697207009
10.89598942	11.43491369	11.34473268	10.79967599	10.62309279	10.76450008	10.97279477	10.89695369	10.77664976	11.04088947	10.78677771	10.91185754	11.07679387
12.28273438	12.57372936	12.24564733	12.00190106	12.21688596	11.96368188	12.04827373	11.94055874	11.87236093	11.75280815	11.40547677	11.09248509	11.34275555
10.95069213	11.32864489	11.44551385	10.58835648	10.24021774	10.09002282	10.10569891	10.14272528	10.08592603	9.994257783	9.625724595	9.59952691	9.944200228
10.47821513	10.71561623	10.48488418	9.525585243	9.41023309	9.477683034	9.672465345	10.00037429	10.42861487	11.32144169	11.22437975	11.33690356	11.57676473
11.93405121	12.21109853	12.51413905	12.51517895	12.23846489	11.99630396	12.15495703	11.93318759	11.70939958	11.46567049	11.21342461	10.85237721	11.20219217
11.06734649	11.53657211	11.50461397	10.97964146	10.97521353	10.6052511	10.58982904	10.47983103	10.20672816	10.0855543	9.291909793	8.903765097	8.803068317
8.919228137	8.534454322	6.763755588	6.834739048	7.098091376	6.974815715	7.398516321	7.518908296	7.588307961	7.758440615	7.530711456	7.088707608	7.155735412
11.39307927	11.36122384	9.802788234	9.735704371	9.65632398	9.187158961	9.218311011	9.157863723	9.198075229	9.244387232	9.047481603	8.679709621	8.737994819
11.70763194	11.87568539	11.86655997	10.94973584	11.07159894	10.95049033	10.92342221	10.80231044	10.5555585	10.5310648	10.16542319	10.02249061	10.32920345
12.9398221	13.13869898	12.06020412	11.08207417	11.39715556	11.07219873	10.98802035	10.88364653	10.78159587	11.11647622	10.78672221	10.77864309	11.30319858
4.716577709	4.940813772	5.802260725	7.123235149	6.909767353	6.014496338	6.221031482	6.277312827	7.046274616	10.09567034	13.25472333	13.34782239	10.38484122
4.954961583	4.739954072	5.587540353	8.035107513	8.529921957	9.964823854	11.66951927	12.15643121	12.03581599	11.47918703	10.35481944	9.567632476	9.298674452
11.11896181	11.37231976	11.37390599	10.47568517	10.91535148	10.82077256	10.86821158	10.76156282	10.73094649	10.5576106	10.28988256	10.02330013	10.40206342
4.680234501	4.201827633	4.352538866	4.508645209	5.127807253	4.67548976	5.155944352	5.518994756	6.358038457	8.234053908	9.261356368	9.265337736	9.455664179
8.829542798	7.413514789	4.671332538	5.241463957	6.156965242	6.716690525	8.183584947	9.035951514	9.40387029	9.396910133	9.229545181	10.33500382	11.47586632
10.83299413	11.01887001	10.71858634	10.30620752	10.2273408	9.905450232	9.916061334	9.779936704	9.569439464	9.330161356	8.995924312	8.807746371	9.281741814
3.378488467	2.838166187	3.699157374	5.462553349	5.628396726	5.712612184	6.247133278	6.84841984	7.952795797	9.5554754	9.754282883	10.33865684	9.965415354
10.97183195	11.09214096	10.23387747	8.476935968	8.606418931	8.78898717	9.129568196	9.640934751	10.29067177	10.61375024	10.47783246	10.42601693	11.20700144
11.0659497	10.96188124	8.299905427	7.79904305	8.029015794	8.066268787	8.717551421	9.243714827	10.0306316	9.638288046	9.579991345	10.34762308	10.98338361
11.39519599	11.45435115	10.05942168	9.841943928	10.01728908	9.680445061	9.857568803	9.871556059	9.92666224	9.98832243	9.49003466	9.209411868	9.095360826
12.4649563	12.6810086	12.66084796	11.84306105	11.86620811	11.64555384	11.49570903	11.33731519	11.31441372	11.08089415	10.98150501	10.91750087	11.27042518
8.827518269	9.187235988	9.064786038	8.532842871	9.006073592	8.760167132	8.849313296	8.759589937	8.481870053	8.415599276	7.897418014	7.501956146	7.434972637
3.294111042	3.880997019	3.827799926	4.985725101	8.171205916	10.60186045	12.35083974	12.87776831	13.11160025	13.38727221	13.38022879	12.87647651	12.89292357
10.7746661	10.24731621	9.82042982	10.50384983	10.43696228	10.31149827	10.51002288	10.24023498	10.05964813	9.891352362	9.439705457	9.022588206	8.969510054
11.4618343	11.9500764	12.19440266	12.10917069	11.61883628	11.47855828	11.61908073	11.54131923	11.28905534	11.59467252	11.18134663	10.99119947	11.04107301
8.986901738	9.174366988	8.541975868	8.254384152	9.288430059	9.497325194	9.887697511	9.637078276	9.27936779	9.196686449	8.967439115	8.820888755	8.93569973
11.59038404	10.9154976	9.434814238	10.12863134	10.29766597	10.17299961	10.26667766	10.23866535	10.0903942	10.10680317	9.435980456	9.073563783	9.01023226
8.990801428	9.080995843	9.666225214	9.827897716	9.376510651	9.016745745	9.013394464	8.719137737	8.523771121	8.264787761	7.922716201	7.294862444	7.449818208
12.60844436	13.07314927	13.10688117	12.26449809	12.58097105	12.45994366	12.43410048	12.24123116	11.87988394	11.71867014	11.26793652	11.20662369	11.61096407
10.97697211	11.45574736	10.70762547	9.882270146	9.993756814	9.984121398	10.26269723	10.38111549	10.35847974	10.60467681	10.02401373	9.964305475	9.689267723
3.73083	3.309384594	4.130189259	3.311648281	4.082568419	3.354135334	4.577082029	6.329455956	7.576698802	8.202079689	7.85061063	7.30383892	7.999020963
4.836033765	4.9680512	5.057750937	4.485454346	5.071143232	4.929701154	5.809552451	6.40023788	7.15009245	7.546461482	7.516477981	7.875439346	8.462871669
11.99265098	12.23998353	12.11424569	11.0306185	10.9610682	10.83752016	10.65080057	10.54900288	10.12453056	10.23290222	9.721714354	9.764255769	9.955111236
12.51941349	12.91849258	13.01626899	12.72017323	12.64330828	12.46625994	12.49954894	12.34501961	11.99190682	12.15297778	11.65195889	11.58339294	11.74831664
9.351557724	9.591047209	9.357944877	8.315040917	8.377725744	8.037307127	8.089279514	8.038661033	8.032307893	7.992193791	7.818261904	7.534001678	7.582651616
8.944991303	9.213775381	9.296612921	10.62556448	11.029094	10.68347485	10.58484019	10.27494147	9.753544738	9.450636631	8.924125004	8.720831706	9.213383133
9.369752398	9.463940499	9.243832731	8.628022613	8.816687873	8.686726111	8.889611407	8.735578348	8.409878948	8.348205376	8.066030029	7.918841335	8.275600675
11.36411584	11.78438838	11.36246259	10.43142952	9.83205805	9.415269443	9.226556492	8.983458809	8.65996368	9.169002058	8.797904456	8.896589298	8.830101368
3.992440725	4.450629972	4.129811483	4.4622161	4.963144323	4.903265431	5.362191341	6.000450348	6.661144982	7.579574379	8.137230301	8.143901125	7.978853584
4.54686722	4.052701084	5.334254254	4.883286044	5.157711817	5.735107113	5.373862107	6.514771362	7.58839499	7.503714035	6.789868087	5.958191482	5.470399957
14.42364689	15.10310135	16.01131296	13.68431129	13.62833649	13.57737415	13.49952975	13.3187409	13.06725625	13.07319531	12.61846994	12.77714081	13.26802779
15.40153294	15.58420898	16.67946394	17.22424813	17.35557123	17.19770933	17.22799453	16.96051226	16.76603725	16.43992288	16.29037941	15.546451	15.46391181
12.53856553	12.42550355	12.00039195	11.74803138	11.63125195	11.38049779	11.48037302	11.3934286	11.20116168	11.09055073	10.84510221	10.63659703	10.84025611
14.03948068	13.88913194	10.17677714	8.30776791	8.011442367	8.115240725	8.283113896	8.362240488	8.332138513	8.436995469	7.96349409	7.484067209	7.232406692
2.33181058	2.113205044	2.280930722	2.042721874	1.807632968	2.175223236	1.744906246	1.966411145	1.892081993	1.426487337	1.374200461	1.359258451	1.7516619
12.90363547	13.17541367	13.0129583	12.54222839	12.80565904	12.51690149	12.56572493	12.44201925	12.22998518	12.07060219	11.73899701	11.43787256	11.90241508
9.96824983	10.20014241	7.877651324	7.643710077	8.762026554	8.363311242	8.276192127	8.106040004	7.931138046	7.938588767	7.491098865	7.382517662	7.452444682
12.92898596	13.15026037	12.29019647	11.38901783	11.67354973	11.43874269	11.49050924	11.47518405	11.56705221	11.89238764	11.92122526	11.81580691	12.10434933
11.81585015	12.04231615	11.88025594	10.95246183	11.02614878	10.82588649	10.75748427	10.52864208	10.18422147	10.20694783	9.876567439	9.879438326	10.4063907
3.693659358	3.122318991	4.322586429	5.812935247	5.961546924	5.311269106	5.410516094	5.140372633	5.172812775	5.303570811	5.280006506	5.349675012	5.187543854
2.63036641	3.305154914	2.758700375	2.627904205	2.759344087	2.935568259	3.224060192	3.238851711	3.504081824	2.836594499	3.879464967	3.958323465	4.296428881
10.05377367	10.12023347	10.39242428	9.562947871	9.498491969	9.137251754	9.040940013	8.821539642	8.539521251	8.323118661	7.971431363	7.868395171	8.510618658
8.584111528	8.904289061	10.08004531	10.88917793	10.76620921	10.4967014	10.90338615	11.18366309	11.30685721	11.27538473	11.02864449	10.66396109	10.66623783
11.40843298	11.79142623	11.9929089	10.99619535	10.84820143	10.63196452	10.54605095	10.33226209	10.02131724	10.08090405	9.517164693	9.410009796	9.571395441
11.30964046	11.63178725	11.87551521	11.55586505	11.38545877	11.03355637	10.98224104	10.87893212	10.72653108	10.617292	10.22318259	9.994426606	10.18826122
14.14346582	14.38318339	13.82259312	13.39259723	13.5083049	13.28105049	12.96089185	12.70879955	12.42348293	12.13054483	11.76759902	11.69427873	11.9626033
13.48259284	13.87424114	14.2553246	14.58083248	14.53918964	14.31487811	14.34308648	14.334653	14.33977033	14.39660342	13.75596059	13.48309147	13.45324247
6.353128211	6.383706577	9.328572918	10.75397105	10.15905494	8.543714023	8.175325841	8.452182884	8.695453785	8.927735727	8.147760775	7.959589195	8.448853342
10.34105865	10.34977505	11.25576714	11.27692538	10.53409901	10.05701729	9.924971051	9.812129332	9.763295889	9.864439276	10.25649376	10.21893563	10.36351849
11.45963216	11.85758988	11.71685872	11.19488248	11.21551878	10.92808903	10.85160799	10.83475433	10.71164572	10.84258571	10.40074371	10.10720244	10.37251162
10.91006713	10.2336533	8.102575763	6.599831807	6.162833758	5.940153421	5.562244552	5.556062455	5.778539943	5.060285317	5.600723915	6.090017515	6.912999138
16.00960952	16.04587585	16.31742227	16.18817272	15.68548101	15.28205707	15.44487322	15.17586037	15.31260093	15.16306443	15.42760666	15.01520606	15.72067657
11.13778453	10.81748697	8.549831885	7.612186631	7.749052245	7.864960648	8.327361404	8.754008249	9.22280599	9.255901093	9.558007224	9.258335522	9.502606819
9.343452072	9.715824107	9.997633132	10.22824617	10.18622009	9.737914057	9.518361348	9.224853412	8.79676861	8.703476322	8.128819263	7.835511204	7.839453995
14.58774568	14.87098088	13.03413312	12.76152962	12.92219852	12.24671928	11.80705213	11.27597552	10.80236575	10.43542828	9.652669344	9.415933712	9.285241033
12.20229954	12.57214091	12.61380205	12.18806812	12.18487775	11.93215121	11.94909047	11.89278483	11.87661255	12.25897957	11.95870879	11.83530895	12.05498229
12.53962818	12.68349037	12.36906065	11.35917718	11.34816358	11.1172924	11.21961312	11.02932992	10.83148677	10.93296473	10.66728508	10.24875727	10.31555714
12.03355764	12.36797988	11.83980511	11.67707299	11.83279584	11.72651055	11.71686705	11.70955198	11.54576842	11.50309306	10.97490903	10.8654935	11.18634162
12.17813476	12.51834424	12.11911947	11.51997179	11.65020213	11.43963762	11.47660469	11.40662353	11.43476948	11.58394962	11.31013232	11.05413114	11.1618526
15.94591027	15.54151142	13.53603183	13.28315078	13.41136126	13.47042111	13.78360379	13.76491305	13.75183656	13.58605083	13.17346568	12.78796258	12.59565754
13.99451552	14.30397869	13.53299717	12.15904199	12.17551664	12.00611087	12.17704745	12.11260328	12.00174109	11.92716389	11.43612967	11.15180137	10.9509399
12.47860445	12.76433506	11.9785917	11.24828907	11.37216287	11.07233358	11.09628163	10.9301678	10.78409844	10.68549866	10.17494088	9.828127028	9.924944865
9.18173063	9.207478218	9.2462929	9.256210136	9.242473355	9.016383797	8.935410223	8.827964421	8.664531752	8.4551893	8.25886188	7.95454863	8.002402198
12.45857969	12.68363338	12.71914354	12.18608302	12.33539119	12.07801929	12.09777138	11.99397231	11.85514482	11.69978343	11.40327314	11.2393191	11.58423219
12.21501599	12.00657459	10.34125624	9.45808179	9.789116585	9.903188708	10.04666538	10.14123377	10.27020807	10.40006351	10.17153745	10.05562676	10.10439565
10.19625131	10.46560717	10.68532902	10.57993543	10.46608123	10.65280914	11.66493533	12.02847337	12.02835392	12.09904941	11.89767552	12.02706552	12.28758055
12.31253061	12.48575995	12.55477128	12.33441307	12.39190419	12.08920893	12.140002	12.07751467	11.96297191	11.8445674	11.48392033	11.12523865	11.33954132
16.29221741	16.3571166	16.3139077	16.44017234	16.57165181	16.20063278	16.09208849	15.76574629	15.70353048	15.36876949	15.03539171	14.5172525	14.82725777
11.69379274	12.20866385	12.1071796	11.79464827	11.91667094	11.89024466	11.96934296	11.8383314	11.50549795	11.75466784	11.41963216	11.15259716	11.12726989
10.52344796	10.74143031	10.6377358	9.985691221	9.867956837	9.631093931	9.50338322	9.259080021	8.877905913	9.05112907	8.683127857	8.412665738	8.547753532
10.61598603	10.80366529	10.30390425	9.545454278	9.565003892	9.454286119	9.544554486	9.611406169	9.728692093	9.755040701	9.977254577	10.0601157	10.08269387
11.32109913	11.10276003	10.2542101	9.887087095	10.0933399	9.659262987	9.587501353	9.505212583	9.219494977	9.349112691	9.47486798	9.466401949	9.517382219
13.9195519	14.38563066	14.50284717	14.76675636	14.62431692	14.38005078	14.36430963	14.34220405	14.29901239	14.46382031	14.21609343	14.22198859	14.29894874
11.67362432	11.99103597	10.68416466	9.930422254	9.756772919	9.696736092	9.658112282	9.604092439	9.282832773	9.682755869	9.015615373	9.138643045	9.010280858
11.78488617	11.97685727	12.06907877	11.73719448	11.8071391	11.62385703	11.62675833	11.49443994	11.31192836	11.31396504	10.92317908	10.71465553	10.90892487
12.69820509	12.87286633	11.88558434	11.81021218	11.90685149	11.57987472	11.62933127	11.44851049	11.10440029	10.83933981	10.24806732	10.22939101	10.76878983
15.15406947	14.94401045	15.51675319	15.60059712	15.77636609	15.48114002	15.71388748	15.60897924	15.65179152	15.24458162	15.14657488	14.41560374	14.73242715
10.74908974	10.34157619	9.180692	10.0817306	9.924079265	10.02974489	10.56369646	10.63746556	10.88600841	10.29705308	10.23121138	9.170574136	8.377728736
11.46049882	11.74725243	11.75721281	11.37829951	11.41012875	11.25320434	11.37598796	11.12039458	10.7917121	10.82598767	10.44024929	10.01096193	10.11076673
10.47704064	10.65961629	11.0274197	11.04640166	10.90062147	10.46509462	10.33848721	10.01727393	9.875091035	9.662162937	9.268926723	8.932873456	9.20253967
15.39554799	15.7319467	15.30631229	14.81829768	14.91041022	14.61939916	14.47266285	14.25824093	13.97252908	13.89369725	13.59135826	13.40488713	13.88034084
14.20991608	14.56400036	14.72341803	14.58056822	14.49628241	13.98733691	13.75793268	13.45329345	13.070911	12.88851727	12.55423816	12.48937692	13.06790794
10.47874569	10.63138449	10.39837008	10.38295891	10.19008318	9.960397788	9.849590964	9.815841768	9.401487866	9.488416668	8.957027664	8.99636431	9.203937012
9.250457822	8.965444511	10.30280312	10.32887154	10.31009058	9.605232841	9.3301234	8.972840901	8.610842583	7.822601219	7.529975086	7.188586295	7.530810259
15.36363371	15.05963485	15.15897392	14.82766927	14.90714541	14.79110071	14.79321411	14.6716869	14.94865687	14.66403226	14.82869676	14.58709588	14.66357987
5.280789647	5.705102462	7.833636133	6.775828295	7.816617768	7.083390083	6.543467632	7.273072214	9.119334944	9.148873132	9.37286716	10.1903676	11.04713542
10.64055143	10.58015915	10.56245572	11.00878407	11.28840558	11.32991193	11.63118468	11.56515865	11.45836359	11.11457408	11.01860244	10.5719429	10.56900337
7.69746104	7.735344969	7.421249215	6.624348455	6.988755869	7.471411099	7.675206867	7.612622722	7.341393963	6.959508325	6.598576448	7.384751057	8.480232997
4.420518781	6.679064374	11.49464791	11.66375401	11.30901776	10.76947869	10.4750334	10.00266992	9.323673573	8.755868221	7.842690875	7.476223343	6.784006397
4.422188017	3.730922938	3.996708172	3.612085964	3.95129803	3.356970598	3.40093547	3.356826869	3.590769129	3.730919055	4.926901198	5.847051342	6.728131
3.210424504	3.434034471	3.424748218	5.148207325	7.723566671	8.338074158	8.926069217	8.821229649	8.681806813	8.792690025	8.607969142	8.588256394	10.00429114
5.172297627	5.018069298	5.261761587	9.655315879	11.49180008	10.49886108	9.311148636	9.524583773	10.04984092	10.72761737	10.43941387	10.71695764	11.12974048
12.42920397	12.68886198	12.82395535	12.80727672	13.06916389	12.98176749	13.13532356	13.01320103	12.87775946	12.85355148	12.47354047	12.51322543	12.88680651
9.282768573	10.36331515	13.25587406	12.85510416	12.93865093	12.28594703	11.87744693	11.51662387	11.3167113	11.1137612	12.26479539	14.4146257	12.9941912
11.11005216	11.13018829	9.797402707	8.935744393	9.318929713	9.012179657	8.843750953	8.604517814	8.321654067	8.170817854	7.806749308	7.516615631	7.489247276
3.977161593	6.102427196	10.90717654	13.31643355	13.9036888	13.43744346	12.74157683	11.7562564	10.47481652	9.090984752	6.88530351	6.214811447	6.10891719
9.543075538	9.808000189	10.64122732	10.87262244	10.2762735	9.787676853	9.777672458	9.710447328	9.429110658	9.430882039	9.078553752	8.745280946	8.619990329
11.73462061	11.97243371	10.21478137	8.799969863	10.08548347	10.06263422	10.45141345	10.66487172	10.82031604	10.8920205	10.76320325	10.5637313	10.74002528
12.01611868	11.84576216	10.15021599	10.04019326	10.02636476	9.665855851	9.79308857	9.88059486	9.911328969	9.844121372	9.663258093	9.265573052	9.331712354
11.30648638	11.60070475	10.78769873	10.55664458	10.36745828	10.17398499	10.40503337	10.17921361	9.929298355	9.900996886	9.332145489	8.922035832	8.7772944
3.24676409	3.418232939	4.053581076	3.805854862	5.502280203	6.155524544	6.375928766	7.174752247	8.312914667	9.543358302	10.20632286	10.77786163	10.74280128
12.31758316	11.9949891	13.04010087	14.19330165	13.80959132	12.89099702	12.13594021	11.50281528	10.8206195	10.81952696	10.29936485	10.0436151	9.989977876
12.30363661	12.32371031	11.34677866	11.35192272	11.57870288	11.04238403	11.02782424	10.97890959	10.90490885	10.69940337	10.38928307	9.709207826	9.757980932
10.15120434	10.42774779	9.463705824	8.747255666	9.334931929	8.963954304	8.980233774	8.722371133	8.669063417	8.854116879	8.602187398	8.162930637	8.370995814
14.32763284	14.33264948	14.73393101	14.46236117	14.45339363	14.14206949	14.15473589	13.91849693	13.68047248	13.2677531	13.0397062	12.57853999	12.89071276
10.97843345	11.21196129	11.1751467	10.6620973	10.53010703	10.39881222	10.50469169	10.56151199	10.66297185	10.96032011	10.59860315	10.51464796	10.73069295
11.35587524	11.5320693	10.85193006	10.30623293	10.64151683	10.644421	10.69681692	10.53476999	10.14340509	10.23099919	9.680215851	9.674100571	9.841776151
5.843248812	4.994191707	7.249845806	8.937977256	9.076982215	8.101511019	7.459148124	7.046664086	6.926731044	5.748318452	5.636678107	5.119041869	4.689246075
3.516707446	3.026148605	3.615888842	4.965009999	6.82054051	6.633077747	6.203673015	5.392368353	4.888710761	4.160013428	4.03788825	3.958204337	3.606622119
12.40529199	12.64624765	12.81049211	12.36231379	12.24585013	12.03567583	11.93207147	11.76217855	11.53654638	11.51188783	11.19888888	11.09540042	11.29068489
3.236036401	2.86702964	3.379278381	3.07004187	3.185422684	2.754162582	2.878719259	3.160142387	3.288062946	4.511277395	5.751292211	6.57846048	7.572978204
5.134572996	7.291216244	10.64597746	11.34920317	11.65490137	11.15738773	10.53685624	9.955627119	9.398324554	8.819122189	7.606020929	6.983698512	7.222533424
4.667526172	4.118755483	8.075628529	9.886820062	9.889874113	9.440941439	9.041958329	8.554606031	8.205561211	7.552767441	6.487786411	6.063636931	6.233181856
3.964709914	5.090907431	10.18550661	11.26611213	11.18926804	10.3205155	9.436028679	9.007168002	8.720526368	8.440057993	7.893486996	7.586339346	7.211018741
8.956724453	8.142222239	9.559130811	9.345050166	9.888196882	9.904777733	10.42085744	10.46953653	10.85103612	9.983437451	10.22955626	9.354838173	9.222058696
10.85296751	11.15448916	10.91920869	9.675217679	9.831338146	9.571361445	9.52104958	9.430526857	9.155516897	9.08882298	8.858371998	8.562438185	9.014079529
3.23054233	4.0643923	6.740928793	9.564027053	10.40016516	10.10801684	10.28484034	10.29741568	10.23839306	9.762726475	9.05559167	8.161627643	8.156167517
2.50136656	2.83350831	7.619520263	9.865453285	9.945535734	9.040361802	8.62205363	8.37797387	8.302392822	7.733433052	7.653449804	7.082238906	6.68984215
4.271658947	4.632794344	5.504435741	5.07586399	5.201279945	5.198298897	6.619997954	7.122890441	7.368532898	6.752552117	6.358667244	6.69207507	7.73817259
11.54339268	11.93926004	11.11304009	10.38424106	9.895486055	9.432323879	9.333365433	9.204945501	8.935872699	9.033912472	8.399453718	8.223160359	7.784151253
11.94373781	11.95532925	10.34363126	9.461400244	10.26150276	9.839918983	9.90235146	9.920391888	9.913505112	9.735066649	9.44681211	9.011742246	9.072271648
11.13221147	11.46907883	11.86691923	12.01665478	11.70323834	11.16740542	11.01439804	10.83882111	10.5694839	10.28655798	9.771801215	9.741401535	10.15449481
9.053522826	7.820898063	8.119722416	8.412374384	8.439137473	8.094605395	7.808028885	7.377689745	7.598074103	6.252416895	6.626906872	5.55145163	5.532492786
13.46905043	13.3720388	11.98907932	11.52283156	11.71761675	11.501302	11.28100474	10.97147854	10.68586921	10.47098787	9.718919363	9.187211951	8.821376556
11.27857926	11.50591886	11.3821723	10.48747243	10.18663311	9.962050767	10.03542017	9.889580068	9.651345159	9.880112058	9.536107682	9.320491054	9.477588248
11.74029995	11.97256745	10.43290181	9.910239291	9.946064229	9.94211108	10.21936626	10.16193432	10.11948094	10.40582163	9.977804351	9.958866369	9.837574332
13.11171194	13.40091746	13.95851433	14.05827766	14.02169258	13.54820822	13.4636318	13.34039631	13.21781312	12.90055291	12.52914853	12.13369034	12.43823259
7.200680968	7.492724494	10.16506463	10.61073787	10.82392374	10.10834882	9.879395297	9.8891195	9.71957363	9.731407279	9.156202191	8.613473537	8.446117731
10.36234281	10.52561772	10.12798868	9.840055308	9.909103801	10.0028429	10.45805945	10.62709304	10.6317983	10.72922629	10.13220083	10.00118708	9.883339509
9.628550257	9.925511356	9.851913879	9.205357446	9.703032451	9.520824089	9.610253477	9.483695766	9.488650336	9.481235624	9.061139931	8.732915518	9.086245541
9.528656909	9.334232563	10.22806409	9.206860455	9.030516565	8.870001921	9.141710174	9.52628804	10.18469494	10.70075943	9.937828959	9.887583124	9.853638541
12.16698781	12.22014096	10.7024563	9.33532839	9.851696103	10.53962484	11.62161007	11.82940422	11.94023473	11.48767841	11.25974132	9.576553857	9.165478315
4.140104342	3.812502913	3.497140345	3.277595846	3.294321045	2.792332802	2.445000838	2.686348285	2.754919277	2.01653514	2.480282987	2.512942868	2.050382348
11.66262004	11.91729317	12.13604499	12.29194005	12.12105819	11.78748872	11.79033689	11.5450333	11.3849977	11.238517	10.99911793	10.68224149	10.98958131
12.36070406	12.83256947	11.6603332	10.88400264	10.77081342	10.80870012	10.76032969	10.76844298	10.39423738	10.80336108	10.35629257	10.20059647	10.19341076
4.785534315	4.338755829	4.894922928	4.848896957	5.013586167	4.677169981	5.148816811	6.190538763	7.311648077	7.871550643	7.426579316	7.052367825	7.734995636
7.452284654	7.569379947	7.476950182	7.552386031	8.087347804	7.975498313	8.198212216	8.261674234	8.128800757	8.233052491	7.532397762	7.171223886	6.845801203
11.7862424	11.92811234	10.37121459	9.977875964	10.11638872	9.745140436	9.700280755	9.57202269	9.255154004	9.242160486	8.59695461	8.431727576	8.404977857
16.36817614	16.59405149	16.83867516	16.92531909	16.56356511	16.22580177	16.09111047	15.85365694	15.55182504	15.48217074	15.11909378	15.02901025	15.25031491
13.71646637	14.02504614	13.5681576	12.95721895	13.07433851	12.66931323	12.68521139	12.48894774	12.0924959	11.79128516	11.30342972	11.06008336	11.2464025
12.82948717	13.01539562	13.01382023	12.2009449	12.41025509	12.16043352	12.07244054	11.77293186	11.8759095	11.61839031	11.53710813	11.24074921	11.81722841
3.136377778	3.365998237	3.760574849	7.318948286	10.12413711	11.26776068	12.39648045	12.72399376	13.29550962	12.51322519	12.34211965	11.20289192	10.64294599
12.11228837	12.48978019	11.58190592	10.34048682	10.39856275	10.2764666	10.20789858	9.941552943	9.789971507	10.53904905	10.18796932	10.2019451	10.53910181
3.142707438	3.019510445	4.103724728	4.969736137	8.59076016	9.84491094	10.29848054	10.40800485	10.20076871	10.23089087	9.82130327	9.569364537	9.493118769
14.92674261	15.26842497	15.257336	14.7758471	14.99527292	14.98803967	15.14090055	15.02970647	14.84485209	14.77591721	14.45288314	14.19330357	14.46485826
11.65989366	11.73578266	10.0478919	8.518665975	10.1776537	10.14891594	10.25326178	10.21365509	10.11355072	9.509279582	8.814637452	8.664491393	8.715503276
14.98527534	15.32979109	15.36730866	14.9732239	15.32281992	15.40128448	15.62244917	15.55182346	15.46761689	15.28105206	14.97399167	14.60219082	14.77198999
9.238094455	9.273116564	9.359290267	8.616337236	8.797332329	9.096292107	10.96991923	12.06333508	12.5159562	12.9437696	12.83330424	12.51447866	11.94686191
11.28458365	11.09990119	9.775831999	10.63525672	10.61227078	10.36991029	10.55368699	10.38069158	10.47372293	10.28288811	9.670690796	8.909790466	8.898363853
3.887616587	3.198422759	4.019784411	5.054636144	6.036460875	6.565884346	6.883485673	6.980150655	7.094275088	6.751790701	7.160074434	7.128493497	7.079824639
11.98321301	12.10044752	12.25754071	11.5504293	12.03257544	11.93758793	11.90893997	11.90249975	11.72952254	11.55741	11.31744821	11.17586941	11.17142011
11.80479806	11.90206481	11.66986391	10.53735128	10.62263085	10.43532062	10.45062015	10.27029034	10.07488187	9.995743357	9.875835342	9.260218591	9.362460822
5.318347193	5.261572996	5.778050201	7.447880546	8.35565736	7.984800459	8.078277896	8.318924653	8.452982042	8.880781217	8.654998049	8.231829356	7.883471112
10.28585289	10.27754527	11.00610244	10.35430368	10.25571567	9.899765999	9.848365784	9.768832455	9.644714007	9.264413084	9.082372167	8.83523651	9.094730789
6.409622819	5.836067795	6.714700464	6.702730345	6.914931929	6.538340675	6.519826909	6.607524331	7.060441011	6.609211358	7.019551291	8.174542222	8.850012179
4.007137834	3.517333078	3.858472837	3.932000086	3.790026623	3.807626464	4.104025527	4.188063671	4.503925467	2.836530088	2.973518046	2.984413826	2.654448238
5.23879989	5.587888824	5.517872631	5.791143112	5.823926332	5.647820372	5.954806136	8.784191755	12.80371375	14.71708759	14.86209157	15.67385425	15.78131034
12.84290932	12.92450882	13.17659468	13.13895894	13.12229995	12.83040611	12.90177427	12.89042646	12.96821041	12.84371282	12.71374064	12.36894438	12.61872688
13.67892434	13.6731436	12.44040776	12.58873518	12.57995869	12.1306002	12.00110133	12.03408424	11.99966708	12.10950485	11.78303468	11.59756055	11.23833671
13.71650535	14.14631145	14.18327802	13.32838918	13.03791908	13.05623984	13.42951818	13.62907293	13.79709411	14.01900805	13.9192659	14.05739467	14.34703353
5.185532741	4.256626795	5.355721773	6.760421548	5.432371557	5.508168591	7.321008946	8.58321864	9.228230941	9.809809876	9.65428682	9.252423672	9.302190975
10.77824009	11.20688571	10.90593441	9.905831766	10.21510708	10.20318872	10.51746098	10.61373866	10.72695602	10.84112571	10.26088788	10.1773994	10.45393775
10.9795223	11.1524835	10.07681095	10.62754364	10.41263996	10.13884944	10.27340697	10.30495886	10.17232125	10.21643439	9.69425998	9.536433382	9.338884736
11.72759202	12.14468926	11.83096672	11.29137109	10.73233752	10.15065432	10.16361408	10.09795552	9.961057152	10.05900168	9.717618562	9.489432158	9.451639344
3.211098111	2.171468849	2.281345132	2.175002129	1.962586247	2.303133805	2.191305949	1.853144016	1.925766781	1.462079087	1.320550594	1.328016806	1.630024693
10.26258725	10.46095021	9.045717159	7.865318534	8.12410226	7.828052489	7.685549279	7.520588784	7.373339472	7.498380856	7.787464115	8.072237235	7.674104148
12.76871146	12.9386924	12.64739768	12.51271717	12.21972754	11.9465017	11.89719618	11.64851963	11.28831656	11.19981361	10.67850746	10.36477882	10.36461171
2.901549144	3.044412511	3.688400276	3.751960148	3.454353296	3.131169175	4.13183416	4.616909956	5.57026149	8.671676526	9.332388043	8.482028487	9.251107058
3.135272496	3.618881659	7.70729797	10.09765557	10.35412552	10.26355273	10.54114265	10.59661498	10.43933959	10.23019081	9.777561558	9.561244866	9.405720787
6.639662303	7.09730936	7.62395248	9.340700055	8.941977325	7.875601338	7.73281918	8.527976085	9.974515378	11.90260986	13.07506904	14.01955476	14.62611854
14.38312958	14.60245465	13.20432836	11.52897889	10.99532723	10.4050241	10.11896714	10.31362355	10.85430057	11.59260566	11.82746622	11.97423157	12.38025503
7.506437617	7.818274005	8.354688036	9.726760174	10.02865123	9.3536711	9.519880708	10.10303721	11.04155278	11.92525687	12.46651511	13.02690438	13.54908082
11.37552509	11.59301211	10.44421429	9.607481861	9.617242736	9.224223422	9.32120891	9.327699251	9.612665904	9.520207234	9.395181471	9.157012392	8.92915677
13.38190856	13.57473467	12.42704244	12.7363656	12.36602347	11.69627231	11.15493169	10.80554334	10.38525017	9.961119501	9.156202997	8.842523589	8.637656573
13.95181421	13.94884454	13.46022584	12.38093254	12.01295623	11.87647664	11.91676872	11.99391104	11.91273882	11.98216875	11.80475823	11.8454164	12.1809283
14.77296212	14.86704145	12.74178596	10.05587562	9.353564599	9.282981508	9.019544235	9.220315551	9.626142909	10.22425855	10.2004658	10.84951657	11.37272228
4.119310945	6.272775087	11.50209853	13.72241927	14.02022073	13.33431741	13.22141438	13.0713003	13.18482965	13.32053839	13.23653864	13.00782138	12.75146652
14.33533264	14.55155794	13.99068018	13.7199699	14.28451122	14.18799259	14.42262369	14.4349167	14.47486619	14.38377393	13.66489033	13.04950272	12.9107101
6.618623385	6.402316494	6.744041395	6.862376234	7.013260515	7.26833439	7.696249752	7.778041716	7.945131751	8.243222833	7.976335392	7.720521201	7.277587526
11.58806578	11.62924279	11.55920349	10.40895748	10.35911655	10.06391411	9.960104414	9.593617211	9.190457417	8.880347741	8.698176083	8.296367814	8.477561982
12.9509036	12.91980955	11.91310419	11.2056134	11.0916856	10.5677821	10.33022673	9.994954052	9.988665962	9.624483238	9.253119205	8.817507583	9.006863241
13.18054318	13.57610461	13.4717331	12.4519247	12.34140699	12.12351135	12.18140086	12.08418264	11.91599548	12.04510097	11.69164871	11.51564446	11.77746414
14.41987902	14.49706404	14.74838015	14.25260542	14.8538261	14.492165	14.44128306	14.263626	14.06914592	13.85757574	13.85624811	13.70390242	14.11305699
4.210077123	3.898671504	4.340254451	4.60259324	4.558668791	4.597152393	4.449397243	4.437781127	4.746782978	4.665879431	5.674531348	7.50600911	9.032077055
17.31935507	17.0165567	14.21716832	13.04244311	13.47111718	13.42687992	13.79176897	14.03100451	13.94135187	13.64013332	13.11242937	12.7701694	12.62459257
12.71433273	12.46732384	12.63562743	12.44478859	12.37763685	11.84397043	11.76960955	11.3792812	11.65477024	11.53185287	11.6657224	11.24554949	11.8845409
6.766681109	6.64763318	6.997127864	7.724121011	8.162166716	8.290811297	8.451269309	8.380620087	7.962805174	7.253200309	7.064299638	6.384527015	6.019530439
3.250938904	3.878548072	3.182661499	4.320449271	7.423357744	8.691681689	8.698300799	8.901215486	9.364517292	9.436286554	8.754904911	8.034131235	7.726918646
11.67860795	12.00667965	12.20227818	11.66936054	11.61305605	11.47286157	11.34024588	11.23496314	10.84712427	10.90690528	10.26389005	10.31717528	10.47215146
4.225149493	4.213412483	6.261580671	9.282611637	10.03785472	9.505902623	9.510996156	9.25098599	9.507505337	9.008466477	8.766534774	7.809474211	7.789411423
12.40291484	12.63342774	12.98505571	13.16468384	13.24371435	12.80274477	12.69516251	12.46516911	12.29153195	12.14502509	11.65319783	11.40908732	11.53187361
13.63734997	13.85821156	13.0898568	13.07426344	12.72045781	12.27529394	12.36539423	12.29254202	12.0550314	11.76054154	11.14397727	10.44438838	10.14390797
10.27603715	10.35544315	10.8562962	11.28413808	11.09405464	10.71165779	10.75865773	10.58619355	10.50880761	10.0828426	9.829234896	9.203255218	9.464724504
10.47259376	10.64489593	11.03697098	10.77091741	10.84624433	10.58645448	10.60514756	10.51142961	10.24824598	10.13094435	9.453852766	9.218846725	9.509604644
11.26382927	11.56045379	11.07364963	10.04015613	10.78209619	10.5190884	10.64068728	10.58449239	10.46347079	10.38113314	9.883007906	9.50038016	9.45686925
10.17484864	10.61710167	10.13418359	9.395986416	9.643486324	9.559256921	9.44944653	9.426269849	9.198767125	9.160606511	8.722718745	8.845864308	9.208772959
4.425455908	4.513065456	5.45257932	5.528589558	4.96202931	4.816344729	7.299994839	8.485430566	9.323093094	10.60572817	10.9534295	10.99366863	10.77644173
15.11168749	15.45961917	15.71237529	15.74240608	15.63233964	15.27460581	15.2895304	15.05192199	14.84365924	14.61247089	14.20175634	14.02569911	14.44405859
12.3900129	12.28966635	10.21401184	10.2338592	10.43710695	10.22872195	10.43164539	10.66627333	11.21768188	13.03943088	13.60725278	13.10706103	11.86587418
14.14052005	14.49554794	14.56799897	14.27270243	13.91347829	13.80461193	13.99996014	14.09174761	14.27643574	14.5133138	14.04932669	13.35491649	13.35957902
12.61779796	12.78798954	10.48442244	8.396019997	8.696867516	8.601459078	8.893685416	8.992023927	9.115303864	9.391928113	9.056535787	8.917094609	8.804491668
11.71391975	11.64635477	11.63668864	11.39715075	11.39315044	10.99819734	10.90387286	10.7980603	10.35011364	10.18927615	9.83199146	9.764329	10.30773456
10.40029766	10.80172381	11.23579554	11.10547773	10.89571192	10.581841	10.4472168	10.25396933	9.920284177	9.796367552	9.091753364	9.127907797	9.316685337
2.802858493	2.522282089	2.644909139	2.820324377	2.647478865	3.408950919	6.634636005	8.203748966	9.384750162	8.654858637	8.433734799	7.144273847	6.368757936
12.11513626	12.51138646	11.81024165	10.98032276	11.32811669	11.63005848	12.29475666	12.49974	12.42417116	12.44214262	11.7058591	11.27129419	11.3478451
12.03896165	12.01925953	12.42335179	12.61179644	12.59952925	12.16391233	12.25454751	12.11006527	11.90029186	11.69924447	11.20299223	10.81743151	10.93323185
10.71825836	10.55952024	9.269271715	9.091140259	8.98507164	8.418951406	8.458185884	8.35101355	8.222339409	8.103799686	7.438707673	7.131933638	6.9668906
10.26487701	10.40798902	10.18144404	9.43431396	9.748301737	9.534935108	9.449694891	9.355335633	9.298676261	9.253177805	9.103881765	9.06008264	9.202015178
13.03618079	12.47345323	9.890782753	10.2113938	10.62091798	10.45086035	10.67142073	10.66780523	10.53487101	10.413076	10.34651603	10.20807663	10.21990409
15.90307596	16.00619712	14.60852665	13.73469911	14.03639896	13.74618561	13.78361808	13.70556623	13.60553188	13.4346471	12.90293638	12.5721968	12.50518066
13.45130666	13.60542285	13.346136	12.84969487	12.8887143	12.62815425	12.58361483	12.46516656	12.26841819	12.16593524	11.98605547	11.87354634	12.19122467
19.08544384	18.99525045	17.27881443	15.3539496	15.02304483	15.08124065	14.86420868	14.82581012	15.29256152	14.18300449	13.44898833	13.87017184	14.15620532
17.427102	17.57244902	16.24677507	13.95607224	14.38382537	14.54612408	14.75381256	14.77386807	15.10852907	14.7958627	14.43309956	13.99808832	13.89588489
11.55721459	11.74257294	11.53052647	10.81211958	10.95047565	10.78351949	11.03413281	10.75243826	10.30491816	10.36313195	10.1731378	9.830660287	9.599199586
12.57359314	12.98145716	12.95211643	13.25600989	13.44725307	12.79858195	12.51425158	12.20843003	11.91814366	11.95493459	11.45382262	11.11476661	11.28880004
13.22962326	13.48019729	11.26187536	9.460694042	8.975467109	8.724798499	9.382879331	10.1958399	10.74279857	11.43348363	11.29690104	10.74567623	10.23942137
4.548876758	3.906211933	5.050174699	6.314567528	6.981196423	8.88200038	10.83023259	11.27921592	11.29406531	11.23274998	10.28022258	9.550934624	8.943977497
5.63104847	11.08534926	14.31004905	14.81032102	14.05268795	12.91555402	12.08078238	11.56588473	10.8267055	10.38751868	9.707647429	9.477851864	9.068012775
4.263116992	4.124558549	4.061852232	4.855189345	4.223880483	4.006642711	4.573468615	4.718296502	5.876523545	7.29627774	8.117769517	6.681099676	4.572530268
3.96784365	5.793856243	11.54482874	11.85547423	8.184086446	6.681735092	9.257011359	11.04727881	13.0248849	15.33065176	15.27675805	13.61067363	10.80116027
10.36061199	10.33766194	11.78056601	13.87462135	13.95605839	13.18129773	13.20078904	12.99484666	12.86403588	12.61631542	12.36426105	11.85387431	11.51582897
4.860016029	4.242447934	6.487509657	9.393377261	10.49812391	9.976971794	9.573466733	10.18266725	11.04667583	11.44431412	11.33160072	11.01251891	10.90318789
12.38640677	12.56067307	12.38711409	12.12516347	12.49711891	12.27070346	12.23224163	12.01448855	11.87149657	11.69113961	11.50680127	11.1530454	11.43076625
14.62641426	14.94382236	15.10144466	14.99265366	14.87482805	14.55561129	14.38185997	14.2164829	13.83528478	13.98145616	13.32161838	13.32242536	13.5286322
2.952858589	3.810717115	3.209389631	3.01172057	3.517775262	2.764389187	2.510911887	3.728297	5.372646227	7.873136353	11.69535595	14.43439664	12.52823173
11.58921404	11.73395824	9.402693803	8.257458685	9.058408747	9.228670554	9.214017838	9.253410538	9.067228778	9.342487619	8.723962831	8.959051915	8.7280374
13.2084648	13.38287812	13.71773159	13.8861014	13.85275192	13.35307549	13.11271467	12.78561568	12.39292557	12.13063312	11.66553405	11.4703208	11.79080272
12.73660899	12.78470187	9.81124906	7.413769611	6.943733771	6.849519626	7.03500189	7.290120059	7.57298556	7.662821123	7.611343884	7.741694054	8.098498061
11.49397469	11.82013539	11.93896723	11.07141564	11.06447733	10.82616037	10.88530326	10.69934604	10.42454628	10.52297902	10.21853531	10.09833455	10.36840443
14.23241041	14.15488895	14.53125924	14.77774062	14.98013538	14.65505159	14.81781747	14.85524566	14.99750287	14.80855313	14.72839171	13.87596304	13.49881249
14.12066357	14.09044845	14.27449745	14.17934166	13.74975355	13.42325564	13.29811672	13.00996248	12.94212824	12.74548107	12.69545185	12.36120632	12.7844578
11.60086858	11.69979718	11.33016075	10.41755627	10.71244047	10.56751437	10.96319622	11.06944526	11.10373356	10.88893546	10.55820066	9.73391028	10.00061435
9.240685651	9.39009337	9.282108471	9.041023893	9.040053106	8.795692988	8.72185498	8.558328676	8.371740637	8.36088024	8.081899617	7.830839318	8.187538937
12.1402415	12.43000679	12.31068758	11.55387263	11.73503127	11.4919244	11.5083856	11.5452202	11.55304365	11.41935084	10.89837316	10.84867018	11.28006753
12.0199161	11.41607022	8.972603297	8.693761185	8.685881484	8.540077979	8.889484568	9.216651691	9.416726346	9.765336013	9.446403541	9.302343629	9.37329585
11.06197085	11.36502669	11.84779433	12.16412475	11.91907448	11.56952432	11.42168417	11.15236369	10.75735543	10.70316655	10.13512267	10.04813318	10.22511966
5.697855219	10.41104082	13.98499659	14.46806266	14.24792523	13.13720802	12.82198	12.56964002	12.27907493	11.97620151	11.58213619	10.95050349	10.74996266
7.150558641	6.72039187	7.150083531	6.408672877	6.378141642	6.364912767	8.034636859	9.952541521	10.94073334	9.90238435	9.444498415	7.980905211	7.472468156
12.1579233	12.11267343	9.788860893	9.369131823	10.111025	10.01201327	9.817687615	9.999192325	10.1706706	10.30545992	9.914741262	9.910387291	9.642716131
10.45264702	10.88211371	10.5113392	10.30780186	10.34254459	10.12314904	10.30114568	10.43408131	10.52787572	10.61430846	10.13780307	9.923643092	9.818939426
14.38497429	14.46858748	13.03444297	13.77219579	13.46054747	13.05401467	12.89592322	12.84846063	13.04789867	13.17440928	12.6386989	12.17814534	12.0381776
14.53761353	14.00191992	11.48096836	11.74520905	12.09755587	11.95984906	12.03140219	11.93375252	11.73037162	11.67064392	11.21815239	10.74855831	10.32718003
11.99402621	12.36615307	13.7476197	13.74414834	13.16331576	12.59307106	12.75836846	12.7793136	12.7859583	12.81206839	12.12668651	11.38451233	11.17237529
3.6236642	3.970544517	4.24853347	4.140394895	5.395577589	5.402683079	7.81401297	10.19629979	11.5700626	12.17730549	12.01562372	12.39164763	12.82255182
4.214131195	5.69766867	9.799474578	12.20545439	13.57429282	13.71175202	14.38662905	14.54296573	14.571184	14.70571524	14.45955824	14.16344269	13.87567356
12.6572459	12.97704302	12.43082465	11.97581561	11.9992826	11.83846528	11.77327929	11.70727666	11.60313396	11.73308626	11.5746697	11.93329656	12.43146291
3.238301906	3.33384177	3.837983493	4.070789574	3.591981581	4.879429944	7.11163867	7.712677837	7.838107465	7.321234834	7.321207774	6.952673696	6.576130997
10.88975821	10.87547556	10.95020756	10.0241636	10.04699918	9.866270196	9.941868035	9.800232108	9.723206066	9.330750821	9.169597996	8.927425768	9.347780608
7.881194425	7.526645492	8.020801739	8.662747344	9.659316178	9.460087017	9.564700593	9.81655724	9.953487896	9.827196531	9.926614502	9.579759594	9.860297973
4.826754629	4.636026619	4.655589241	4.749100887	4.940011149	4.522347687	4.941777735	5.657378218	6.745925267	7.792130246	8.103220141	8.444829687	8.964055274
9.939672959	10.29269493	10.40677417	9.659158793	9.336756506	9.135163085	9.132676821	8.99492766	8.854681376	8.888092566	8.513404754	8.507981494	8.716454398
15.31383639	15.64592061	15.13115963	15.06100145	15.20079429	14.83160226	14.54142664	14.18957181	13.67331102	13.65361163	13.14639738	13.15697268	13.45195601
14.30378566	14.43755016	13.37108863	10.99050404	11.41188065	11.69440535	11.92568195	11.87320523	11.92162508	11.58728974	11.1642732	10.70643693	10.64618927
8.314877569	8.43771248	8.222368934	7.992416321	9.117189123	9.249546919	9.832596582	9.991272805	10.09097912	10.08814751	9.683063491	9.215000089	9.495056465
11.6296707	11.61528405	9.460599454	9.100846106	9.221582063	8.865087189	8.243998391	7.670894215	7.120650879	6.607854087	5.679403861	5.529370231	5.242094368
11.08175687	11.57070457	11.56249487	11.12522282	10.91746403	10.61140858	10.51700997	10.20501506	9.858451183	9.908379377	9.203585806	8.951584344	8.98435893
10.33088269	10.78117305	10.8093181	10.67506545	10.28545112	9.911847909	9.711900727	9.498447732	9.058804827	9.167262741	8.547652857	8.53033405	8.682506324
10.83004011	10.95058666	10.62879597	10.55972739	10.24563402	9.949313031	9.75471632	9.570313328	9.347060895	9.292819116	8.860354056	8.798491801	8.836329641
11.80330131	12.18787421	12.52226916	12.80291596	12.1678931	11.84433194	11.89265728	11.71098603	11.49481158	11.36578236	10.68923114	10.20643978	9.978740449
10.68486639	10.93220104	10.99774745	10.55700116	10.55831899	10.39600174	10.31109669	10.08728787	9.727385298	9.738566657	9.130495451	9.004108599	9.057465573
13.74582512	13.52193395	10.77781292	10.36621167	11.58174481	11.94573338	12.21265475	12.24830512	12.18871742	12.03276505	11.61585666	11.23922931	10.9245157
5.837657278	5.996809615	10.04020954	11.02517928	11.04206426	10.9696833	10.91997055	10.93139993	11.02941998	11.06883555	11.2462573	11.05803757	10.85102707
13.92570815	14.07352408	13.97362781	13.53457103	13.33111036	12.87152688	12.67667666	12.4545731	12.3123469	12.09379203	11.79417276	11.36721587	11.67458378
12.29634767	12.68682256	12.37903879	11.52353564	11.69367494	11.54401828	11.6097869	11.56783563	11.38767678	11.55679619	11.21043444	10.87680695	10.89785462
12.88198929	13.23189125	13.3053807	12.93269026	12.67297611	12.32325097	12.20676664	11.96144593	11.6451774	11.53974096	11.04300382	10.734894	10.773447
11.45875417	11.42768119	8.930302756	7.507099229	7.915346152	7.961775217	8.216491944	8.266576318	8.185194355	8.117962738	7.677168002	7.502829054	7.553219724
13.99819013	14.13705773	14.21392008	13.58677294	13.91942134	13.6493425	13.62347079	13.45185322	13.47945271	13.11023754	12.96327197	12.60708277	13.16167324
11.37031987	11.53751794	11.87445562	11.54740951	11.65120318	11.44865325	11.39919826	11.14849551	10.79851366	10.67239561	10.16357289	9.892440841	10.19983372
10.7592123	10.8849771	9.534516914	8.343978597	8.963975667	8.751884821	8.895978816	8.678150501	8.553826923	8.340920454	7.973865538	7.468278857	7.439156974
2.617964144	2.514281022	2.629219602	2.46349199	2.07671796	2.977803078	2.367966458	2.198716493	2.180184698	1.769091699	1.654340144	1.892170234	2.005014678
12.5366322	12.86303222	13.21276286	13.57890824	13.22054049	12.58597492	12.3935373	12.13728576	11.84040852	11.6157599	11.15482791	11.04477464	11.473098
9.793752022	9.687063816	8.852236898	9.454952149	9.294738747	8.785618724	8.68207042	8.445412124	8.164004169	8.281252396	7.772777688	7.54688725	7.320446279
11.5348227	11.76711902	11.33731386	11.36763517	11.28393189	11.163334	11.12357327	10.90217025	10.59648471	10.67333972	10.21411126	10.01985116	9.905307446
9.98887739	10.07722043	10.42484961	10.12918142	10.33106976	9.975714066	10.01545581	9.944934116	9.762340238	9.446587491	9.309188685	9.148966934	9.336125329
14.45741925	14.77292022	14.69740724	14.95671977	14.81447824	14.2729979	13.89335755	13.55367515	13.15466565	12.90811118	12.4604658	12.44385015	12.86534889
12.0191228	12.24226246	12.33910831	12.70278019	12.63393043	12.0856436	11.65183273	11.34000616	10.61477507	10.42703175	9.657805584	9.885188462	10.32722567
13.18351825	13.43493681	13.21124044	13.42815103	13.456642	12.81983901	12.50641789	12.20140587	11.83542059	11.45680245	11.08491873	10.85443266	11.40184803
13.94139104	14.27580585	14.67485752	15.3535194	15.14691855	14.54691052	14.13354088	13.77706512	13.41118259	13.07333869	12.56145788	12.53245085	13.01394564
12.28499686	12.6328593	12.21324282	11.56719344	11.48901455	11.09194227	11.19002021	11.07665402	10.95410855	11.01075308	10.29273521	9.921364558	9.696644868
3.640276994	3.462509041	4.729728357	7.974267669	8.115243809	7.283978106	7.608374759	6.759395212	5.970480982	6.676635024	7.553375705	8.218584316	8.664064543
12.41526138	12.69031584	11.14633591	9.0260392	9.869094345	10.59930204	11.1630152	11.01447007	10.98938087	11.23055562	11.05084264	10.95706503	11.04027122
13.35000408	13.42713352	11.90873843	11.41037799	11.32776574	10.69518563	10.35249626	10.08380351	9.732895549	9.311803036	8.711802536	8.183041572	7.983178551
12.4331174	12.56054026	11.74793782	13.06612033	13.84018555	13.48766521	13.23933528	12.84580748	12.54420321	12.17205998	11.73442917	11.01228993	10.86478549
11.41815936	11.68067283	12.33236509	12.10828073	12.16430749	11.76852675	11.8324832	11.73192407	11.78592858	11.7042523	11.54444589	11.47607589	11.83338655
11.63779391	11.78440167	11.25060185	11.41598939	11.73018655	11.20504654	11.27101297	11.40028523	11.39184141	11.27030473	11.26135383	10.70507128	10.25785826
11.3829693	11.59472379	9.587084668	9.233167548	10.28842541	9.957939727	9.975387159	9.922964064	9.82614373	9.759714907	9.365239006	9.111319057	9.055893648
3.317769134	3.491240225	3.305088178	3.218352726	3.328576762	3.527760486	3.018203989	2.87959459	2.969080393	4.798750641	6.665054064	7.64843917	8.108829441
7.260069681	7.264997145	10.8166347	12.61655157	12.78983114	12.82216294	13.43104437	13.51492288	13.36523909	12.84977127	12.00080059	11.92729547	12.17185841
10.7896406	10.99571218	10.70682485	10.13237967	10.13324785	9.734106786	9.719650801	9.485956475	9.309382263	9.200418744	8.796154576	8.659086604	9.182909183
9.963800313	9.905006042	11.23916369	10.54987844	10.1615127	9.841140056	10.45993114	10.61902389	10.9267571	10.93904423	10.93187882	10.25558949	10.18254052
13.4896861	13.67573011	13.67248855	12.90764119	12.91463853	12.78372361	12.66516047	12.49707806	12.34237796	12.15663131	11.97341161	11.83669977	12.27607339
10.48741683	10.55135825	11.0688219	10.69688302	10.82882472	10.43394942	10.57159457	10.39793621	10.25428258	10.02238266	9.737911199	9.43637604	9.808658692
4.920154477	5.71528775	7.596736399	8.505175826	8.715191053	8.558146466	9.458536072	10.04482393	10.77431342	11.93472432	12.85887736	13.2765756	13.58504178
11.27452146	11.1952913	10.3531322	8.978149624	9.297735917	8.996899045	9.25634504	9.080928985	9.032909262	9.034576875	8.507735886	7.969849227	7.939287359
11.57094556	11.83126235	11.05617189	9.76747512	10.06282815	9.726280821	9.995018039	9.924880671	9.710400714	9.811092367	9.915782789	10.07183639	10.25616292
12.44200077	12.59851181	11.01308457	11.04677663	11.27367884	10.94179906	10.96127235	10.74551729	10.585008	10.4730033	9.899318406	9.505972791	9.454296894
15.45828133	15.6815561	15.53205972	15.05414113	15.02821203	14.66261191	14.68576304	14.48111331	14.44941814	14.51060044	14.46840242	14.31146677	14.68010271
9.690049255	9.456420943	7.188142352	6.086044841	6.36037095	6.826991486	7.144916584	7.369135191	7.414615755	8.230464643	8.514759511	9.431117707	10.17940869
11.35133585	11.50636541	11.77239085	11.23607478	11.02650332	10.78696491	10.90341079	10.73841365	10.56001323	10.41208651	10.24972283	9.951372126	10.19619628
13.19054929	13.72458445	13.44396404	12.55302726	12.42759498	12.31597973	12.29103959	12.13648373	11.81494951	12.14008328	11.77755516	11.79851919	11.89306679
11.86191375	12.09557691	12.17963525	11.37563869	11.59224444	11.28857799	11.29689997	11.12268964	11.04842059	10.89020299	10.4971698	10.08359105	10.55991599
10.5413111	10.69787726	9.211281892	9.920195675	10.60989639	9.603167078	8.950683759	8.704065501	8.729917369	8.663110344	8.393470886	8.354040168	8.71159649
10.99779806	11.0587714	10.78436094	10.08603806	10.09632417	9.684450545	9.737780137	9.597698964	9.316998492	9.180621659	8.979553235	8.521228589	8.902669716
12.5339639	12.78329117	12.7159485	11.91990851	12.00124943	11.99100756	12.10120163	12.02831302	11.87026922	12.03153669	11.88260872	11.8908214	12.15001683
4.28746235	3.636553666	4.36983481	4.155491505	4.157539536	3.778733225	4.146084969	4.964071912	6.458176067	7.55081148	7.740682473	10.16485657	11.14267615
11.52300938	11.89503635	10.88602481	10.36957147	11.00002087	10.93116326	11.18492851	11.21022984	11.19474849	11.28412548	10.96816555	11.03098701	11.1912412
10.36038937	10.64144032	10.54847772	9.860286446	10.04396872	9.819671084	9.835722441	9.791789577	9.80831848	9.706673048	9.269671555	9.006677373	9.275187844
14.73036579	14.72628737	13.54019785	13.20974747	13.54842063	13.44755793	13.60630982	13.36723611	12.97545243	12.74710295	12.38305242	11.982235	11.82320723
4.029494075	4.143679494	5.045404484	5.477463828	5.903574767	6.929138886	8.332083754	8.227025154	8.542949033	8.845298215	8.909987545	8.601191186	8.49491201
12.40829028	12.50557956	10.42250605	9.692080242	10.77089974	10.71745101	10.77216204	10.65772194	10.41771482	10.33549254	9.670342472	9.588132849	10.28971007
11.5216682	11.66285395	12.12647062	11.90816842	11.88029708	11.61901215	11.74796692	11.71327376	11.67663897	11.68255898	11.20514603	11.05935357	11.26567518
11.32689865	11.52640191	11.93932612	11.79829721	11.61165417	11.26631783	11.26069312	11.1842837	11.05515413	11.00506805	10.69245954	10.45976775	10.33762648
11.5101768	11.56618487	10.54685493	10.27466019	9.849240991	9.196501947	9.1719318	9.091575915	8.98131118	9.117337256	8.988314687	8.408615841	8.441359544
13.68241074	14.01886349	13.28067478	12.63660679	13.04009278	12.69874533	12.58386838	12.53402736	12.55101772	12.84959722	12.68770206	12.93779581	12.96165068
3.983269768	5.15096463	7.292677166	10.44042317	11.36150312	11.82383923	12.40986208	12.65143674	13.05824744	13.84326661	14.11926255	14.2038874	14.18715823
10.49137537	10.88311358	11.16787091	10.72396949	10.72961702	9.960980636	9.608469581	9.346410831	8.877148954	8.945710428	8.557572212	8.588634992	8.928891298
11.71360151	11.98013183	11.94410031	11.58553429	11.24749259	10.94509457	10.94232476	10.86105483	10.75525547	10.77693063	10.35962332	10.16213512	10.2874822
3.66639278	3.512894163	3.574122979	3.798925045	3.589694214	3.112007302	3.376333563	3.47263646	3.457818551	3.809372656	4.456211648	4.177237731	4.4365074
6.306505275	6.675511938	7.775147281	7.968764618	7.357279517	6.692682865	7.324380584	8.185397972	9.348140576	11.00032749	11.96310937	11.75101317	11.32498135
3.855958513	3.422590505	3.81061317	4.004516788	4.493442326	3.789950099	4.976072306	5.917690169	5.030358282	5.014651132	6.890507675	8.512106187	9.649211323
12.30989585	13.00078216	12.13151499	10.55705045	10.65076479	10.92914975	11.04881642	11.10591435	10.90989627	11.29439565	10.67152162	11.11930851	11.54613418
4.471584267	4.240135436	8.32764206	10.41282837	9.855685131	8.871288492	9.145829211	9.565663485	9.711826361	9.647368665	9.250914899	8.792161879	8.423254815
3.960080021	3.705167021	7.673187619	8.694653019	8.096758113	6.868804922	6.56058647	6.372753723	6.642944378	6.928912391	7.198166398	7.156899023	7.582396876
2.904594358	2.686595157	3.150527968	3.258587634	4.278455346	4.055594332	5.571226454	6.48097353	7.296773257	7.767948902	8.021501401	7.855711455	8.151263009
10.38071314	10.77496174	10.69068867	10.20359421	10.17372207	9.94544277	9.868515236	9.745069869	9.359224051	9.410481608	8.787007451	8.700807824	8.783410295
12.30354162	12.57627558	11.704406	9.960065375	9.707221468	9.544183094	9.75843756	9.87464705	9.776280503	10.14684064	9.82114222	10.06220286	10.14385422
10.54011799	10.84865947	10.46027291	10.76942314	10.73373641	10.61348465	10.52695824	10.20531982	9.83294681	9.725808566	9.093062944	8.8272329	8.758816205
10.19755545	10.23653673	8.688798738	8.972594184	9.51813856	9.333453554	9.344219585	9.378913929	9.281187383	9.424185754	9.006993994	8.995263068	8.998264846
11.55584105	11.92932585	11.43050874	11.18933783	11.34972096	11.1506335	11.09111288	10.98822011	10.87163484	10.82960609	10.24679589	9.89538533	9.863963037
7.020919651	6.759538248	6.786029565	6.769782871	7.085589291	6.918393275	6.790061984	6.796529252	7.322122131	7.425318382	7.721386087	7.952334652	8.640291774
12.1915915	12.45312561	12.39233647	12.13162072	12.18869005	12.04247383	12.07361967	11.97545434	11.65504803	11.56975782	11.05262086	10.87312572	10.97646273
13.91535452	13.43379476	13.10824084	13.53103726	13.60651219	13.37076167	13.45169045	13.24849759	12.97190692	12.82981348	12.3472167	12.02442068	12.01432451
5.223673944	4.780838499	5.327181073	5.437800082	5.64185536	5.320393748	5.2233698	5.327586029	5.771108691	5.749238426	6.933122898	7.671346136	8.736387934
2.906984447	4.286037687	6.839230139	6.329235738	7.16180121	7.236013008	7.623579466	7.75927052	7.863301387	7.00326094	6.985232234	5.940275364	4.914218568
11.25988581	11.61140172	10.98559329	10.09131428	10.12321712	9.973352933	10.26590889	10.68572167	11.00850002	10.8566733	10.54020233	10.2605978	10.56297335
12.75442485	12.90710743	12.84812074	12.05682575	11.97482212	11.61804011	11.64618299	11.50383312	11.22557336	11.23474762	11.04137531	10.7860497	10.97107833
12.26422131	12.49367887	12.67624766	12.06327831	12.02604515	12.01558853	12.06435068	11.81063049	11.65395257	11.46590144	11.11729549	10.91785163	11.18036447
12.95931456	12.5017265	8.982559733	7.406392191	8.832222569	10.48655552	10.6580949	10.26302153	10.39071243	11.40194065	10.8301107	10.45191158	10.06688464
5.096824814	4.628626544	5.612921017	7.289769617	8.840536389	9.556110673	9.913965031	9.81306469	9.555316148	9.531407034	9.182765013	8.931535372	8.359191158
4.836337578	4.489933658	5.925917696	10.8849059	12.23281008	11.11157821	10.13134798	9.534302057	8.799662874	8.205185209	7.988613527	7.891968508	7.883971049
4.741068575	4.992953785	7.49003704	10.1701284	10.29227441	9.483928347	10.00305147	10.28608244	10.30528018	10.69478428	10.65252009	9.892522593	9.40378604
3.563142055	3.306577013	4.460084893	4.258988628	4.539470205	4.231896135	4.903576187	5.490811065	6.113403922	7.054921306	7.41010452	7.628246032	6.84373214
13.69139277	13.97356317	13.84705995	13.91267784	13.47763647	13.16523893	12.91303777	12.67128568	12.29881895	12.03639675	11.60290486	11.61876987	11.90564302
5.111643692	9.107481441	12.43159567	14.08461289	16.65027855	16.95969986	16.86504018	16.44422759	15.96405484	15.04456193	13.32101486	11.93437579	10.77256062
4.164860684	3.219790712	3.831936481	4.639358693	4.680313395	4.090118864	3.927614682	3.74158131	3.707539827	3.501283384	4.11941245	4.393620147	3.659452671
2.960462963	3.243208186	3.035823179	3.748633865	3.923254143	4.462794136	4.623952683	4.562929908	4.547943308	5.202002639	4.746564361	3.845608258	5.474686538
4.234083499	7.141011468	10.38945028	12.49377262	13.36704909	12.95862116	11.80986502	10.63833403	9.211038832	7.836236136	6.740151417	6.173670196	5.175241764
14.71371027	14.85065272	14.96427414	14.84252118	14.90223209	14.70963741	14.71798306	14.56048079	14.61049812	14.47716672	14.52601347	14.32335976	14.50068984
9.372018798	9.72557206	8.753455441	8.731086973	10.61364661	11.78434639	12.4054367	12.44881025	12.34292694	12.3680262	11.62317603	11.03369551	10.42936015
3.434289887	3.008101612	6.074899482	8.224314085	8.718563999	8.378541922	8.267210369	8.179687917	8.111766331	8.123347529	7.842845143	7.327659582	7.046045541
11.74171804	11.53335497	9.627000378	10.33182836	9.81914654	9.215572629	8.970050522	8.610323669	8.075674414	7.518215403	6.526371832	6.118316926	5.899419101
12.57657382	12.81281713	11.48006673	12.41467219	12.05212329	11.38562037	10.90089546	10.44246809	9.963470217	9.522815947	8.579583288	8.210560164	8.075822983
11.65567146	11.80408967	11.86184732	11.39993488	11.42467769	11.04168475	10.90615088	10.78814876	10.44696354	10.09855	9.801743956	9.695035162	10.24636639
14.42909982	14.57709155	13.95389091	12.99255718	12.75411826	12.42498191	12.58713861	12.60364081	12.63068378	12.50179797	12.18164152	11.81581568	11.778274
7.430259466	7.449717282	7.410135678	8.912836064	10.56791878	10.97312647	11.58975925	11.43759467	10.78729821	9.660917048	8.180778965	6.946826227	7.203666731
12.8049492	13.15193312	13.26399144	12.96877667	12.7021098	12.50833973	12.59202599	12.50216934	12.3598218	12.41971898	12.17473133	12.24534493	12.49300566
11.8877011	12.39738105	12.35219476	12.18919529	11.79104143	11.47852216	11.4317533	11.24236704	10.97719001	10.99727922	10.40224747	10.32643775	10.29102473
5.909508356	5.219469717	5.460302985	5.30359564	5.406925627	5.053976584	5.258226913	5.703811426	6.68471551	8.694514839	10.18235437	8.998161243	7.210131041
3.30821699	2.700984832	3.185662673	3.991960014	3.749196925	3.523453244	4.673888196	5.703702194	6.519256632	8.958286506	10.7512412	9.787892104	7.234829633
5.110329704	4.449506459	4.863521976	4.285209283	4.616212801	4.46094683	4.309128297	4.393836928	4.383752091	5.389626621	8.301361299	10.72174005	10.97337493
4.586651484	4.083088598	4.323977305	4.979354516	4.587593092	4.383418056	4.446191127	4.420657401	5.24065598	7.02758837	8.726385917	8.40170939	5.874087493
5.532835778	5.498242197	5.844361037	5.82608218	6.224094565	5.986040835	6.257511836	6.29607949	8.373923405	12.67841919	15.22454414	14.55117684	11.29390328
12.97127838	13.13207694	12.11847794	12.28948429	12.54998748	12.33048682	12.59645518	12.58424944	12.52900831	12.31529047	11.76801558	11.16734833	11.11493108
13.38153871	13.90089109	13.93406505	14.02088132	13.84025752	13.4394823	13.08284724	12.72542821	12.52028358	12.27364317	11.71624762	11.71179145	12.09661719
13.54215598	13.82122023	13.26528096	13.29732871	13.24731161	12.90031316	12.94189728	12.80381884	12.60697898	12.69816725	12.29637361	11.93456639	11.84239561
4.118295088	2.433355549	3.090849244	2.655085473	2.498472874	2.536001695	2.543689244	2.193147053	2.763225402	3.516468652	2.396046597	2.043623234	3.037094005
3.6209484	3.18536585	3.862682391	3.713504757	3.803635181	4.173434485	6.391149968	8.06361224	8.735078781	8.957270442	7.966447215	7.560479042	8.060880695
11.96036566	12.32804268	11.56768067	11.24710442	11.14676457	11.05187253	11.31684057	11.51972992	11.76877003	11.99617546	11.14636227	10.47189491	10.06331154
12.41363949	12.27180173	8.808774871	7.868528457	10.09995142	11.06555096	11.70662137	11.58655213	10.89101038	10.23330546	9.006745932	8.652862698	9.079803758
13.6752356	13.40743526	11.76846246	11.47114953	11.5355765	11.29280711	11.30487281	11.22105321	11.11114373	10.97733024	10.52315218	10.2224185	10.24833497
12.66937795	13.18158602	10.91870912	10.26692495	10.67463734	10.48758575	10.45590343	10.42495543	10.15753624	10.21437466	9.495268317	9.323869357	9.545798574
12.03076483	12.23480689	10.70028243	9.884654694	10.00678531	9.868644403	10.03868774	9.913833779	9.867551578	9.872134865	9.542125573	9.134884789	9.085175139
10.5777721	10.63104181	9.308460442	8.850866175	9.359600394	9.124242642	9.413976411	9.510211512	9.479544959	9.424960486	8.965407177	8.771832146	9.024571614
11.85274074	12.15007101	11.80893477	11.81786232	11.67550865	11.41242764	11.3814452	11.28687244	11.27636154	11.30803653	10.89336782	10.70255183	10.97961277
13.08996989	13.52512177	13.65852438	13.08630574	13.03367974	12.99688718	12.92229389	12.79287312	12.62487464	12.88456006	12.71354211	13.04260296	13.42852509
10.56293408	10.38160278	7.648354391	8.294956595	8.056696038	7.738429465	8.033051584	7.866560933	7.742196892	8.045003815	8.023032406	8.06577892	8.130848022
9.962942702	9.043596596	8.87021831	9.2307154	9.133558473	8.699423391	8.43881289	8.243743373	8.166828619	7.684296824	7.613048505	7.320350927	7.30982598
10.91860858	11.12255035	10.94497633	10.83195453	10.91433169	10.57001478	10.48638885	10.27040025	9.915961022	9.861736211	9.477258857	9.390782793	9.745424766
10.82758404	11.13292947	11.2585407	11.07371978	10.92637442	10.8332264	11.07645175	11.43004811	11.95382144	12.39028514	12.30774558	11.95366246	12.14088259
12.34693002	12.61306424	11.45105703	9.979191209	9.801983148	9.404635766	9.255066838	9.102764382	8.853860763	8.717130783	7.948726301	7.650894085	7.54829882
3.471361897	2.049088655	3.975050755	5.200961428	5.400637449	4.737507799	5.047436025	5.41970385	5.631135766	4.78454887	5.586415501	5.367990913	5.590701648
12.28129932	12.62061446	12.63876705	11.28022218	11.02418147	10.75003526	10.95986324	10.97720325	10.98156524	11.86839988	12.02338901	11.15979145	11.00807121
15.93906441	16.13504927	15.56155344	15.02527481	15.41778933	15.39858123	15.82206882	16.03511389	16.28220725	16.36797592	15.86652536	14.97040488	14.71713543
10.22725026	10.5062592	9.351409632	8.26212621	8.396412904	8.274748237	8.595125212	8.459640458	8.248497062	8.35551805	8.061088006	7.972404205	8.352111899
12.26867888	12.64066737	12.7156561	12.40472582	12.09769021	11.88810914	12.21026332	12.21933631	12.30445999	12.40106171	12.24126812	12.083865	12.42031433
3.78055353	3.807384558	4.610063769	4.465135846	4.281165093	3.366170026	3.000129087	3.1102209	3.104973951	2.746691967	4.28918404	7.556056952	11.30096947
14.01853075	14.26007994	14.55653682	14.9422057	14.61309228	14.15535751	14.32925247	14.25160596	14.03197613	13.87249339	13.38751346	12.91977326	13.18518944
6.488401168	7.077624741	7.079557501	10.49749908	12.84076491	12.25344173	11.86505733	11.8260315	11.8801285	11.93023645	12.33059945	12.30816253	12.38155848
12.58509951	12.33750271	10.78155236	8.450493651	7.866228507	7.681379048	8.147332631	8.598546475	9.302361878	9.508267186	9.936354682	9.726371799	10.16527567
14.79562753	14.66298049	11.58547652	11.78720769	11.48708679	10.8904673	10.55900574	10.46438126	10.4931969	11.28644898	11.66668693	12.16700073	12.46253134
10.78575274	11.07445831	11.00815379	10.28899419	10.3088143	10.15525628	9.991261258	9.835582376	9.472872227	9.35921634	8.672999296	8.879248043	9.332513789
13.02091722	13.69891561	13.51184728	12.37324748	11.70754113	11.74309444	11.68967149	11.84424528	12.09742643	12.24553095	13.39966441	14.83987208	15.29024763
11.17714419	10.71857798	10.14752058	10.21503092	10.87645626	10.83304136	11.20697856	11.33546032	11.40451514	11.60424034	11.41269503	10.97330071	11.00439282
3.351941369	2.911345445	2.970189223	2.58006661	1.862511368	2.056046944	1.953897856	2.168949403	2.252315997	1.73075898	1.500457636	1.501696725	2.485115363
9.352340614	9.648803946	9.892474285	9.3596709	9.395676647	9.177981302	9.283796882	9.148827728	8.796023703	8.920506794	8.348719163	8.106103445	8.320007726
8.789865472	8.604006182	8.560041417	8.302879185	8.393120238	8.134757993	8.063906424	7.98313409	8.216408069	7.994432323	8.490640328	9.024891557	9.64890134
12.46522809	12.75643257	12.34221817	11.72339537	11.7750606	11.56315427	11.55849076	11.33790545	11.0770714	11.16277912	10.68742441	10.45030096	10.81111188
12.73854378	12.83831406	12.87400062	11.90963285	12.08171098	11.88612351	12.03279883	11.97117436	12.14483675	11.97624552	12.24674968	12.00819511	12.6393409
3.453350424	3.725159322	5.501756421	7.336676431	7.941275134	7.156360647	6.838395037	6.504002864	6.115066134	5.413160888	6.029485605	8.144674348	9.394524054
12.72369018	13.11300078	13.25009221	12.18917803	12.27086666	12.09983468	12.05682882	11.91867496	11.61076898	11.57738878	11.13638208	11.2179666	11.69853933
11.78671924	12.01937368	11.42044631	10.18907476	10.04966929	9.759608631	9.693897626	9.566209961	9.86586206	9.437449309	9.206485427	9.055948654	9.244197647
12.70515879	12.57396601	10.7101747	8.827178297	8.987423569	9.100711775	9.14427365	9.268175612	9.030990327	8.858131344	8.55681079	9.07507488	9.620350009
11.50842505	11.56348048	11.36637158	11.17766117	11.19658495	10.98806057	11.21007067	11.07821389	11.1069047	11.23046519	11.26640074	10.85703745	10.81431533
12.71812241	12.81819535	12.90488598	11.90800315	12.07228296	11.81124656	11.85000189	11.70134933	11.64386714	11.38121561	11.35488631	11.08043252	11.52908201
12.80532149	13.13422479	13.15517591	12.64332625	12.58403475	12.38443029	12.3871463	12.20353828	11.98629926	11.9850197	11.58587545	11.42607051	11.71264325
9.895366004	10.04610797	9.323020851	8.813404633	8.793201446	8.607591726	8.697253769	8.667093953	8.539323782	8.560646198	8.279839501	8.26091939	8.54797482
3.351684721	2.585089203	2.565279908	2.260892159	2.13485872	2.151455951	2.013682974	2.144658947	2.136896248	1.851038723	2.642988975	2.851743295	3.322401882
13.78347943	14.07634515	13.47104294	12.68509673	12.46823395	12.3096784	12.38735686	12.24070684	12.06713176	12.18167683	11.79538939	11.55417025	11.58593673
14.98266471	15.09216458	13.26052866	13.55699942	13.92634712	13.71724266	13.75753644	13.66500584	13.62108446	13.53160066	13.05106177	12.70978783	12.57412268
14.58229245	14.56263433	13.24786128	12.18811192	12.40462065	12.31179651	12.42363432	12.2689138	12.24177049	12.19817843	11.8615875	11.45178567	11.4539963
13.95141656	14.04045951	12.28446643	12.24353152	12.68844056	12.4707826	12.39534778	12.30212119	12.06301327	12.15579749	11.62544174	11.35084986	11.04562282
12.33324635	12.74412369	12.69794478	12.39834099	12.37985859	12.14489667	12.12478776	12.10215461	11.90711464	11.88970773	11.37082379	11.13659605	11.2317409
10.91585089	10.92983209	10.59684249	9.984379964	10.23677249	10.02931583	10.0948207	10.04785736	9.799432043	9.57800646	9.492831328	9.198139359	9.759394094
10.540606	10.61084861	12.16491158	12.10749151	11.8337001	11.35303854	11.31514349	11.48653125	11.44089735	11.30084056	10.88985642	10.72238051	10.39801076
11.21853694	11.28214541	11.29101811	10.79894568	10.55411496	10.24364588	10.3921069	10.46247658	10.53685558	9.982257324	9.608956766	9.239198776	9.5572338
10.64716538	10.04558126	7.627494625	8.786798024	8.986793658	8.850161587	9.031201875	9.005312304	8.791883487	8.981119035	8.422796595	8.377740496	8.269866405
2.707313072	2.625226844	3.233829645	5.872756146	6.102390755	6.950007349	7.561892614	8.138837512	8.195972164	8.488443079	8.186624832	7.937526732	7.625470123
10.56437726	10.59482624	10.50614413	10.17278389	10.06192325	9.971657146	10.1473211	10.24964038	10.32731117	10.44043991	10.09857574	9.927550757	10.70059715
5.686202917	5.649203485	6.441991912	9.091954341	9.517959063	8.827166732	8.97463944	9.112063322	9.1059263	8.946742203	8.549211095	8.037317429	9.014384804
15.04340698	15.45486331	15.00680132	13.71231388	13.62589081	13.5824343	13.49179077	13.25775656	13.02527192	13.48748554	13.37496117	13.31949492	13.74922182
14.01815789	14.11867505	12.45339616	12.76760223	13.07056297	12.95867604	13.36178887	13.47383235	13.57529156	13.86220112	13.70542008	13.87490332	14.02016368
16.00899543	16.07945307	14.46405727	13.83654235	14.40763064	14.38879317	14.6946868	14.83779529	14.94783492	14.8662866	14.67141005	14.19798648	14.2131292
2.587389102	2.753405364	7.774653149	6.979592854	7.265347616	8.326104648	9.302591139	9.305163972	9.253492971	9.450531613	9.153378139	7.291688015	5.331030069
14.0050503	14.08500475	13.12790148	12.52714998	13.04747292	12.89280642	12.99832066	12.88017828	12.86045776	12.58015771	12.6561728	12.20718071	12.27222605
10.68239311	10.70892195	10.98644677	11.1935506	11.76481222	11.64296568	11.85199367	12.01427224	12.04878461	12.12284007	11.80289786	11.3019204	11.05235007
9.645935568	9.7323381	9.262635773	7.550543653	7.408224541	7.620132539	8.241156795	8.296050127	7.903122698	7.596770381	6.718484332	6.643893297	6.619168003
10.62995456	10.86458843	10.4967492	10.18453412	9.996912456	9.580656164	9.605260093	9.508231229	9.401522747	9.508566812	9.004587082	8.890944204	8.85693917
12.37474171	12.77220319	12.90469297	12.65257659	12.67845174	12.56594568	12.6229802	12.63399282	12.67724937	12.79357857	12.44679735	12.29316747	12.24628984
10.6005031	10.64862602	10.80105097	10.92226529	10.44301697	10.20988358	10.5895805	10.37604743	10.18420432	9.829663484	9.816129578	9.724294774	9.970688032
11.18375557	11.48054278	11.72756687	11.73814763	11.34321885	10.90101706	10.75982212	10.49935487	10.07295375	9.978587568	9.341823341	9.345211544	9.542153409
10.14374904	10.35857216	10.0745279	10.48432191	10.75596731	10.61205366	10.92442956	10.7485715	10.53935235	10.27096656	9.913550724	9.273511165	9.168622717
12.74142484	13.02401333	13.15280159	12.44212553	12.47988966	12.13264163	12.0637674	11.84246192	11.57422513	11.4571079	11.02175801	10.94040022	11.45892403
12.30008298	12.38486093	12.71391538	12.39846645	12.20656425	11.96821071	11.90562768	11.79287007	11.60929546	11.41191575	11.14414469	10.86339471	11.12010044
12.40093671	12.39013143	11.16679744	11.20414913	10.96853948	10.29042282	10.12817302	10.01606658	9.660892706	9.379332758	8.795638584	8.29395146	8.265043617
10.83196365	11.22218508	10.30854772	10.43134245	9.833970885	9.015614259	8.539310338	7.892495036	7.294374945	6.977535713	6.418745644	6.47451754	6.469217946
12.12122787	12.46844969	12.60060406	12.36328046	11.80651143	11.32610028	11.14603615	10.90505875	10.42930141	10.44558585	9.990383588	9.985302978	10.34332304
10.15224427	10.34311557	9.084891871	7.722799184	7.913304015	8.07783611	7.763334141	8.450721094	9.982874744	11.5162039	12.26617145	12.18147643	11.11860939
11.37225497	11.40624938	10.50504125	10.92045421	10.68269179	10.37128113	10.13657347	9.867287757	9.854908874	9.981972555	9.851900381	9.710539925	10.03444512
10.37674282	10.46669319	9.17677545	9.068479492	9.070187608	8.767401957	8.898757772	8.910933726	8.993019317	9.085116781	8.82939008	8.547978995	8.656864391
11.93859312	12.1747102	11.41663285	10.30754009	10.8741074	10.86985457	10.87718838	10.81694795	10.66366151	11.02526453	10.79280792	10.778225	10.93516919
13.26228967	13.5167547	13.4530841	13.3062885	13.48897327	13.15897635	12.98832223	12.78536373	12.62408928	12.35098216	11.93271945	11.7610126	11.98567041
11.47916401	11.61170571	11.49000381	10.94126205	10.75381751	10.21301935	10.23055807	10.30221984	10.20042523	10.01570228	10.13909574	10.25640236	10.31965222
13.38230766	13.20824726	13.71534798	13.74747509	13.57805637	13.40558918	13.47420349	13.31867002	13.20754374	12.73439969	12.60771855	12.28543371	12.55093668
12.15029046	12.20469495	11.9758927	11.08943513	11.1502642	10.88037111	10.82727976	10.76686646	10.58965575	10.44638503	10.16874341	10.15254292	10.6213517
9.199111861	8.911291424	9.113642352	8.412366118	8.505938952	8.119471659	7.995215553	7.500839863	7.557626894	7.317585234	7.195189831	6.819705648	7.006881573
13.16121397	13.41870431	13.37445842	12.06760742	11.90615814	11.6593928	11.52851824	11.42066026	11.06734682	11.01385197	10.74594558	10.58490659	11.02346651
13.09986557	13.35319472	13.55442399	13.01697305	12.66729485	12.41550737	12.40033807	12.27413222	12.18104724	12.12324609	11.96513847	11.89476386	11.81632107
12.43422992	12.75177839	12.32996428	11.53866031	11.44748226	11.22510095	11.10773482	10.98007323	10.77387151	10.85533736	10.87587377	11.16954976	11.5681103
13.62037384	13.87665421	14.27289095	14.09701566	13.98434325	13.76565404	13.89593439	13.68040877	13.32060027	13.02656621	12.59204543	12.32670059	12.55141759
10.43696528	10.79787019	10.93593207	12.1217738	12.63272268	12.30160649	11.80310415	11.10241014	10.3517402	9.716595771	8.325129415	7.534978277	6.764909857
4.258359087	3.94926841	4.99121425	7.626042737	9.206492968	8.738712098	9.113737318	9.486218818	9.575507278	9.959638481	9.827819253	9.464229667	9.469595574
13.77902396	13.90180838	14.18772065	13.56656353	13.35755926	13.07844465	13.03766117	12.81166917	12.66740509	12.41395145	12.15531646	11.89317875	12.2520044
12.00756955	12.20867248	10.82465463	9.47595099	9.870523148	9.916684229	10.39884896	10.39874803	10.27916901	10.19289244	9.593173598	9.232146047	9.232025165
12.19516698	12.61840464	12.88656836	12.8986212	12.65050555	12.48027935	12.37379741	12.12852907	11.85672792	11.63344579	11.16257869	11.0531047	11.20804627
16.24234838	15.70627845	14.03241975	15.32861513	15.77119478	14.90648787	14.24268699	13.85638624	13.3424387	12.63712335	11.8141519	11.3185031	11.15815997
14.15515299	14.14407298	13.11838742	12.04510609	12.06368638	12.02944188	12.30747061	12.23309422	12.17891239	12.5416007	12.5059867	12.2749897	12.41173004
14.34436	14.58689629	14.8869073	14.50007018	14.3415519	14.02512673	14.03184608	13.8699702	13.76389815	13.57896079	13.14754587	12.81685845	13.24269175
13.55127945	13.19191411	10.56807626	12.84229088	12.87706033	12.01373262	11.35544271	10.98658988	10.45579183	9.977735864	9.107251446	8.807882396	8.714232119
10.77044677	11.21491213	11.41689015	11.20039285	11.41451009	11.28503487	11.35751228	11.0626337	10.7806648	10.55622247	9.971553786	9.801220553	10.11757075
10.44603932	10.6626431	11.04951974	10.73070345	10.654591	10.35711074	10.43765376	10.23507146	9.897913654	9.564624485	9.211931604	8.740725553	9.238899277
18.28818496	18.41695447	18.44637855	18.40875607	18.39426254	18.23251488	18.2239574	18.12250829	18.03741995	18.12724743	18.01153214	17.82580389	17.95497978
15.70003049	15.91632702	16.05632919	15.90174829	15.85420002	15.58177653	15.67230372	15.53261441	15.51047132	15.3492382	15.23452015	14.97957847	15.27849405
15.57077581	15.81411293	15.90240525	15.80469474	15.72619742	15.52987193	15.67942421	15.5152328	15.44655741	15.5078404	15.41433936	15.32099866	15.42019703
16.3159321	16.65024847	16.91444052	16.78988737	16.83068933	16.51792914	16.57277045	16.50395461	16.55338039	16.36215251	16.28805071	16.06910225	16.36945225
17.00726341	17.13013818	17.14078566	17.03743346	17.00597709	16.72817487	16.74321897	16.58523401	16.47310185	16.50796627	16.37784778	16.18554962	16.42216137
17.2264772	17.47123677	17.53651396	17.51314436	17.48681079	17.29187852	17.36551286	17.22921867	17.22790399	17.24905433	17.13005263	16.95504433	17.1586252
16.69361513	16.84826414	16.85128076	16.80026863	16.80447387	16.5449639	16.64957836	16.53557725	16.57617611	16.56833274	16.29265433	16.19250286	16.32548925
14.85744469	15.10463995	15.21235989	15.04845748	15.02537399	14.84935428	14.89882998	14.78652399	14.59557561	14.70946991	14.60409103	14.57374577	14.57598421
16.54950392	16.87767633	16.96839077	16.91685176	16.86501858	16.68453053	16.7116064	16.56659384	16.49812786	16.52103511	16.35954865	16.17975402	16.31782831
14.96968747	15.40330347	15.48644906	15.47919469	15.37198635	15.22284315	15.16794166	15.04736686	14.93821599	15.00863396	14.62523815	14.70181073	14.73441321
13.59384951	13.99626274	13.3539058	11.37962138	11.35676525	11.32585161	11.44558894	11.40140645	11.26327323	11.56846111	11.15840759	11.0976667	10.93789143
12.16044271	12.36275483	10.59494812	8.759370468	8.759089529	8.725088113	8.709207161	8.929423039	8.963575701	9.025681531	8.140849287	8.096532829	8.6618652
17.04539581	17.49006226	17.44988575	17.46178311	17.40974699	17.21233116	17.13949509	17.05126215	16.89208403	17.09027875	16.76194592	16.75059251	16.72791637
16.70046518	16.88911905	16.84574838	16.84305598	16.83868286	16.52377609	16.56590597	16.34838297	16.16592626	16.26351534	16.10621398	15.73657809	15.9628596
7.848595474	8.215887705	9.179907821	9.707937574	10.40414499	10.38632726	11.07693114	11.51005761	11.81483954	12.01524391	11.80928598	11.40898521	11.4657065
13.8885568	13.96943737	12.92977725	12.87713878	12.84680874	12.29836052	12.27843125	12.09943382	12.02174128	11.81474713	11.25471224	10.68084357	10.61295399
12.81644728	13.16094381	12.27164397	12.25132308	12.2807187	11.81456396	11.72665735	11.56609458	11.32319363	11.42215049	10.78792224	10.50999948	10.44568827
11.86634441	11.55779578	10.11767877	10.92326639	11.09183367	10.59433323	10.55163817	10.34223093	10.13334517	10.01982437	9.700693871	9.329676018	9.26135167
14.4999193	14.72767066	13.02850619	12.98144869	13.15351799	12.78237868	12.56740181	12.35306936	12.1296057	12.12798042	11.64295617	11.63701432	11.56805626
11.98623959	12.3623938	12.66137964	12.74103256	12.73178175	12.18019619	11.93135049	11.61091896	11.1925681	10.81587732	10.25431936	10.254532	10.6634822
11.13756542	10.91695538	11.16202414	10.67892196	11.09687089	10.69116812	10.81540457	10.7519438	10.67886638	10.18128514	9.944731632	9.270967411	9.726198675
14.03315198	14.33479892	14.61089625	14.8119711	14.61900578	14.06895218	14.15043775	14.14588748	14.27609811	14.31192529	14.36604384	13.72761061	13.62314956
6.161849116	5.882547801	5.90898704	7.802802762	9.036263011	8.773273807	8.894608474	9.051063325	8.93860539	8.969548801	8.55686638	8.171349462	7.869315169
4.331451094	3.86486865	5.671521633	7.323347853	7.799543523	7.266662069	8.054328761	8.784241735	9.362538398	9.893607153	9.945997934	10.10901957	10.12642216
8.480184825	8.079842328	7.475257004	7.483274728	7.369621552	6.510937594	6.288315221	6.089790889	5.983802044	5.100308843	4.991810259	4.29971937	4.396007046
11.18263378	11.53593916	11.56762842	12.12591451	12.15406766	11.64913357	11.47101559	11.25735142	10.98219451	10.94872165	10.41711748	10.0697185	10.26629634
11.26694772	11.29006081	11.22870531	12.50406457	12.41983722	11.83992047	11.72464599	11.43068526	11.08475445	10.9280408	10.22670375	9.531447979	8.96065489
13.5622582	13.438882	12.12961806	11.31543795	11.76144213	11.54657009	11.68381817	11.58244274	11.6521813	11.46388233	11.33215778	10.95441512	11.02398538
11.33094765	11.70240098	11.99200164	11.50548803	11.30205846	11.10046396	11.14435244	10.98036701	10.58730911	10.57011146	9.933766487	9.806943248	10.02610757
13.78519136	14.32345798	14.4991697	14.84954141	14.89480052	14.60431984	14.55714996	14.26505252	14.00686295	14.05356734	13.59684396	13.2620316	13.59453742
3.403920476	2.696132177	3.59441309	4.083218288	3.90878074	2.741355808	3.064227534	3.125535381	2.302995204	2.091201553	2.033974046	2.019506373	2.212986814
12.60097828	12.81442536	12.48725919	12.42970574	12.79771975	12.27923624	11.93694102	11.56864385	11.2071045	10.4957999	9.807153166	9.297265946	9.499648304
5.104182671	11.6785858	14.23993863	9.943449077	6.374524795	5.958033416	6.085197034	5.856346325	5.769751241	6.666610411	5.894518105	6.174042968	5.014057937
12.68251992	12.78005241	11.5411827	11.25109403	11.15949098	10.96565701	11.25155184	11.36052793	11.30649081	11.31357519	10.94802154	10.75627693	10.58658567
6.454386804	6.597588043	6.424996006	6.515085409	7.336756697	8.24842241	9.185537364	9.749128197	10.41203631	11.10500844	11.20225593	11.6397668	12.18115129
13.18126808	13.41889146	13.3506829	12.84475026	12.89354544	12.68763053	12.73344379	12.5501545	12.44965683	12.44322592	11.99755086	11.76984131	12.02009536
11.60337951	11.87133577	12.11493281	11.69061745	11.7586424	11.41595571	11.42263944	11.24486639	11.1135296	11.14314699	10.71579896	10.40247413	10.56320877
11.59602638	11.89381486	12.23937336	13.34347809	13.45620541	12.93340151	13.03384642	12.84994776	12.97093665	12.80932316	12.68487051	12.28694434	12.49898693
11.06169635	11.3007176	11.37431102	11.11638295	11.01608728	10.8408079	10.91901044	10.89824141	10.75501714	11.01410496	10.81684179	10.91600327	11.22708538
12.40829807	12.79341995	12.34231042	12.47755465	12.68861013	12.70944099	13.00898657	13.03702808	13.10896724	13.2748143	12.96137735	12.58030424	12.21003989
12.47203983	12.68373759	12.80571665	12.12807275	11.87980341	11.66073112	11.61547774	11.56678408	11.51649416	11.64041831	11.87301799	11.74595252	11.93547066
10.3335955	10.11297261	10.81964636	11.26013413	11.49069511	11.23409027	11.20873656	10.97739157	10.77914016	10.18698825	9.688847529	9.362388756	9.53448654
11.96587468	12.11770137	12.52281806	12.41574225	12.14198248	11.78429744	11.60382601	11.32644453	11.19609953	10.82956932	10.59401758	10.25301987	10.63223046
13.80764075	14.01528953	14.53016586	14.79764056	14.52832808	14.18110138	14.07072596	13.91065886	13.72879498	13.66455051	13.31613142	13.12737237	13.15620532
14.36015972	14.49688104	14.8791843	15.29816681	14.94548283	14.46567708	14.18204331	13.9861492	13.48729958	13.38131168	12.94840672	12.84930702	12.91991205
10.43965519	10.7108895	10.38491999	9.582996417	9.485159936	9.25168626	9.528571325	9.873407552	10.07305515	10.1698567	9.867149274	9.896442307	10.26096204
11.08444642	10.61176351	9.411187125	10.59461753	10.78088364	10.39384552	10.3759273	10.14813764	9.58779649	9.483194058	8.7220893	8.551558691	8.193888094
11.9207912	11.37121738	9.17004519	9.472840359	9.654311992	9.74580639	10.23743266	10.40482686	10.47378334	10.37318119	9.826518136	9.392973061	9.508286823
10.8479661	9.573064302	8.109135793	8.08566541	8.258374717	8.010673482	8.104057156	8.169620775	8.15186916	8.399347104	8.149997734	8.121804762	8.333753136
4.515518542	3.600758484	4.734454575	5.055411919	4.888067471	4.504111615	6.364243496	7.439145561	7.919196628	8.494406004	8.805476175	9.08949305	9.119585581
11.65289151	11.77465556	12.77549629	12.91092099	12.61688371	12.25360594	12.19676195	12.14568444	12.18412623	12.20092382	11.92706226	11.71887501	11.96559517
14.44215224	14.82247957	14.63455348	14.42617795	14.17565975	13.91951789	13.72832559	13.3926991	13.00611481	13.00765298	12.38645637	12.25202719	12.38441679
10.79710361	10.91477662	9.755161522	9.351707237	9.239544123	9.10711431	9.451484399	9.272695542	9.061081633	9.000171052	8.598085105	8.33498802	8.212759395
12.10964295	12.54502287	12.60746255	12.07305123	12.23904337	12.03935865	11.92046498	11.67733172	11.23933378	11.32309519	10.66241282	10.53941538	10.63916948
10.55717451	10.63370629	9.346089517	9.122902791	9.213239163	8.852608376	8.767961757	8.613908286	8.401100929	8.301306671	7.830879161	7.61715745	7.718850475
13.91040907	14.22438512	14.31005649	13.59272695	13.16193866	13.01307173	13.27751305	13.342661	13.25309136	13.20391495	12.78529245	12.58700013	12.86667624
12.42801226	12.71781265	11.58853134	9.082659764	8.85139166	9.350841362	10.08323201	10.36920105	10.42546408	10.63640943	10.45647598	10.41303556	10.55152753
10.24673524	10.52675427	10.25375739	9.890723026	9.559689871	9.597588527	10.44789046	10.71693381	10.55404641	10.41465744	9.819719268	9.518047234	9.868358051
5.79223785	5.813329875	6.506204706	8.991785439	9.186621926	9.711910276	11.02640083	11.38046271	11.48675071	11.3608374	10.99602045	10.43433905	9.982149302
3.500473753	5.562803828	10.24131876	11.8360926	11.21169604	10.35107764	10.13525801	10.01545792	10.0167579	10.02854304	9.758430706	9.368173178	8.701171364
11.64578166	12.02645524	12.19464452	11.44710138	11.41515811	11.99247044	11.97987438	11.72491513	11.50523734	11.43842392	10.62057238	10.41157031	10.87586619
3.980246049	4.333985735	5.475461152	9.309919011	11.69622617	13.18228244	13.88683973	13.89255667	13.57917649	13.41062369	12.15906373	10.71772378	9.257097366
12.65478151	12.89587752	12.55589746	12.15256742	12.21682314	12.07391831	12.274945	12.29152054	12.2864293	12.43193302	12.1333569	11.81447482	11.67715373
14.39271815	14.65511482	15.10908867	15.19798728	14.89933664	14.56697065	14.4751698	14.33109089	14.30754652	14.09980398	13.63376418	13.42909871	13.67470895
4.198614413	10.27322864	12.78414683	6.193711535	4.049155629	4.357942931	4.178720351	4.053064048	3.839614665	3.78537716	3.661428112	3.558558052	2.57909792
13.06470726	13.29207888	13.32098533	12.61007239	12.54593872	12.30996072	12.21267197	11.99667418	12.00352905	11.65036578	11.37880846	11.25285571	11.74696874
11.72142835	11.81597625	9.850523865	10.39236813	10.44961001	9.965411049	9.415117322	8.898265458	8.274592283	7.872851297	6.609952852	6.357582256	6.07287984
7.014931414	6.639488639	7.024240263	6.960386793	7.354563215	7.12945874	7.192294837	7.123624931	7.321663694	7.234434981	9.926992892	11.36261756	10.79724972
12.61381568	12.24849888	11.05832048	11.1679247	10.72950491	10.3288034	10.31431087	10.00104812	9.770654963	9.503329975	8.697350645	8.021113074	7.478857156
11.81725086	12.04329123	11.4805307	11.0269481	11.43130769	11.21566175	11.32828758	11.24994729	11.06786104	10.94830877	10.5933074	10.42619996	10.62050764
11.84908367	12.13113929	12.16489183	11.72216359	11.90047777	11.7497435	11.70476718	11.60973663	11.57880241	11.55347997	11.4155627	11.28255973	11.57333921
11.26114167	11.5495832	11.72866766	11.21688576	11.29180751	11.04495694	11.00434972	10.88770387	10.78906277	10.66309553	9.907013577	9.666258123	10.10694175
11.63027525	12.03347366	12.10880093	11.30442557	11.03902716	10.90882939	10.87138663	10.83125691	10.6800322	10.67811715	10.26495622	10.29240164	10.4728791
13.6261971	14.0140851	13.48893064	12.61592514	12.58242553	12.28306567	12.16154004	11.95829086	11.70162513	11.56578779	11.01322695	10.91833806	11.29571009
15.47140965	15.63040338	16.1350963	16.483564	16.46799981	15.99269199	15.65484142	15.29436676	14.82056568	14.47360795	14.00301935	13.66529297	13.85784382
13.29221997	13.59842224	13.30826548	12.4243781	12.46178076	12.35664176	12.72118855	12.75005224	12.56661248	12.54320218	11.97151424	11.59483994	11.67047294
10.49467412	10.74227047	8.665835601	7.000042406	8.521128258	8.622674411	8.950266212	8.798725505	8.704431562	8.863354049	8.453581111	8.026847363	7.798267345
12.15797057	12.08018207	10.76578916	11.03436473	11.00830205	10.700753	10.9479764	11.00925434	10.96725493	10.92628689	10.4688737	10.3012414	10.21248343
2.467194955	2.420823706	3.840277519	3.95779738	4.460867768	3.965662553	3.753333485	3.74763818	4.070977632	2.452598944	2.933615116	2.591163326	2.641335682
13.07535213	13.35253168	13.40721466	12.26534817	12.48532241	12.48502431	12.63596879	12.63472918	12.67206635	12.73139093	12.81196477	12.71118164	12.68302902
2.542712748	2.364968446	2.695869649	2.49760744	2.336084934	2.163090188	1.966249426	2.446700899	3.772026194	4.27036449	5.9250004	5.69044203	6.322532503
14.52120477	14.62788892	13.61527194	13.33256392	13.59714498	13.20479234	13.15454303	13.05317816	13.18044512	12.89415452	12.88136582	12.18462315	12.21341222
11.8131795	11.88955383	9.391194307	9.056039576	9.465272882	9.142719232	9.13664567	9.203911313	9.075622827	9.280568707	8.819882051	8.702433434	8.199965512
11.51557624	11.62747357	11.90313349	11.54299754	11.58682332	11.16464056	11.25041246	11.19543679	11.06739789	10.94129752	10.7700526	10.74697223	11.14910248
14.37904979	14.69130993	14.41913786	13.20361287	13.34392309	13.238351	13.36426701	13.21560056	13.04269905	13.16440045	12.76045884	12.57982757	12.65354188
12.61340109	12.96612445	12.24467977	11.44705221	11.51271134	11.31832715	11.22553987	11.09376427	10.96915677	10.87152121	10.646143	10.56971168	10.9313717
11.63094368	11.82149864	12.25547502	12.66303706	12.55973043	12.18091137	12.30339212	12.19986482	12.02089806	12.00514249	11.65723842	11.26269123	11.51538846
4.845998362	4.456196408	4.42218149	4.319955981	4.410542447	4.112301041	4.204526769	4.32729369	5.389455051	5.498831077	6.128232345	7.054024223	8.213324889
10.91327587	11.19349262	11.47127619	11.25084181	11.17930061	10.94190813	10.83130424	10.76949238	10.55549358	10.51208622	9.97890995	10.01487662	10.20588588
11.81572965	12.13319273	12.80132406	13.03430233	12.74036605	12.4899008	12.42243071	12.19847027	12.11279011	11.89965414	11.5207682	11.26521078	11.47695596
10.59146634	10.92831609	11.42676758	11.36504123	11.27010414	10.9267765	10.78794687	10.6207223	10.29313351	10.25417443	9.623619566	9.520085047	9.694286681
7.413756626	7.56927017	7.850706652	7.968242269	8.228721199	8.249594127	7.888334672	7.861734628	8.210309968	7.491582238	7.413182772	7.805352415	9.41411117
12.26425329	12.73026475	12.60969055	12.03057104	12.4501224	12.47525336	12.8143931	12.92101831	13.04460609	13.39419446	12.95535151	12.65865632	12.43955774
12.72079811	13.03530863	13.10212435	12.84460013	12.80985713	12.62327275	12.52178945	12.3175157	12.17135685	12.03396537	11.58464094	11.35121091	11.51208567
11.29259427	11.84700881	11.19360805	10.37088895	10.09739173	9.679111195	9.490603766	9.212350716	8.778628359	9.090473497	8.581805972	8.430491958	8.22104354
10.78377117	10.71845407	9.31928554	9.616640914	9.122037673	8.788489631	8.616858346	8.275121005	7.759700212	7.690600344	6.778960204	6.380267944	5.787763418
13.64206896	13.75686011	14.01763953	13.58212999	13.3916594	13.16303774	13.14862963	13.09038602	13.05106959	12.94687842	12.68134967	12.44069931	12.63167073
13.73067339	13.86111546	13.7826862	12.99492539	13.15930896	13.11810811	13.11297108	12.91093724	12.62434213	12.59122093	12.39631704	12.15836267	12.39457881
4.817966934	4.784982589	5.383453722	6.670373046	5.630096062	4.557281083	5.479394775	5.854835068	5.878392469	6.213054332	8.856240536	12.67872839	13.67154457
11.05017859	11.33042748	11.13989571	10.52434147	10.63204453	10.25918638	10.29087864	10.71365651	11.73429197	13.31010079	14.54048037	15.37376559	16.0851306
8.602417351	8.610309674	8.374526691	8.60539696	8.907513679	9.074380464	8.204967078	9.907547752	12.24039124	13.93381234	15.16553167	15.96521022	16.50894669
4.09470133	5.324099147	9.464746586	12.80803793	13.51778271	12.68903362	11.74090866	11.2621777	10.97508001	10.70284309	10.06045153	9.283439246	9.083169581
4.644235803	4.017899574	5.079803715	7.405540724	8.107869218	7.914131121	8.149330574	8.086993386	8.073763585	7.999587516	7.592027857	6.861441529	6.889034822
5.544751261	10.50589362	13.67936931	15.16796704	15.46844037	14.87443225	14.13314237	13.07165347	11.72101511	10.6240651	8.924036778	7.860114389	6.295018028
12.92780833	13.03996685	12.404276	11.32982344	11.19393555	10.97831202	11.12400195	11.03918646	11.00333638	10.92352772	10.78661337	10.4943239	10.77247198
11.324987	11.3057411	8.674400958	9.352402785	9.328205625	9.3054931	10.07096148	10.20145218	10.11323644	10.14086247	9.813816143	9.549899572	9.473069116
11.98152574	12.04152488	10.89674281	11.01509041	10.96112528	10.64038733	10.69384922	10.60656153	10.43900547	10.23877536	9.596445818	9.10665872	8.769397961
11.94622598	11.18641257	9.724623435	9.575776881	9.572124693	9.291987331	9.259847718	9.17767769	9.139464007	9.235173949	8.714414517	8.370227773	8.20371874
13.18282344	13.4032277	13.21948592	13.13171601	12.80740394	12.34271917	12.34963403	12.31629392	12.25193884	11.99011957	11.44137894	11.18125301	11.25658523
11.92645014	12.0079311	11.14506413	10.47062339	10.8047872	10.5460338	10.67660828	10.53418968	10.34633485	10.34615233	9.83048702	9.659669151	9.584359385
12.21223735	12.27475014	11.12049657	9.718770337	9.809055198	9.652054924	9.571489816	9.671751546	10.23640631	9.449393266	9.505686627	10.0974651	10.18400335
9.522101472	9.915614437	9.435841324	9.156333281	9.159520597	8.914148685	8.983265793	8.815015643	8.628902523	8.542195882	8.154576984	7.820186385	8.088020361
12.24627798	12.31105186	10.6529835	11.23900265	11.48305806	11.14760075	11.31976405	11.2145402	10.96413613	10.78813428	9.929449058	9.694218839	9.478756514
5.04032097	4.509541169	7.229692464	8.909610367	9.866819342	9.823719547	10.08557532	10.17417421	10.35817856	10.29030393	10.26050424	9.766976833	9.716660912
12.67567947	12.84195415	13.00414776	12.66516774	13.08044811	12.83607378	12.84562036	12.70628558	12.59812349	12.36324187	11.76246789	11.3037282	11.52161794
14.20709506	14.52180853	14.28960322	13.38813963	13.62479296	13.74059418	13.99337984	13.98498992	13.84776429	14.00234427	13.76349966	13.21952055	13.229827
4.338403408	3.828869898	5.604865144	7.099082948	5.314398612	3.85928001	3.80538275	4.074212028	3.998347113	3.565149322	3.414775399	3.657313157	4.632536331
15.0209966	15.30452052	14.55691962	13.73285292	13.67676317	13.40360487	13.29391449	13.14669008	12.78500769	12.80239778	12.47003706	12.2472584	12.53783033
11.09264767	11.41645656	11.52239353	11.56538442	11.66082817	11.49472375	11.54761024	11.49837918	11.18737217	11.47359873	10.67444659	10.44970731	10.42650136
4.649099591	4.514922499	6.929660447	8.311873033	8.922855998	9.017356747	9.797339727	10.0112595	10.04294955	10.09929671	9.972192141	9.592441811	8.740844913
5.801900798	5.256775619	5.793121897	5.352907952	6.084648679	5.593698101	5.556732565	6.741900177	7.993899323	8.742146685	9.242562297	10.07670589	11.19661639
12.14429327	11.96940969	9.671767361	10.66658733	10.40968343	9.861484823	9.177395479	8.700783226	8.115523029	7.463083201	6.335377079	6.31001519	6.201760425
4.392808486	4.134819975	4.602017012	5.381069163	6.002164527	4.908523654	3.51441311	3.748631865	5.208969521	6.485509842	8.464049106	10.37190618	12.20474328
11.72354896	12.14807552	10.93183652	9.919347603	10.78897826	10.92715465	11.22369283	11.34447137	11.1420278	11.75987379	11.54726507	12.33846438	12.26439589
8.427522152	8.233364722	7.77127556	6.958003796	7.0376733	6.8956381	6.69427832	7.823620024	9.362368543	10.50043526	10.57621747	10.83878561	10.94337182
9.573699346	8.569475248	8.304642211	5.898327427	6.136480019	5.644041762	5.41819491	5.580216209	6.34725998	6.858055007	8.597034863	8.753930725	8.837475197
12.9245003	12.80844615	9.728127455	7.865597808	7.401535984	7.076652372	7.109204684	7.697573272	8.093990055	8.048375916	8.97170229	10.54622643	11.93079138
12.31123342	12.04105189	11.78341724	11.35426957	11.35985562	11.12711312	11.1595894	11.10880106	11.29896776	11.0945766	11.30303028	11.15171314	11.27570018
12.961308	13.17299438	13.01425424	12.57418576	12.86000971	12.56410435	12.43398376	12.41812617	12.46074419	12.37635301	12.14377185	11.86717843	11.98866199
13.40311613	13.67121396	13.50719689	12.73933672	12.95454682	12.75142345	12.82998171	12.76161954	12.53484952	12.69772295	12.32699668	12.04400156	12.14672662
9.927272968	9.620308281	9.25617449	10.16470028	9.867286215	9.414188071	9.173956981	8.868286452	8.579147033	8.436775538	7.78145615	7.178888779	6.819193482
11.4368393	11.68344727	12.26828783	12.04546409	11.86944327	11.55349798	11.55067899	11.23040578	11.02856033	10.86665522	10.33896267	10.01853303	10.42688298
14.43566036	14.77463047	13.82783389	12.5970481	12.80258493	12.84282951	12.89480999	12.78081106	12.60958274	12.51110239	12.08460044	12.20450127	12.79063353
13.90415003	14.21288335	14.23830479	13.24850073	13.46286136	13.26410568	13.25321134	13.02627751	12.86270716	12.7422446	12.43625285	12.23775174	12.78231964
13.81133668	14.08017992	14.31653738	13.91894157	13.74933674	13.4490152	13.34709379	13.11296609	12.98981445	12.72465603	12.52299686	12.29837109	12.80305073
10.41392212	10.48560295	10.31410635	9.610248802	9.217951157	8.842456387	8.638774818	8.627898567	8.596152161	8.271843623	7.975004521	7.583862115	7.773747754
12.0657011	12.29664657	12.51573558	12.27222994	12.08617564	11.80171193	11.72717652	11.50614105	11.29275523	11.33513495	11.12697191	11.15068291	11.47363488
5.651946166	4.90927427	5.616728601	6.658483782	7.48200173	7.369117956	7.502831337	7.881599248	8.513631685	8.479630809	8.5326056	7.984424847	8.219480689
14.85640261	15.03189379	13.32196876	10.68134689	10.18066663	10.10292938	10.44242494	10.69639895	10.79943508	10.51745169	9.746328049	9.508565915	9.191847037
10.98958614	11.20948653	11.14832445	10.03928598	9.970446596	9.863310751	9.656593533	9.495019781	9.21616192	9.207910263	8.787371562	8.831604488	9.061099301
12.81288849	12.90771018	13.14808641	12.63846096	12.30219293	12.12898228	12.14420432	12.00370095	11.998866	11.70993748	11.63931615	11.40419978	11.70788611
10.84083825	10.07416514	7.751851291	8.53465283	9.227880363	9.354118101	9.500120187	9.475405041	9.367328527	9.659801608	8.988339906	8.904571839	8.751368279
11.42380694	11.72540224	11.77408736	11.53601191	11.79351274	11.57842283	11.61048517	11.46314476	11.3672249	11.31471095	10.94959017	10.63124798	10.81202811
12.66675706	12.4210317	10.47683968	8.319761969	8.92766135	9.182324199	9.628683198	9.668954063	10.22732638	9.723196351	9.935064163	10.1564656	10.81642444
9.266780898	8.980275575	7.55535879	9.043111839	10.50964894	10.71752422	11.53878805	11.93096759	12.10988121	12.19412278	11.85777994	11.77316874	12.01473456
11.87661686	12.21120408	11.74173424	11.28317246	11.30985253	11.06360106	11.13352159	11.14716542	11.14761805	11.40834138	11.27572447	11.38648018	12.00858805
8.940568503	9.105534614	9.080286659	8.535589259	8.563401531	8.306798896	8.193885655	8.077802619	7.862121849	7.827914142	7.415424045	7.355781651	7.643281318
6.038755431	6.570577596	5.939285208	5.658463731	5.858137132	5.819203649	6.482066077	7.601360262	8.418217413	9.149823537	9.166798691	9.5328377	9.721891805
12.08421693	12.37140518	11.39850937	11.15854161	10.73141212	10.48151354	10.68726686	10.9235724	11.30294377	11.61695175	11.65017912	11.67789886	11.92920917
10.3579931	10.56358172	10.68600552	10.53394686	10.49238719	10.22871599	10.06564099	9.856734203	9.55849439	9.576130048	9.17420722	9.121218942	9.380394114
5.396163759	5.300034926	7.084205392	10.85117389	11.15956162	10.31205178	10.31319083	9.990506963	9.76249007	9.230740255	8.456008046	7.545532534	7.230869807
10.6722618	10.14556839	9.530410386	8.587333994	8.58607796	8.206025012	8.450594312	8.267223427	8.250376134	7.368384361	8.61185693	9.818857978	9.43816518
7.509712129	7.279466228	7.607696265	8.877673885	9.313553802	9.245770716	9.59731764	9.815062855	10.16506329	10.18076669	9.941033661	9.145131375	8.82709643
12.50110561	12.76040641	12.88736326	12.61796086	12.34352775	11.76238487	11.61641641	11.45884657	11.23272234	11.02688545	10.50663863	10.36022378	10.72799289
12.36991143	12.71981303	11.9145104	11.1584618	11.79222857	11.91648475	12.46452958	12.68877717	12.8201368	13.12930799	12.8917918	12.71133807	12.47032189
9.660104908	9.588990402	9.536011832	9.468901798	9.697969509	9.601640776	9.586576481	9.393414956	9.143457238	9.235166412	8.738868716	8.543008531	8.623429959
12.66030196	12.91773313	12.57879018	12.36428866	12.39311898	12.12924329	12.06192935	11.88659953	11.5237953	11.42490351	10.77667073	10.68790404	10.61987595
9.942485954	10.29961861	9.783796728	9.280986399	9.318572808	9.164400865	9.386124138	9.5536468	9.645010448	9.448458171	8.663042442	8.54620086	8.926393056
13.6061832	13.82048769	13.87704039	13.81540768	14.33449222	13.60918143	13.4721293	13.20668749	13.16016069	13.080647	13.09428788	12.90937558	13.29493863
2.634891891	3.385990791	5.2620387	8.028096426	8.935408487	9.15269644	9.280000165	9.301745305	9.422745105	8.552866825	8.675873863	7.960861725	8.023214298
9.938237849	10.26392905	10.82582061	10.99970442	10.74972087	10.49095261	10.49240374	10.40550786	10.18441599	10.1756291	9.579522784	9.378358576	9.617934031
4.068869255	6.957506606	7.635436272	10.58871452	10.9306055	10.19706716	8.022661502	6.999171089	5.82773452	6.096989038	5.281955723	4.55904969	3.621132389
12.19298921	12.15958974	10.6548523	8.240209182	8.230971448	8.532753271	9.019974084	9.070877736	9.005710799	8.857052583	8.211406494	8.010721146	8.000794359
12.53081975	12.3739113	9.811302871	8.412706661	9.198948964	9.965822929	11.17958885	11.64871249	11.41739149	11.50948773	10.53821213	10.11525267	9.685737663
11.14048527	11.41223574	10.99987459	10.17035272	10.19687572	9.986394905	9.981038602	9.894304917	9.652719785	9.638026575	9.180036097	9.172647614	9.474971543
10.56208741	10.48170198	9.077378485	9.258545915	9.347957935	9.239850266	9.260999163	8.937441066	8.883833016	8.890645685	8.560966094	8.099264348	8.052143201
4.404859752	3.986882559	4.330462887	4.669801717	7.338932561	8.103041441	8.679133721	9.246984392	9.707656406	9.787287706	8.98159516	8.534843855	8.474968813
14.52633961	14.74032395	15.07293979	14.58482853	14.40895628	14.18381018	14.12011061	13.951399	13.81994005	13.57757272	13.14636874	12.95714347	13.27647671
12.44837874	12.68741548	12.27637235	12.02237	12.34419248	12.06402327	12.05758214	11.8179946	11.60881867	11.5953941	11.1017828	10.81100838	11.25022697
12.6551168	12.89148138	12.51227415	12.03720676	12.7060609	12.79318471	13.13087796	13.21473711	13.22786886	13.30666081	12.82026324	12.40595406	12.17034423
4.33569633	3.062167422	4.032007762	3.911978932	4.730315337	4.511089782	5.706408384	7.406137118	8.687854311	9.747501429	8.85383801	8.011977115	8.912711789
2.507657916	2.28517825	2.739932787	2.19799212	2.227571417	2.283191672	1.903600931	2.490923536	2.172557694	2.620598432	3.65056688	4.025028591	3.958030493
12.6004896	13.0391043	12.11155419	11.15138763	11.23845757	11.01622791	10.85307614	10.70368717	10.74863345	10.98436797	10.69220424	10.60249412	10.79716797
11.63000437	11.08883201	10.44054788	12.89278657	13.68200527	13.19818082	12.74029468	12.55841484	12.37859295	11.70564725	11.10744597	10.75087288	10.37467276
2.286682254	2.871719397	2.432758556	2.383391904	2.297684566	2.647082421	4.184290699	4.666479824	4.561200412	3.56043389	3.759974921	3.57630306	3.712808456
13.01440782	12.77588113	12.61642782	12.6062462	12.74243679	12.48159209	12.45046726	12.41957112	12.69119947	12.34719717	12.48552576	12.26773325	12.46873258
4.229498217	4.412384626	4.475038009	6.521045763	9.333462107	9.361661818	9.691067869	9.923511644	10.24323496	10.26780336	9.682262649	9.315537251	9.144457922
5.029845685	4.142399733	4.810855323	5.915357323	6.532404362	6.763769716	7.693112164	8.099173159	8.627630548	8.825841192	8.228346002	7.646943311	7.427072529
10.99545385	11.03331797	10.24831931	9.552542848	9.329859637	9.081620512	8.945928873	8.826179185	8.606406061	8.015771499	7.637634819	7.36224777	7.74482848
3.297395557	2.804174915	3.265527066	6.458209005	9.064182784	9.06475523	8.588272651	8.075172749	7.466145249	6.759759541	5.716052351	4.726489165	3.65317404
11.40237937	11.62348545	11.49095597	11.17251516	11.05969495	10.88458969	10.92834431	10.71841238	10.47826527	10.63136435	10.3641517	10.22606223	10.37842007
8.695505688	8.018264565	8.73348793	7.707119299	8.022875687	7.976874212	8.130281084	8.104262728	8.186466801	7.243903209	7.471838238	7.319263126	7.779704209
11.02412748	11.29362241	10.9207191	10.87363673	10.78982845	10.44711216	10.23814931	9.949031193	9.617473107	9.480326429	8.830139936	8.391537667	8.317081033
16.10449449	16.34192995	16.2650593	15.43235448	15.17528137	15.1221109	15.16750938	15.02698956	14.93381252	14.97048637	14.75120707	14.59863992	14.81824158
6.472245597	5.701112174	6.516996428	7.017153235	6.686709283	6.12435078	5.989230342	6.068287317	6.373889457	5.812021625	6.287597207	7.75404594	7.827765887
5.007489013	4.521989678	5.421950112	8.977774478	10.40352949	9.333144598	8.717759981	8.88028391	8.877779151	9.006100883	8.541836325	8.507317452	8.748957017
6.036686865	4.750656323	5.529625926	5.292039472	5.016011699	4.684589327	4.459374771	4.349135784	4.435955735	3.28447753	3.60278265	3.574921399	3.575530795
5.637984589	5.396757994	7.811599509	10.7531726	9.696041797	9.450311183	9.605410964	9.600511393	9.862278374	9.980303961	9.921311416	9.391564685	9.193718947
11.79314311	12.14999058	12.22840702	12.06915808	12.35967389	12.19728501	12.285346	12.29560687	12.20703217	12.26789242	11.66901541	11.50573154	11.50937972
16.18213715	16.05970909	16.42332335	16.48692613	16.65919332	16.33220293	16.24230738	16.10993382	16.05105009	15.69313758	15.6433208	15.43503262	15.77990282
11.90098443	11.76905728	10.05233054	11.02795531	11.47963139	11.07438652	10.98591283	10.81238372	10.6817483	10.58485607	10.02952891	9.776001248	9.640649642
12.0315592	12.00862388	9.478965747	9.454217563	9.826843755	9.854590177	10.31028748	9.93211622	9.390016208	8.981074269	8.223923343	7.775160077	7.71647289
5.34086494	6.153513604	10.70296151	11.36580862	11.60450926	10.50578924	9.233062155	8.44574425	8.042352801	7.504252965	6.649538917	6.329747917	5.832854814
12.50564052	12.63229912	12.03684153	10.88771193	10.8919459	10.96406471	11.29214613	11.33862169	11.24269682	11.04832386	10.91590344	10.70172045	10.68530519
13.63146755	13.75576795	13.63334729	12.51524086	12.36882423	12.26557988	12.39750879	12.19407105	11.98549255	12.06008124	11.94417444	11.64227052	11.91163053
12.83991733	13.05340623	10.92297513	10.20144569	10.75072784	10.68982595	10.88365475	10.78629061	10.60966249	10.89505612	10.61254217	10.55732406	10.25497756
2.805348479	4.184813565	8.50459573	11.35191876	12.01247444	12.15214737	12.44591692	12.22019247	11.77966452	11.1997063	10.66354334	9.907891615	9.728905926
6.571898134	6.6056926	6.472894449	5.712150723	5.87355146	5.761406272	6.538616901	7.231284017	7.941166423	8.318943091	8.351891786	8.053154503	8.058372086
10.25214435	9.997313299	8.716636513	8.365745754	8.309684511	8.156717484	8.005698452	8.040024316	7.677678106	6.876264081	6.366190313	6.479977637	6.587277262
14.01028805	13.84617229	11.62498691	11.77270211	12.88958822	12.68415366	12.77311396	12.77024619	12.71816369	12.54611391	12.38013995	12.05365537	12.09824554
8.213470691	7.407308533	7.535576195	7.594981774	7.975270099	8.204381737	9.656656489	10.18634844	10.22186352	9.811613309	9.432724789	8.572452815	7.947002571
11.71473206	11.91615739	11.76266566	11.42157717	11.30646771	11.30119158	11.6263452	11.86871714	11.65403019	11.70877958	11.54699473	11.48622964	11.64663042
12.22952569	12.37241691	12.23300821	11.70740936	11.5568795	11.46337902	11.48255566	11.33028947	10.9061267	10.93284671	10.40204536	10.2091823	10.22149907
9.335954605	9.587233537	8.174861557	7.663891913	7.759099012	7.286583856	7.353673604	7.288616106	7.2522111	7.15738771	6.784878078	6.533412075	6.477564213
16.2428481	15.99748799	15.97194838	15.68582828	15.6426876	15.56536555	15.61198519	15.53940048	15.85136956	15.63099819	15.93610912	15.8162249	15.76364219
4.538880829	3.628347293	4.243198575	4.365114936	4.751514157	4.160314868	4.294157952	4.398253548	4.92744282	4.289476386	4.631979925	4.915251286	4.974808325
4.575377348	3.973239088	6.238654383	6.650819345	10.31108942	11.11112924	11.37672045	11.22487844	10.83621256	10.42303614	9.244755697	8.507667574	8.160994288
14.80252428	15.02118978	15.16151543	15.29842066	15.13332651	14.52760215	14.36897939	14.14818915	14.06090106	14.18334116	13.91308735	13.80097945	14.01076907
10.71466549	10.87577916	9.884274547	9.08576911	9.042572782	8.682933734	8.448596715	8.07658203	7.694130836	7.620615706	7.118158816	6.745977755	6.450129181
9.486021852	9.764216971	8.709850269	7.754972947	7.391432341	7.318793474	7.12622929	7.059089095	6.873089585	6.761846306	6.423931074	6.308280971	6.418923131
12.78129726	12.93299296	13.15144779	13.5817175	13.44027496	12.9965247	12.87017117	12.56570605	12.62528828	12.24895427	11.69143296	11.12459346	11.26742202
11.71757409	11.81757426	9.757158985	8.040489389	8.056358523	8.339555586	9.063974852	9.096136173	9.431976291	9.359056076	9.560179995	9.753571101	10.59960192
11.33013461	11.50805545	11.62610751	10.93469219	10.85852006	10.57289703	10.53797292	10.41431636	10.10442351	10.01528594	9.614000294	9.228602894	9.508751412
12.71761996	12.63085557	12.83171194	12.66461172	12.51025719	12.40867929	12.25563857	12.05164261	11.70734197	11.49719928	11.15775795	10.85863726	10.91015713
11.1810468	11.22340073	11.4092003	11.43261775	11.18326044	10.66528896	10.36106131	9.959107244	9.381833155	8.916638974	8.623359987	8.274757505	8.495638434
14.66122157	14.84603511	14.46221856	14.00872534	13.88658384	13.65960212	13.59263026	13.4769575	13.30766265	13.09283987	12.85984298	12.89691153	13.28343285
11.62419119	11.9689486	11.09142618	10.38144776	10.25404542	9.917785035	9.643609798	9.519062772	9.293609082	9.494240107	9.292115681	8.939433466	9.105523865
7.109140522	6.333702297	6.362894277	6.202202556	6.319855402	6.017825145	6.043985277	6.037769916	6.204577908	5.318753113	5.707173252	5.014716695	5.3478224
12.87397161	13.23604938	13.47697643	13.17458696	13.17432051	12.78339626	12.75577349	12.58971176	12.40960685	12.16011339	11.82502933	11.54854006	12.00351851
12.78581235	13.18796288	13.33902807	12.65136031	12.21255709	11.84493642	11.70887961	11.62451179	11.4442418	11.70852658	11.24008911	11.30264362	11.27930113
11.4201122	11.70749482	11.32143014	11.25416452	10.88281725	10.38034938	10.3435663	10.16726392	10.02336273	9.794110784	9.126883629	8.835492447	8.969195738
5.94950161	5.566297991	6.378038033	6.285479736	6.759840547	6.13107939	5.713705149	5.124963846	5.18862212	4.869390052	5.672466121	5.344599585	5.472540273
8.582061053	8.230836546	7.789314525	8.965821786	10.345824	10.65792424	11.08080611	11.24328896	11.3184707	10.74516814	10.82524807	10.4164507	10.2727122
12.0941486	12.34240712	12.61287032	12.46003581	11.98021943	11.75469916	11.91622675	11.95625711	11.82451417	11.52531457	11.08037924	10.6790082	10.86750282
14.4912671	14.51138711	12.64133779	13.68590336	13.60048403	12.87642889	12.25981552	11.79553808	11.23475099	10.49648303	9.316670583	8.661273552	8.109486975
11.76857444	12.01489179	11.3215581	11.3825556	11.3077232	10.9095787	10.92343683	10.7539449	10.74049554	10.67645891	10.27697287	10.10891137	10.03057957
14.03449631	14.32658664	14.05474433	13.82967748	13.729438	13.48225855	13.49079409	13.39311805	13.21501911	13.23233403	12.79549026	12.58988985	12.55557637
7.149958454	7.693979928	8.741602561	7.158359454	8.210454015	7.318406625	7.007637482	7.197682331	7.024386785	7.391404376	7.215235788	7.884467896	8.781095965
8.192405768	7.714369602	9.411687716	11.15750081	11.46727859	11.03598802	10.75143681	10.54506789	10.3586303	10.28408347	9.906953042	9.307869611	9.104659239
4.686878655	7.417505584	10.33856677	11.78105691	12.08011881	11.42385897	10.92474741	10.67645711	10.30022333	10.33445102	10.18006685	9.821447204	9.666527833
2.899968315	2.867925865	5.269087539	6.187828117	5.06854799	4.001593578	4.930324112	5.916801278	6.787247871	7.601894923	7.904958132	8.143781226	8.777963247
4.734654605	4.694463539	6.703123106	9.399904498	10.80437172	11.14064765	12.19575778	12.60754039	13.07554328	13.29391752	13.15528049	12.58139243	12.57510167
10.91783147	10.84986544	11.91457964	11.74513517	11.53313099	11.1680745	11.04694486	10.9946675	10.8362076	10.20610363	10.34550628	10.08732072	10.37934652
14.32903751	14.52044815	14.87496542	14.44638929	14.37670696	14.10925225	14.14630244	14.050294	13.9168254	13.63948128	13.46558758	13.08910355	13.46109794
13.01024229	13.29410881	13.54142348	13.65144037	13.94507457	13.67480075	13.7005403	13.58360387	13.43514149	13.56463571	13.47059657	13.39975112	13.7806684
11.3247858	11.80268452	11.1615384	10.56219294	10.54554431	10.40429241	10.25862784	10.23410128	10.05907609	9.894620718	9.532359036	9.530522031	9.92204312
12.97613336	12.9215014	10.76250932	10.54741178	11.4529843	11.57244734	11.66985533	11.35814567	10.94427393	10.39154648	9.375678009	8.789006148	8.613538918
5.560419524	5.290033125	5.423261131	5.490838265	5.877381941	5.192574715	5.162018099	5.494673146	6.171702098	6.510632243	6.762594397	6.613363667	6.565730898
2.861819694	3.16101997	2.787890267	2.159315011	1.901543955	2.414242656	2.008920322	2.345615383	2.080551075	1.561280568	1.838604114	1.725795795	2.43398924
13.38210012	13.63963657	13.01623171	11.75043971	11.74890578	11.47767106	11.37957463	11.15228204	10.85272306	10.8818255	10.58758464	10.52070116	11.08868153
9.759739685	10.14680856	11.38316674	12.6812432	12.68549052	12.34975472	12.43469493	12.48976346	12.33525121	12.24065286	11.84158588	11.87917655	11.96701506
9.101910426	9.3082222	8.704851823	9.257760144	8.47792851	7.871701913	7.685128959	7.429254654	7.119439428	7.328401689	6.746122601	6.466507846	5.992337783
12.21001834	12.48710185	12.25736654	12.33940129	12.55256212	11.85947331	11.87631999	11.6355422	11.70208838	11.38878036	11.09628645	10.67012054	11.28807932
11.35029307	11.37690071	11.4393645	10.88812738	11.14060693	10.88461973	10.76464963	10.61452238	10.27691073	10.25532084	9.891387363	9.651793441	9.996528905
3.016034706	2.858415894	5.06827271	6.229048207	8.181535416	7.815444918	8.073459102	8.093240434	8.353593916	8.660645275	8.876126311	8.626497274	8.489729148
3.959224824	6.420425822	11.423626	11.58801911	8.895443551	7.483062228	8.107578411	8.529846775	8.640393464	8.765655422	8.318807127	7.898515685	7.62937803
11.61955738	10.78289252	9.111035982	8.722544762	10.78977351	11.80455322	12.06459609	11.56124839	11.10148148	10.20624232	9.879807783	8.668141647	8.205574352
9.049892041	8.845466045	9.078759268	8.866693066	8.960554354	8.863753141	8.878519148	8.797846565	8.541162226	8.227526521	7.909332343	7.837520878	7.82238932
11.10623659	10.27431826	11.15472501	10.13609229	10.27484442	10.06956541	10.00461758	9.884663043	10.04779251	8.790147449	8.795885148	8.725114349	9.248473863
13.02929386	13.138525	10.76653617	9.159419414	8.715587583	8.295774352	8.041565125	8.138355905	8.186784753	8.338878365	7.925850691	7.901302924	7.663291802
3.540971113	3.079264725	3.51289221	4.113532869	4.501787817	3.664204892	5.430411364	7.282983074	8.325732903	9.318015193	9.552410078	10.20246309	10.56711431
13.14135485	13.67796842	13.49161138	12.89124143	13.07395208	13.00813801	12.930247	12.84357804	12.58584453	12.66164729	11.95206601	12.04577265	12.25649984
11.45636012	11.72797126	10.71864099	10.83734861	11.25245976	11.05976805	11.2066313	11.30451188	11.24346432	11.41160556	10.82980061	10.51940224	10.26600675
2.618887512	3.344191679	2.67372326	2.498342879	2.380300332	3.317434148	2.346057328	2.461956547	2.549890048	1.888666019	2.141948631	1.79895286	2.507127345
12.37228533	12.45739681	12.33687619	11.72287133	12.09453567	11.99047208	11.89018972	11.70196416	11.51321205	11.41880503	11.21151119	11.03974967	11.26263197
12.99280497	13.3797153	13.27061417	13.03408348	13.0013681	12.82816269	12.7314317	12.51542194	12.08601262	11.99146371	11.52775705	11.34921809	11.60526442
10.74308396	10.65851785	9.581876278	8.05336352	8.808280274	8.496010695	8.530160742	8.565198338	8.628547964	8.573304202	8.742424911	8.538978694	9.153124169
12.78952416	12.60199842	10.96264939	12.83902095	12.28722698	11.43816217	11.01298796	10.9578122	10.49717451	10.13668339	9.506566926	9.221691961	8.86648089
13.23397485	13.38657539	13.35902367	13.25546493	13.33851052	12.96395344	12.89376594	12.78094557	12.56078667	12.433189	12.01626906	11.83608428	12.25322051
8.366354179	7.863990285	7.751794079	8.02212534	9.168923847	8.952739526	9.131498686	8.790961275	9.340581021	9.251629459	8.811412957	8.312361798	8.887593417
12.71895728	13.11603274	13.37688516	13.47005729	13.21087371	12.72804518	12.40825881	12.19631673	11.76164906	11.54786145	11.05285541	11.05166562	11.49024502
7.494764526	9.026900031	10.25838866	9.840792508	10.87035444	10.41088148	10.21155377	9.831396478	9.612289113	8.825428195	8.562198346	8.354487604	8.778367475
4.255256103	3.481379005	5.408025535	6.879942759	6.185184207	5.192753141	5.609661103	6.083865015	6.614879791	7.207965012	7.507933064	7.761532289	8.019568357
3.195694322	3.241680443	3.168399786	4.961465297	5.782556292	5.582549797	6.577916365	6.981265331	7.325474172	7.404466042	7.662588083	7.94677688	9.338163032
3.196100332	3.808551905	7.943241073	5.416969737	3.488928319	2.784851049	3.206232337	3.589292284	3.129610476	4.816029153	5.751048556	6.268774877	7.094661585
11.98649249	12.21496897	11.80411161	11.02600644	11.14115237	11.05605594	11.08522287	10.95401891	10.76566795	10.65981824	10.37156148	10.18344092	10.64450512
5.182657278	4.630276629	4.92591948	5.621709	5.348830223	4.34221188	4.482054289	4.431725963	4.876977493	5.03084698	5.65400763	6.026331159	6.644864354
3.760933685	3.364346411	4.715754955	6.487022842	6.827432636	6.165430908	6.852801303	7.352308933	7.725996401	8.288239595	7.96059384	8.114940536	8.310830705
6.152803028	5.425851803	8.404778613	10.06801543	11.16322052	10.94415568	10.84103112	10.86357512	10.914337	10.89524511	10.06253731	9.218598234	8.65489299
10.78238799	10.84708172	11.1468073	11.93727635	11.18352057	10.32604422	10.28013429	10.27465858	10.31109558	10.41093591	10.7696972	10.60186233	10.34302228
9.502001709	9.538101604	9.539955544	10.85361645	10.98149642	11.13678188	11.50612388	11.53155268	11.42558873	11.34219549	10.85067653	10.44452471	10.58734827
4.029377836	3.651188816	4.282161063	4.946448939	4.597896566	4.415951988	4.715371052	4.552444031	4.594018979	3.70363838	3.700279128	3.841934515	3.361152382
2.661317385	2.689909283	2.781548061	3.994007127	5.955626883	5.981952072	6.426913142	6.544151202	6.800886485	5.891863239	6.267537706	5.904129306	5.756276131
3.617964649	3.080648143	3.393489429	3.649004131	3.962039971	4.524107392	6.282077721	6.55130089	6.553577959	6.366579575	6.022060269	5.23067558	4.973719853
11.02464365	11.35252541	11.66823011	11.25691785	11.36805518	11.09640005	11.11834858	10.97248591	10.76956369	10.56415661	10.25438808	9.980141562	10.33523405
10.49083716	10.57631179	9.466767645	9.045656174	9.171251908	9.044452972	8.906350738	8.819082608	8.571263219	8.800799127	8.304440409	8.745423602	8.919898067
4.91570423	4.136028624	5.063595868	5.168028395	5.465174117	5.162391097	5.613622264	5.915858815	6.070118767	5.782713275	5.889383753	5.14989307	5.184162333
15.65445951	15.34872307	13.64186586	13.81086304	14.07283153	13.98780928	14.1688874	14.06277693	13.95915668	13.93106158	13.59560897	13.4125105	13.04711302
16.05376865	16.41431563	16.51425842	16.50521631	16.52890297	16.30045559	16.29250986	16.15034481	16.05631969	16.04425822	15.63552951	15.67864313	15.71759539
14.52078418	14.94771004	15.14505048	15.16163003	14.8146174	14.55602537	14.335996	14.25046834	13.85291518	13.97748802	13.39130458	13.52033233	13.49121897
2.963675907	3.326500699	5.057954958	3.531587036	3.578062964	2.970597135	2.800396941	2.864753124	2.553369782	3.050619336	2.082441887	2.085723562	2.84882077
15.7338562	15.98258566	15.93307633	15.72656383	15.75609185	15.49858005	15.63474122	15.46285674	15.50372433	15.34218358	15.22795315	14.90915244	15.02800891
7.691384241	6.968575259	8.408705331	8.216766945	8.207756359	7.836969326	8.032923934	7.930565827	8.355777782	7.488729389	8.28072788	8.432307938	8.560928994
10.01096188	10.35939489	9.764765139	9.244471547	9.238415256	8.978968189	9.045867286	9.01636969	8.897495932	8.936790533	8.602791652	8.195027961	8.207528495
11.45482847	11.87164687	11.47077201	10.81445527	10.90252701	10.70533978	10.65378017	10.54575062	10.37782045	10.51477459	10.04044811	10.11026972	10.32648827
14.64862973	15.015368	15.21848029	15.14042021	15.07357627	14.70939511	14.65639782	14.5216008	14.23261774	14.19628237	13.78708581	13.66259763	13.9355253
12.50579988	12.9575634	12.89541184	12.02385077	12.2489103	12.12526301	12.10444894	12.01978789	11.95161324	11.89256403	11.71083243	11.80595646	12.23768249
14.06894869	14.1694664	14.47174001	14.10414943	13.83043298	13.49713627	13.5669443	13.41752599	13.22894201	13.25045272	13.03178617	12.86656406	13.21629738
13.69440399	14.04694326	14.20517556	13.99307946	13.87226766	13.59297062	13.71420342	13.66889761	13.71961726	13.8095296	13.77584963	13.53915327	13.90577631
4.936500031	4.602874108	7.537877557	8.912550984	8.946281018	8.961516305	9.760225623	10.26079274	10.8048324	11.52606645	11.68353002	11.29583813	11.16366052
11.5708203	11.70102327	11.58384487	11.36842702	11.70866116	11.48601026	11.51105449	11.39293311	11.24813815	11.39202137	11.02677093	10.67969276	10.78712132
6.991434059	5.735031551	7.569262271	7.976745861	8.284280838	8.02069533	8.460074989	8.522619396	8.677482433	7.031844075	7.534941402	6.864265935	6.837006069
4.990576672	7.732487551	11.36909548	12.87761295	13.49952005	12.95883858	12.61135476	12.59660855	12.53908518	12.12788479	10.95203197	10.29950402	11.5850336
9.531407662	9.232704605	8.899765937	7.974198848	8.25878306	8.011436681	8.191513621	8.165282431	8.140433987	7.335021574	7.326088722	6.922404791	7.270687647
4.887101634	7.855686875	13.3020104	12.66287277	11.1159312	11.09473627	11.61131332	11.44126402	11.17364076	11.09203759	11.03727277	11.11854668	10.89252566
13.36165858	13.53931989	13.89678193	13.81099173	13.52652732	13.05451686	12.90255206	12.66492498	12.48397804	12.04935305	11.63603753	11.40692872	11.91350885
6.07066813	5.698858615	7.626097165	7.282982681	7.521680425	7.545424259	7.732570962	7.739871279	7.366481979	6.632732367	6.382507995	6.347879151	6.096328957
4.921968232	5.05496223	5.276844194	6.111220978	6.617797682	6.137031566	6.744902922	7.994244476	9.635914562	10.58444718	10.97508329	11.24692266	11.66624613
5.082681303	5.0013986	7.328951731	10.13709497	10.38361964	9.880161576	9.701958055	9.432367491	9.079542526	8.622486263	7.819838463	7.117668506	7.122305312
8.150037672	7.599356946	6.242282288	5.665779323	5.861784539	5.647803865	6.020645523	6.000324258	6.115620075	5.867058885	6.103994858	5.814491544	5.976756006
12.71020341	13.06334387	13.20969305	12.97529447	13.04895684	12.98144397	13.09519097	13.1314083	13.16637554	13.28654622	12.80439562	12.5544399	12.49314816
4.987457449	5.167903962	5.441999407	7.399824736	7.698001503	7.680322239	8.660833116	8.905120759	8.699153548	8.763038343	8.352330387	7.92973901	7.867248438
9.021715539	8.835220645	9.314135521	11.80807648	12.41702495	11.38516685	11.38759475	11.38278993	11.20964583	10.84853882	10.02999872	9.239339399	8.832563341
2.514270844	2.468460561	2.836841263	2.329224045	2.365226086	2.40797159	1.996442827	2.197336976	2.359729255	1.641094104	1.78962127	1.560429716	2.397066052
3.657910421	3.436942286	4.032687533	5.067795015	8.562830313	8.857171738	9.266325235	9.242803984	9.081527616	8.502580093	7.897396778	6.989999998	6.80459624
11.6506786	11.76740898	11.52404489	10.63188133	10.6871498	10.44314656	10.49742652	10.23574439	10.18842871	10.00653631	9.828636204	9.471642034	9.963253831
3.16875099	3.784180327	2.665656001	2.353467079	2.233094734	2.477163143	2.916224263	3.088182895	3.19855069	3.053962724	2.984817078	2.954012341	2.411275762
3.035806743	2.867280898	3.514744537	6.303956795	6.393793569	5.735358038	6.367929656	6.951172579	7.438197976	7.419125181	7.886247864	7.546797677	7.704598481
5.569827992	5.375082077	5.650080889	6.414107037	6.600989412	5.9706306	6.058433961	6.096093778	6.487793691	6.697262625	7.426541968	8.14451221	9.012532606
4.151276337	4.631540061	3.604623084	4.064829018	5.332303566	5.863310042	5.836332703	5.738695469	5.556942706	5.221242331	4.764027886	3.345924894	3.426511926
11.28072388	11.66011674	10.08426591	8.914650383	8.543070902	8.329634007	8.629868109	8.920536514	9.313465361	9.830095707	9.761202452	10.1095165	9.736069228
11.85150527	12.07850625	11.79909609	10.60283724	10.71027245	10.64474869	10.84927086	10.91232894	10.97317905	11.13225932	10.72102664	10.60648727	10.74530981
12.83221927	13.10945227	12.63235589	11.8886	11.86878095	11.7839814	11.79569265	11.68161691	11.46669981	11.65135621	11.30178168	10.9807054	10.97805509
4.134499414	5.414105501	10.19742375	11.96649848	12.12342877	11.53325063	11.36854155	11.14955139	11.18746853	10.58236412	10.28949591	9.41186518	9.478928354
11.11600423	11.18647232	11.06533033	10.77198386	10.89955231	10.6125083	10.5908198	10.52613231	10.46933164	10.47834906	10.07030214	9.754198666	9.959789013
14.0577676	14.30995252	13.3656911	12.3341233	12.46595073	12.33275928	12.48699939	12.44007407	12.63964866	12.86816639	12.83848781	12.53636282	12.88614856
4.501584052	4.451308924	5.020327119	7.506544481	8.75895954	8.849351492	9.658349608	10.02036635	10.32280066	10.56682675	10.16839714	9.207676065	8.910748367
8.244477293	8.528563015	8.196452946	8.224515075	8.114146018	7.790639304	7.817492735	7.884722956	7.883233256	7.770414558	7.732472685	7.584943235	7.77061874
11.6138154	11.50833605	11.73029038	10.72861227	10.85961548	10.70054898	10.66127332	10.52232468	10.48882495	10.1356822	10.22227438	9.888614521	10.39603089
7.993747207	7.548381512	6.962296315	5.568762167	5.995028189	5.73633418	6.194340624	6.287476355	6.241943265	5.614415345	5.933871883	5.592529918	5.921129144
9.667320447	9.654810485	9.840144111	10.02978719	10.38090263	10.11455138	10.1650473	10.20004018	10.14696459	9.916089415	9.735142096	9.28666901	8.97884334
12.03315339	12.33501152	11.07022046	9.600787938	9.794609753	9.654675911	9.681775986	9.696848367	9.552761968	9.720703879	8.989608387	8.966701808	9.053723078
12.66344432	12.79084673	12.52005054	12.08289055	12.02929497	11.71872621	11.49525474	11.22539426	10.81504987	10.73782436	10.31910824	10.24889722	10.28845698
4.12661355	4.586975533	7.802007909	10.69534806	11.83276936	11.8255703	12.08287852	11.92737219	11.54196277	11.23742727	10.34275122	9.324906745	8.921126881
15.25775066	15.26621383	15.33917914	14.35333692	14.38977884	14.10363131	13.98112355	13.73100407	13.85451647	13.29888611	13.87897018	14.98527128	15.86870955
11.60800645	11.65841162	11.54387838	10.46417863	10.52437305	10.43829185	10.26539255	10.10739255	9.705369726	9.851274014	9.668089252	9.967240698	10.44831904
13.40151831	13.70470858	13.40288141	12.82577241	12.94345967	12.69478643	12.51553614	12.27518528	11.92033154	11.87324268	11.38904371	11.36527169	11.73124545
7.06059851	7.18871345	6.128912671	5.420407641	6.140911917	5.888295597	6.254841955	6.626164243	7.032043016	7.26424229	7.500267343	6.882860085	6.846196666
12.73946426	12.83052428	12.44202639	12.43969145	12.50454033	12.1859824	12.06519248	11.65481533	11.1749986	11.18402572	10.86613927	10.62457152	10.91352176
11.96742955	12.3284223	12.643238	12.3623288	12.19852427	12.04697073	12.01755574	11.76667548	11.52590218	11.36322248	10.93458646	10.78195761	11.05196717
13.88915009	14.23020652	13.90842203	13.92213394	13.84902819	13.57590014	13.22384429	12.96778859	12.47136737	12.30441708	11.74049681	11.84889962	12.22773989
11.60872995	11.3932089	11.46199914	11.04385514	11.15904545	10.88233817	10.84477645	10.62166432	10.69792825	10.32207849	10.24082649	9.776555547	10.17810416
12.29249542	12.44708194	12.1254531	11.1468122	11.15048182	10.96169542	10.90842184	10.77249203	10.59231049	10.72455672	10.66621045	10.69466439	11.07221151
12.56788871	12.25571456	8.724292151	8.035542479	8.045473513	7.811832902	7.517808431	7.208222173	6.753679011	6.342730501	5.115864182	5.427743181	5.01003708
12.83478234	13.13219637	11.53357803	9.609543268	9.409366669	9.178255128	9.388681242	9.463318092	9.489308348	9.699074002	9.574609615	10.13479541	10.58358343
4.210146627	4.971580627	7.518400699	9.828041239	10.52998361	10.60411629	10.66086543	10.52891903	10.14227495	9.668306383	8.330263791	7.100772607	6.356392699
11.87680704	12.14096093	12.27301537	11.7131811	11.72675731	11.63304147	11.5198778	11.34071893	11.0636888	10.98617224	10.48910729	10.46305017	10.63774868
9.569450335	9.701979242	9.685571291	9.161934328	9.416091986	8.981832916	8.962662045	8.918041783	8.840455959	9.042286791	8.927425657	8.85672018	9.084940448
14.38625568	14.85112389	14.75112635	14.70614447	14.9249121	14.67035478	14.29076069	13.98514062	13.61287279	13.31420465	12.63636217	12.54454139	12.75389988
7.030591882	9.595828034	12.77040827	10.49456224	10.43447935	9.764283777	9.921827458	9.65106845	8.516447216	7.823278385	10.67684243	11.35477299	10.95377146
3.595669787	2.854925792	3.489719676	3.56146915	4.05836305	4.740593138	4.978654706	5.094555229	5.016865694	5.15768303	4.930855291	4.337005977	4.23680168
4.312750102	3.583374479	5.570435408	6.941311525	7.123348429	7.848254497	8.908846678	8.606533018	8.43504827	8.016077329	7.967316414	7.333537356	7.192103041
2.947308761	2.265103028	2.857512094	4.124456323	4.596569255	4.561903756	5.592458318	5.632870008	5.883984558	4.943832997	5.017755411	4.171364745	3.370185703
4.57190353	4.096212003	6.59550556	9.731681182	10.08514541	9.287944765	8.555389309	8.093096081	7.462695539	6.801661576	5.616076089	4.772954954	4.977422514
4.993790602	4.726549789	4.622824842	5.669298372	8.970839438	9.328817038	9.318396372	9.015295211	8.577897836	8.219990031	7.225753533	6.174453695	5.569983459
11.43408469	11.72392001	11.87585428	11.27128563	10.98495017	10.76317219	10.55004961	10.3772982	10.02128648	10.0712946	9.496658253	9.586794968	9.832189993
8.72835762	8.833029355	8.687572214	9.776573594	10.59370286	10.77265834	10.84681435	11.05347868	11.11330924	11.25702073	10.77388842	10.24738832	9.821317113
7.156545594	9.051121274	11.85377167	10.54611496	10.26033896	9.794155374	10.16804301	9.916593003	9.826152262	9.71694255	9.407291776	9.542545023	10.63795444
6.069645235	10.4198949	13.65912575	10.31744649	8.717329663	6.743240468	6.225076254	6.008870941	5.949608081	6.025575538	5.882422083	5.64763909	5.992792572
12.85492019	12.92358416	12.9996865	11.38485543	12.07191618	11.65210322	11.41933371	11.1908871	10.76285999	10.33115814	9.184570254	8.54804456	8.484895203
11.67362827	11.91101782	12.02080011	11.24633782	11.90140387	11.65693133	11.76251591	11.60173924	11.42625213	11.0484899	10.88601766	10.78007465	11.28295578
12.02901124	12.27454439	12.43573293	11.90768476	11.49888889	11.28985337	11.20509485	11.12398838	10.85681545	10.83280669	10.45332878	10.35797091	10.71066328
5.622352011	5.320548857	8.482015828	9.916141659	9.21946262	7.796483775	7.436045177	7.512880825	8.225286473	8.874974012	9.760101599	9.679319701	10.1938081
12.23612666	12.4831389	12.44455455	12.00792617	11.92663912	11.72057727	11.72109147	11.66608418	11.67795414	11.56371383	11.25421424	10.94860745	11.06801396
11.51023145	11.58755863	9.999803065	8.79181588	8.581955182	8.20891042	8.112821708	7.993777669	7.820832233	7.596255118	7.076842877	6.730342305	6.552583701
11.76511612	12.08430739	13.2057466	12.10841129	11.68371109	11.33872326	11.33929184	11.0575091	10.90375982	10.6937148	10.33673787	10.09887956	10.5356676
6.277632285	6.235191671	9.830912078	11.11535665	11.28590303	11.02241928	10.85511529	10.95223874	11.05219685	10.79126223	10.1514515	9.429116961	9.144044444
11.50733875	11.53606596	11.20464796	11.05836612	10.95928339	10.61421064	10.65777068	10.58161678	10.45146386	10.13884827	9.813452026	9.512293598	9.727949981
2.695839476	3.035064746	4.701610283	6.694158719	6.659809077	6.839238227	6.996123539	7.050438001	7.073762675	7.715023079	7.618686414	7.792955227	8.40473257
12.90017978	13.18697907	12.65371489	11.57964403	11.2456821	10.86447086	11.01084093	10.96373286	10.95219156	10.9148943	10.46852178	10.23741857	10.44227497
11.7255392	11.68901321	10.74399516	9.982290362	10.0562301	9.875444277	9.891027785	9.897678638	9.997581257	9.834362254	9.559514601	9.110036104	9.070560739
5.983939642	5.738031983	6.079600154	8.021967743	9.191939058	8.745784566	9.624920646	8.629806817	8.345703487	8.030697395	6.773821057	6.71824003	6.885134148
5.249090677	4.689556612	4.982028363	4.986850172	4.917316374	4.713954752	4.753942909	5.046161609	4.934185856	4.607122046	4.710974924	4.975407993	5.26699117
8.168312463	8.251047746	7.308241944	8.827456151	9.85045174	10.22989906	10.30816261	10.083479	9.681264598	9.35934254	9.101905424	9.132718211	9.081954375
14.18356604	14.45864122	14.61000665	14.16276305	14.07073572	13.86484725	13.53985156	13.31576248	12.84877897	12.67673933	12.05583401	12.35829964	12.718996
11.47389481	11.98137852	13.21798579	11.64472102	11.73650484	11.63862478	11.74745033	11.78711418	11.4797596	11.49273518	10.89931521	10.83599533	10.91826397
13.23759167	13.37077977	13.03659682	11.94055819	11.98437072	11.87380247	12.08395981	12.16963036	12.32165325	12.49967697	12.49128209	11.99052805	12.00762841
4.827038849	5.484624257	9.27654301	10.52750444	10.21678931	9.587850735	9.718086086	9.905773766	9.769055621	10.11254095	10.35541882	10.27136137	10.07493545
5.859973586	4.133502541	6.483317292	6.373095671	6.843558297	6.322115307	5.938803306	5.739820374	5.49430833	3.674214416	3.849341219	3.879554451	3.841913715
4.948332648	4.530856322	7.038917398	8.532118343	8.595283497	7.820896332	7.838125441	7.768357277	8.107149109	7.662805503	8.49008561	8.409000626	8.933315466
8.207278447	7.831791353	8.391915662	8.542121032	8.534438012	8.035369224	8.152317269	7.946227157	7.609157151	6.952357745	6.85896866	6.621708613	6.92322397
8.593379445	9.148174528	8.985482038	9.877484389	7.192284179	7.101959916	7.754242724	8.636031066	9.42231448	11.45025957	12.29049501	12.93493397	12.39210828
6.421166651	6.50994207	7.470266627	10.25289264	10.84033147	10.47520786	10.07169934	9.517722578	8.997440211	8.583790566	7.830541654	7.042883887	6.554687817
4.058333614	3.168133074	3.240190071	3.634511945	4.309702613	5.157800161	8.171841942	9.65473392	10.44739814	11.10614148	11.47989442	11.25892957	10.80575699
3.219336003	2.444897218	2.841078571	5.675161129	8.947477515	8.706551042	8.710145624	8.755902103	8.654392963	8.230992364	7.670047318	6.819239267	6.405307169
3.92001187	3.621049338	5.924613557	5.98894975	6.069270326	5.762960681	5.992372683	6.217451005	6.377709936	5.467261929	5.483073589	4.53674689	4.524474419
5.34654341	5.805855824	5.3969736	5.447001695	5.381708599	4.842692636	5.010037957	5.450869832	5.7170159	6.12970131	6.144774682	6.048020212	5.775039321
12.02873927	12.42912632	11.86207366	10.87774674	10.92514475	10.8028772	10.68814935	10.51652563	10.29089421	10.30711383	9.802101445	9.89097415	10.26987263
10.429112	10.73942422	10.56176996	10.20214093	10.32443944	10.5047921	10.8093181	10.22468386	9.78872073	9.831304036	9.438834104	9.451971476	9.491546759
12.22684478	12.48206442	12.07904599	11.22040832	10.9804701	10.74824189	10.66742336	10.51126279	10.12889103	10.34105424	9.902428598	9.793507172	9.893170947
10.96888686	11.27528161	10.99888402	10.42842638	11.31074793	11.83457919	12.29880981	12.1318072	11.92459947	12.08855119	12.17356759	11.95687954	12.30777155
13.79689288	14.04250231	13.22728349	12.93850445	12.88601034	12.90773451	12.92039664	12.74819116	12.45277955	12.52081728	12.02702326	11.89245605	11.94143428
11.37203868	11.76514108	12.05450068	12.20074227	12.03607101	11.6612653	11.44053623	11.25446754	10.97272346	10.81864841	10.19283129	10.09257344	10.34857905
10.44094442	10.82178945	10.63613403	9.907022893	10.10518166	9.919070953	10.04896333	9.975227128	9.840284783	9.889678659	9.456215452	9.270921694	9.645186127
10.29643357	10.49590338	9.881164597	8.871149398	9.021823732	8.838975787	8.811167067	8.356995064	8.557091015	8.708631123	8.406348478	8.281510963	8.608488754
13.86387608	14.01105333	14.01881369	13.45050114	13.37837368	13.12219823	13.04772938	13.01650189	12.88579786	12.7167965	12.29493618	12.2938209	12.62542448
12.30052922	12.54263596	13.27751636	12.87134355	12.45043491	11.92594025	11.79336198	11.59903688	11.501329	11.37410144	11.28719555	11.29156791	11.83908375
12.67197599	12.98274582	12.15113954	11.77407178	12.16734378	12.18571975	12.56110102	12.7442213	12.75935232	13.07083745	12.60335002	12.2520304	11.76314712
11.116043	11.43688388	10.17182652	9.357605837	9.502744223	9.140084765	8.873079663	8.520552546	8.121607804	8.032908117	7.213411624	6.939938205	6.86312049
4.515333292	6.232354581	8.126221853	10.89465955	11.06232178	9.830801387	7.812824359	6.669855541	6.011254452	5.13717252	3.893848229	3.610738033	2.810697203
12.51119601	12.84657706	12.51776768	12.08566017	12.32586675	12.22450556	12.11010309	11.92488467	11.75757578	11.76599072	11.35216509	11.20030222	11.3628876
6.510473414	7.410395833	9.559625344	9.898034481	10.36999863	10.26177627	10.0017082	9.60772176	9.365016024	9.37692511	8.88588457	8.782701999	8.911790352
12.23340593	12.26413178	10.26404679	9.95857944	11.06850672	11.2703278	11.44248604	11.17328068	10.83368335	10.7645927	10.29375713	10.01186896	9.745182066
11.98766889	12.33636226	12.6069245	12.94069692	12.87436753	12.50017748	12.61428672	12.46227891	12.43706608	12.58676187	12.45913222	12.48565997	12.86179339
13.32661072	13.45454311	11.75814211	10.28265323	10.64167304	10.71891	11.28164969	11.39220598	11.254137	11.42965824	11.12306643	11.23281779	11.2461376
12.73366566	12.77833235	11.1274992	10.58512656	10.44410562	9.739100457	9.215979812	9.000425498	8.382816911	7.892231461	7.242733414	7.2042653	7.180439189
11.64617391	11.95532262	11.21113703	11.18096304	10.58140839	9.67058285	9.835163413	9.873064628	9.805329487	9.826156584	9.222409072	9.075165568	8.869509018
11.15652208	11.20778526	9.854558793	10.1083592	10.19700161	9.868691655	10.00737211	9.977084167	9.953734655	9.949882917	9.484367377	9.275296514	9.469539016
12.60643517	12.89876866	13.13639494	12.74999006	12.65344803	12.35762433	12.28578155	12.21840249	12.06856831	12.00819591	11.6865135	11.60158723	11.87076926
9.920184296	10.25523141	10.0443082	9.561538792	9.563128631	9.377899591	9.505344023	9.378944869	9.194008158	9.255157537	9.015782166	8.864254459	9.0250897
12.84525513	12.96044182	13.24326787	12.55648049	12.51647392	12.28137307	12.26992307	12.2483101	12.3976052	12.17212789	12.05497473	11.87601947	12.21815948
12.70495342	13.0794769	12.35224747	11.25645507	11.13561833	11.00094398	11.00807618	10.89752817	10.64609007	10.99539055	10.61538657	10.44724647	10.42410308
12.30102014	12.6274507	12.27825523	11.68455166	11.64307113	11.51235143	11.58618546	11.50505319	11.42476931	11.62196927	11.49631443	11.58917972	11.40326236
12.12837395	12.47612061	12.24832872	11.76697224	11.8455249	11.63228763	11.47950103	11.23064183	10.85770043	10.99054102	10.7203477	10.65551056	11.05916455
11.90224888	12.27429953	12.70112556	11.94818131	11.94386667	11.84943869	11.83907745	11.58055109	11.18243944	11.04345125	10.62435789	10.55483266	10.92411189
8.56557957	8.69967238	7.498969724	7.005154425	6.697944487	6.322749765	6.37484276	6.370571667	6.332504771	6.17852992	5.686053032	5.523382462	5.37151658
10.9952598	11.14118083	10.97075772	10.60367678	10.4749155	10.33280291	10.36639858	10.35986328	10.23576456	10.2903038	10.07486098	10.09608702	10.19986361
11.26745172	11.5975145	11.83416649	11.8766125	11.7516181	11.46702353	11.6870637	11.63479361	11.65495111	11.67897849	11.55364735	11.35377199	11.61537333
7.897692104	8.030672631	7.998216261	8.741998341	8.891808173	8.394600975	8.305013713	8.425883721	8.488872227	8.393849607	8.457751713	8.069277051	7.955252079
10.45649737	10.74618881	10.71296613	10.81416841	11.04146789	11.09607768	11.2186514	11.16121457	10.99395902	11.15290254	10.62546876	10.51485161	10.38325329
3.289947536	2.752223655	3.361386758	4.498554707	7.326183382	8.420657737	8.728413352	8.637574604	8.68090664	8.603012434	8.081399953	7.373791241	6.954144111
4.140790423	4.146537169	4.474266226	5.108021703	5.544893006	5.11134079	6.139352832	8.371822642	10.44904765	12.05200521	12.5819343	13.31432138	13.41651946
15.04636139	15.20104473	15.58897982	15.17887195	15.24641069	14.96071304	14.97429313	14.89302898	14.96883056	14.65935406	14.32157341	13.88870814	14.36348113
12.16506439	12.57467373	12.55860559	12.61378362	12.30481454	11.91627249	11.85188345	11.6548569	11.44600512	11.48809299	11.20303087	11.11186266	11.24415648
11.9773141	12.25755581	11.90961749	11.62896096	11.77162163	11.36646001	11.2490506	11.10201718	10.93792787	10.92493672	10.67163846	10.47592066	10.75600359
12.01272403	12.08261463	10.78340913	10.44662968	10.51130887	9.983743954	9.873606709	9.772293383	9.621031974	9.429104155	9.064066086	8.573750813	8.400542496
4.954801392	5.312396481	8.370808468	10.20949071	12.59700533	12.78126378	12.9246939	12.65946675	12.29250064	12.45464986	12.15681443	11.72882006	11.54621932
11.9323744	12.16535683	12.35192784	11.53463283	11.84890596	11.62238159	11.59598844	11.44456596	11.25472982	11.1305394	10.8781663	10.55839892	10.99387251
10.4176587	10.51753863	9.250220241	8.023884287	8.248601849	7.872469223	7.795583007	7.709068044	7.646781604	7.57573985	7.313509657	7.074113057	7.064686681
2.511302214	2.742790916	2.547780289	3.934382018	8.107285319	10.32562339	9.952027607	8.731581287	7.326063071	5.630650528	3.396850181	2.700181614	3.34791989
11.56738552	11.69799604	10.8664711	10.65235402	10.8901309	10.80976509	11.00982733	11.14845757	11.16313833	11.04878119	10.47393485	10.13883407	9.590119004
14.52397315	14.73648701	13.32471207	12.05274696	11.67164615	11.34695468	10.91344628	10.61970647	10.1891096	10.05995321	9.430318052	9.405192182	9.31829641
11.35561841	11.84572691	13.30748604	13.8413964	13.20552727	12.38889839	11.74133414	11.08353476	10.60855964	10.38335602	9.935707912	9.880118565	10.31284049
12.28387189	12.18679183	10.90762469	10.43251475	10.15955988	9.998675895	10.15642004	9.997885842	9.931526639	9.95791969	9.733326157	9.419838086	9.398050838
12.15997895	12.23207855	9.913346918	10.53772135	10.39806532	10.14759546	10.42798859	10.45590885	10.42157233	10.65265131	10.50459665	10.38184927	10.02214537
13.00362571	13.30102447	13.19032026	12.8528339	12.75245719	12.57019836	12.67001583	12.65802862	12.60436692	12.57452989	12.44550746	12.33214612	12.50638673
12.36067939	12.76050329	11.85788072	11.38269376	11.92386036	12.00945964	12.29643853	12.17472432	12.06267675	12.30282557	11.91289718	11.78214691	11.86336748
11.81878169	12.14004337	11.46167945	11.00109854	11.11359087	10.9615126	10.9505841	10.74219667	10.57417632	10.77470527	10.52209083	10.54281508	10.70952595
10.11233805	10.41134121	10.56271303	9.953262094	9.874520893	9.675170654	9.848126229	9.795531395	9.77736957	9.730272453	9.675966958	9.438843604	9.765353156
11.74383079	12.06044429	11.9479568	11.36675005	11.45956495	11.22660666	11.23556203	11.12757113	11.00372635	11.11794219	10.82691029	10.66670526	10.77395822
9.848431789	9.932151862	9.888977196	10.07308302	9.939800959	9.792318577	9.709991372	9.562650064	9.46655096	9.472747559	9.50746275	10.35748003	10.03006669
11.8254806	12.02793067	12.57690462	11.86844542	11.83407277	11.56489141	11.34622947	11.14398599	10.99148785	10.79532446	10.31396758	10.1800581	10.54849871
12.57928249	11.78499754	8.949293295	10.46590015	11.06389852	10.82071605	10.9273945	10.93818004	11.02860541	11.02947863	10.8371738	10.78849453	10.77139089
11.82167193	12.00616399	11.88454043	11.79428287	11.18091087	10.74401152	10.8512483	10.78193903	10.66854659	10.66706917	10.49839552	10.2320279	10.26030852
12.21196955	12.52374932	11.98269118	11.97491855	12.14499265	11.90231832	11.99593046	11.78342908	11.57057371	11.73656257	11.52885073	11.27309715	11.22818632
11.46644995	11.68879314	11.62155543	11.31014111	10.99050241	10.7190008	10.73567245	10.61051339	10.47601393	10.52271564	10.35816551	10.06938931	10.28174621
12.06350161	12.38087448	12.28736352	11.64380823	11.53293006	11.50247829	11.55624848	11.48444921	11.30790532	11.44522895	11.19500216	11.01005056	11.05350263
10.62711954	10.88620971	10.61065055	9.662367062	9.251798375	9.255824827	9.446702135	9.344788219	9.145161048	9.211697738	9.065405144	8.922532103	9.04260366
10.51326648	10.66847231	10.74806381	9.972940055	9.791194354	9.690704001	10.06569565	10.0684528	9.926937589	9.8331493	9.726692746	9.391955078	9.524486091
11.24498862	10.99454328	9.099439655	9.253256341	9.233881314	9.140400684	9.321959279	9.303674989	9.16735627	9.277625563	8.996218353	8.921297737	8.902784436
12.91124813	13.33842272	13.2505008	12.85048994	12.79095357	12.63711734	12.51880842	12.34818612	12.13019118	12.22712785	11.78362241	11.82528615	11.93844835
9.965108328	10.32199925	10.5838715	10.70344961	10.29957691	10.14857142	10.25502243	10.22634845	10.19288916	10.37472172	10.09030663	10.13920804	10.11352169
10.30012066	10.08937692	9.543612152	9.236326785	9.33002154	8.945448223	9.300992074	9.248716691	9.188622951	9.321129556	9.101438642	9.017584356	8.958023174
11.72088382	12.12497523	11.82065063	10.96559751	11.08352278	10.9959405	11.10856096	11.00170983	10.90638678	10.99496166	10.74634954	10.58195358	10.69364705
12.66009259	12.87203089	12.96433982	12.23492335	12.1378638	11.96860308	12.08151726	11.98339722	11.85123805	11.64473269	11.513054	11.25526813	11.48789449
10.89910752	10.97970015	10.35319208	9.317534999	9.064791252	8.892680344	9.429220988	9.515150358	9.569268883	9.68935303	9.705824649	9.41654058	9.57814339
13.72955422	13.97010204	13.82098282	13.2245193	13.13657689	12.87172155	12.9166717	12.76927836	12.70085792	12.65581503	12.57388803	12.25326025	12.42736874
10.0330224	10.42355213	10.37870455	10.30789756	10.1662665	10.09202521	9.991753978	9.831250683	9.642448639	9.934053663	9.437339358	9.62349164	9.625469103
12.41167326	12.78261366	11.95083357	11.30245568	11.69046885	11.56975779	11.60681303	11.52832092	11.36415433	11.49563113	11.05694055	11.028073	10.99629136
9.959693361	10.29671216	10.61077686	10.80812733	10.51134494	10.10222262	10.3134803	10.31040054	10.2117505	10.39688832	10.17636741	9.904408537	10.03081672
13.88634771	14.14400609	13.74048904	13.50246107	13.55090401	13.00018589	12.74670489	12.56220059	12.23357227	11.87711557	11.43007163	11.34331666	11.9075269
8.442243755	8.444556056	8.786999581	7.809207273	7.720337516	7.451669761	7.326106464	7.163900706	7.297660346	6.801332711	6.536920517	6.479911732	6.879780859
5.911291148	5.569890132	8.044546086	7.637454446	6.123367508	5.698861551	6.525439102	7.264847559	8.189044586	9.352619387	9.020442762	7.41277113	5.76103947
3.308922814	2.944812794	4.223415587	4.724502025	4.925804086	4.493427462	4.559130253	4.831064283	5.198457452	3.441972705	4.143249409	3.92574396	4.132830848
11.1567586	11.41857671	10.38351178	10.31016851	10.27600463	9.996172886	10.1014213	9.753643717	9.296295601	9.339588321	9.059423702	8.765793373	8.486613501
11.80987408	12.02430144	11.5947306	10.49914661	10.61759641	10.43050847	10.6837836	10.64710921	10.35910369	10.42984277	10.10957046	10.26194979	10.64855762
17.59604702	17.65261608	17.22364584	15.87223804	15.5614565	15.26924349	15.05911463	14.98874916	14.70979806	14.50433089	14.1710332	13.99354086	14.06491449
13.27281995	13.42097294	12.50979092	11.57968735	11.42994292	10.93245152	10.81958499	10.73478854	10.68841071	10.79616911	10.45237925	10.35499777	11.1107922
2.865776669	2.669488058	3.46429985	3.271933659	2.895036635	2.714564424	2.789847883	4.313815818	6.194113325	6.371776091	7.341067816	7.362343364	7.656296854
3.151134915	4.533654371	8.702123961	12.20250389	13.40428836	13.81379728	13.87906737	13.96919084	13.8916196	13.93564096	13.52966449	12.84282543	11.71435838
5.446345264	7.686758481	12.27034624	13.88730078	14.33664935	14.22016883	14.0571403	13.60890992	13.1300438	12.77453419	11.82847966	11.05936826	10.47180018
11.73357766	12.05923969	10.80673929	11.91669293	12.42394788	11.98316629	11.65473829	11.28219563	10.91204527	10.74141784	9.815059077	9.327745025	9.013324269
14.1427659	14.51841799	13.95602202	13.00038438	13.13753636	13.06467123	13.11142658	12.98809743	12.74313889	12.94275976	12.62141723	12.41403664	12.72204872
16.00203086	16.17649506	16.33642645	16.15774719	15.91207156	15.59426543	15.59872043	15.44645079	15.26372269	15.10270188	14.81408934	14.67654101	14.98681336
6.848419822	6.926114213	8.047210986	8.374686339	7.343173383	6.921541306	6.943898426	6.675054018	6.468057253	6.624202689	6.146079601	5.980387089	6.216950491
14.801914	14.89662885	13.79377083	12.36547964	12.6323161	12.23831906	12.24962671	12.02329046	11.89974175	11.71782077	11.45525691	11.07867745	11.0789576
10.62703251	11.14179972	10.92053854	10.50161033	10.31107204	10.17619582	9.987965955	9.861684746	9.571342388	9.605478195	8.819361809	8.868125277	8.935775746
8.244458638	8.464810869	7.772612907	7.669305497	8.543946654	8.203267591	8.788159942	9.202133472	9.879074681	10.44608826	11.11306037	10.83061728	11.08367833
11.6621996	11.3909514	9.2767981	9.48026672	9.575581545	9.314449033	9.34062501	9.164346411	9.002161588	8.904722824	8.390003316	8.03667024	8.124531598
12.22202854	12.67764936	12.62504947	11.76956166	11.86337436	11.87983689	12.19054896	12.15575388	12.1947144	12.31470069	12.16470602	12.14378341	12.32301685
3.419453037	3.973489864	6.585094055	9.437370103	9.857127388	9.590743123	9.771961774	9.52318697	9.162218812	8.830080855	7.5828858	6.534659258	5.774348219
16.33953294	16.63901638	16.76374329	16.65152548	16.57420318	16.38552209	16.36234906	16.21612113	16.14136759	16.02154505	15.73546323	15.52975202	15.85992257
12.03960512	12.39202837	12.57554925	12.45574127	12.41621024	12.31600707	12.3176067	12.31024975	12.15737287	12.18643544	11.6924269	11.53856935	11.50947728
13.39798834	13.74415645	13.95221434	13.84846509	13.70518407	13.27348905	12.920282	12.65534232	12.32791127	12.00173261	11.38370184	11.46947108	11.92764075
12.5822707	12.97483423	13.25252235	12.90561541	12.84605888	12.54540131	12.30628385	12.08733434	11.75618394	11.5705337	11.06118449	11.08803254	11.49915667
10.79315903	10.72735205	10.38815362	10.16837708	10.20746268	9.947343778	9.944225135	9.727697607	9.441051869	9.456799304	9.275506407	9.021375323	9.333291468
10.50310012	10.94442716	10.08406089	9.909764832	9.441832593	8.826674388	8.221648817	7.642967364	7.170126153	6.88058857	6.170577861	5.999880557	6.02899118
10.85118068	11.10912142	9.967416933	9.702862168	9.461108687	9.036095167	9.240557897	9.080783448	8.483945575	8.200481111	7.740530631	7.577576668	7.582786742
12.67470052	13.06421973	12.14565836	11.20050052	11.3727654	11.30147461	11.26650417	11.15243322	10.88308571	10.88564178	10.50102876	10.46879432	10.89445979
2.459013488	2.364143776	3.023131898	2.840631498	2.062727727	2.153204665	1.933997231	2.11577292	2.058311754	1.642511353	1.585421366	1.63969708	2.061755686
9.235442922	9.486100748	8.957326171	8.818061216	9.298199883	9.174835264	9.635560641	9.819743256	10.26984118	10.53979183	11.17104186	11.54943508	11.8964982
12.15324839	12.31970095	12.56316896	12.79899607	12.80364139	12.23162126	11.80673907	11.40986498	10.87140801	10.48951677	9.862301004	9.788702187	10.16991974
2.662278094	2.58617574	2.911913609	7.047042315	10.14412244	10.84468446	11.1942515	11.15189902	10.75432479	10.1296133	9.14023467	7.829550765	6.889297625
4.216909613	4.098660211	9.492228792	9.217001922	6.507544926	5.884823589	6.934241128	6.926079458	6.537385844	6.374359324	6.314044731	6.064076605	5.638461328
8.147747852	7.746964565	9.975898553	10.22177577	10.45115131	9.507272714	9.181055836	9.016534324	8.884534542	7.711593919	7.555736488	6.661193207	6.829797709
3.328001891	3.197534597	3.85028265	3.465657165	3.453485397	2.928332738	2.618017569	3.187651983	4.183748209	5.788667608	5.748558387	5.569700713	5.839888391
11.56507059	11.76619919	12.35362536	12.9350008	13.05112418	12.64371605	12.71486589	12.47791775	12.65257583	11.8750447	11.52519165	10.86237136	11.30479819
6.853097467	7.551985087	9.230263288	9.97448154	10.09818483	9.690644934	9.77422185	9.62356743	9.488644411	9.333797876	9.041216789	8.468700104	8.357802636
15.70243608	15.78402761	15.39014678	14.66292366	14.8079076	14.60207664	14.59139212	14.25427227	14.1173366	13.82748934	13.69107024	13.3137054	13.6803867
13.86093026	13.83352325	11.65091357	9.198867119	8.379990849	7.922375924	7.362092301	7.361059887	7.205233961	6.968371081	6.054241244	6.457094104	6.13504715
14.02089923	14.10942102	12.58566418	11.02849273	12.00843461	11.67646882	11.79568927	12.01791906	12.34236988	12.39880104	12.64520671	12.33879935	12.77908471
4.777330659	5.371814105	9.333385443	12.58286796	13.37669568	13.21340945	13.44864936	13.52316758	13.50292906	13.45879526	13.08599712	12.61110223	12.73407768
14.63683314	14.62403352	14.31517289	13.9425584	14.09403778	13.88961817	13.91600728	13.77947944	13.6225242	13.58662387	13.4018911	12.93727279	13.39947833
13.42919906	13.68640522	12.75458915	11.86459806	11.97481851	11.63897863	11.73276154	11.6779543	11.43973547	11.54895122	11.00716601	10.74591111	10.52358052
10.02208301	10.18705208	10.80917293	11.18278087	11.6298361	11.31659474	11.37369803	11.36903236	11.45809042	11.46184892	11.35299727	11.03557093	11.26455976
3.209710066	2.349968088	3.964483384	3.915908463	4.211999834	3.533978382	3.582604413	3.572951443	2.970543871	2.276798319	2.786435303	2.526442979	2.639675064
9.067389609	8.910242023	9.277142689	8.886091025	8.586339701	8.232393204	8.079821274	7.767766516	7.44562123	7.047776508	6.871758085	6.811649441	7.044975737
5.78884599	7.712492873	10.55814525	10.08240724	10.17939106	9.592497678	10.41863963	9.303439	8.819540032	8.839097221	8.01494771	7.727208421	7.185568774
12.09676212	12.4007339	12.55810602	12.71731703	12.936308	12.88692927	12.93437621	12.97768875	12.82381095	13.01567085	12.29657818	11.8383074	11.78260602
13.78956705	14.18617193	12.80364941	11.93087228	11.68707006	11.32979183	11.49150583	11.52141112	11.56561981	11.59140754	11.19149897	10.35905564	10.1739429
4.247679676	3.946354661	4.420474562	8.181899646	10.54442942	10.82382861	11.37505205	11.69455041	12.10438564	12.08252109	11.78413534	11.20426908	10.94727606
4.718687235	8.080544845	14.33732163	13.80196752	12.48794451	12.17217834	12.19247664	11.99492614	12.31564911	11.58945003	11.56498902	10.24714595	10.1576038
9.561945135	9.314872035	9.635908068	9.761899758	9.762571733	9.531527383	9.53053194	9.338614588	9.087536683	8.565448953	8.34992705	7.876831407	8.008280841
3.834271239	3.474215393	4.2199509	5.502498991	9.419811028	9.459319877	9.165130348	9.208163729	9.303561294	9.486766053	9.191303287	8.541775161	8.158997842
13.03293828	12.43894419	12.48577196	11.93251618	11.75689797	11.81391042	12.29122322	11.95532439	12.36813041	11.84682785	12.98769758	11.96440424	11.81526426
3.763048527	3.270103936	3.861592339	7.201597147	8.435610599	8.31655921	8.937204993	9.167763914	9.408149058	8.853854533	8.822945735	8.323553925	8.206710118
11.46133218	11.77704849	11.60292749	10.70206885	10.57039648	10.30305301	10.2485489	9.947515074	9.521340745	9.693787476	9.317606512	9.115021251	9.329638401
6.413452409	6.595617694	7.244453791	9.830095223	10.36164194	10.17128554	10.27713999	10.18536066	10.17509044	10.26752938	10.09416837	9.69196087	9.752751763
11.75317287	11.86326866	10.37698549	9.094462513	9.248392403	9.087335432	9.160161391	9.179707342	9.038798951	9.177357232	8.627704051	8.575138063	8.546185513
12.53839357	12.61898601	12.77978057	11.91830989	12.04554124	12.05755572	11.94278541	11.92454584	11.58517465	11.78291146	11.21289287	11.28278168	11.67930733
12.09212306	12.30455568	11.19774909	11.25308311	11.46702796	11.19330675	11.00968192	10.87691485	10.46596977	10.51075587	9.594937968	9.578369508	9.255581638
12.8590405	12.95618443	13.17783534	12.90520684	12.8387465	12.58364546	12.45731555	12.29807989	12.0842656	11.88613766	11.54062185	11.33410039	11.56348381
13.13732173	13.46559387	13.77953618	13.42922155	13.51799466	13.29266246	13.2822736	13.1537413	12.96143049	12.85850796	12.3076918	12.15693087	12.37536652
10.45857833	9.386394986	8.4252285	7.049165518	7.207420435	6.817050691	6.790284966	6.68612601	6.899514036	5.789125847	5.763250796	5.26982551	5.44532607
12.61193373	13.05253302	13.43566972	13.45857159	13.56823357	13.21803298	12.82281133	12.32636046	11.78111855	11.51722908	10.89544437	10.80575513	11.21969447
4.011153989	3.36070636	4.475338544	4.348316613	4.309123924	3.98671474	3.498634045	4.147052394	6.10792662	8.22581542	9.71414478	10.57542787	10.96731381
6.523372474	6.286028593	8.784917057	10.90086008	10.92351521	9.934609551	9.357344574	8.862274401	8.502109472	8.130904904	7.994153008	8.214134203	7.51754545
5.051167747	4.398099633	7.0687754	9.977422079	10.39185624	10.77314132	10.50735606	10.60433008	10.54968261	10.11454633	9.730887106	9.324338301	9.159792649
11.32536298	11.49619839	11.76399518	11.43406886	11.66551483	11.359491	11.21349829	10.967849	10.66521467	10.4415867	9.993393894	9.786520229	10.23697425
2.492829999	2.266351104	2.424216089	2.340957679	1.95120795	2.102735896	2.091111403	2.606502129	2.164439018	2.302264674	1.424819203	1.863573687	2.227184356
7.178406758	6.551090777	6.705574466	6.410438872	6.834286324	6.645627171	7.319840906	7.345275492	7.762752838	6.999216908	7.223079113	6.569614072	7.544357848
13.09276315	13.34075791	12.09034262	11.54154214	11.82363043	11.37896131	11.68774603	11.73450461	11.72435579	11.7797786	11.08778135	10.63752097	10.69454644
11.37044207	11.73245489	12.1659541	11.91863328	11.7677987	11.45487268	11.32265541	11.10606163	10.75454053	10.64518981	10.07150212	10.03300579	10.3733932
3.312786751	4.193691531	8.26390683	9.628564943	9.222572715	7.980895329	6.812764047	6.063211521	4.993450815	5.036422973	4.492436448	5.117623901	5.530402249
11.7826758	12.05560054	12.07130063	11.48365647	11.61341719	11.35927801	11.27745503	11.1347508	11.05560602	11.03960071	10.91433497	10.67667315	11.15872915
8.437021183	10.01505122	11.85582356	11.91069344	12.00138375	11.19244395	10.34750194	10.0964926	9.96396863	9.863540601	9.517782049	9.25369659	9.227026864
10.13740683	10.09906105	8.080338584	8.329421474	8.572399258	8.284602206	8.68417721	8.909779614	9.129364169	9.278435874	9.187492686	9.035181245	9.09028612
11.88699366	12.22083072	11.55040851	10.90296486	10.63133513	10.40867671	10.43979661	10.35409296	10.21491212	10.17624591	9.661596529	9.656902411	9.573545021
12.62227057	12.51571656	10.91905283	11.02402706	10.87297728	10.58441035	10.49393912	10.38373169	10.30511227	10.66579951	10.51179385	10.55696864	10.67783513
7.75243757	7.28062942	7.746016198	7.906354945	8.313540222	8.772903485	9.222707064	9.284215865	9.449811065	9.663090662	8.979642953	8.579724739	9.325525339
13.16924498	13.29641873	12.85072056	12.20044605	12.33628061	12.11781706	12.10154726	11.91414131	11.78373306	11.58206119	11.2595142	11.02095904	11.56892816
2.460869832	2.597642242	2.468639834	2.631652326	2.024899038	2.052048631	1.865035321	2.036287578	2.129831766	1.932586989	3.137921097	3.061402319	2.55742134
11.78793795	12.02277906	11.09047341	10.0757125	9.714717291	9.526205582	9.429651507	9.31567005	9.218519426	9.605001951	9.330127231	9.18290444	9.034647867
10.42521794	10.68374937	9.752196162	9.269298608	9.786666172	9.663007082	9.446157211	9.024947464	8.345905044	8.041347395	6.979050219	6.269201087	5.771514943
12.52935154	12.72007526	12.62165109	12.57049617	12.13310131	11.66655213	11.6024009	11.37547559	10.92268816	10.75803082	9.8816425	9.501956659	9.382428268
12.45160406	12.81255976	11.55346152	10.45682666	10.47529166	10.28187928	10.18632497	9.928425543	9.671618181	9.576088578	9.04503026	8.847726082	8.692936618
5.412403627	10.73462858	14.05474204	14.04042582	14.01628413	13.42811285	12.83888734	12.4718927	11.97892953	11.58037557	10.95790613	10.20715857	9.909624313
2.950140913	2.769109352	3.325816722	2.959205561	2.979313674	2.662127546	2.602153778	2.549696192	3.040103528	4.440389656	6.686399328	7.890432217	8.349450035
11.61768363	12.01682825	11.76337904	11.09960301	12.66488362	12.59902394	12.79814018	12.85143025	12.76644344	12.5959244	12.12766803	11.91812377	11.88606459
10.46540536	10.69462347	11.07213037	10.5458181	10.32678781	10.06099035	10.13687472	10.09230476	10.05132078	9.969356609	9.550380115	9.284658328	9.513909962
6.97785592	7.200389199	10.42695808	8.301471293	7.631077337	7.595549068	7.372595371	7.281333182	7.423921963	7.005397806	6.858524284	6.737011376	6.614279131
14.09431219	13.72702776	13.70077571	13.40704064	13.49000758	13.25848638	13.41230816	13.30633646	13.54643062	13.21054121	13.49581788	13.24146575	13.38474144
9.117712257	8.224294092	8.779441664	9.01389173	7.924012301	7.789620308	7.516963997	7.423537215	7.460482448	6.57253725	6.631125178	6.712047231	7.280642076
4.577996208	4.506678688	9.324871912	10.71626763	11.13198729	10.60223151	10.38010691	10.2144612	10.12225147	10.08512999	9.532472061	8.896667771	8.461891092
5.740927774	5.849463645	5.740043597	5.873117236	8.073170357	9.11070093	9.371189543	9.031329262	8.986016479	9.634738886	10.04392949	10.65621728	10.88922241
12.01153201	12.42849068	12.98115987	13.07006037	12.7096996	12.43577462	12.58689229	12.46779732	12.39097725	12.1432988	11.6855397	11.35459009	11.56156447
6.029669729	6.546668687	7.807697544	9.433544369	8.641195596	7.730347856	8.815557877	9.629829046	10.21892387	10.42752284	10.46685549	10.61359999	10.97056041
14.03088086	13.89375624	11.04277026	9.421566527	9.527346247	9.393572313	9.727785942	10.26303795	10.98222486	11.91049557	12.10720578	11.96583977	10.2702682
12.45034053	12.57481088	12.58907731	12.04239535	11.89679812	11.60885318	11.67284685	11.49788127	11.25618065	11.17716476	10.69902437	10.51189781	10.66912525
12.61075665	12.69498003	10.8747785	10.01303569	10.31315131	10.17439218	10.36511203	10.20259865	9.997065015	9.887337763	9.416603205	9.00972141	8.787837135
13.63195799	13.73060135	12.68302401	10.79343858	11.45005916	11.32598581	11.58012962	11.48876445	11.35008827	11.08750178	10.64361428	10.04107526	10.02348514
9.453407018	9.817177245	9.716158907	8.713914977	8.389015892	8.223560632	8.098389928	7.964459525	7.702886762	7.885324222	7.197167203	7.231039637	7.292477244
11.37201015	11.62451285	11.25466001	10.60857851	10.96317964	10.8024011	10.92860749	10.92720608	10.87640362	10.8544482	10.52945934	10.25341567	10.45993348
10.76663943	10.89510332	9.178213966	6.509435565	5.926399157	5.370235922	5.238907347	4.992127563	4.78110464	4.680430517	4.972628571	5.448078087	5.804428223
14.22904515	14.48381684	14.47597427	13.84976235	13.72698899	13.41844344	13.30260344	13.13041765	13.01722876	12.89380027	12.60427792	12.59990148	13.16631873
3.346928236	2.799105949	2.915568342	2.624820327	6.043584085	8.066067821	9.352097712	9.526136292	9.381492714	9.152232087	8.918678392	8.397674678	8.14628775
12.21624818	12.36537179	11.16880635	11.56572717	11.49653355	10.82073936	10.71764482	10.43028973	10.04134617	9.971953557	9.190829225	8.756571277	8.16480188
10.48001015	10.25807906	11.14910784	9.859107598	9.736892706	9.226828708	9.111783353	8.973415843	8.86420391	8.390945966	8.251539074	8.071913012	8.651901115
11.57290366	11.96252655	12.07868252	11.17762233	11.21092025	11.07515374	11.16766149	10.97884021	10.69014402	10.84437685	10.42226957	10.30444685	10.60750172
3.113256023	2.821169446	3.756311978	3.305905778	3.028790435	2.695832262	2.3630923	2.697999575	2.661540548	2.401455984	2.02135882	2.45711896	2.346516553
2.810033538	4.562147506	9.863798348	10.25922517	10.65918682	10.14049812	9.901009923	10.10634074	10.34256639	9.608147955	9.293173388	8.468414473	8.480930485
11.57333836	11.99961065	11.88728228	11.23704434	11.12406351	11.00949447	11.09316834	11.03627805	10.70435266	10.76196498	10.16590449	10.07559325	10.24015137
7.011982762	7.026723419	10.15717731	11.91439705	13.65357999	13.31931097	13.36443023	13.27856016	12.90001719	12.10185624	11.14363646	9.942205299	9.387459309
11.50247826	11.84213392	11.51653912	10.70884871	11.11641407	11.0550285	11.08602995	10.96750471	10.5736181	10.57078688	9.914844034	9.971604251	10.15877164
12.15113897	12.29281378	12.21526081	11.69812747	11.50448146	11.15457034	11.16158433	11.08902207	11.12336492	10.66567349	10.49703295	10.05452869	10.04640617
2.4578058	2.431426113	2.597799347	2.250863388	2.056739628	2.258245619	2.17050216	2.222380469	2.119659051	1.601230034	1.551678396	1.635510601	2.276396684
4.787820281	4.436023022	5.450344053	7.769397025	8.651398185	9.084503886	9.68445813	9.801963634	9.56469858	9.496817377	9.256952139	9.175178547	9.10052811
2.944486323	3.068845484	6.58528419	9.144940774	9.786815485	9.653266982	9.93993798	10.05587495	9.962255823	9.134177557	8.915552316	8.138403397	8.069248209
12.90855149	13.14249477	12.53239048	12.3036925	12.56508219	12.39718495	12.43110945	12.44120372	12.48218317	12.56091321	12.21063584	11.92354766	11.90361729
6.181340228	5.888225686	6.232669744	6.101487334	6.654310185	6.527368886	6.905955371	7.296436854	8.425804576	8.795325233	7.870425665	7.230537503	6.529236041
3.539268462	7.508364639	9.810625111	9.441513868	9.261089883	8.299609194	7.893602777	7.636382036	7.647227362	7.171901631	7.043139991	5.945185661	5.493070699
4.280990988	5.879586377	10.68446006	9.35967207	10.19475655	7.362078469	7.22693987	7.29532201	7.531793403	7.626673956	7.182118016	7.229065113	7.547408653
4.522694882	5.019775418	7.269185125	9.719227287	8.702691666	6.745697522	5.069384789	4.683667558	4.73568142	5.151403919	5.563882325	5.770296499	6.274079297
4.478975508	4.441460825	5.522522317	6.869757936	7.253992807	7.287653233	8.006535378	8.366756172	8.727300127	8.973760768	8.672419178	8.260365134	8.186767028
7.099069567	6.089093133	5.776528488	8.551555455	10.21186262	11.11217975	11.23028931	11.06212716	11.12241513	10.9527292	10.16540364	9.230369866	8.901876186
13.41144297	13.71831959	12.73581833	12.22429235	12.93545098	12.90983897	13.18324308	13.22822137	13.26889412	13.47432909	13.19711766	12.94437269	12.9668552
11.02356056	11.32747589	9.814485474	8.636918577	8.438901491	8.200921945	8.116985718	8.089274549	8.116520161	8.189644707	8.804333428	10.16837963	10.2229481
12.16841443	12.35627071	11.92883365	12.20514227	12.41851745	12.09533459	11.98132315	11.86245727	11.74394977	11.58719185	11.18270874	10.94230051	11.20559431
12.45131755	12.80410628	11.57178587	10.23558523	10.31091455	10.15193722	10.29142665	10.25886259	10.16998848	10.22612126	9.726842327	9.502938896	9.22726362
13.13375523	13.54134951	13.64009014	12.87156912	13.06269617	13.55917123	13.9667867	14.14680349	14.36848835	14.73029415	14.52782031	14.26288873	13.84743497
8.295965491	8.279731371	6.748661365	8.329431164	9.665257349	9.642862327	9.931163448	9.724518497	9.677381274	9.045733269	8.987725029	8.369781595	8.296911769
12.74323941	13.03229934	13.22804858	12.91954312	12.76371277	12.63062191	12.62486601	12.56172498	12.47003715	12.44684876	12.05575847	11.86274761	11.84450344
9.088063613	9.109197027	8.015269997	7.589303315	7.488979181	7.283656232	7.46476072	7.356307739	7.357567435	7.465697715	6.928086334	6.580522528	6.545780162
3.872353838	3.26217461	4.483729875	3.855380524	3.998821092	3.861877597	4.24638362	6.476970591	8.558634174	9.731886323	8.291767866	7.630257504	6.30318225
4.701172427	4.205538119	5.073555284	7.947065065	8.398046364	7.710299916	8.232143379	8.569270671	8.605027336	8.688206191	8.470584296	8.39205104	8.591800674
12.17360361	12.59021633	14.33624651	14.34286693	14.33608942	13.86154582	13.86297402	13.81823761	13.78981731	13.56708555	12.87448295	12.14115755	11.98943737
2.953194543	2.369503814	2.721990354	5.266962045	5.169472508	6.25387634	7.112734596	7.278246418	7.700031594	8.079393491	7.963053449	7.455873626	6.993013616
4.246161521	4.418224276	6.01473312	8.034219333	7.378880591	6.39752685	6.32449821	6.066207667	5.857186877	5.565488361	5.134618296	4.836850933	4.397006158
13.08006586	13.37189527	13.59130626	13.26065086	12.70513813	12.3429882	12.05788799	11.79285215	11.53226627	11.34166353	11.01568851	10.85970278	11.17079297
14.32099069	14.57148997	13.61851036	13.2416093	13.25653347	12.92879168	12.9246674	12.76827575	12.70172037	12.6428476	12.27651755	11.92131622	12.12175336
10.81882794	11.052414	10.65588535	10.3535327	10.84508873	10.65775797	10.68221607	10.59837418	10.45156855	10.6660255	10.14349315	10.08142567	10.10519578
10.46692711	10.46294824	9.187927473	10.85227104	11.15020775	10.27448718	9.787445573	9.618670517	9.613830965	9.679768019	9.546089848	9.344688041	9.055144752
3.132589726	4.404205977	7.619404218	9.71141684	9.485457987	9.276600775	10.00341142	10.05143336	10.17061437	9.902627704	9.724687881	8.868287876	8.215213697
10.52237581	10.69464224	9.635208192	9.030513928	9.065715798	8.554558953	8.463451346	8.251267174	8.062381077	7.793421432	7.538626737	7.2946103	7.439591998
4.840586712	5.172556477	4.422280207	4.902254499	5.785105888	4.139921953	5.85442234	7.893570274	9.859516173	12.86500543	14.95742247	15.28385755	14.15809414
10.06759278	9.872617965	6.580835198	4.968018788	5.339335879	5.018419368	4.359358773	4.349056094	4.169191553	3.710357483	4.02510111	5.687248369	7.286005234
10.78673304	10.75210385	9.796162631	10.0470006	9.734662429	9.349798767	9.369731869	9.41291208	9.34113389	9.595481661	9.239136584	9.14448506	9.057950971
12.37440554	12.64980858	11.53527598	10.12738066	10.20515174	10.05180015	10.00402294	9.990529094	9.935640448	10.02087585	9.797116242	9.734913024	9.643416213
3.51186408	7.289517995	10.03558329	10.82196796	10.53933658	9.471326192	8.729148193	8.595191054	8.252574688	8.121592452	7.316983158	6.615381964	6.300135636
2.952226121	3.363953953	8.069676046	10.79263321	11.06619941	10.41740851	10.00548275	9.869561033	9.613870191	9.143130653	8.750376318	7.871993829	7.307649029
10.83917528	10.89175848	10.54491718	10.72150358	10.47422691	9.977511677	10.15770474	10.28770081	10.47761247	10.3358217	9.680418053	9.106171455	8.93448927
8.303820139	8.284222376	9.553418612	10.86002925	10.68186102	10.11759465	10.36876793	10.57723783	11.07299162	10.83380601	11.11737227	10.30953535	10.07637775
7.968334244	8.041095256	7.93259538	6.551852166	6.947650157	7.34621506	8.209156376	8.573295078	8.522708087	8.323912421	8.439531203	7.940224341	7.766473402
13.53854642	13.87408657	13.00248493	13.11928963	12.91726773	12.11067889	11.71769612	11.28317293	10.88668989	10.66027706	9.96851075	9.693450845	9.450111116
12.12101831	12.56834179	13.68780937	11.88597081	11.56578086	10.93808812	10.87537867	10.62120976	10.37299641	10.06167582	9.307763669	8.965226399	8.807240863
9.172214603	9.301604001	9.350128555	9.771211484	10.73737187	10.70131868	10.50065852	10.18194377	10.00637671	10.19747901	9.968234525	10.05881057	11.22344258
14.09429547	14.52502539	14.53463881	14.28511506	13.88352199	13.81735765	14.09484297	14.1842814	14.08981957	14.01295804	13.53777962	13.16365451	13.201108
6.303630525	8.583542346	10.5192658	10.81395371	10.56326992	9.729015675	9.815255912	9.733648142	9.386631165	9.101056556	8.317514965	7.818628174	7.584942396
12.09131722	12.33649163	10.66906692	9.20952855	9.391343887	9.277800204	9.352801888	9.099294483	8.874830718	9.168402776	9.093979933	9.018499898	9.122402394
9.677892853	9.47189502	9.875911186	10.20189016	10.3950008	10.59694813	10.9789794	10.79099475	10.54099311	10.20042721	10.13696318	9.574416378	9.668719493
5.468438126	4.515345645	7.047436545	8.915400722	9.322121713	8.842856601	8.806327882	8.780902933	8.775860832	8.533846391	7.895454356	7.642574393	7.249166751
6.360880758	8.318239361	13.48925247	13.28495091	12.84825328	12.12164013	11.89809726	11.7434778	11.55736909	11.36168017	11.1901889	10.55628543	10.42220146
12.72859959	12.89319467	11.52544414	10.3901566	10.63947668	10.3798575	10.4539328	10.43341225	10.20668711	10.31127714	10.01369345	9.87077382	10.00872705
12.2119228	12.12466504	8.321845634	7.297862661	6.913239996	6.66129416	6.526918278	6.701069054	6.987488723	7.117721309	6.721382632	7.096164074	7.514996631
12.35001738	12.67578936	12.3880674	13.5028525	14.08007551	13.60196684	13.64711722	13.49457531	13.01486707	12.78692109	12.0176519	11.38324413	11.13162237
9.829536327	9.881893712	8.591779974	7.169939897	7.000894148	6.921053472	7.096811036	7.372022791	7.622022663	7.567535333	7.91587026	7.681001063	7.50326987
9.593494362	9.971529654	8.541406068	8.395758596	8.272631526	8.192247044	8.27514245	8.281026968	8.198415062	8.305613516	8.064228986	7.861311453	7.732410199
8.912547617	9.237469066	10.17482332	11.76946616	11.98700686	12.42847257	12.55746543	12.28438083	11.81801322	11.62519038	11.27458053	11.22683505	11.66711082
11.19019319	11.28763507	10.07357948	8.655407149	8.589462048	8.387211931	8.36768019	8.396707016	8.5260586	8.513080616	8.059942078	8.491239324	8.909529547
5.220234685	5.017683216	7.286812478	8.512614689	8.23692867	7.691706403	7.266176452	7.16354767	7.33469822	5.77844328	6.084571503	5.715544451	5.574435341
2.925209278	2.439895214	2.510532191	2.446547935	3.677656866	3.60280182	4.014542046	3.885534673	4.142375548	3.45765275	3.384566713	2.876291412	2.721699227
6.626812977	6.373927374	5.760665988	5.194251709	5.443191968	5.251235976	5.891005926	6.224356665	6.573043884	7.310166861	9.528298118	9.502419895	7.181592906
15.02421628	14.52396948	13.48696991	14.36135034	14.91735301	14.85103419	15.03583204	14.88747832	14.83872534	15.17262692	14.86456563	14.70521657	14.62638735
10.51399389	10.41842763	10.9127568	10.9377415	11.32601114	10.9566169	10.92414986	10.61486066	10.5204738	9.831000243	9.949540937	9.204576696	9.583064807
12.71639135	13.08051083	12.84692037	12.04905747	11.9297547	11.68546355	11.61078419	11.45161889	11.17783407	11.31521141	10.95679277	10.79923466	10.85234927
10.89032463	11.09903446	9.993817499	9.751233006	9.950398082	9.519225107	9.629512889	9.624681949	9.667810782	10.06065795	10.11330661	10.33774931	10.74242687
3.901685538	3.399109144	6.827001539	8.692973491	8.665921858	8.439891721	8.470945141	8.248098139	8.103965271	8.237060723	7.642191215	6.941377884	6.312572826
10.54822942	11.85880243	13.93093207	12.69179593	11.36280068	10.78809011	10.68178454	10.51556534	10.4340491	10.41239549	10.10014407	9.859539067	9.919696134
5.915254235	5.56556278	7.939607218	10.21597414	10.88116408	10.96332994	11.183002	11.28122267	11.18520181	11.0790422	10.82329837	10.49751281	10.11373664
4.262836015	3.669898805	6.707597738	7.614633852	7.717650849	7.822271798	9.5510797	9.112701202	8.150508107	7.252981765	6.772227946	7.148844781	7.898180156
12.77984106	13.08930814	13.05203432	12.96119478	12.70855363	12.57606875	12.6677525	12.64834493	12.56048472	12.85307492	12.55137177	12.66009233	12.76671682
10.93813884	9.975654209	7.894716767	8.739146217	8.912651268	8.883422607	8.92496738	8.911917978	8.771103579	8.839834465	8.231802776	7.978400088	7.990123555
11.00731088	10.65310724	9.150841914	9.795334515	9.976810916	9.546217231	9.803868758	9.785422195	9.838869171	9.723852175	9.507375939	9.082546957	9.283431525
10.28973852	10.39352629	8.479766347	9.372022307	9.188649522	8.304196094	8.000227321	7.560194715	7.231756608	6.952609656	6.187135815	5.966017309	5.860781715
7.15875143	7.16775387	8.895888631	9.30196306	10.8110933	12.00855331	12.4565136	12.16020139	11.73743852	11.4247171	10.46645778	9.605319228	8.889805864
4.062715887	3.632931469	5.375656839	7.380195321	8.322406153	8.147807302	8.25725694	8.202980998	8.064745479	7.881827449	7.462013214	6.967890783	6.652329628
5.349768696	4.349423225	4.456271884	4.87135043	4.96330268	4.428539507	4.662864077	5.37721587	6.395172949	7.034091756	7.228332971	7.305258559	7.268377183
14.04174665	14.24067001	14.51326416	14.1951636	14.21949488	13.95550682	13.83734989	13.70466773	13.47713538	13.17807593	12.81713419	12.70011338	12.97854202
3.505634208	2.466292747	3.028569665	3.147373382	2.245423325	2.897660016	3.778184897	3.957140323	3.570384452	3.233773378	3.576901949	5.016944659	5.226324068
12.98313495	13.23245324	12.32341746	12.30376605	12.06905145	11.28873545	10.79095802	10.71904126	10.49950202	9.92747381	9.395791189	9.368287061	9.645711735
4.659869054	4.311678231	7.420391235	10.90609853	9.72251713	8.469792205	7.130937539	6.689343479	6.524783162	6.240921239	6.000719971	5.544577662	4.980553065
8.850464254	9.080259842	9.062414995	8.33372872	8.104161339	7.867389677	8.117157141	8.528895234	8.792507036	9.021738367	8.730561582	8.491032824	8.750770082
9.821239925	9.661118752	10.1876774	9.553509925	9.610062212	9.40943904	9.272758797	9.188264382	9.019827461	8.398952286	8.263754391	8.087118475	8.481012722
3.500541148	8.639217028	11.15510102	9.358596695	10.69250815	10.74542549	10.24426533	8.82252087	6.852759571	5.642150194	4.414682534	4.413010029	3.124137542
11.675322	11.89061252	10.91063673	10.83208011	10.40350611	10.15155126	10.61491003	11.10370234	11.74775523	11.70674192	11.61317617	11.14569456	11.14577066
3.155274572	2.311344157	3.411123973	3.113013508	4.676289785	5.978868108	8.306006999	9.09526066	9.765057446	10.04814472	9.220912309	7.27579851	6.676726922
10.12243868	9.883095609	10.30007973	9.23178615	8.669856755	8.460990056	8.407882381	8.58678862	8.78745006	8.32614673	8.726349057	8.614983858	8.991350805
8.757702868	8.49859947	8.772018175	8.850733966	9.820043184	10.22328938	10.18117	10.23462587	10.30759527	9.826963038	9.445284417	8.752288924	8.776554093
3.842464708	4.179372742	8.775915337	9.351581935	9.582227742	10.08599741	10.65681733	10.61514171	10.26144119	10.3548942	9.959159996	9.776780201	9.602271626
11.593422	11.73850616	11.49210572	11.79296351	11.70307401	11.27488296	11.45303115	11.3422954	11.06688962	10.74852373	10.31923851	9.890778179	10.10909705
12.8218419	13.13129562	12.35960987	11.45396559	11.7511505	11.52637229	11.40239561	11.06289383	10.66678886	10.74398921	10.10262408	9.907536581	9.986386326
9.776660688	10.14767045	13.14162403	12.5002362	12.71831624	11.67739039	10.78823807	10.46122021	10.16939436	10.13251922	9.880398511	10.40072103	11.7020456
13.11163034	13.3555803	12.02748985	9.911070005	10.84099389	10.96648818	11.13697207	11.09447893	11.25696267	11.1833969	10.81581714	10.37891715	10.57165911
5.46667883	5.546983558	9.156451299	11.30279986	11.58785601	11.40701992	11.39602799	11.3865339	11.24575735	11.01243644	10.61314468	10.32937776	10.13124372
4.689012592	4.598562071	4.905876917	6.724454992	7.455896299	6.629321799	8.012713043	8.734483916	8.814608565	8.261836717	6.580248239	6.106748565	7.461194011
12.72405852	13.03681412	12.77689836	11.71332578	11.83656347	11.60268965	11.47624199	11.35957683	11.08710627	11.10758737	10.58110527	10.42259745	10.64060003
14.33525295	14.57875796	14.72816912	14.88903206	14.76328404	14.46085373	14.41584972	14.21950234	13.85388534	13.63705209	13.04795434	12.61478755	12.43727549
10.76837736	10.59077686	8.296381573	7.719425767	8.75890053	9.788235886	10.36185282	10.38623646	10.17274775	9.496590303	8.27560823	7.568356939	7.330007953
12.38524113	12.6844407	12.27536199	10.57205191	10.73461985	10.44034877	10.23626887	10.05970463	10.0098182	10.1087196	9.779489451	9.647731483	9.573326161
2.682711958	2.654660664	6.104254636	7.374891287	7.52827077	7.590744798	7.837960953	8.097938783	7.913939469	7.247769785	6.882316025	6.248850634	5.778878675
5.362473506	5.86818894	10.17573157	11.66182207	11.85168204	11.65669478	11.78495348	11.8262479	11.8914113	11.72119743	11.40796079	11.02725004	11.28107462
12.13197024	12.36906187	12.44104512	11.66804889	11.65666817	11.35529908	11.50306209	11.42211542	11.45491257	11.44065937	11.25150125	10.93660911	11.3393739
4.253954877	8.264641118	12.10922207	11.72828044	10.06756913	9.809738412	8.645114128	8.41256216	8.543525733	8.481114413	7.824165177	6.840897598	6.493392303
5.765797836	5.81429704	7.8935278	8.254210404	9.198756782	8.927924424	8.615702875	8.678297852	8.548086878	8.35203695	7.231586922	6.85105845	6.591990327
4.628382094	5.451227519	6.985632775	6.998002658	7.908896715	7.593724829	6.09149715	9.201447081	12.11348975	14.10101367	15.390083	15.78810159	16.31923224
10.06345286	10.32511379	10.81223601	11.91030014	11.4303174	11.17910098	11.1098325	11.01360799	10.8113084	10.5865754	10.04175811	9.623800182	9.507401396
7.768433133	7.807057243	7.723238939	7.382344873	7.923271158	7.741647461	7.825199277	7.887921515	7.992190543	8.162459725	7.957373898	7.569320959	7.684151218
3.253235471	3.004175454	3.370939697	3.632046083	4.324613337	4.943657476	5.261865044	5.569882092	6.433919632	7.557081675	7.454774419	7.609135612	7.40543405
7.013473619	6.752931564	7.92842642	8.999611103	9.333475264	9.217757262	9.374382655	9.330833482	9.238405809	9.10763017	8.918522232	8.46298806	8.17436921
6.349504897	6.343732114	6.267014296	6.198740267	7.153470934	7.271222714	8.059727604	8.433614138	8.992427951	8.917399811	8.389515319	7.675731792	7.420363135
13.62581842	13.36718792	12.8575053	13.48354559	13.96404666	13.67742955	13.82504713	13.64824726	13.66817621	13.35957271	13.30723272	12.80453954	12.93794155
11.73402598	11.57616185	11.98560013	11.06374105	11.32964614	11.26158268	11.41957818	11.34083652	11.36326822	10.92953274	10.79280662	10.34015356	10.70599858
5.944202547	4.59170698	6.511496796	6.776017043	7.009832603	6.53464763	6.787869333	6.959996629	7.335222597	5.972001602	6.403001859	6.155126691	6.073511106
13.13210716	13.21767207	12.50526378	11.69197438	11.61882365	11.26916916	11.12203998	10.92032444	10.72898946	10.49209583	9.891549668	9.739627034	9.839963761
11.34429874	11.59859908	11.45283177	11.05631048	11.08046938	10.74931662	10.74545894	10.50733916	10.19903413	10.33945217	9.864824947	9.602331685	9.812164852
11.73589278	12.02325377	12.06562329	11.43116649	11.6039307	11.33791428	11.08495445	10.77499888	10.47781415	10.40433116	9.995372521	9.915098388	10.40921425
9.70647744	10.13090963	9.137839743	8.918997703	9.187681575	9.082180267	9.090853945	8.920727489	8.704378613	8.573259466	8.100768918	8.10156857	8.449312183
7.498686895	7.477320145	7.845651798	8.568171169	8.689319939	8.398679015	8.37228988	8.407472888	8.432171524	7.999286677	7.950396884	7.699114974	7.567238295
5.682214559	5.901503462	8.056298969	10.51970506	10.84087793	10.67318856	10.62615655	10.63077154	10.60772524	10.85466389	10.49775772	11.11919161	11.53781293
3.939227509	3.547581242	5.282136874	7.347338226	7.583011033	8.052500329	7.993404171	7.854109678	7.801566597	7.943246819	8.089638676	7.991715355	8.041839768
12.13981206	11.77338903	9.516241912	7.495743422	8.1185717	8.81215878	9.764778739	9.942450538	10.38439061	10.51712302	11.01162891	10.32834847	10.62136576
3.576661983	5.437199036	5.596210265	9.420016804	11.05302309	10.63603255	10.19521094	9.657001218	8.882240266	8.489535591	7.535280296	6.46513935	5.884548138
11.09518997	11.44682395	11.01135685	10.88449812	10.82796008	10.43079839	10.46326555	10.58245414	10.71897688	11.00051371	10.51267808	10.42468015	10.64185614
12.43612365	12.91700506	12.36503257	11.56018595	11.62914411	11.55142196	11.52283652	11.48400345	11.5074058	12.41694861	11.75461179	11.02233321	10.6478415
4.040517438	3.546190569	4.619138565	4.231314313	4.824594319	4.07071022	4.483279717	4.174266672	3.867535401	3.153379678	3.088270607	3.872992099	6.363341412
3.834095874	3.124326985	4.592674586	4.133750467	4.294032068	3.83536953	4.119075823	4.729068728	6.054275681	7.181994968	7.82119987	9.244415884	10.34385807
4.233950208	3.485220517	4.09622945	4.113566749	4.218621698	4.220150075	4.515481277	4.205053011	4.368039644	5.015102864	7.458138271	10.25090789	10.37287942
4.811350902	4.092297359	5.882982752	7.859436145	6.833876243	5.525175338	4.972642124	4.819654191	4.619063284	4.237846741	4.398325213	4.559833751	5.201122815
11.63084465	11.99844845	12.07366915	11.90719954	11.88405344	11.5338922	11.37586352	11.20264595	10.9709289	10.85829768	10.23607463	10.05955692	10.23870985
4.305633312	5.367544016	8.737208516	10.1176587	10.47587082	11.61654296	12.358535	12.37425585	11.90293293	10.96698183	8.726436477	7.879241931	6.84322658
9.738031931	9.526154141	7.375053259	6.097592863	5.99363954	5.683821386	5.342608379	5.0082126	4.81195256	4.870821996	4.830885552	4.808858732	4.768606833
8.543284862	7.665149696	8.232465005	7.956412457	8.024764911	7.710267063	7.513606751	7.507090755	7.66436556	6.831057443	7.205109943	7.361145398	7.230670036
4.429484904	7.825486639	9.930804947	6.366922661	4.118239723	3.826348302	3.556638321	3.887808768	3.610259245	3.481840487	4.007136827	3.804358982	3.44634128
4.209044715	8.773320037	9.231499027	6.831519801	4.933764031	4.541536712	4.210751164	3.938113192	4.45844479	4.107647542	4.328953639	4.208225235	4.70000215
11.45886694	11.95587418	11.98975975	11.51101159	11.45799835	11.23315634	11.2708726	11.12331701	10.96425289	10.75205372	10.07055344	9.727828424	9.594149302
2.79757932	2.769972934	2.9803504	2.996400277	2.011960216	2.782417465	2.500663854	2.913679492	2.753196082	2.057127997	2.764690287	2.571524169	2.189461801
13.76721045	13.77413943	14.64755812	15.7593586	15.55915119	14.89555247	14.85534835	14.9411432	15.01972491	14.85756502	14.23516791	13.77153098	13.57953683
14.11440872	13.83376257	11.56171374	9.314730946	8.763334788	8.50090267	8.457217146	8.560374451	8.313158496	8.334840327	7.846923788	7.435107183	6.807658995
13.9681963	14.29169095	14.18495055	13.03545984	13.07796487	12.96679064	12.99540827	12.80859143	12.60234486	12.64844061	12.40559722	12.10210028	12.16678556
10.07435102	10.13357537	8.051017276	9.785989722	9.843504944	9.387046438	9.314496347	9.177939352	9.008306634	9.006728973	8.581734741	8.667845018	8.985717561
13.13854458	13.07056529	12.47696344	12.14864221	12.11745228	11.70880263	11.80079628	11.74122865	11.64581625	11.54036489	11.38791407	11.57073282	13.47889613
11.11261546	11.549977	11.89741563	12.28822716	12.40381283	12.0714151	11.83004494	11.49061363	10.99216201	10.89220886	10.17226492	10.19806767	10.34914634
11.49192718	11.43591373	9.852082834	9.804263361	9.716391769	9.284455732	9.330757322	9.311277946	9.169323836	9.250635356	8.542525913	8.23514233	8.080102624
2.594423386	4.838528934	5.154295944	5.799820735	9.334204188	11.47844015	13.202042	13.1952522	13.26766295	14.11039874	15.35928806	16.01070078	16.45415093
11.97755122	11.96093585	10.30324068	8.981685887	8.892408889	8.731277058	8.869096661	8.904014498	8.975422445	8.807667695	8.285030656	8.0088723	8.421563109
11.87597067	11.62051856	9.672836797	8.632477262	8.623638102	8.569919662	8.845354136	8.96988566	8.877932264	9.081616894	8.671257387	8.516916451	8.498661823
11.98856227	12.01664826	11.36112813	10.51799575	10.50275087	10.12735251	10.27351091	10.31387138	10.76473078	10.57155117	10.62910386	10.21944057	10.27222396
11.04122051	11.31797396	11.49146426	11.13750029	11.13532451	10.97005218	11.01213052	10.9314629	10.8028222	10.71571318	10.34526538	10.07815649	10.27886376
6.750128268	5.541414804	8.349260789	9.93833474	10.40807684	10.09673435	10.16171913	10.27715711	10.44504428	9.701106856	9.455170366	9.025061242	8.856666384
11.76172041	12.06235606	11.18358349	10.11437137	9.787443842	9.259900987	9.076979917	9.068778313	8.978056504	9.224089084	8.772009401	8.776391977	8.628560536
10.67806227	10.82209967	10.32896583	9.985018733	10.14290722	9.909735776	10.10223099	10.0512072	9.818697195	9.669214898	9.1913504	8.938665657	8.903782222
3.854734396	3.533045978	5.530492868	6.524104554	6.927388659	7.38896202	8.288782668	9.099511467	9.606359312	10.6235758	10.83635382	10.48352889	10.08661888
13.17000941	13.37779659	13.11460354	12.29365807	12.70686748	12.42836042	12.35646164	12.18492993	12.16212615	11.83138099	11.53646116	11.28465034	11.81466015
9.378439268	9.737904854	10.85754258	10.5586241	10.52409663	10.27364515	10.45342136	10.51201087	10.3486655	10.15778902	9.695227886	9.801560445	9.986742327
10.10479498	10.34055213	10.12150639	9.611592153	9.990030126	9.82466577	9.616523712	9.439193577	9.292952182	9.265408674	8.933038285	8.809632447	9.101434014
10.38500861	10.44636505	11.12582607	12.43028638	12.93567307	12.60706139	12.75222299	12.43816178	12.31465854	12.3195334	12.84975524	13.94965748	14.75243483
2.91011799	3.021884357	2.928501616	3.027943462	3.243781312	2.747126396	2.781537792	2.498048519	2.514626129	2.256264076	2.259798929	2.27033728	2.925362609
12.22704272	12.28994473	11.78631372	10.90430897	10.99630568	10.85419954	10.82186776	10.82328658	10.7074576	10.60917089	10.32117924	10.31211048	10.71414116
11.11306477	11.21352541	10.68004011	9.924805303	9.980169899	9.693158696	9.710107064	9.693103509	9.63478267	9.48934007	9.252477188	8.739577044	8.768892325
11.21611895	11.57707538	11.08772316	10.86798449	11.04484687	10.78023596	10.79906041	10.76908479	10.60552116	10.72865305	10.29195426	10.16947445	10.01892343
5.7077139	5.67417355	5.644355252	5.973766879	6.229988841	5.624483789	5.890822309	6.018596643	6.33935047	6.628065829	7.735061542	8.748447197	9.6694682
10.74460576	10.56710162	9.554214195	9.682969202	10.36990002	10.01908217	10.25795039	10.46909966	11.04785337	11.52576461	11.69307623	11.63631884	12.23670738
10.23530541	10.23201908	8.433532751	9.043217695	9.344566866	9.388622553	9.589251364	9.686538955	9.819128462	10.1545546	9.928247834	10.02268465	10.11442666
3.614915578	3.196986379	3.50993147	3.245153485	3.515210508	3.202206095	4.285978457	5.500210273	6.180231008	6.613444509	7.222920019	7.636369906	7.044145934
13.02544161	13.27757406	12.29026709	10.15216557	9.934539311	9.705789308	9.641242647	9.652852976	10.0147274	10.64051811	10.68669979	11.03481823	12.07536183
11.43126508	11.43963353	10.28440692	9.606034857	9.641906963	9.234119412	9.36722671	9.280870617	9.339539022	9.013531324	8.569646915	8.040426679	8.0244768
11.54478122	11.71182453	11.69316211	11.43210065	11.06774729	10.74330583	10.61711301	10.4778405	10.37966945	10.18934083	9.845782277	9.478656754	9.616918276
10.53993634	10.73265524	10.88604565	9.969636161	9.976949155	9.782425389	9.806791421	9.761264904	9.635314873	9.572561147	9.432973496	9.219543643	9.545791051
14.77807528	14.59507247	13.23174264	13.04381608	12.86129644	12.58997629	12.60989999	12.41306275	12.25968586	12.02992874	11.65460417	11.05393999	10.8925389
12.81409733	13.08556933	13.28973712	12.6219083	12.40080068	12.12656569	12.10066586	11.93354353	11.74382278	11.53599377	11.16518362	10.95116675	11.49704526
14.04588442	14.38945166	13.12768957	12.13221662	12.28019783	12.13650375	12.03847638	12.07818	12.1935766	12.12167496	11.60116494	11.25670594	11.39218495
12.06933651	12.29485653	12.51329692	11.67416044	11.71217089	11.44843791	11.44477264	11.27980944	10.98922108	10.90664073	10.45296655	10.32923033	10.77031429
12.59053503	12.87259988	12.63139362	12.09324893	11.87891981	11.54293207	11.47934425	11.293831	10.99046797	11.01148606	10.63123804	10.44176002	10.92631239
14.86303116	14.84242986	15.00884554	14.52327534	14.33247927	14.17813962	14.13539924	14.13369196	13.9018884	13.99798375	13.84483717	13.86632636	13.63558745
11.08501503	11.3840472	11.42193176	10.98898789	10.57051646	10.30326777	10.33449153	10.3849849	10.27496612	10.18692028	9.698682834	9.742957402	9.832595366
9.720012178	10.15377879	9.857489994	8.978797517	8.905035182	8.750600655	8.60664859	8.51580014	8.281627074	8.413109471	8.051311438	8.195836538	8.371981709
12.67905602	12.76409519	11.50800635	10.90144828	10.36522955	10.00397145	9.880810594	9.570561309	9.187568071	8.961194885	8.353543668	8.006481904	7.771690176
13.41475965	13.65988078	12.42104279	11.40197791	11.32769489	11.06949065	11.09855241	11.04632533	10.81232988	10.89732079	10.18259856	9.860969384	9.386557016
14.39880147	14.64459184	15.01885183	15.36168877	15.35768644	14.983435	14.99709961	14.79958034	14.535824	14.25578253	13.67970335	13.26251073	13.38044921
12.02073094	12.34918988	12.41120773	12.05573325	11.92566756	11.91234336	12.28111944	12.31719518	12.47196058	12.52191809	12.45110236	12.31759016	12.68959619
5.4277927	8.388937466	11.11989207	9.993889545	7.667979634	6.75516889	6.312439221	5.763541818	5.788734255	5.511472847	6.280673979	5.68929202	5.966377715
13.00148669	12.83808394	11.9231757	11.97741429	12.34309839	12.01582618	11.91857581	11.7794922	11.7101598	11.64043554	11.31180081	10.64205614	10.05953952
12.5141238	12.80847187	12.87683088	11.90188762	12.18548071	12.13774259	12.27274876	12.22294761	12.1137293	11.95624581	11.6183092	11.42437326	11.66516997
11.54830237	11.72070118	10.05387486	9.234236048	8.970983995	8.876330212	9.019842581	8.915314769	8.870307961	9.099424602	8.83110912	8.535702894	8.677287566
5.877275514	7.690009831	11.91547964	11.27540133	11.11398992	10.79514612	10.92151536	10.95867258	10.75326407	10.74988922	10.41813577	10.43236833	10.55525591
9.960404616	10.38219299	10.40303609	9.295537035	9.000756866	8.865036155	8.848726993	8.639092404	8.460585548	8.568114503	8.70072406	9.335889787	9.664362481
2.759503636	2.236044404	3.227576678	2.940564635	2.376044932	2.574502909	4.865350836	5.149923683	5.779016685	5.21852899	5.813627523	5.029655699	4.759110128
5.361631501	6.276431931	8.90063295	12.03982929	12.79381919	12.54259128	11.95761152	11.56417742	10.76726476	10.48886519	9.715119559	8.853892372	7.502158782
6.506852872	6.193348354	4.478014615	7.796109926	8.811640468	8.306025026	9.211633657	9.610985268	9.850254294	9.902663429	9.344800276	8.749337315	8.318047104
6.20012097	5.502943119	5.999386678	6.170101258	6.066149336	5.726179245	5.832895191	5.824879766	6.186469687	5.715008359	5.823244765	5.68721514	5.719992262
5.202633416	4.477957291	4.946174125	5.012557122	6.318014145	7.994360611	10.29664214	11.19681258	11.28215271	11.40921407	10.83896747	8.561574752	6.531029317
8.923713907	9.07342997	9.261501151	9.485767258	9.368658532	8.872554883	8.725979041	8.532967197	8.331690216	8.67200194	8.464962834	8.22115974	8.080072272
9.675936534	10.01939717	9.671598342	8.926634278	9.050358233	8.872500218	8.996498337	8.815884798	8.719078048	8.811336924	8.9772987	8.630419272	9.085900784
4.035291398	3.75480097	6.423226722	7.235761553	6.429764074	6.137439753	6.620602874	6.715505481	7.034373659	7.267017395	7.146012271	7.100108781	7.092995075
12.46093439	12.67806835	12.46785318	11.78755068	11.42202957	11.34709441	11.3340394	11.21705253	11.160288	11.40286812	11.21907502	11.28306229	11.45359934
10.36817413	10.60354815	10.19172604	9.386578915	9.45863874	9.385296734	9.321337814	9.103175792	8.620933706	8.825695268	8.309704738	8.126163827	8.042496843
10.77003046	10.79161441	8.976434108	9.510985172	9.553672165	9.427455135	9.538060212	9.525148715	9.509740194	9.664739819	9.072269359	8.897430589	8.884343709
3.429109609	3.41334543	3.682116837	3.667397631	4.476656857	4.212535358	4.693690877	5.659647579	7.552394666	9.067057063	9.150614104	9.525961795	10.02531224
4.342922883	3.871188019	5.695973513	7.716048893	6.777706636	6.306978145	7.622979473	8.268122326	8.69989321	9.214344939	8.887819664	8.589183835	9.596385816
4.406586998	4.28642439	5.364406424	7.249427903	6.732784136	5.74043701	5.726849283	5.948067084	6.159635648	5.7688214	5.936880703	6.019990604	6.328558677
13.74754504	13.63818885	12.76009594	11.16975407	11.55284131	11.45211659	11.53314227	11.49681978	11.37650412	11.4561756	11.71525959	11.41895613	11.35438029
2.65461458	2.611968598	2.920801079	2.609494326	2.143001821	2.080931247	1.967117092	2.677708022	2.396673536	1.935522381	2.8999772	3.36307377	3.738200272
6.430210735	5.646602546	6.051214623	6.837943254	6.650829746	6.404043437	6.588805585	6.600542061	6.99237309	6.744759347	6.625274449	6.883767663	7.147033564
11.25379253	10.7817664	8.686455916	8.79068784	8.584882018	8.245284452	8.036825597	7.843083936	7.635354297	7.384817604	6.600699808	6.384194512	9.855855465
7.870019751	7.719471731	7.973901478	8.004419249	8.106882526	7.839704589	7.661756785	7.706855533	7.996266909	7.857131561	8.684513447	11.77314577	14.67898484
13.2494856	13.42264611	13.3122844	12.45952496	12.36163701	12.18971733	12.13310133	11.97798246	11.55055688	11.5828171	11.26515236	11.06450287	11.25174762
11.22887225	9.580821684	5.988235434	5.021532626	4.263941561	4.538979458	4.179768291	4.194935668	4.059836258	4.29521616	5.349386509	7.309275201	9.299379471
10.15815883	10.12349263	9.052143614	9.269773159	9.198053817	8.842281539	9.003445545	8.907107915	8.991409629	9.341200092	9.27774911	8.891227466	8.590096353
11.65927132	10.79023488	9.203770633	10.01823028	10.38273124	10.08485857	10.04152312	9.979484164	9.743530423	9.811139085	9.197363334	8.974450367	8.654536604
4.702362516	4.491661045	7.329997389	6.93422803	5.803182462	5.698524665	7.150052439	9.069988554	10.16329054	10.55765524	10.41907284	10.27939355	10.54789508
12.26337576	12.30489745	12.31866764	12.51557914	12.41169126	11.86492785	11.72080782	11.52531365	11.57520811	11.00276844	10.71029523	9.898784654	10.21031639
7.934601626	5.508933938	8.142540621	9.219377156	9.582716341	9.290400278	9.236909951	9.134279929	9.138050367	7.25383657	7.425670694	7.021055543	6.140149084
6.151284598	5.206910586	6.429960456	7.726587742	8.57073046	8.289412336	8.068747999	8.375639249	8.764573064	8.734516251	7.483212667	7.45818629	9.661346088
9.99605878	10.22611742	9.600056007	8.597225298	9.206944673	9.006599938	9.50179837	9.981482832	10.32122245	10.38007413	9.55151916	9.052097316	8.89901484
9.741173055	9.948767661	10.87888521	11.88824222	11.88662055	11.03031128	10.94053057	10.95740795	10.91491855	10.90447834	10.55756533	10.26804974	10.08342997
5.083281085	4.761604698	5.127951726	5.502636888	5.27179203	4.79659305	4.646230707	4.742380481	4.940098137	4.774451018	5.162406304	5.664174401	5.943655544
10.68706402	11.08163906	11.33572758	11.06777035	10.83986535	10.59363362	10.68778503	10.49319789	10.40984702	10.31747383	10.18906648	9.987095622	10.3178851
3.590140987	4.232744932	4.410146708	5.793243196	5.948189511	5.509250687	6.473556521	7.279862516	7.872179605	8.4279425	8.343361548	8.26083849	8.38711614
11.18030986	11.41503555	11.10915399	10.18896545	10.32564337	10.19432125	10.40281763	10.40158637	10.55453874	10.6046519	10.28882255	10.02331474	10.53802493
3.600321145	3.469963677	3.752331249	3.69568173	6.58263121	7.491401976	8.663894831	9.460422278	10.07484411	10.07371971	9.766748323	10.26286862	10.46857799
10.61211	10.92006438	11.0803151	10.72780708	10.80316653	10.59636125	10.61685598	10.45954633	10.23150125	10.33763626	10.06814657	10.11597743	10.30736999
4.189896285	4.0547328	4.301832818	4.573405804	5.237609669	4.140833104	4.23654265	4.695429709	6.324345215	8.834875043	10.89523271	12.34637182	13.09500083
12.43129073	12.72092486	13.11458863	13.4155462	13.28651663	12.96592442	12.99073342	12.81421413	12.68169381	12.44260929	11.94054902	11.49288226	11.60354479
11.90018116	11.87815443	8.902238599	6.829332001	6.965340903	7.641510555	7.901772785	7.984465491	8.159487361	8.590845403	8.588350772	8.772943056	8.969840184
7.848774442	7.769212621	8.08005458	10.43324388	11.56324182	10.48829613	10.91043347	11.58266279	11.99326703	12.22578554	12.35255134	12.58475435	13.17758761
9.792284617	9.751839263	9.176886403	8.755609228	8.735645976	8.562053177	8.596900442	8.415875817	8.294229772	8.298008635	8.180254032	7.784792452	7.658512972
11.62285539	11.16516919	9.19475273	9.445657296	9.484960872	9.153029824	9.261309422	9.196234279	9.3124819	9.273890668	9.194068099	8.76256525	8.896656483
10.73312138	11.0777574	10.42530809	9.202536869	9.344311435	9.278864969	9.611946049	9.623991436	9.60785587	9.772419903	9.453998783	9.496234356	10.10773478
10.31950523	10.65465552	10.70467749	10.16082833	10.087445	9.776787356	9.709294489	9.565632971	9.237433635	9.269709782	8.682376825	8.613632773	8.745060944
13.02831862	13.34506495	12.51364227	12.48923809	12.17242031	11.73474671	11.67675109	11.54577498	11.34870265	11.12073443	10.51777773	10.02132794	9.688055936
2.782644891	2.827936184	2.926799142	2.766065749	3.302728267	5.578545515	6.789670618	7.310539565	7.503673646	7.598775381	7.651006926	7.786735568	8.19133536
15.53946545	15.80792023	15.91654338	15.49081593	14.91192332	14.71468851	14.76284759	14.74819528	14.69826873	14.603746	14.4570923	14.47686448	14.73245053
11.62850449	11.78117119	11.82939954	11.67522859	11.57771913	11.5389431	11.86481058	11.86351498	11.95199697	12.1948016	12.10078918	12.03291755	12.41991572
11.6817246	11.96985056	12.19545625	12.15428132	11.77092241	11.2240462	10.95353248	10.67047854	10.43800753	10.11399217	9.769719326	9.586042409	10.00197962
10.79819945	10.90655804	9.275424349	8.045432634	8.630123953	8.527441363	8.702696152	8.62045205	8.511327792	8.675881412	8.389672545	8.226551179	8.096646697
9.809532477	9.616432756	10.40630059	10.5751481	10.95143612	10.7928687	10.92772321	10.86948969	10.93679665	10.71338519	10.55121914	10.00365043	10.0427086
10.71658156	10.24935953	9.886158764	10.65259815	10.09929416	9.853325153	10.1270956	10.0366687	10.45224344	10.23181148	10.352436	9.704534094	9.938199951
2.933517619	3.113999389	3.18582296	2.767313688	3.60814904	4.447397431	5.915838178	6.323524615	8.146659785	11.44370748	11.54797776	9.981065529	7.935070635
2.771368468	2.542026185	3.480469048	5.236277324	2.884294961	2.4359723	1.980113331	2.093738184	1.940817865	1.913955362	5.110116753	7.092368874	8.416072187
3.199853996	5.696024864	9.828633054	8.604293352	5.511875338	2.851567407	2.715714686	2.788265138	2.408900096	2.467201005	2.519741297	2.441218977	2.55576734
3.969023342	3.379876073	3.775386704	3.868323474	3.956728377	3.354109107	3.33165618	4.844843343	6.89588678	8.155981342	8.518233118	10.66891506	11.17766936
7.532445872	7.368019381	5.414309303	4.421345508	4.632690825	4.353839532	6.300669943	7.873419025	9.381605376	10.30849008	9.789339749	8.934658506	8.691971705
5.025961525	4.441896526	3.008654145	3.519542633	3.714086061	3.717165047	4.169961229	4.611006959	4.52854681	7.357947196	10.10250107	10.09518878	7.85827622
15.10431102	15.34798828	15.43157789	14.83565845	14.75571496	14.6775399	14.63893117	14.46057993	14.2220512	14.18704629	13.87014031	13.69780575	13.9725601
7.227648624	7.581922192	7.303077627	6.926852672	6.865771126	6.535491961	6.609247386	6.439244662	6.445224775	6.223696676	5.798771207	5.541516449	6.106286597
4.170904071	3.669881205	3.601705287	5.999699003	9.206730072	9.923837147	10.2194606	10.11392363	10.28436185	11.16792161	11.61047087	11.64411956	11.46250817
11.76120973	11.74765672	9.853061953	8.728186273	8.588727305	8.201373265	8.360636645	8.518628347	8.544120991	8.724817032	8.844641411	8.565737301	8.689825913
4.453477895	3.857123438	4.88602121	5.868621058	6.693540169	5.820991664	5.781009976	6.052547226	6.675264265	7.441556764	8.33785553	9.863366309	9.968183146
12.02377018	12.29247479	11.90794939	11.05391486	11.25700682	11.18154565	11.28441682	11.09045962	10.82095623	11.01169063	10.71256289	10.68334946	10.89788483
7.390733337	8.302386171	12.29250811	14.53003184	15.42793069	15.33779646	14.94610785	14.23824683	13.64165453	13.1272639	11.71501152	10.67030885	9.746653057
6.777903394	8.246324996	11.648271	11.99420997	11.7198243	10.96529957	10.96759284	10.90794259	11.03164226	11.29152745	11.56369856	11.86343337	13.06465211
5.083057257	5.039419555	5.146552485	6.946241115	8.047022689	7.703578741	7.870061024	8.283411272	8.647252602	8.661826567	9.388187347	9.899019919	9.268694842
11.8584985	12.11844082	12.31781308	11.30400834	11.4347951	11.3227098	11.42573732	11.3963953	11.21450586	11.24297189	10.96147552	10.91814374	11.33646022
12.66866087	12.9847118	12.52091283	11.59645082	11.40246778	11.16103439	11.12333524	10.99963819	10.69296775	10.66082825	10.33209203	10.21465439	10.60189197
13.55556013	13.80360292	13.08332122	12.67272589	13.29304781	12.81701222	12.37577746	12.22410532	11.98908606	11.76940216	11.15967491	10.8839637	11.1711153
12.77472195	13.15788509	13.49183592	13.47871393	13.47238694	13.22922089	13.15917812	12.98524759	12.6415298	12.6069572	11.99094186	11.70461764	11.95909485
9.99093825	9.634682267	7.729225124	6.662335227	8.936970058	9.015627172	8.869040433	8.859337708	9.170188858	9.041606537	8.78330058	7.965293105	7.984512105
11.81045318	11.82721311	10.16317551	9.476750194	9.751539296	9.655938943	10.04473278	10.90076859	11.82264547	12.43855072	13.13213312	12.7604391	12.66114547
3.027141403	2.458290923	3.18339366	2.787743016	2.41495571	2.228418706	3.451205208	4.813884152	5.577668443	4.904041077	5.355429926	4.625132711	4.359748698
5.934635892	5.665560016	6.068291339	6.93635207	7.674196612	7.13414079	6.650350118	6.641603623	7.552778205	8.757002382	9.165125264	9.583882045	10.24240537
2.673171377	2.699218798	2.93055838	2.390227898	2.28722644	2.359867773	2.78726162	2.381519632	2.302689593	2.612800499	2.318402224	1.752676035	2.344528112
12.22559752	12.35141674	12.52625822	12.02420826	12.00448349	11.70243376	11.86791264	11.78850486	11.74536774	11.5926568	11.42706664	10.90094634	11.06278475
3.712766403	9.74593402	11.40024938	7.247210893	4.819464539	4.685270848	6.050901675	4.720347512	4.390180417	5.565988483	5.255705344	4.722681219	3.43477087
4.843479458	5.019666417	8.362995	10.88995277	13.49222136	13.67012766	13.55059691	13.08398278	12.56616779	12.00369554	10.83084212	10.30012737	10.46246932
11.41774381	11.78940981	11.89954473	11.21459278	11.11066173	10.95215308	10.80771181	10.66384492	10.35311773	10.50397593	9.965723438	10.0634476	10.28184469
4.678930877	4.067075742	5.019027248	4.026047462	3.792046988	3.555423605	3.691456569	3.715173975	4.711624649	7.059683789	9.374437431	9.001156299	5.96069636
3.222792396	3.019925113	3.608187513	3.256976585	3.908631382	3.121004558	3.614285871	3.707299673	4.135795005	4.654272192	5.65483884	6.447223741	7.484550585
13.35935125	13.6636048	12.85912705	12.0099429	11.80730356	11.61469589	11.67913492	11.59379697	11.51518996	11.66795468	11.19158603	11.03615469	10.81108494
11.54638925	11.74204833	9.593363457	8.413453782	9.963912587	10.07228464	10.51271949	10.62986672	10.73506062	10.85340328	10.15760161	9.487557613	8.748626855
3.781857357	3.31775813	3.621922784	3.529134608	3.604588519	2.997514691	3.440208878	4.888149619	6.942650747	7.927272361	8.110877831	7.849987969	7.93435045
11.19837935	11.40378162	10.80821451	10.29633261	10.59589675	10.23628989	10.16291534	10.03123154	9.754804997	9.816520151	9.333952513	9.085927709	9.162316647
12.75689163	12.97823314	10.88668147	9.117293767	10.19736185	10.63573132	11.66195869	12.26856797	12.48850386	12.71240931	12.44479731	12.37202376	12.85759899
12.53561577	12.47894261	10.76851777	11.30154026	11.40479118	11.35126795	11.54531672	11.49259089	11.49237455	11.56484842	11.363563	11.32447233	11.29963141
10.5542097	10.57495562	7.893928527	5.860442891	5.561732751	5.738647791	6.100639969	6.274823741	6.35760021	6.515216661	6.349182416	6.49393232	6.710979704
3.826950153	3.705298176	5.721950763	8.664702752	9.611813272	9.507634278	10.15954096	10.49010718	10.65073877	10.92618452	10.36859791	9.992469245	9.489419688
9.493744875	9.813777071	9.53060478	8.611717874	8.736448838	8.569053495	8.630123607	8.53401805	8.285367199	8.275080525	7.983489412	8.374902519	8.806800057
4.125465043	4.645351944	6.306985656	8.053774452	7.447443612	5.97163407	5.661493734	6.012390786	6.628256996	7.530434574	7.524923694	7.654292013	7.518271885
6.235233503	12.76296442	14.94410876	10.47769231	6.742753821	6.213284107	6.310510416	6.115770695	5.953906802	6.507089087	6.319307172	6.062301	5.452111298
10.30994068	10.49193101	10.7636403	10.02972076	9.809007283	9.520738742	9.54897226	9.413669498	9.091137513	8.956013787	8.664731601	8.493916758	8.840769806
11.9881578	10.9776304	9.211710025	10.29679643	10.37295136	10.39896379	10.63542752	10.84116275	10.87404001	11.18181207	10.67930857	10.29480453	9.945206825
11.87489215	12.06372293	11.00949373	10.45257389	10.77685922	10.3990849	10.49304016	10.42815477	10.4322769	10.5789877	10.44089543	9.925443565	9.378320906
7.705954334	7.872922085	7.57084535	6.978101884	6.730346413	6.599068528	6.680893214	6.537371909	6.492604981	6.403703808	6.214451252	6.041318611	6.2392226
11.65679757	11.78916658	11.87280829	11.99332094	12.09456705	11.84750373	12.01897274	11.92008485	11.90035408	11.7869142	11.4901672	10.96973928	11.09533753
11.74703662	11.96369051	12.94118141	13.9173377	14.06433258	13.65894455	13.55616944	13.47497749	13.40684129	13.34414717	13.13993519	12.90041787	12.82680003
4.479591342	10.82803836	13.60929164	9.479428704	5.602145492	4.586535062	4.959797893	4.611203434	4.517795142	5.295405577	4.835194332	4.618312749	4.09889993
12.59460471	12.95932185	12.9012909	12.78234201	12.82684764	12.40568973	12.14878637	11.8880562	11.53497784	11.49390939	10.95336011	10.80437908	10.74788944
6.132898595	5.732032608	6.385308727	8.786112289	10.10049074	10.17429365	10.70322501	10.95980762	11.06119088	11.34604843	11.02412046	10.90646053	11.09864444
13.30827939	13.10285703	11.43076496	12.57741483	12.55325181	12.24269873	12.13070179	11.99206511	11.75775401	11.69867918	11.22970459	10.86229992	10.5967159
11.07115933	11.16929778	10.32900351	9.383163367	9.505989859	9.339269758	9.259100214	8.995962106	8.714905092	8.622026862	8.401739896	8.309360935	8.749811289
13.88735075	14.11586699	14.33133162	14.37615123	14.10355607	13.55356043	13.41363285	13.169644	12.88240342	12.64674446	12.1018496	11.97755235	12.23371901
13.24195813	12.9977122	9.743218205	7.496760288	6.842593991	6.860282017	7.200189115	7.394386695	7.229401915	7.02633047	6.525387265	6.62822746	6.769881604
12.50337416	12.84563895	12.90960156	12.16333351	11.92066426	11.88835098	12.00103583	11.99802735	12.07532491	12.15693216	11.97564523	11.9131097	12.25315
4.90055721	4.74658804	4.792711069	5.255165736	5.229909376	4.909463429	5.002155492	5.989295525	8.014963985	9.2062316	9.130356761	8.909677458	8.819340147
12.88927063	12.7189501	10.92599902	11.23663356	11.18937462	10.89133406	10.82360503	10.67381021	10.47516322	10.53229933	10.11650034	9.818654212	9.567897679
10.10682837	10.46148664	10.0702154	9.244084558	9.127747538	8.93064079	8.950831184	8.897345825	8.933811355	9.337908026	8.982423563	8.894978018	8.750067118
7.245098955	6.117299648	6.993225014	9.20281266	11.34051075	11.85856157	12.58076499	12.99693748	12.96732443	13.35584426	12.6586795	12.30013157	11.64394108
10.94160588	11.48549819	11.58716269	11.49358398	11.43334979	11.19488411	11.01908102	10.80382076	10.50936666	10.60364348	9.971351296	10.02919736	10.18555785
11.21216773	11.07358946	9.296752596	8.40630402	8.822370026	8.68007734	8.772355377	8.779353857	8.539201331	8.681669812	8.022944531	7.970520685	8.189259762
3.668928929	3.581587557	4.475337282	4.237708159	4.130344246	3.999892877	3.92708821	4.668218855	6.320602889	8.000209267	7.895530396	7.764609678	7.688485652
3.722609662	3.382673315	5.454260966	5.700059161	5.640964773	5.423795483	5.495586086	5.441031183	4.959181116	4.501402831	4.202956466	3.817635418	3.576118928
13.32624657	13.5550394	12.9151228	12.38109685	12.32913501	12.08531188	11.98741514	11.86577965	11.63767693	11.56577249	11.15369534	11.03161515	11.23833638
3.324068895	2.913826739	4.437029236	4.532315904	5.699350865	7.269571883	8.200962604	8.458493537	8.340059999	7.883965096	7.334229858	6.70774137	7.010384252
2.771861702	2.482497739	2.80087409	2.675563754	2.933276434	2.716693192	4.664205765	7.704828979	9.168764993	10.03105213	9.813239198	9.658384858	9.611350441
7.326239503	6.570837813	7.473513191	7.983546492	8.356101219	8.489717298	9.108515207	9.443709446	9.62338327	9.396498111	9.580828969	9.330216538	9.584413203
12.15415165	12.39512988	11.91399885	11.62469212	11.43801717	11.14889083	11.08005035	10.82612245	10.66177531	10.69583739	10.45231833	10.27362678	10.48590909
12.37754691	12.29681981	9.618879637	10.30554516	10.00563108	9.369540304	9.053730405	9.052440249	8.667821081	8.241755716	7.489138272	7.420946607	7.284847698
11.81809541	12.09193298	11.58434266	10.74659204	11.00097236	11.07890205	11.19700945	10.98638213	10.60906403	10.64404679	10.08663081	9.90562879	9.906305465
10.65764966	10.66528579	10.23100609	9.633528702	9.500583631	9.311326616	9.404093313	9.277339765	9.161285045	8.990377121	9.093342672	8.876045056	9.115292172
11.71577772	12.13427505	11.26299018	10.93152723	11.0775226	10.8752003	11.04379002	11.08688716	11.03230109	11.18046032	10.52609168	10.10074249	9.867537545
4.357370853	3.98133553	4.021867541	3.772118408	4.467169793	3.668125222	3.778073885	3.744629894	4.671992032	5.654104293	8.772845934	9.290322576	8.043179793
4.027746035	3.756844977	4.108648882	4.015429112	5.033781114	4.60029697	4.365398162	4.735748443	5.813842552	6.857767148	7.788093644	8.630934182	9.454611741
11.97950615	11.75219441	9.516543456	7.105437649	6.980276248	7.737974154	9.020013736	9.506072759	9.704591784	9.872824447	9.426289461	8.910187779	8.435032344
9.469534283	9.907067286	11.25391055	11.00573331	11.01562196	10.76921614	10.79035656	10.59437844	10.33926541	10.32109653	9.926463326	9.587167275	9.758001264
6.77381014	6.736781244	7.313116583	8.122627383	8.214436106	7.903060761	8.085337955	7.922354546	7.780532324	7.650823792	7.20602682	7.077056056	7.077673971
9.42659867	9.658833352	10.89139329	10.50630408	10.35778697	9.481058419	9.145148764	8.806870299	8.516375167	8.328419186	7.881653021	7.520661266	7.664654626
4.568037118	3.954382941	4.269447208	4.817671969	4.593219722	4.533897541	5.123789456	7.898211765	11.20225245	11.92044025	12.62899865	11.94322203	8.481105405
6.845456048	7.015139212	9.560280875	10.37185153	10.09226129	9.752987244	10.22452387	10.91730078	11.44323787	12.09518137	10.94274488	10.27922422	10.39880402
12.41243411	12.51677944	12.42458503	12.03434652	12.38254705	12.15466549	12.22622437	12.09990339	12.00347538	11.64524146	11.40189424	10.89537026	11.33979154
10.65680155	10.9811502	11.55677397	11.38664087	11.05185924	10.68986404	10.59248761	10.43933127	10.2510573	10.10925202	9.477793631	9.198523155	9.131549422
3.90310641	3.276309917	3.225758353	3.502004632	4.085944361	4.108769263	3.307897592	3.465466701	4.690742822	6.69943054	9.36451724	11.0390954	11.69035929
5.789190911	5.270702962	6.094426549	6.857861617	6.557716625	5.971819046	5.811212537	5.608923999	6.010667749	5.56287763	5.733424995	5.401471048	5.797155408
10.41998192	10.73877129	11.06485716	10.92566117	10.63549095	10.31075611	10.26693594	10.11501847	9.930024197	10.00687087	9.516624073	9.44243676	9.72984937
9.434442057	9.76302764	9.854322386	9.791440794	8.783502558	8.215134914	8.604415984	9.216254671	10.30738055	11.70480292	11.72752512	11.61887989	11.22481669
11.82131448	12.20586266	11.91012532	11.26745027	11.35933883	10.96530879	10.93560811	10.80581215	10.65788085	10.70370482	10.36299701	10.09510186	10.29952987
13.94353537	14.29921085	14.25923032	13.97249339	13.89997453	13.5401634	13.33430117	13.1258853	12.8664903	12.86126275	12.39929957	12.32809705	12.56058133
5.403886085	5.344475408	6.674861889	8.489273494	7.96495667	6.434684007	5.803896368	5.996541907	6.577911728	6.594156429	6.090806005	5.878860054	5.606576092
5.511865797	4.876842753	5.831572599	6.082708501	6.507740101	7.239194026	8.411015225	8.700243461	9.129210147	10.01476867	9.996610637	10.06876877	10.08305418
6.658158419	6.697426579	8.159601227	8.666151117	8.578402618	8.352012463	9.135813775	10.10827344	11.00248289	11.81079933	12.14910302	12.30450301	12.38041964
12.16691564	12.53054503	12.58244543	12.10132622	12.43696182	12.25035092	12.13069478	11.90949505	11.57686583	11.53469209	11.03771522	10.94936652	11.25975148
9.24177205	8.444615114	8.069138775	7.897332332	8.352577922	7.942197055	7.854509901	7.990757225	8.622049315	8.639967851	8.782981198	8.590358761	8.964566891
4.288050231	4.238330147	3.871466739	3.739165036	4.153572835	4.237480744	6.436642993	8.492333327	10.09957937	9.006125133	7.220797401	5.260290478	5.243050288
4.256388711	4.563031538	4.942120794	6.207841254	7.998990468	9.095222297	10.43299319	11.11530779	11.59605817	12.29495396	12.32308543	12.59781418	12.85268143
7.064283098	12.82501251	14.02914038	7.936189378	7.091422561	7.071888629	7.27517731	7.575341985	7.551752875	7.76695632	7.592900654	7.313894107	6.832541525
11.59346767	11.82901554	12.1467559	11.7840518	11.63487737	11.46566669	11.43585034	11.24851485	10.92699314	10.84808005	10.45074704	10.163833	10.37809067
10.97297609	11.25353827	11.14818678	10.84455991	10.8745763	10.62361763	10.63303604	10.37856105	10.06414439	9.776466361	9.426264193	9.240162336	9.649730399
11.91812336	11.36966969	9.08017317	9.207159756	9.091746987	8.952572768	9.106469418	9.037894371	8.799463841	8.93924907	8.530277054	8.400843919	8.228186883
12.61935671	12.98653119	12.52111125	12.27713437	12.70090873	12.415761	12.16577495	11.86415294	11.70818954	11.45706985	11.00254635	10.87496666	11.12551211
3.641152658	3.136763514	3.581942513	3.700758682	4.337493793	4.182719712	4.891889665	6.239594467	7.100058478	7.171863562	6.896805322	6.662148878	6.698967132
12.0903713	12.10199531	11.82410984	11.58549429	11.59949043	11.3757613	11.22911051	10.93605863	10.59999397	10.68204164	10.4206565	9.946318943	9.93354957
6.235992241	5.738512624	6.553088693	6.593991069	6.830521187	6.344718934	6.511264171	6.560551868	6.721186427	6.535309752	8.201248844	7.089259861	8.21237953
11.18672647	11.64375083	11.76726515	11.19277431	11.08394721	10.90929172	10.79073466	10.64337275	10.3239155	10.45986922	9.802043493	9.885436675	10.18310833
6.628101079	13.47532153	14.7662593	7.274072788	5.797543128	6.462967122	6.487170252	6.55294352	5.383452016	6.870338599	5.979636631	6.180930186	5.741907507
11.23203889	11.61469294	11.1632393	10.93793011	10.61535945	10.28672355	10.13560459	9.985123363	9.781903524	9.731468346	9.43586159	9.342073706	9.767843181
2.502857827	2.924017101	2.903941276	2.568400092	1.89967027	1.949623315	1.751646942	1.80170522	2.007143207	1.349747511	1.237498014	1.424439705	2.18040063
6.117177941	6.511863	6.661802404	6.257774177	7.081648679	7.814670871	8.356546473	8.702066429	9.317640956	10.18957958	10.74345104	11.38161266	11.78285513
10.44921082	10.46671054	8.448450831	7.789125939	8.37850374	8.317483053	8.604936153	8.472953166	8.392228203	8.474203151	8.134665674	7.928318745	7.78545601
12.93074694	13.30368186	12.98878542	12.92662702	12.68995346	12.30460727	12.23685375	12.17476325	12.05134959	12.1921127	11.50583397	11.12924461	11.15370259
3.073865673	4.018533446	4.156604804	4.69442325	4.594989214	4.053362165	4.851798534	5.625578945	7.266365524	8.866654462	9.91127868	10.29804517	10.88256876
12.77037819	12.97925221	12.62206691	11.71061429	11.68135016	11.53948383	11.57443547	11.50309796	11.27544037	11.40262994	10.90483053	10.80638229	10.87070028
11.14747745	11.06646287	9.934957655	9.947829488	9.786690369	9.52728472	9.635369787	9.498555928	9.460483266	9.544213578	9.076283911	8.814184145	8.776184085
11.04368319	11.43246494	10.37657685	9.029064143	9.09790382	8.940166982	9.009122742	8.965262732	8.992492912	9.170245628	8.833981006	8.830315393	8.842747359
12.23921675	12.42710629	12.24630017	11.83961908	11.9283008	11.64924688	11.7066722	11.66063249	11.64184839	11.42487866	11.27280772	10.86262138	11.0696042
8.141059531	7.797858266	9.006262618	10.19545222	11.48697579	11.36194039	11.69181479	11.66612199	11.52861529	11.28119755	10.97536382	11.02779397	11.87947931
12.90667958	13.24046254	13.13761418	12.10397837	12.13604167	11.99754222	11.96474738	11.79873592	11.57131226	11.57085761	11.15226587	11.21064195	11.69832504
5.633154636	5.391170838	6.3225588	5.977223644	5.577498467	5.066944513	5.262565667	5.081146835	5.599670527	4.895826392	5.191574478	5.902110646	7.144728028
12.71554278	12.60809148	11.88654499	11.55288223	11.48921565	11.18233212	11.11991939	11.03564548	10.90012539	10.7047253	10.15449708	9.899632079	9.75301004
3.782565858	3.909496253	4.083744117	4.150593617	4.807874129	5.489453504	7.817464448	8.878745864	9.019505332	9.581732865	9.133212931	9.318999743	9.213321071
12.36551864	12.6858865	12.19883387	10.73779738	10.66455339	10.63455924	10.67844062	10.46478916	10.13828839	10.41415658	9.97152249	9.868266653	9.850530418
12.71678008	13.10303105	13.47208837	13.41100975	13.36187387	13.14837423	13.06910232	12.84322747	12.55780827	12.38121151	11.86741676	11.56351433	11.89992971
11.56738501	11.60673534	11.60967491	11.15053035	11.51548923	11.26510127	11.30431409	11.35196952	11.6400408	11.47057898	11.69519836	11.72843868	12.38643039
6.415298412	5.597188498	5.29941023	8.046175149	9.878800024	9.894833484	9.801482618	9.426710404	9.306609761	8.630571321	8.619465657	8.018386775	8.305978071
11.10737695	11.26619845	10.65556448	9.810134072	9.377252403	9.083130687	9.376062899	9.456983785	9.511530336	9.356090298	9.343345588	8.892930896	8.957095882
12.81643017	13.25922044	13.39303479	13.11317146	13.20355156	12.93954928	12.85633441	12.68486821	12.49929553	12.42873865	11.8690141	11.80045561	12.02716951
3.96667037	3.523064681	4.384232983	4.476074235	4.738600359	4.101246213	3.913995246	3.693044948	3.717421413	3.744670689	4.515087029	8.770549825	10.44548459
8.745034623	8.973161958	8.504677107	7.409991678	7.164510857	6.776098095	6.674022931	6.475706119	5.969557043	6.191252701	6.368885513	5.953018511	5.644930889
10.8225544	10.78258795	9.535468475	9.854684857	9.916747212	9.459445226	9.360663541	9.177927388	9.04783128	9.109886584	8.521360749	8.292084909	8.152750769
4.278177225	3.987001872	5.037636002	4.504895288	4.845142483	4.675972507	3.819158766	4.197940507	4.370219383	3.956284096	4.550939839	8.385486113	11.29617844
10.76193124	11.10102837	10.61677906	10.63372277	10.71157811	10.31428953	10.06596964	9.775369639	9.344094341	9.082999836	8.445889578	7.933920104	7.880476956
12.68868467	12.83688101	12.9023513	12.65612383	12.64702201	12.45545874	12.21943493	12.12050677	11.62602534	11.83435633	11.1401857	11.29164646	11.28236908
12.34562922	12.6391932	11.83712752	10.89620733	11.02985119	10.65202062	10.49686095	10.39794643	10.10208245	10.21420755	9.864666169	9.667718035	9.544174343
3.664437346	4.773087002	7.490237919	8.605052182	9.641061628	9.787089326	10.09908455	10.00496453	9.595961325	8.888800483	7.362851996	8.519409941	8.541024539
11.2620503	10.82074106	8.855591986	9.974636544	10.80785758	10.61268938	10.89397053	10.91736586	11.01975675	10.85440585	10.65381522	10.15543628	10.19987495
10.24703833	10.4339943	10.94984366	10.678062	10.63473844	10.27012485	10.22689972	10.12652687	10.35637379	10.10231903	10.28848742	10.06460989	10.43561861
13.11565614	13.52204232	13.30238971	12.78458438	12.74377294	12.59311349	12.51492634	12.31518352	12.003017	12.19021029	11.63446436	11.64683526	11.80477267
11.70834879	12.13280201	11.85754151	11.82503402	11.73343626	11.36881468	11.43514739	11.31798652	10.99016948	10.96716458	10.3505622	10.17830929	10.01458123
11.45909094	10.60939475	8.057577437	7.579396547	9.083337223	9.451967508	9.502485798	8.981918598	8.16329223	7.560604143	6.650210267	6.697314718	8.888657904
9.653414585	10.04912427	10.29320866	10.07971266	10.20126118	9.986353455	10.0479298	9.942246807	9.553457153	9.644342008	8.897656177	8.852398263	8.93315682
3.255500464	4.309849119	3.127595943	3.847005906	3.085630679	2.165589467	2.570289231	2.590706518	2.113843027	1.929303612	2.515687662	1.942954883	1.970163749
10.81315921	10.96896785	10.96346913	10.77777777	11.08654014	10.83592366	10.87135449	10.86177657	10.82265073	10.7593913	10.31007598	10.13760576	10.28187984
3.047371184	3.616026794	3.242345934	2.569174887	3.196218018	2.307477297	2.800460472	2.78361068	2.704794167	3.090935212	5.202479668	6.117570661	6.546296948
2.748369507	2.57649943	2.726813342	2.905024633	2.154041784	2.587228046	2.356424863	2.255006235	3.02978593	5.219444338	7.889069262	8.698390522	8.451354832
2.507189565	2.433523492	4.865515045	7.188226809	8.031490528	8.372951054	9.525721202	10.28403511	10.80626111	10.90432936	10.85442077	10.28228857	10.2086908
12.88248161	13.15593048	12.67393175	12.23159428	12.3262768	12.14828081	12.07552584	11.79973385	11.54668854	11.56678422	11.34967813	11.24155533	11.51700297
11.10881166	11.53151492	11.28260449	10.77534487	10.5264955	10.22546599	10.13137697	10.03313308	9.675467244	9.919466452	9.311016991	9.373005175	9.444772423
11.41704216	11.65682252	11.04680179	10.44887489	10.41806194	10.01666233	10.01173026	9.999198578	9.912747738	9.990649278	9.540451597	9.557704591	9.845752026
12.85717711	12.8435973	11.11516192	9.575703668	10.32000974	10.36598393	10.23534443	9.967611516	9.665074988	9.753675884	9.237869987	8.919883139	8.799181031
12.09833642	12.45318393	11.62113715	11.64277101	11.54201663	11.13053762	10.86084875	10.58912486	10.51801713	11.26233629	11.21189505	10.36986029	9.780885879
10.44933536	10.83710116	11.41136808	11.15653769	11.05779683	10.9924027	11.52653833	11.83313932	12.15559857	12.53124897	12.38154946	12.22262165	12.33178335
8.5181254	8.750746127	8.976016611	8.566548704	8.889050321	8.820294593	9.224690214	9.276063444	9.482356046	9.614193229	9.840781568	9.341371799	9.070741172
5.141810822	4.364003602	5.716747473	7.642810764	7.211915337	5.979306573	5.775059389	6.282523993	6.932694748	7.518323155	7.882161454	7.937554073	8.309843764
3.921231283	3.377035101	4.852449805	5.603112578	5.699842793	5.709785656	5.866214445	5.632133544	5.388652022	5.846734221	5.904633993	6.228295557	7.151038028
10.92374423	9.426153731	8.704026367	9.818170835	10.15592704	10.0056736	10.28941713	10.53505242	10.53668498	10.96729474	10.55336746	10.28817333	9.499314768
10.85317876	11.22599796	10.93320833	10.37346611	10.2696364	9.931670911	9.981814912	9.912207234	9.835010911	10.025337	9.760370367	9.527636645	9.221347644
4.240559154	3.896703305	3.976749475	3.990225662	4.092242033	3.598160689	3.789646664	3.818377313	4.477852787	5.930501092	8.019170522	7.820767468	7.010683449
11.57515212	11.83531119	10.78163229	10.35736633	10.36479472	10.0910622	10.15105217	10.12908742	9.954522529	9.890210754	9.236935947	9.165987627	9.122554676
5.547624743	5.641616839	5.709376505	6.181168075	6.139096502	5.713393264	5.763757018	6.20802039	6.782586364	8.554398958	9.697122952	8.857202912	8.593248817
10.96951007	11.30318226	10.5807248	9.756887598	9.952833177	9.920659686	9.825201795	9.738539983	9.633079132	10.01931865	9.713347541	9.658574626	9.782844401
4.560447956	4.548836045	5.34475749	7.560529388	8.908765301	9.067070313	9.728607674	9.980788877	10.16083203	10.00591112	9.694775944	8.923948211	8.661498955
12.01351453	12.33183989	12.40847445	11.89429851	11.96428028	11.76301502	11.74318685	11.60767204	11.38577223	11.30254654	11.32382543	12.4303273	12.11414123
14.26295467	14.44724087	14.67994739	14.07525192	14.34404193	14.21619404	14.18069294	13.98670319	13.89218712	13.65364151	13.33684675	12.95925632	13.29657295
10.87180103	11.11235371	10.03082779	8.256908008	8.471334968	8.41241154	8.787988991	9.196896573	9.507510442	9.37378738	8.859989724	8.284312626	8.253162874
11.91019664	12.20072419	10.39459277	8.963546198	9.326054909	9.859020459	10.58047425	10.73095089	10.94805171	11.11155981	10.83748594	10.45184678	10.31966601
10.37406262	10.36865571	9.357361178	8.197184504	8.111438685	7.682499805	7.89700125	8.17540636	8.634769681	9.603819549	11.41628993	10.70979299	9.109949212
4.796307026	4.785368062	5.43265103	6.76416055	6.761556483	6.485444048	7.292257952	8.07898452	8.719101741	9.390844448	9.264824864	9.32523723	9.346014732
9.001684612	9.314093706	8.990419688	7.805177049	7.841199602	7.60572015	7.508511612	7.232702115	6.833714555	7.125371073	6.565517525	6.515704251	6.712757144
11.16192454	11.52358087	12.02569935	12.27775456	11.97342288	11.5652897	11.69782787	11.12576738	10.73859446	10.64105322	9.963058091	9.763501617	9.87182621
12.60056976	12.91325067	12.79839238	12.67335158	12.54241962	12.41964213	12.23325412	12.09595305	11.74318028	11.65637091	11.21936424	11.17606607	11.28721377
12.64511855	12.6212231	11.50371545	9.853027386	9.64121521	10.22560164	11.20182914	11.64307173	11.86303253	12.00931599	11.68789615	11.52853207	11.52317298
11.68185963	11.99126948	11.90677909	11.20021476	11.18503573	10.88316629	10.70470817	10.55311644	10.29901293	10.36924605	9.847962143	9.986549677	10.26504643
3.748160662	2.935618351	5.727928994	7.903220514	8.493593365	9.200503953	11.12943129	11.11897194	10.93370646	10.72061423	9.364278698	8.078861869	7.186292941
12.05782746	12.39711813	12.64635129	12.4364881	12.41577638	12.25478932	12.13444952	11.93198349	11.53297197	11.47692186	10.85786806	10.76199548	10.98879917
10.42013765	10.4254069	10.21434727	9.239445513	9.164327807	9.099947171	10.13593718	10.43587447	11.17704503	11.14377994	11.20619569	10.99883169	11.39113258
4.999502976	4.218609522	6.987748975	6.854627068	6.654722478	6.850502353	7.426097841	7.645616647	7.782852598	8.095417304	7.903274498	7.778666773	7.903146332
8.072196749	8.357895147	7.119274308	6.705864542	7.031161349	6.78815066	7.008015224	7.081196848	6.971237652	7.169404526	6.862596463	6.836239257	6.98691352
10.9601457	11.25353712	11.12388279	10.27499396	10.5363743	10.31549694	10.26873193	10.11743581	9.825456228	10.02633181	9.649822469	9.618700059	9.845262848
12.18505542	12.44763746	12.53767218	12.64291687	12.58083232	12.49130909	12.39868852	12.03371511	11.53805672	11.452905	10.88426918	10.55738783	10.50666671
10.75359113	10.74602368	11.18266399	10.9348431	10.48996645	10.16126776	10.22427472	10.03743128	9.886022054	9.679891147	9.268415074	8.882747101	9.071844009
12.73076478	12.81259812	11.78523266	11.24843632	11.31691203	11.04665932	10.94863074	10.8411144	10.69376195	10.75942213	10.40483263	10.28785427	10.64932157
13.12628736	13.37502603	13.11254589	12.43926941	12.57376752	12.46837363	12.30050428	12.19647855	12.11162597	12.26942608	12.28406654	12.02645806	12.18376817
4.23414541	3.975167486	4.235958568	5.551621712	6.064624925	7.054866904	10.15106161	11.21528968	11.33299989	11.23621657	10.32563963	10.20079458	9.868856407
10.342694	10.43289726	9.300041779	9.432705056	9.307293763	8.795195102	8.630752571	8.446651514	8.017528799	7.905687082	7.257305134	7.274257587	7.364543525
11.65064634	11.60788885	11.31938787	11.30113656	11.39478885	11.24179957	11.22635367	11.21701062	11.35320488	11.12938455	11.31969363	12.47651889	12.07772784
11.78642345	11.96958416	10.92693073	9.184888921	9.634355317	9.472303277	9.597985045	9.553510547	9.437307702	9.345388791	9.068300945	8.853612823	8.927482431
8.756182842	9.035515397	6.644898102	6.050332878	5.456229286	4.942032211	6.323190975	6.868636207	7.172670588	7.201330769	6.648237807	6.081292273	5.617227132
[truncated: 49 more rows]
