# Supplementary material for: F-MAP: A Bayesian approach to infer the gene regulatory network using external hints
Source: PLoS One. 2017 Sep 22;12(9):e0184795. doi: 10.1371/journal.pone.0184795 (PMC5609748; doi:10.1371/journal.pone.0184795)
Supplement: S3 File — (ZIP) [file pone.0184795.s004.zip › S3_File/Gold-statndard network.txt]

############GOLD statndard ##################
# Make Gold-standard network based on 12 transcription factors.
require(igraph)

#zd
zD<-as.matrix(zD[,-2])
AD1<-t(as.matrix(get.adjacency(graph.edgelist(as.matrix(zD), directed=FALSE))[1,]))

#cad
cad<-as.matrix(cad[-1:-2])
o2<-rep(1,273)
cad<-cbind(o2,cad)
AD2<-t(as.matrix(get.adjacency(graph.edgelist(as.matrix(cad), directed=FALSE))[1,]))
AD2<-cbind(AD2,c(0))

#da
da<-as.matrix(da[-1:-2])
o3<-rep(1,795)
da<-cbind(o3,da)
AD3<-t(as.matrix(get.adjacency(graph.edgelist(as.matrix(da), directed=FALSE))[1,]))

#dl
dl<-as.matrix(dl[-1:-2])
o4<-rep(1,1503)
dl<-cbind(o4,dl)
AD4<-t(as.matrix(get.adjacency(graph.edgelist(as.matrix(dl), directed=FALSE))[1,]))

#hb
hb<-as.matrix(hb[-1:-2])
o5<-rep(1,358)
hb<-cbind(o5,hb)
AD5<-t(as.matrix(get.adjacency(graph.edgelist(as.matrix(hb), directed=FALSE))[1,]))

#kr
kr<-as.matrix(kr[-1:-2])
o6<-rep(1,518)
kr<-cbind(o6,kr)
AD6<-t(as.matrix(get.adjacency(graph.edgelist(as.matrix(kr), directed=FALSE))[1,]))

#mad
mad<-as.matrix(mad[-1:-2])
o7<-rep(1,40)
mad<-cbind(o7,mad)
AD7<-t(as.matrix(get.adjacency(graph.edgelist(as.matrix(mad), directed=FALSE))[1,]))
AD7<-cbind(AD7,matrix(rep(0,94),1,94))

#prd
prd<-as.matrix(prd[-1:-2])
o8<-rep(1,313)
prd<-cbind(o8,prd)
AD8<-t(as.matrix(get.adjacency(graph.edgelist(as.matrix(prd), directed=FALSE))[1,]))
AD8<-cbind(AD8,matrix(rep(0,2),1,2))

#run
run<-as.matrix(run[-1:-2])
o9<-rep(1,158)
run<-cbind(o9,run)
AD9<-t(as.matrix(get.adjacency(graph.edgelist(as.matrix(run), directed=FALSE))[1,]))
AD9<-cbind(AD9,matrix(rep(0,29),1,29))

#spl1
spl1<-as.matrix(spl1[-1:-2])
o10<-rep(1,212)
spl1<-cbind(o10,spl1)
AD10<-t(as.matrix(get.adjacency(graph.edgelist(as.matrix(spl1), directed=FALSE))[1,]))
AD10<-cbind(AD10,matrix(rep(0,29),1,29))

#sna
sna<-as.matrix(sna[-1:-2])
o11<-rep(1,291)
sna<-cbind(o11,sna)
AD11<-t(as.matrix(get.adjacency(graph.edgelist(as.matrix(sna), directed=FALSE))[1,]))
AD11<-cbind(AD11,matrix(rep(0,1),1,1))

#twi
twi<-as.matrix(twi[-1:-2])
o12<-rep(1,1163)
twi<-cbind(o12,twi)
AD12<-t(as.matrix(get.adjacency(graph.edgelist(as.matrix(twi), directed=FALSE))[1,]))

gold<-rbind(AD1,AD2,AD3,AD4,AD5,AD6,AD7,AD8,AD9,AD10,AD11,AD12)
