# Supplementary material for: F-MAP: A Bayesian approach to infer the gene regulatory network using external hints
Source: PLoS One. 2017 Sep 22;12(9):e0184795. doi: 10.1371/journal.pone.0184795 (PMC5609748; doi:10.1371/journal.pone.0184795)
Supplement: S3 File — (ZIP) [file pone.0184795.s004.zip › S3_File/transcription factors/cad.txt]

4	7129	8
4	8024	35
4	7330	37
4	5997	40
4	7540	55
4	4607	68
4	7654	72
4	7666	74
4	7803	85
4	5140	107
4	2986	116
4	4763	118
4	3238	121
4	1694	135
4	3598	136
4	6128	156
4	3813	160
4	1719	169
4	2267	172
4	5927	177
4	5986	185
4	5388	188
4	3640	199
4	5538	210
4	6115	213
4	2201	219
4	4427	242
4	3627	254
4	3052	306
4	6384	327
4	5463	342
4	3875	345
4	5015	366
4	5816	447
4	7009	449
4	5869	469
4	4398	479
4	4543	497
4	2969	514
4	4556	515
4	3434	518
4	4216	521
4	5490	545
4	5653	568
4	2454	584
4	5826	585
4	3320	587
4	3325	588
4	1660	599
4	6946	615
4	1161	618
4	1200	623
4	1357	632
4	804	633
4	100	637
4	915	640
4	1835	641
4	3821	645
4	852	646
4	104	650
4	949	658
4	2322	668
4	5120	669
4	5118	670
4	124	673
4	4019	674
4	560	684
4	3250	691
4	1287	701
4	1286	703
4	1166	733
4	2006	736
4	2002	770
4	268	793
4	7585	796
4	270	797
4	877	799
4	5763	811
4	5075	815
4	4448	819
4	799	830
4	696	836
4	5632	839
4	5480	846
4	1753	865
4	1797	866
4	2871	877
4	1370	878
4	1580	884
4	1248	904
4	3420	911
4	4553	938
4	1223	939
4	674	943
4	1751	952
4	1991	969
4	659	970
4	1227	985
4	1465	997
4	1989	998
4	467	1015
4	476	1041
4	6766	1043
4	5273	1049
4	1982	1060
4	1270	1061
4	1491	1067
4	2411	1076
4	526	1081
4	1029	1082
4	743	1088
4	540	1091
4	1828	1113
4	1980	1120
4	7454	1130
4	1164	1131
4	597	1154
4	608	1167
4	2690	1173
4	1667	1175
4	3	1176
4	6	1178
4	3787	1204
4	771	1213
4	890	1215
4	57	1216
4	65	1221
4	2434	1236
4	1315	1238
4	1937	1240
4	6927	1246
4	893	1249
4	4916	1259
4	106	1260
4	834	1261
4	6477	1262
4	309	1265
4	113	1270
4	861	1278
4	2979	1280
4	1528	1286
4	785	1294
4	1612	1295
4	278	1298
4	139	1308
4	4153	1311
4	152	1313
4	167	1324
4	173	1330
4	178	1334
4	1042	1337
4	1690	1344
4	1247	1352
4	1526	1356
4	1968	1363
4	218	1364
4	221	1365
4	223	1366
4	1900	1371
4	1405	1372
4	918	1373
4	1058	1380
4	1323	1385
4	258	1386
4	259	1387
4	266	1392
4	1418	1395
4	325	1406
4	969	1408
4	1407	1426
4	6924	1431
4	324	1432
4	817	1439
4	3891	1463
4	1409	1468
4	1050	1469
4	1329	1471
4	2080	1475
4	362	1479
4	828	1490
4	733	1496
4	381	1500
4	382	1501
4	839	1504
4	1186	1511
4	821	1512
4	391	1514
4	5604	1517
4	393	1518
4	4786	1524
4	410	1534
4	788	1540
4	1188	1542
4	1517	1553
4	433	1557
4	7851	1560
4	446	1567
4	738	1574
4	720	1577
4	457	1579
4	472	1587
4	475	1588
4	766	1597
4	495	1602
4	974	1606
4	504	1615
4	699	1616
4	506	1621
4	508	1624
4	2649	1625
4	770	1627
4	513	1628
4	832	1631
4	8118	1634
4	525	1636
4	528	1637
4	510	1644
4	552	1658
4	557	1660
4	4215	1666
4	2384	1668
4	946	1677
4	582	1679
4	599	1682
4	603	1686
4	292	1693
4	611	1694
4	612	1701
4	6036	1706
4	1342	1707
4	617	1710
4	713	1712
4	820	1713
4	4852	1717
4	5672	1719
4	4933	1721
4	12	1725
4	6679	1727
4	4184	1749
4	3545	1752
4	5904	1757
4	5634	1761
4	5442	1765
4	4958	1767
4	4337	1769
4	2203	1788
4	5529	1794
4	4273	1801
4	2117	1805
4	6479	1816
4	3511	1821
4	23	1826
4	4818	1831
4	3421	1839
4	6199	1854
4	2657	1857
4	2993	1860
4	2603	1861
4	3219	1871
4	4929	1892
4	3820	1902
4	3304	1909
4	3392	1917
4	3386	1918
4	4137	1928
4	4032	1929
4	3678	1931
4	3751	1940
4	2613	1955
4	4912	2020
4	55	2031
4	4717	2044
4	1709	2047
4	4050	2048
