# Supplementary material for: F-MAP: A Bayesian approach to infer the gene regulatory network using external hints
Source: PLoS One. 2017 Sep 22;12(9):e0184795. doi: 10.1371/journal.pone.0184795 (PMC5609748; doi:10.1371/journal.pone.0184795)
Supplement: S3 File — (ZIP) [file pone.0184795.s004.zip › S3_File/transcription factors/da.txt]

da	to	m3
5	61	1
5	1711	2
5	7137	9
5	7142	10
5	4163	15
5	7205	19
5	2526	23
5	6659	25
5	7256	26
5	7312	31
5	8024	35
5	5997	40
5	7389	42
5	2581	51
5	1708	54
5	7540	55
5	7543	56
5	7553	57
5	7565	58
5	7577	59
5	7062	62
5	4607	68
5	7647	70
5	7654	72
5	7666	74
5	7703	77
5	5778	80
5	6968	82
5	7803	85
5	7827	88
5	7831	91
5	4740	93
5	4742	94
5	4744	95
5	3998	97
5	5140	107
5	5144	108
5	3314	110
5	2986	116
5	4763	118
5	4342	127
5	4777	128
5	2268	130
5	4667	131
5	4780	133
5	1694	135
5	3598	136
5	2568	139
5	3365	141
5	5138	142
5	4587	146
5	1860	154
5	1861	155
5	6128	156
5	3412	157
5	4412	158
5	6131	159
5	3813	160
5	1864	163
5	5551	166
5	1719	169
5	2267	172
5	5927	177
5	2606	179
5	2547	182
5	4281	184
5	5986	185
5	5389	186
5	7004	187
5	5987	191
5	1827	195
5	2161	196
5	6281	200
5	4462	202
5	6112	208
5	5538	210
5	5117	211
5	6489	214
5	3517	218
5	6177	228
5	6364	229
5	3812	234
5	3036	235
5	4427	242
5	5008	244
5	5575	253
5	3612	269
5	2544	276
5	3776	279
5	7003	283
5	6243	287
5	4638	290
5	6529	291
5	3817	300
5	6108	301
5	4301	304
5	2933	305
5	3052	306
5	3795	308
5	6344	314
5	2138	317
5	4436	318
5	5526	319
5	2376	323
5	3835	330
5	5954	335
5	4604	341
5	5463	342
5	5228	344
5	5968	347
5	4434	349
5	3954	351
5	5334	352
5	4185	364
5	5015	366
5	3295	372
5	5593	383
5	5068	391
5	6601	392
5	4582	395
5	5579	396
5	6194	401
5	6235	403
5	5418	404
5	5562	407
5	5302	408
5	5341	416
5	2937	418
5	5560	421
5	2137	423
5	4999	428
5	6069	432
5	3128	433
5	5813	440
5	301	444
5	3833	445
5	7009	449
5	2952	452
5	5862	454
5	5823	458
5	4090	462
5	4381	463
5	4422	467
5	5869	469
5	4389	470
5	4386	473
5	4391	475
5	4404	481
5	4318	483
5	5047	492
5	3841	494
5	4543	497
5	3546	499
5	4057	502
5	2070	504
5	5291	505
5	2373	506
5	5247	508
5	4246	509
5	3407	511
5	5246	513
5	4556	515
5	3434	518
5	4216	521
5	4205	523
5	2921	528
5	3449	531
5	3454	535
5	5308	538
5	2947	539
5	3919	541
5	5490	545
5	5866	556
5	3743	559
5	5870	560
5	4000	561
5	2899	563
5	5309	569
5	3351	572
5	5402	575
5	5826	585
5	4674	586
5	3320	587
5	3325	588
5	2430	598
5	1660	599
5	5048	602
5	5426	604
5	66	608
5	850	609
5	1623	611
5	2067	613
5	3306	614
5	6946	615
5	904	619
5	1498	620
5	909	621
5	4950	622
5	7026	624
5	5817	627
5	2876	628
5	804	633
5	670	634
5	6693	636
5	100	637
5	915	640
5	1835	641
5	916	642
5	3821	645
5	103	649
5	104	650
5	107	653
5	2323	654
5	5638	657
5	949	658
5	2011	661
5	5124	662
5	115	664
5	4490	665
5	2322	668
5	5120	669
5	5118	670
5	1771	672
5	124	673
5	4019	674
5	883	676
5	165	678
5	1088	679
5	2061	683
5	560	684
5	148	685
5	824	686
5	147	687
5	1678	690
5	3250	691
5	1209	692
5	694	694
5	1850	697
5	170	698
5	5760	700
5	1287	701
5	1286	703
5	5333	706
5	6134	709
5	3080	712
5	7048	715
5	4981	717
5	6560	718
5	4497	719
5	201	720
5	290	725
5	203	726
5	4591	728
5	1166	733
5	2539	735
5	2006	736
5	213	740
5	220	744
5	5643	747
5	227	754
5	1732	763
5	6272	764
5	2003	766
5	236	767
5	242	769
5	2002	770
5	246	772
5	6460	773
5	252	778
5	5467	779
5	6774	784
5	7345	786
5	6172	789
5	268	793
5	2242	794
5	1575	795
5	7585	796
5	270	797
5	1046	798
5	877	799
5	318	801
5	6461	808
5	5763	811
5	5075	815
5	2759	817
5	4448	819
5	5481	820
5	1049	823
5	4025	824
5	2108	825
5	799	830
5	696	836
5	6549	838
5	5632	839
5	6636	840
5	3927	842
5	1930	844
5	5480	846
5	1266	849
5	1682	850
5	1056	858
5	3427	861
5	1753	865
5	1797	866
5	1369	869
5	1998	871
5	2627	872
5	6298	876
5	2871	877
5	1370	878
5	6771	879
5	2313	880
5	1580	884
5	1996	887
5	4781	889
5	626	890
5	1882	891
5	4632	896
5	5431	897
5	6605	900
5	1248	904
5	3798	905
5	1829	906
5	1572	910
5	3420	911
5	4867	913
5	5738	917
5	5695	922
5	6660	924
5	6768	927
5	407	933
5	4703	937
5	4553	938
5	1223	939
5	1468	940
5	674	943
5	412	944
5	4108	947
5	1497	949
5	1298	951
5	1431	953
5	1569	957
5	6403	959
5	776	961
5	659	970
5	1585	973
5	3101	974
5	5669	975
5	441	976
5	5713	979
5	1226	980
5	4816	983
5	1227	985
5	5589	987
5	447	989
5	1383	990
5	6767	992
5	1228	994
5	1990	995
5	1465	997
5	1989	998
5	1230	999
5	5351	1003
5	6270	1004
5	5044	1006
5	1063	1011
5	1584	1023
5	2520	1024
5	4629	1028
5	4646	1029
5	2307	1034
5	7822	1038
5	1567	1039
5	1015	1040
5	476	1041
5	6766	1043
5	6764	1046
5	8008	1047
5	5273	1049
5	5035	1051
5	932	1054
5	5930	1057
5	1006	1058
5	1982	1060
5	2519	1065
5	1491	1067
5	6684	1069
5	512	1072
5	869	1073
5	6985	1075
5	2411	1076
5	1029	1082
5	743	1088
5	541	1090
5	540	1091
5	2410	1092
5	5210	1093
5	2063	1094
5	6760	1095
5	1492	1096
5	7815	1098
5	6447	1099
5	1171	1100
5	1828	1113
5	2097	1114
5	5338	1118
5	4541	1119
5	1980	1120
5	1594	1123
5	5549	1124
5	1536	1125
5	7054	1126
5	4884	1129
5	7454	1130
5	1039	1132
5	5249	1135
5	6524	1145
5	4796	1146
5	5131	1149
5	1669	1150
5	1439	1153
5	597	1154
5	6929	1163
5	608	1167
5	943	1169
5	1667	1175
5	3	1176
5	6	1178
5	20	1181
5	1789	1182
5	21	1183
5	29	1190
5	30	1191
5	1395	1192
5	1396	1193
5	33	1195
5	34	1196
5	38	1200
5	753	1202
5	1807	1203
5	3787	1204
5	576	1206
5	48	1210
5	771	1213
5	51	1214
5	890	1215
5	60	1217
5	65	1221
5	764	1223
5	7002	1228
5	2405	1232
5	6386	1233
5	79	1235
5	2434	1236
5	1315	1238
5	5200	1239
5	1937	1240
5	6824	1241
5	860	1245
5	6927	1246
5	893	1249
5	647	1255
5	98	1257
5	4916	1259
5	106	1260
5	834	1261
5	6477	1262
5	896	1263
5	113	1270
5	6950	1271
5	1767	1272
5	1628	1274
5	7845	1276
5	861	1278
5	7344	1279
5	5605	1282
5	1319	1285
5	1528	1286
5	1530	1289
5	162	1291
5	1612	1295
5	278	1298
5	139	1308
5	1681	1309
5	146	1310
5	4153	1311
5	152	1313
5	939	1314
5	154	1315
5	6926	1318
5	85	1319
5	164	1321
5	2223	1323
5	167	1324
5	775	1326
5	6698	1327
5	173	1330
5	174	1331
5	1041	1333
5	178	1334
5	6054	1336
5	1042	1337
5	186	1340
5	1690	1344
5	4960	1346
5	193	1347
5	194	1348
5	1247	1352
5	7096	1354
5	1526	1356
5	1404	1359
5	215	1360
5	214	1361
5	218	1364
5	221	1365
5	223	1366
5	226	1368
5	1900	1371
5	1405	1372
5	918	1373
5	277	1376
5	1216	1377
5	254	1379
5	1058	1380
5	5212	1382
5	1323	1385
5	258	1386
5	259	1387
5	1363	1389
5	1179	1391
5	266	1392
5	1418	1395
5	633	1397
5	2088	1398
5	2212	1402
5	2211	1404
5	275	1405
5	325	1406
5	969	1408
5	1181	1412
5	1613	1413
5	303	1418
5	984	1420
5	315	1425
5	1407	1426
5	848	1427
5	3442	1429
5	2775	1430
5	6924	1431
5	5002	1433
5	6377	1436
5	1522	1437
5	1487	1438
5	817	1439
5	1703	1444
5	3302	1448
5	3008	1449
5	6100	1460
5	4737	1462
5	3891	1463
5	2177	1467
5	1409	1468
5	1050	1469
5	7015	1470
5	1329	1471
5	1963	1474
5	2395	1476
5	1592	1477
5	362	1479
5	360	1483
5	5897	1485
5	1024	1486
5	5969	1487
5	636	1488
5	828	1490
5	6786	1494
5	2394	1499
5	381	1500
5	382	1501
5	1094	1503
5	839	1504
5	1373	1508
5	6468	1509
5	1186	1511
5	821	1512
5	1095	1513
5	391	1514
5	725	1515
5	5604	1517
5	393	1518
5	1590	1520
5	398	1521
5	1332	1522
5	4786	1524
5	4028	1527
5	2291	1529
5	5148	1530
5	1096	1532
5	668	1533
5	410	1534
5	1333	1535
5	3354	1536
5	3411	1537
5	4905	1538
5	418	1539
5	788	1540
5	2292	1541
5	1188	1542
5	2257	1544
5	1561	1546
5	422	1549
5	1895	1550
5	1517	1553
5	1518	1554
5	432	1556
5	709	1558
5	436	1559
5	7851	1560
5	446	1567
5	658	1570
5	720	1577
5	457	1579
5	6921	1583
5	471	1586
5	472	1587
5	475	1588
5	477	1589
5	7843	1593
5	1001	1595
5	1879	1596
5	766	1597
5	494	1601
5	495	1602
5	734	1604
5	974	1606
5	1954	1608
5	5456	1609
5	1454	1610
5	5628	1612
5	504	1615
5	699	1616
5	505	1618
5	1447	1619
5	1453	1620
5	506	1621
5	6076	1622
5	2649	1625
5	511	1626
5	770	1627
5	513	1628
5	4177	1630
5	832	1631
5	525	1636
5	528	1637
5	532	1640
5	286	1641
5	1512	1642
5	1525	1643
5	510	1644
5	1256	1645
5	2288	1648
5	1338	1651
5	6734	1652
5	1258	1655
5	6022	1656
5	627	1657
5	552	1658
5	557	1660
5	6464	1662
5	5243	1664
5	768	1665
5	4215	1666
5	2384	1668
5	570	1670
5	571	1671
5	581	1676
5	946	1677
5	582	1679
5	1341	1680
5	599	1682
5	618	1683
5	603	1686
5	1653	1688
5	7042	1689
5	611	1694
5	3086	1696
5	5953	1697
5	289	1698
5	1415	1699
5	3780	1702
5	6036	1706
5	1342	1707
5	616	1709
5	713	1712
5	820	1713
5	4852	1717
5	4941	1718
5	5672	1719
5	14	1720
5	4876	1723
5	12	1725
5	6679	1727
5	2672	1728
5	4848	1730
5	4854	1731
5	15	1732
5	2661	1733
5	2868	1737
5	3138	1739
5	2452	1740
5	2534	1742
5	5331	1747
5	5766	1748
5	2176	1750
5	5904	1757
5	19	1758
5	5634	1761
5	2944	1764
5	5701	1768
5	4336	1770
5	4129	1775
5	2203	1788
5	4212	1791
5	5022	1798
5	1157	1800
5	953	1804
5	6411	1811
5	6445	1813
5	6479	1816
5	3511	1821
5	6399	1822
5	6392	1823
5	23	1826
5	4818	1831
5	2095	1834
5	3144	1848
5	2455	1849
5	6199	1854
5	2884	1855
5	2657	1857
5	2603	1861
5	5649	1874
5	5665	1876
5	3214	1885
5	6144	1887
5	2802	1890
5	3692	1891
5	4948	1893
5	4498	1897
5	4514	1900
5	3820	1902
5	5893	1919
5	3055	1925
5	4034	1927
5	4032	1929
5	2532	1936
5	1578	1937
5	6817	1945
5	5330	1947
5	6995	1948
5	3183	1952
5	3182	1953
5	2613	1955
5	4860	1960
5	4410	1961
5	2062	1967
5	1083	1974
5	6428	1979
5	1717	1984
5	4575	1986
5	1839	1987
5	5477	1989
5	4126	1990
5	1783	1991
5	50	1995
5	2275	1996
5	6005	1998
5	6354	1999
5	6976	2003
5	6603	2006
5	5001	2010
5	5718	2015
5	4912	2020
5	5907	2021
5	4842	2022
5	6662	2025
5	6596	2030
5	55	2031
5	4839	2034
5	524	2036
5	4717	2044
5	3399	2046
5	1709	2047
5	4050	2048
5	1712	2049
