# Supplementary material for: F-MAP: A Bayesian approach to infer the gene regulatory network using external hints
Source: PLoS One. 2017 Sep 22;12(9):e0184795. doi: 10.1371/journal.pone.0184795 (PMC5609748; doi:10.1371/journal.pone.0184795)
Supplement: S3 File — (ZIP) [file pone.0184795.s004.zip › S3_File/transcription factors/dl.txt]

dl	to	m4
6	61	1
6	1711	2
6	5702	3
6	2535	7
6	7137	9
6	7142	10
6	7174	12
6	2531	13
6	4163	15
6	7185	16
6	7205	19
6	2598	20
6	7244	21
6	6606	22
6	2526	23
6	6622	24
6	6659	25
6	7256	26
6	7270	27
6	7274	29
6	7281	30
6	3862	32
6	7313	33
6	8024	35
6	7326	36
6	7330	37
6	7337	39
6	5997	40
6	7346	41
6	7389	42
6	7401	43
6	7416	44
6	4726	45
6	1880	46
6	5759	50
6	2581	51
6	3582	53
6	1708	54
6	7540	55
6	7543	56
6	7553	57
6	7565	58
6	7577	59
6	5041	60
6	5784	61
6	7062	62
6	2576	64
6	3389	65
6	7617	66
6	7639	67
6	4607	68
6	7642	69
6	7647	70
6	3356	71
6	7654	72
6	7692	76
6	7703	77
6	7708	78
6	7709	79
6	4735	81
6	6968	82
6	4584	84
6	7803	85
6	7827	88
6	7829	90
6	7831	91
6	4740	93
6	4744	95
6	4811	96
6	3998	97
6	3999	98
6	3496	99
6	4662	101
6	4687	102
6	4755	104
6	4692	106
6	5140	107
6	1705	109
6	3314	110
6	3341	113
6	5555	114
6	2986	116
6	5283	117
6	4763	118
6	3369	122
6	2536	123
6	4649	124
6	1629	126
6	4342	127
6	4777	128
6	5476	132
6	4780	133
6	3598	136
6	2125	137
6	3492	138
6	2568	139
6	5470	140
6	3365	141
6	4702	144
6	5135	145
6	4587	146
6	1098	147
6	5276	149
6	4736	150
6	5251	151
6	3254	152
6	3253	153
6	1860	154
6	1861	155
6	6128	156
6	3412	157
6	6131	159
6	3255	161
6	2834	164
6	3602	165
6	6395	170
6	3271	171
6	3509	174
6	4347	175
6	3510	176
6	5927	177
6	4750	178
6	2606	179
6	2607	180
6	2547	182
6	4281	184
6	5986	185
6	5389	186
6	7004	187
6	5388	188
6	3012	189
6	3016	190
6	6276	192
6	3861	193
6	1827	195
6	2161	196
6	6553	197
6	3637	198
6	6281	200
6	6548	201
6	4462	202
6	5112	203
6	5375	205
6	6112	208
6	3647	209
6	5538	210
6	5117	211
6	2119	212
6	3282	216
6	5536	217
6	3517	218
6	2201	219
6	5533	222
6	6120	223
6	6168	224
6	4358	225
6	5530	226
6	6177	228
6	6364	229
6	3655	231
6	5895	232
6	6352	233
6	3812	234
6	3036	235
6	3714	236
6	6514	237
6	4495	238
6	2150	239
6	6550	240
6	4427	242
6	4707	243
6	4613	245
6	2905	246
6	6247	248
6	6540	250
6	2910	251
6	6432	255
6	2022	256
6	4479	257
6	4478	258
6	3726	261
6	3731	262
6	5109	263
6	6452	265
6	6184	267
6	6413	270
6	3825	271
6	6505	274
6	2544	276
6	2541	278
6	3776	279
6	6008	280
6	3520	282
6	7003	283
6	1458	284
6	2018	285
6	6419	286
6	5216	288
6	6346	289
6	4638	290
6	6512	292
6	5206	293
6	3874	294
6	3077	295
6	6116	296
6	3955	297
6	6259	299
6	6108	301
6	6013	302
6	5436	303
6	4301	304
6	2933	305
6	3052	306
6	2173	307
6	3795	308
6	3957	309
6	3665	310
6	6467	311
6	2468	312
6	6344	314
6	1499	315
6	5915	316
6	4436	318
6	5526	319
6	4428	321
6	6450	322
6	2376	323
6	5239	324
6	3709	325
6	6384	327
6	3835	330
6	5101	331
6	3702	332
6	5156	333
6	3059	334
6	5954	335
6	4430	336
6	4605	337
6	3062	340
6	4604	341
6	5463	342
6	3875	345
6	6455	348
6	6458	350
6	3954	351
6	5334	352
6	6375	353
6	6362	355
6	2121	356
6	3526	357
6	3525	358
6	5088	359
6	5085	360
6	3805	362
6	4185	364
6	3538	365
6	5015	366
6	5340	367
6	5339	368
6	3104	369
6	3106	371
6	3295	372
6	5449	373
6	5622	376
6	5563	378
6	6195	379
6	3418	380
6	5593	383
6	3542	384
6	5059	386
6	5057	388
6	4359	389
6	3117	390
6	5068	391
6	6601	392
6	6612	394
6	4582	395
6	5579	396
6	5182	399
6	2126	400
6	6194	401
6	6233	402
6	6235	403
6	4200	405
6	5562	407
6	5302	408
6	3564	409
6	6627	410
6	3560	411
6	5561	415
6	2937	418
6	3970	419
6	3127	420
6	6635	422
6	2137	423
6	6639	424
6	5344	425
6	6641	426
6	4999	428
6	4862	429
6	6069	432
6	3128	433
6	6208	434
6	4413	435
6	4113	438
6	6214	442
6	4104	443
6	301	444
6	1889	446
6	5816	447
6	3053	448
6	7009	449
6	4368	450
6	4375	451
6	2952	452
6	4378	453
6	5862	454
6	5823	458
6	4091	461
6	4090	462
6	4381	463
6	4086	464
6	3045	465
6	4422	467
6	4421	468
6	5869	469
6	4234	471
6	4386	473
6	4390	474
6	4396	476
6	3043	478
6	4403	480
6	4406	482
6	4318	483
6	3877	484
6	6025	485
6	4252	487
6	4255	489
6	3039	490
6	4258	491
6	5047	492
6	5045	493
6	3841	494
6	4085	496
6	4543	497
6	3546	499
6	3926	500
6	4058	501
6	5291	505
6	2373	506
6	4248	507
6	5247	508
6	4246	509
6	5850	510
6	3407	511
6	3031	512
6	5246	513
6	2969	514
6	4556	515
6	4432	517
6	3434	518
6	4892	519
6	5245	520
6	4888	522
6	4205	523
6	4198	524
6	3444	525
6	3019	526
6	3445	527
6	2921	528
6	3449	531
6	3431	533
6	2975	534
6	4840	536
6	2938	537
6	5308	538
6	2947	539
6	3922	540
6	3764	543
6	3911	544
6	5490	545
6	3756	547
6	3906	550
6	4580	551
6	4583	552
6	5495	553
6	5863	555
6	5866	556
6	4527	558
6	3743	559
6	5870	560
6	2899	563
6	4516	564
6	3468	565
6	3473	566
6	5309	569
6	5798	570
6	3335	571
6	3351	572
6	5791	574
6	5402	575
6	5403	576
6	6647	578
6	4594	579
6	5661	580
6	5815	581
6	5642	582
6	5828	583
6	5826	585
6	3325	588
6	6050	590
6	2453	591
6	3734	592
6	6564	595
6	4576	596
6	2430	598
6	1660	599
6	2060	600
6	2325	601
6	5048	602
6	1875	603
6	5426	604
6	1219	607
6	66	608
6	850	609
6	1353	610
6	70	612
6	3306	614
6	6946	615
6	1279	617
6	1161	618
6	904	619
6	1498	620
6	909	621
6	1200	623
6	2876	628
6	1479	629
6	1357	632
6	804	633
6	670	634
6	100	637
6	710	639
6	1835	641
6	916	642
6	3821	645
6	852	646
6	6052	647
6	102	648
6	103	649
6	104	650
6	107	653
6	2323	654
6	1684	655
6	873	656
6	5638	657
6	949	658
6	4713	659
6	1204	660
6	2011	661
6	5124	662
6	6821	663
6	115	664
6	4490	665
6	2322	668
6	5120	669
6	5118	670
6	2192	671
6	124	673
6	4019	674
6	127	675
6	883	676
6	135	677
6	165	678
6	1088	679
6	1764	680
6	2116	682
6	2061	683
6	560	684
6	148	685
6	824	686
6	1678	690
6	3250	691
6	1209	692
6	2643	693
6	694	694
6	2425	696
6	1850	697
6	170	698
6	1608	699
6	5760	700
6	1287	701
6	5258	702
6	1286	703
6	945	704
6	2784	705
6	5333	706
6	205	707
6	6134	709
6	5253	710
6	2187	711
6	3080	712
6	1933	713
6	200	714
6	7048	715
6	6560	718
6	4497	719
6	201	720
6	5188	721
6	3601	722
6	2874	723
6	290	725
6	203	726
6	692	727
6	4591	728
6	4664	729
6	779	730
6	206	731
6	207	732
6	1166	733
6	2539	735
6	2006	736
6	2005	737
6	2066	738
6	212	739
6	213	740
6	216	741
6	874	742
6	219	743
6	220	744
6	6990	745
6	6775	746
6	6372	749
6	1090	751
6	225	752
6	6957	753
6	227	754
6	962	755
6	1364	756
6	780	757
6	1290	761
6	232	762
6	1732	763
6	6272	764
6	235	765
6	2003	766
6	236	767
6	238	768
6	242	769
6	2002	770
6	246	772
6	7023	774
6	252	778
6	5467	779
6	1847	780
6	2722	781
6	1424	782
6	2244	785
6	7345	786
6	3652	790
6	4020	792
6	268	793
6	2242	794
6	1575	795
6	7585	796
6	270	797
6	1046	798
6	877	799
6	921	800
6	318	801
6	297	803
6	1366	805
6	8071	806
6	2065	807
6	6461	808
6	2908	809
6	5577	810
6	5763	811
6	4630	812
6	6205	813
6	5075	815
6	4448	819
6	5481	820
6	2101	821
6	6773	822
6	1049	823
6	4025	824
6	347	826
6	905	827
6	1798	828
6	1474	829
6	799	830
6	1573	834
6	4027	835
6	696	836
6	352	837
6	5632	839
6	6636	840
6	3927	842
6	5424	843
6	1930	844
6	6418	845
6	5480	846
6	2418	847
6	4385	848
6	1266	849
6	1054	851
6	2000	853
6	1368	854
6	2185	856
6	6539	857
6	1056	858
6	1472	860
6	3427	861
6	1471	862
6	2864	863
6	2417	864
6	1753	865
6	7590	867
6	5678	868
6	1369	869
6	910	870
6	2627	872
6	2549	874
6	2146	875
6	2871	877
6	1370	878
6	6771	879
6	2313	880
6	2980	882
6	1580	884
6	922	886
6	1996	887
6	6357	888
6	626	890
6	1882	891
6	1427	892
6	2238	893
6	1646	894
6	7421	895
6	4632	896
6	5431	897
6	4536	898
6	2866	899
6	6605	900
6	6609	901
6	1248	904
6	3798	905
6	1829	906
6	1676	907
6	1572	910
6	3420	911
6	5743	915
6	5738	917
6	399	920
6	5695	922
6	5130	923
6	6660	924
6	4934	925
6	6768	927
6	1421	928
6	1429	929
6	8105	930
6	6967	931
6	407	933
6	1546	934
6	1784	935
6	4703	937
6	4553	938
6	1223	939
6	1468	940
6	1061	942
6	674	943
6	412	944
6	414	945
6	1497	949
6	1570	950
6	1298	951
6	1751	952
6	1431	953
6	71	954
6	123	955
6	4545	956
6	1569	957
6	3987	958
6	6403	959
6	7033	963
6	306	964
6	1301	965
6	1535	967
6	2183	968
6	1991	969
6	1225	971
6	1433	972
6	1585	973
6	3101	974
6	5669	975
6	441	976
6	1606	977
6	5713	979
6	1382	981
6	4816	983
6	901	984
6	1227	985
6	4609	986
6	5589	987
6	5945	988
6	447	989
6	1383	990
6	1384	993
6	1228	994
6	1990	995
6	5263	996
6	1465	997
6	1989	998
6	1230	999
6	5528	1000
6	3193	1001
6	5261	1002
6	5351	1003
6	5509	1005
6	5044	1006
6	1255	1007
6	1327	1009
6	865	1014
6	467	1015
6	1986	1016
6	3762	1021
6	6501	1022
6	1584	1023
6	2520	1024
6	4420	1026
6	2064	1027
6	4646	1029
6	2309	1032
6	2307	1034
6	2305	1035
6	706	1036
6	1019	1037
6	7822	1038
6	1567	1039
6	1015	1040
6	476	1041
6	6766	1043
6	1844	1045
6	6764	1046
6	2182	1048
6	5273	1049
6	5584	1050
6	5035	1051
6	483	1053
6	5930	1057
6	1006	1058
6	1066	1059
6	1982	1060
6	803	1062
6	1305	1063
6	2519	1065
6	2770	1066
6	1491	1067
6	6684	1069
6	1068	1070
6	512	1072
6	869	1073
6	1633	1074
6	6985	1075
6	2411	1076
6	2390	1077
6	1748	1078
6	1306	1079
6	526	1081
6	1029	1082
6	5003	1083
6	4973	1084
6	5627	1085
6	4756	1087
6	743	1088
6	541	1090
6	540	1091
6	2410	1092
6	5210	1093
6	2063	1094
6	1492	1096
6	702	1097
6	1171	1100
6	547	1101
6	1901	1103
6	1538	1104
6	5405	1105
6	2232	1106
6	912	1107
6	1593	1109
6	1391	1111
6	3277	1112
6	2097	1114
6	559	1116
6	5338	1118
6	4541	1119
6	1980	1120
6	1410	1121
6	3701	1122
6	5549	1124
6	1536	1125
6	7054	1126
6	566	1127
6	887	1128
6	4884	1129
6	7454	1130
6	1164	1131
6	1039	1132
6	1790	1134
6	3483	1136
6	2053	1138
6	4009	1139
6	2432	1140
6	4010	1141
6	5110	1142
6	5446	1143
6	2196	1144
6	6524	1145
6	4796	1146
6	4040	1147
6	1461	1148
6	5131	1149
6	1669	1150
6	1307	1151
6	1308	1152
6	597	1154
6	888	1155
6	1020	1156
6	4992	1157
6	831	1160
6	1534	1161
6	2181	1162
6	6929	1163
6	671	1165
6	608	1167
6	1743	1168
6	943	1169
6	6488	1170
6	2482	1172
6	1	1174
6	1667	1175
6	3	1176
6	6	1178
6	1560	1180
6	20	1181
6	1789	1182
6	21	1183
6	1192	1184
6	1075	1185
6	1440	1189
6	29	1190
6	30	1191
6	1395	1192
6	1396	1193
6	1716	1194
6	33	1195
6	34	1196
6	6448	1198
6	973	1199
6	753	1202
6	1807	1203
6	3787	1204
6	844	1205
6	576	1206
6	2094	1208
6	48	1210
6	771	1213
6	51	1214
6	890	1215
6	57	1216
6	3239	1218
6	65	1221
6	764	1223
6	2406	1224
6	1034	1227
6	7002	1228
6	625	1231
6	2405	1232
6	6386	1233
6	2269	1234
6	79	1235
6	2434	1236
6	2228	1237
6	1315	1238
6	5200	1239
6	1937	1240
6	81	1242
6	4897	1244
6	860	1245
6	6927	1246
6	90	1247
6	938	1248
6	893	1249
6	1033	1250
6	94	1251
6	95	1252
6	1877	1254
6	647	1255
6	97	1256
6	98	1257
6	2225	1258
6	106	1260
6	834	1261
6	6477	1262
6	896	1263
6	309	1265
6	2413	1266
6	2224	1267
6	6632	1268
6	2381	1269
6	113	1270
6	1767	1272
6	120	1273
6	7845	1276
6	1402	1277
6	861	1278
6	7344	1279
6	2979	1280
6	4827	1281
6	5605	1282
6	3972	1284
6	1319	1285
6	1528	1286
6	2159	1287
6	128	1288
6	1530	1289
6	6511	1290
6	162	1291
6	7051	1292
6	3628	1293
6	785	1294
6	6748	1296
6	1285	1297
6	278	1298
6	4729	1299
6	6629	1300
6	5527	1305
6	137	1307
6	139	1308
6	1681	1309
6	146	1310
6	4153	1311
6	1558	1312
6	152	1313
6	154	1315
6	6237	1316
6	5102	1317
6	6926	1318
6	85	1319
6	7	1320
6	164	1321
6	819	1322
6	2223	1323
6	167	1324
6	775	1326
6	6698	1327
6	1787	1328
6	173	1330
6	174	1331
6	177	1332
6	1041	1333
6	178	1334
6	179	1335
6	6054	1336
6	1042	1337
6	6986	1338
6	740	1339
6	186	1340
6	188	1341
6	2039	1342
6	2424	1343
6	1690	1344
6	193	1347
6	194	1348
6	3230	1349
6	837	1351
6	1247	1352
6	4957	1353
6	7096	1354
6	3989	1355
6	1526	1356
6	781	1358
6	1404	1359
6	215	1360
6	214	1361
6	1706	1362
6	218	1364
6	221	1365
6	223	1366
6	864	1369
6	5686	1370
6	1900	1371
6	1405	1372
6	918	1373
6	310	1374
6	247	1375
6	277	1376
6	254	1379
6	1058	1380
6	3319	1381
6	5212	1382
6	5720	1383
6	258	1386
6	259	1387
6	1002	1388
6	1363	1389
6	262	1390
6	1179	1391
6	266	1392
6	6744	1394
6	1418	1395
6	2088	1398
6	2038	1399
6	2083	1401
6	2212	1402
6	2211	1404
6	275	1405
6	325	1406
6	966	1407
6	969	1408
6	1627	1409
6	298	1411
6	1181	1412
6	1613	1413
6	1620	1414
6	1610	1415
6	1601	1416
6	303	1418
6	980	1419
6	984	1420
6	305	1422
6	1026	1424
6	315	1425
6	1407	1426
6	848	1427
6	1408	1428
6	3442	1429
6	6924	1431
6	5002	1433
6	1328	1434
6	6042	1435
6	6377	1436
6	1522	1437
6	1487	1438
6	5896	1440
6	5801	1441
6	1092	1442
6	6813	1443
6	1703	1444
6	5814	1446
6	3302	1448
6	3400	1450
6	5320	1452
6	5943	1453
6	4152	1455
6	4704	1456
6	6106	1459
6	6100	1460
6	3891	1463
6	3395	1464
6	2960	1465
6	2177	1467
6	1409	1468
6	1050	1469
6	7015	1470
6	1329	1471
6	739	1472
6	681	1473
6	1963	1474
6	2080	1475
6	2395	1476
6	1592	1477
6	362	1479
6	360	1483
6	1520	1484
6	1024	1486
6	5969	1487
6	636	1488
6	6465	1489
6	828	1490
6	736	1491
6	376	1493
6	4261	1495
6	4665	1497
6	380	1498
6	2394	1499
6	383	1502
6	1094	1503
6	839	1504
6	387	1506
6	1372	1507
6	1373	1508
6	6468	1509
6	1186	1511
6	821	1512
6	1095	1513
6	391	1514
6	6948	1516
6	5604	1517
6	393	1518
6	394	1519
6	1590	1520
6	398	1521
6	1332	1522
6	1314	1523
6	4786	1524
6	1785	1526
6	4028	1527
6	6382	1528
6	2291	1529
6	5148	1530
6	1059	1531
6	1096	1532
6	668	1533
6	410	1534
6	3354	1536
6	3411	1537
6	4905	1538
6	418	1539
6	788	1540
6	2292	1541
6	1188	1542
6	892	1543
6	2257	1544
6	5175	1545
6	1561	1546
6	422	1549
6	1895	1550
6	787	1552
6	1517	1553
6	1518	1554
6	2204	1555
6	432	1556
6	433	1557
6	709	1558
6	436	1559
6	7851	1560
6	5773	1561
6	1656	1562
6	2290	1563
6	442	1564
6	458	1565
6	446	1567
6	1729	1568
6	450	1569
6	658	1570
6	453	1571
6	1062	1572
6	6736	1573
6	738	1574
6	6481	1575
6	673	1576
6	720	1577
6	4230	1578
6	457	1579
6	2209	1580
6	4791	1581
6	5417	1582
6	6921	1583
6	469	1584
6	6485	1585
6	472	1587
6	475	1588
6	477	1589
6	76	1590
6	4511	1591
6	6350	1592
6	7843	1593
6	479	1594
6	1001	1595
6	1879	1596
6	766	1597
6	1766	1598
6	4494	1599
6	494	1601
6	495	1602
6	734	1604
6	974	1606
6	6696	1607
6	1954	1608
6	5456	1609
6	1454	1610
6	822	1611
6	5628	1612
6	6584	1613
6	504	1615
6	699	1616
6	505	1618
6	1447	1619
6	6076	1622
6	508	1624
6	2649	1625
6	511	1626
6	770	1627
6	513	1628
6	514	1629
6	4177	1630
6	832	1631
6	516	1632
6	517	1633
6	8118	1634
6	520	1635
6	525	1636
6	528	1637
6	530	1638
6	531	1639
6	532	1640
6	1512	1642
6	1525	1643
6	510	1644
6	1256	1645
6	4270	1646
6	1257	1647
6	2288	1648
6	1726	1649
6	677	1650
6	1338	1651
6	6734	1652
6	3113	1653
6	4720	1654
6	1258	1655
6	6022	1656
6	552	1658
6	555	1659
6	557	1660
6	8117	1661
6	1348	1663
6	5243	1664
6	768	1665
6	564	1667
6	2384	1668
6	565	1669
6	570	1670
6	571	1671
6	6406	1672
6	4107	1673
6	572	1674
6	573	1675
6	581	1676
6	946	1677
6	6057	1678
6	582	1679
6	1341	1680
6	634	1681
6	599	1682
6	618	1683
6	601	1684
6	6732	1685
6	603	1686
6	1653	1688
6	7042	1689
6	1073	1692
6	292	1693
6	611	1694
6	4526	1695
6	3086	1696
6	5953	1697
6	289	1698
6	612	1701
6	1579	1704
6	5831	1705
6	6036	1706
6	1342	1707
6	7043	1708
6	616	1709
6	1639	1711
6	713	1712
6	820	1713
6	1722	1714
6	5836	1715
6	5660	1716
6	4852	1717
6	4941	1718
6	5672	1719
6	14	1720
6	4933	1721
6	4875	1722
6	4924	1724
6	12	1725
6	4038	1726
6	6679	1727
6	2672	1728
6	7005	1729
6	4848	1730
6	4854	1731
6	2661	1733
6	2694	1734
6	2621	1735
6	5697	1736
6	2868	1737
6	2452	1740
6	4158	1741
6	2534	1742
6	6547	1743
6	5768	1744
6	3785	1745
6	5349	1746
6	5331	1747
6	2176	1750
6	5716	1751
6	4197	1754
6	5904	1757
6	19	1758
6	6543	1759
6	3224	1760
6	5634	1761
6	5635	1762
6	4944	1763
6	2944	1764
6	5442	1765
6	4337	1769
6	4919	1773
6	4161	1774
6	1638	1777
6	3018	1778
6	2014	1782
6	1277	1783
6	4956	1784
6	3606	1785
6	3609	1786
6	4962	1787
6	2203	1788
6	4227	1790
6	4212	1791
6	4206	1793
6	5545	1795
6	5019	1797
6	1157	1800
6	953	1804
6	2117	1805
6	4636	1807
6	6853	1808
6	4751	1809
6	6411	1811
6	6416	1812
6	6445	1813
6	6843	1814
6	6457	1815
6	6479	1816
6	5072	1817
6	5447	1818
6	5451	1819
6	6907	1820
6	3511	1821
6	6392	1823
6	23	1826
6	4825	1829
6	4826	1830
6	4818	1831
6	4823	1832
6	4829	1833
6	4857	1835
6	3268	1837
6	3452	1838
6	3421	1839
6	3403	1841
6	4099	1843
6	3935	1844
6	5514	1846
6	3123	1847
6	3144	1848
6	2455	1849
6	6199	1854
6	2657	1857
6	2888	1859
6	2603	1861
6	2587	1862
6	2629	1863
6	4449	1864
6	6587	1865
6	2433	1866
6	6844	1867
6	8017	1868
6	3974	1869
6	3223	1870
6	3219	1871
6	5637	1873
6	5649	1874
6	5665	1876
6	4055	1880
6	2189	1881
6	1699	1882
6	1700	1883
6	2444	1884
6	6104	1886
6	6144	1887
6	6149	1888
6	3692	1891
6	4929	1892
6	4948	1893
6	1193	1894
6	3079	1896
6	4503	1898
6	4514	1900
6	3791	1901
6	3820	1902
6	2742	1904
6	6569	1905
6	2716	1907
6	2659	1908
6	3304	1909
6	6676	1910
6	6625	1913
6	6644	1914
6	6677	1915
6	2777	1916
6	3392	1917
6	3386	1918
6	5893	1919
6	6305	1920
6	2796	1922
6	2529	1924
6	3055	1925
6	2557	1926
6	4034	1927
6	4137	1928
6	4032	1929
6	2751	1930
6	3678	1931
6	4133	1933
6	4138	1935
6	2532	1936
6	1578	1937
6	4721	1938
6	3751	1940
6	4551	1942
6	4771	1944
6	6293	1946
6	5330	1947
6	6995	1948
6	3272	1951
6	3183	1952
6	3182	1953
6	2613	1955
6	6383	1956
6	3669	1958
6	3344	1959
6	4410	1961
6	6303	1964
6	6304	1965
6	3831	1966
6	2062	1967
6	2772	1968
6	5464	1969
6	3850	1970
6	3225	1971
6	3226	1972
6	1083	1974
6	4927	1975
6	2698	1977
6	3383	1981
6	6688	1985
6	4575	1986
6	1839	1987
6	5475	1988
6	2435	1992
6	4061	1993
6	2794	1994
6	50	1995
6	2275	1996
6	6440	1997
6	6005	1998
6	6354	1999
6	6212	2000
6	1765	2001
6	4045	2004
6	6603	2006
6	2135	2008
6	6613	2009
6	5001	2010
6	2713	2011
6	6598	2013
6	5722	2014
6	5718	2015
6	5215	2016
6	4911	2017
6	2642	2018
6	2750	2019
6	4912	2020
6	5907	2021
6	4842	2022
6	3933	2023
6	6662	2025
6	2637	2026
6	2640	2027
6	2641	2028
6	4838	2029
6	6596	2030
6	55	2031
6	6594	2032
6	524	2036
6	5776	2037
6	5762	2038
6	1814	2039
6	5693	2040
6	4779	2041
6	3258	2043
6	4717	2044
6	3362	2045
6	3399	2046
6	1709	2047
6	1712	2049
