# Supplementary material for: F-MAP: A Bayesian approach to infer the gene regulatory network using external hints
Source: PLoS One. 2017 Sep 22;12(9):e0184795. doi: 10.1371/journal.pone.0184795 (PMC5609748; doi:10.1371/journal.pone.0184795)
Supplement: S3 File — (ZIP) [file pone.0184795.s004.zip › S3_File/transcription factors/hb.txt]

hb	to	m5
9	1711	2
9	7129	8
9	7185	16
9	2526	23
9	7313	33
9	7330	37
9	5997	40
9	7389	42
9	2282	49
9	7540	55
9	7543	56
9	7553	57
9	4607	68
9	7654	72
9	5775	75
9	7803	85
9	3998	97
9	3868	111
9	4763	118
9	1694	135
9	3598	136
9	5135	145
9	1860	154
9	6128	156
9	3813	160
9	2267	172
9	5986	185
9	7004	187
9	2161	196
9	3647	209
9	5536	217
9	4427	242
9	2018	285
9	2933	305
9	3052	306
9	2376	323
9	5954	335
9	5479	338
9	5463	342
9	3875	345
9	6365	346
9	5085	360
9	5015	366
9	3295	372
9	3418	380
9	4582	395
9	5816	447
9	3053	448
9	4422	467
9	4318	483
9	4543	497
9	3926	500
9	2969	514
9	4216	521
9	3431	533
9	2975	534
9	5308	538
9	5490	545
9	3900	548
9	5866	556
9	5282	562
9	3351	572
9	5402	575
9	5826	585
9	4674	586
9	3320	587
9	3325	588
9	1660	599
9	5426	604
9	66	608
9	70	612
9	3306	614
9	1479	629
9	670	634
9	1359	638
9	915	640
9	1835	641
9	916	642
9	852	646
9	6052	647
9	104	650
9	3474	651
9	1204	660
9	2011	661
9	115	664
9	124	673
9	4019	674
9	165	678
9	1088	679
9	560	684
9	3250	691
9	1209	692
9	5333	706
9	1933	713
9	290	725
9	1166	733
9	5725	759
9	232	762
9	6272	764
9	2003	766
9	252	778
9	5467	779
9	1626	788
9	6172	789
9	268	793
9	7585	796
9	270	797
9	877	799
9	318	801
9	7057	804
9	5075	815
9	799	830
9	1473	833
9	696	836
9	5632	839
9	6636	840
9	5480	846
9	1682	850
9	366	852
9	2417	864
9	2627	872
9	1370	878
9	6771	879
9	1580	884
9	2238	893
9	6770	903
9	1248	904
9	3420	911
9	5376	921
9	4553	938
9	1223	939
9	1431	953
9	71	954
9	1569	957
9	1991	969
9	659	970
9	441	976
9	5713	979
9	1226	980
9	1227	985
9	1465	997
9	1989	998
9	1230	999
9	5351	1003
9	1327	1009
9	1063	1011
9	826	1013
9	927	1019
9	6501	1022
9	2064	1027
9	4646	1029
9	476	1041
9	1566	1042
9	6766	1043
9	932	1054
9	1982	1060
9	1491	1067
9	6985	1075
9	2411	1076
9	526	1081
9	1029	1082
9	2098	1086
9	743	1088
9	540	1091
9	2063	1094
9	7815	1098
9	1171	1100
9	5617	1108
9	5338	1118
9	1980	1120
9	1410	1121
9	7054	1126
9	7454	1130
9	1164	1131
9	1039	1132
9	2432	1140
9	6524	1145
9	1669	1150
9	1307	1151
9	608	1167
9	6488	1170
9	1667	1175
9	3	1176
9	6	1178
9	20	1181
9	1075	1185
9	29	1190
9	3787	1204
9	771	1213
9	890	1215
9	65	1221
9	764	1223
9	1003	1229
9	79	1235
9	1315	1238
9	1937	1240
9	6927	1246
9	893	1249
9	4916	1259
9	834	1261
9	6477	1262
9	896	1263
9	309	1265
9	2224	1267
9	113	1270
9	6950	1271
9	1402	1277
9	861	1278
9	2979	1280
9	1528	1286
9	1530	1289
9	7051	1292
9	278	1298
9	4691	1301
9	139	1308
9	1681	1309
9	4153	1311
9	152	1313
9	167	1324
9	173	1330
9	1042	1337
9	186	1340
9	1247	1352
9	1526	1356
9	215	1360
9	214	1361
9	1968	1363
9	218	1364
9	221	1365
9	223	1366
9	1405	1372
9	247	1375
9	1216	1377
9	1323	1385
9	258	1386
9	259	1387
9	1363	1389
9	262	1390
9	266	1392
9	1418	1395
9	325	1406
9	969	1408
9	6924	1431
9	324	1432
9	5002	1433
9	1487	1438
9	817	1439
9	4704	1456
9	1050	1469
9	1963	1474
9	2395	1476
9	1592	1477
9	636	1488
9	381	1500
9	382	1501
9	839	1504
9	1373	1508
9	391	1514
9	725	1515
9	393	1518
9	4028	1527
9	788	1540
9	1188	1542
9	1517	1553
9	433	1557
9	709	1558
9	7851	1560
9	446	1567
9	720	1577
9	457	1579
9	472	1587
9	475	1588
9	495	1602
9	974	1606
9	504	1615
9	699	1616
9	505	1618
9	506	1621
9	508	1624
9	2649	1625
9	513	1628
9	514	1629
9	832	1631
9	516	1632
9	525	1636
9	528	1637
9	286	1641
9	510	1644
9	1256	1645
9	1338	1651
9	552	1658
9	557	1660
9	768	1665
9	4215	1666
9	2384	1668
9	570	1670
9	946	1677
9	582	1679
9	599	1682
9	603	1686
9	611	1694
9	612	1701
9	5831	1705
9	617	1710
9	713	1712
9	820	1713
9	4941	1718
9	5672	1719
9	4933	1721
9	12	1725
9	6679	1727
9	175	1738
9	4197	1754
9	4901	1755
9	3224	1760
9	5634	1761
9	4337	1769
9	3609	1786
9	2203	1788
9	4202	1792
9	5529	1794
9	4273	1801
9	5313	1806
9	6479	1816
9	23	1826
9	4818	1831
9	4877	1836
9	1158	1840
9	6199	1854
9	2657	1857
9	2603	1861
9	4449	1864
9	3219	1871
9	5662	1875
9	3692	1891
9	4948	1893
9	1193	1894
9	3820	1902
9	3304	1909
9	6676	1910
9	2777	1916
9	2838	1923
9	4032	1929
9	3678	1931
9	5330	1947
9	2613	1955
9	6383	1956
9	4126	1990
9	6354	1999
9	2713	2011
9	2642	2018
9	4912	2020
9	5907	2021
9	6662	2025
9	55	2031
9	1709	2047
9	4050	2048
9	1712	2049
