# Supplementary material for: F-MAP: A Bayesian approach to infer the gene regulatory network using external hints
Source: PLoS One. 2017 Sep 22;12(9):e0184795. doi: 10.1371/journal.pone.0184795 (PMC5609748; doi:10.1371/journal.pone.0184795)
Supplement: S3 File — (ZIP) [file pone.0184795.s004.zip › S3_File/transcription factors/kr.txt]

kr	to	m6
13	1711	2
13	3396	6
13	7129	8
13	2531	13
13	7244	21
13	2526	23
13	7313	33
13	7322	34
13	8024	35
13	5997	40
13	7389	42
13	3322	48
13	7494	52
13	3582	53
13	7540	55
13	7543	56
13	7553	57
13	7565	58
13	4607	68
13	7654	72
13	4584	84
13	7803	85
13	3998	97
13	4755	104
13	1417	105
13	5140	107
13	1705	109
13	3247	115
13	4763	118
13	5136	119
13	3369	122
13	6253	125
13	4780	133
13	1694	135
13	3598	136
13	3365	141
13	5276	149
13	3254	152
13	6128	156
13	3813	160
13	6280	168
13	1719	169
13	2267	172
13	5927	177
13	2547	182
13	5986	185
13	5389	186
13	7004	187
13	5987	191
13	1827	195
13	2161	196
13	5538	210
13	5536	217
13	3517	218
13	3518	220
13	3812	234
13	4427	242
13	6002	252
13	6184	267
13	6325	275
13	2072	277
13	6346	289
13	3052	306
13	5526	319
13	3522	328
13	4604	341
13	5463	342
13	5088	359
13	5015	366
13	3295	372
13	5622	376
13	6601	392
13	5579	396
13	6627	410
13	3970	419
13	6635	422
13	5816	447
13	7009	449
13	5823	458
13	5869	469
13	5047	492
13	6028	495
13	4543	497
13	3546	499
13	4078	503
13	2373	506
13	4556	515
13	3434	518
13	4216	521
13	4198	524
13	4835	529
13	3431	533
13	4840	536
13	5308	538
13	5490	545
13	4527	558
13	3743	559
13	5870	560
13	2899	563
13	5653	568
13	5309	569
13	5798	570
13	5826	585
13	3325	588
13	2989	589
13	2453	591
13	3734	592
13	1660	599
13	1875	603
13	5426	604
13	1160	605
13	66	608
13	3306	614
13	7026	624
13	2876	628
13	1918	631
13	1357	632
13	804	633
13	670	634
13	100	637
13	915	640
13	1835	641
13	916	642
13	3821	645
13	852	646
13	6052	647
13	103	649
13	104	650
13	1684	655
13	949	658
13	2011	661
13	115	664
13	2322	668
13	5120	669
13	5118	670
13	124	673
13	4019	674
13	2061	683
13	560	684
13	3250	691
13	1209	692
13	170	698
13	1286	703
13	290	725
13	1166	733
13	6775	746
13	5643	747
13	232	762
13	1732	763
13	2002	770
13	6460	773
13	7023	774
13	5467	779
13	268	793
13	7585	796
13	270	797
13	877	799
13	318	801
13	7057	804
13	5577	810
13	5763	811
13	5075	815
13	1049	823
13	4025	824
13	696	836
13	5632	839
13	6636	840
13	1930	844
13	5480	846
13	2418	847
13	1054	851
13	1056	858
13	1753	865
13	2627	872
13	2871	877
13	1370	878
13	6771	879
13	1580	884
13	626	890
13	1427	892
13	4632	896
13	6605	900
13	6609	901
13	1248	904
13	3798	905
13	3420	911
13	5743	915
13	6660	924
13	4553	938
13	1223	939
13	674	943
13	412	944
13	123	955
13	1569	957
13	1991	969
13	659	970
13	1585	973
13	5669	975
13	5713	979
13	1226	980
13	3860	982
13	5589	987
13	6133	991
13	1465	997
13	1989	998
13	5860	1010
13	1986	1016
13	4646	1029
13	2307	1034
13	476	1041
13	6766	1043
13	6764	1046
13	5273	1049
13	5035	1051
13	4834	1052
13	932	1054
13	1006	1058
13	1270	1061
13	1305	1063
13	2519	1065
13	1491	1067
13	869	1073
13	6985	1075
13	2411	1076
13	1745	1080
13	526	1081
13	5627	1085
13	743	1088
13	541	1090
13	5210	1093
13	1492	1096
13	6447	1099
13	1828	1113
13	559	1116
13	5338	1118
13	1980	1120
13	7054	1126
13	7454	1130
13	1164	1131
13	4009	1139
13	2196	1144
13	1669	1150
13	597	1154
13	5185	1158
13	831	1160
13	6929	1163
13	671	1165
13	608	1167
13	6488	1170
13	1602	1171
13	1667	1175
13	3	1176
13	1310	1177
13	6	1178
13	1789	1182
13	1075	1185
13	29	1190
13	1396	1193
13	34	1196
13	753	1202
13	3787	1204
13	47	1209
13	771	1213
13	890	1215
13	57	1216
13	3239	1218
13	65	1221
13	764	1223
13	5556	1226
13	1003	1229
13	6386	1233
13	79	1235
13	2434	1236
13	2228	1237
13	1315	1238
13	5200	1239
13	1937	1240
13	81	1242
13	860	1245
13	6927	1246
13	893	1249
13	94	1251
13	98	1257
13	4916	1259
13	834	1261
13	6477	1262
13	896	1263
13	309	1265
13	2224	1267
13	113	1270
13	6950	1271
13	1767	1272
13	1628	1274
13	1402	1277
13	861	1278
13	7344	1279
13	1319	1285
13	1528	1286
13	128	1288
13	1530	1289
13	6511	1290
13	278	1298
13	139	1308
13	1681	1309
13	4153	1311
13	152	1313
13	154	1315
13	167	1324
13	173	1330
13	178	1334
13	179	1335
13	1042	1337
13	740	1339
13	186	1340
13	2424	1343
13	1690	1344
13	193	1347
13	1247	1352
13	7096	1354
13	1526	1356
13	1404	1359
13	215	1360
13	214	1361
13	1968	1363
13	218	1364
13	221	1365
13	223	1366
13	1405	1372
13	918	1373
13	1058	1380
13	3319	1381
13	5212	1382
13	1323	1385
13	258	1386
13	259	1387
13	1363	1389
13	266	1392
13	1524	1393
13	6744	1394
13	1418	1395
13	275	1405
13	325	1406
13	969	1408
13	1613	1413
13	980	1419
13	984	1420
13	1407	1426
13	3442	1429
13	6924	1431
13	5002	1433
13	1487	1438
13	5814	1446
13	6100	1460
13	3891	1463
13	2177	1467
13	1409	1468
13	1050	1469
13	7015	1470
13	1329	1471
13	739	1472
13	1963	1474
13	2395	1476
13	1592	1477
13	5969	1487
13	2394	1499
13	381	1500
13	382	1501
13	1094	1503
13	839	1504
13	1959	1505
13	6468	1509
13	1186	1511
13	821	1512
13	1095	1513
13	391	1514
13	5604	1517
13	393	1518
13	398	1521
13	1332	1522
13	4786	1524
13	2291	1529
13	668	1533
13	410	1534
13	3411	1537
13	418	1539
13	788	1540
13	2292	1541
13	1188	1542
13	2257	1544
13	422	1549
13	1517	1553
13	1518	1554
13	433	1557
13	709	1558
13	7851	1560
13	442	1564
13	446	1567
13	453	1571
13	720	1577
13	457	1579
13	472	1587
13	475	1588
13	477	1589
13	766	1597
13	495	1602
13	734	1604
13	1954	1608
13	5456	1609
13	1454	1610
13	5628	1612
13	504	1615
13	699	1616
13	505	1618
13	1447	1619
13	1453	1620
13	506	1621
13	508	1624
13	2649	1625
13	511	1626
13	770	1627
13	513	1628
13	832	1631
13	516	1632
13	8118	1634
13	525	1636
13	528	1637
13	532	1640
13	1525	1643
13	510	1644
13	1256	1645
13	1726	1649
13	1338	1651
13	6734	1652
13	552	1658
13	557	1660
13	5243	1664
13	768	1665
13	4215	1666
13	564	1667
13	2384	1668
13	570	1670
13	4107	1673
13	581	1676
13	946	1677
13	582	1679
13	599	1682
13	618	1683
13	611	1694
13	612	1701
13	6036	1706
13	1342	1707
13	616	1709
13	617	1710
13	1639	1711
13	713	1712
13	820	1713
13	4852	1717
13	5672	1719
13	12	1725
13	6679	1727
13	2868	1737
13	175	1738
13	5715	1753
13	5904	1757
13	5634	1761
13	2944	1764
13	4962	1787
13	2203	1788
13	4202	1792
13	5529	1794
13	5028	1799
13	4273	1801
13	953	1804
13	2117	1805
13	6479	1816
13	5447	1818
13	3511	1821
13	6392	1823
13	23	1826
13	4818	1831
13	3421	1839
13	4099	1843
13	3123	1847
13	6199	1854
13	2657	1857
13	2603	1861
13	6820	1872
13	4069	1879
13	4055	1880
13	4514	1900
13	3820	1902
13	3304	1909
13	2777	1916
13	6305	1920
13	4034	1927
13	4032	1929
13	3678	1931
13	3751	1940
13	5330	1947
13	3183	1952
13	2613	1955
13	3336	1963
13	3831	1966
13	4575	1986
13	50	1995
13	2275	1996
13	6354	1999
13	3630	2002
13	5001	2010
13	4912	2020
13	2641	2028
13	55	2031
13	524	2036
13	5693	2040
13	4717	2044
13	1709	2047
13	4050	2048
13	1712	2049
