# Supplementary material for: F-MAP: A Bayesian approach to infer the gene regulatory network using external hints
Source: PLoS One. 2017 Sep 22;12(9):e0184795. doi: 10.1371/journal.pone.0184795 (PMC5609748; doi:10.1371/journal.pone.0184795)
Supplement: S3 File — (ZIP) [file pone.0184795.s004.zip › S3_File/transcription factors/mad.txt]

mad	to	m7
14	5997	40
14	6540	250
14	6002	252
14	4523	387
14	3445	527
14	3325	588
14	1359	638
14	104	650
14	2322	668
14	5120	669
14	6770	903
14	1270	1061
14	2411	1076
14	1029	1082
14	1980	1120
14	844	1205
14	771	1213
14	893	1249
14	113	1270
14	1529	1275
14	4691	1301
14	4153	1311
14	1592	1477
14	821	1512
14	391	1514
14	1517	1553
14	709	1558
14	472	1587
14	2422	1614
14	531	1639
14	677	1650
14	581	1676
14	599	1682
14	616	1709
14	5634	1761
14	2203	1788
14	4818	1831
14	2751	1930
14	2532	1936
14	2613	1955
