# Supplementary material for: F-MAP: A Bayesian approach to infer the gene regulatory network using external hints
Source: PLoS One. 2017 Sep 22;12(9):e0184795. doi: 10.1371/journal.pone.0184795 (PMC5609748; doi:10.1371/journal.pone.0184795)
Supplement: S3 File — (ZIP) [file pone.0184795.s004.zip › S3_File/transcription factors/prd.txt]

prd	to	m8
17	1711	2
17	7137	9
17	2526	23
17	6622	24
17	7326	36
17	5997	40
17	7389	42
17	7540	55
17	4607	68
17	7654	72
17	7803	85
17	6073	103
17	5140	107
17	4780	133
17	1694	135
17	3365	141
17	6128	156
17	3813	160
17	5238	162
17	4281	184
17	5986	185
17	5388	188
17	4462	202
17	6177	228
17	4427	242
17	5216	288
17	4638	290
17	3052	306
17	5015	366
17	5593	383
17	5579	396
17	3127	420
17	6639	424
17	5816	447
17	4086	464
17	5869	469
17	4252	487
17	6028	495
17	4085	496
17	3929	498
17	2373	506
17	5247	508
17	4246	509
17	4216	521
17	3431	533
17	3919	541
17	5490	545
17	5826	585
17	3325	588
17	5048	602
17	5426	604
17	66	608
17	3306	614
17	6946	615
17	804	633
17	100	637
17	915	640
17	1835	641
17	852	646
17	104	650
17	3474	651
17	5124	662
17	1037	667
17	2322	668
17	5120	669
17	5118	670
17	124	673
17	4019	674
17	135	677
17	560	684
17	3250	691
17	5760	700
17	1287	701
17	1286	703
17	1933	713
17	201	720
17	1166	733
17	962	755
17	236	767
17	2002	770
17	251	777
17	5467	779
17	664	791
17	268	793
17	7585	796
17	877	799
17	5075	815
17	3822	818
17	4448	819
17	1049	823
17	4025	824
17	6636	840
17	1928	841
17	3927	842
17	5480	846
17	1753	865
17	1797	866
17	1369	869
17	2627	872
17	6298	876
17	2871	877
17	2313	880
17	1882	891
17	5431	897
17	6770	903
17	1829	906
17	5742	914
17	6660	924
17	4703	937
17	1751	952
17	1431	953
17	659	970
17	1585	973
17	1227	985
17	1465	997
17	4629	1028
17	2307	1034
17	1567	1039
17	1015	1040
17	476	1041
17	6966	1044
17	6764	1046
17	5273	1049
17	1006	1058
17	1270	1061
17	6287	1064
17	1491	1067
17	6985	1075
17	2411	1076
17	2063	1094
17	1492	1096
17	1828	1113
17	5338	1118
17	1980	1120
17	7454	1130
17	1164	1131
17	1669	1150
17	597	1154
17	1596	1166
17	3	1176
17	6	1178
17	1789	1182
17	21	1183
17	29	1190
17	34	1196
17	40	1201
17	753	1202
17	3787	1204
17	576	1206
17	771	1213
17	890	1215
17	65	1221
17	764	1223
17	2405	1232
17	2434	1236
17	5200	1239
17	860	1245
17	6927	1246
17	893	1249
17	4916	1259
17	834	1261
17	6477	1262
17	309	1265
17	113	1270
17	6950	1271
17	1767	1272
17	1628	1274
17	1319	1285
17	1530	1289
17	6511	1290
17	1612	1295
17	278	1298
17	4729	1299
17	1681	1309
17	152	1313
17	154	1315
17	6926	1318
17	6698	1327
17	173	1330
17	177	1332
17	178	1334
17	1690	1344
17	1247	1352
17	215	1360
17	214	1361
17	1968	1363
17	218	1364
17	223	1366
17	918	1373
17	277	1376
17	254	1379
17	3319	1381
17	258	1386
17	1363	1389
17	266	1392
17	275	1405
17	325	1406
17	969	1408
17	1181	1412
17	1613	1413
17	984	1420
17	305	1422
17	315	1425
17	848	1427
17	6924	1431
17	5002	1433
17	817	1439
17	6100	1460
17	3395	1464
17	1409	1468
17	7015	1470
17	1329	1471
17	2395	1476
17	1592	1477
17	2394	1499
17	382	1501
17	839	1504
17	6468	1509
17	821	1512
17	391	1514
17	5604	1517
17	393	1518
17	398	1521
17	1332	1522
17	4786	1524
17	6382	1528
17	1096	1532
17	410	1534
17	788	1540
17	1188	1542
17	1561	1546
17	815	1548
17	1517	1553
17	1518	1554
17	433	1557
17	709	1558
17	7851	1560
17	446	1567
17	658	1570
17	720	1577
17	457	1579
17	472	1587
17	477	1589
17	76	1590
17	734	1604
17	504	1615
17	699	1616
17	507	1623
17	508	1624
17	2649	1625
17	770	1627
17	832	1631
17	525	1636
17	528	1637
17	531	1639
17	1256	1645
17	2288	1648
17	1338	1651
17	627	1657
17	557	1660
17	5243	1664
17	768	1665
17	4215	1666
17	2384	1668
17	570	1670
17	581	1676
17	946	1677
17	582	1679
17	1341	1680
17	618	1683
17	603	1686
17	1724	1687
17	1653	1688
17	825	1690
17	611	1694
17	6961	1703
17	6036	1706
17	616	1709
17	1639	1711
17	713	1712
17	820	1713
17	5672	1719
17	6679	1727
17	4184	1749
17	5904	1757
17	5634	1761
17	5877	1776
17	4962	1787
17	2203	1788
17	4228	1789
17	3782	1796
17	953	1804
17	5072	1817
17	23	1826
17	4554	1827
17	4146	1845
17	2603	1861
17	5649	1874
17	6149	1888
17	4948	1893
17	1193	1894
17	4513	1899
17	3820	1902
17	4034	1927
17	4032	1929
17	1578	1937
17	5330	1947
17	2613	1955
17	2230	1980
17	2435	1992
17	6598	2013
17	4717	2044
17	1709	2047
