# Supplementary material for: F-MAP: A Bayesian approach to infer the gene regulatory network using external hints
Source: PLoS One. 2017 Sep 22;12(9):e0184795. doi: 10.1371/journal.pone.0184795 (PMC5609748; doi:10.1371/journal.pone.0184795)
Supplement: S3 File — (ZIP) [file pone.0184795.s004.zip › S3_File/transcription factors/run.txt]

run	to	m9
18	7137	9
18	7540	55
18	7543	56
18	7654	72
18	7692	76
18	3341	113
18	4750	178
18	5986	185
18	4462	202
18	3812	234
18	3052	306
18	6344	314
18	2138	317
18	3848	370
18	4114	439
18	5816	447
18	7009	449
18	3434	518
18	3914	542
18	5490	545
18	3759	546
18	4000	561
18	5798	570
18	3325	588
18	5426	604
18	3306	614
18	915	640
18	1835	641
18	916	642
18	104	650
18	5638	657
18	115	664
18	2322	668
18	5120	669
18	5118	670
18	124	673
18	4019	674
18	3250	691
18	6775	746
18	251	777
18	7585	796
18	1046	798
18	2759	817
18	4025	824
18	5632	839
18	6636	840
18	1056	858
18	1370	878
18	626	890
18	1882	891
18	6770	903
18	3420	911
18	1431	953
18	1230	999
18	1567	1039
18	476	1041
18	6764	1046
18	5273	1049
18	6985	1075
18	2411	1076
18	1492	1096
18	5338	1118
18	1980	1120
18	597	1154
18	608	1167
18	1667	1175
18	3	1176
18	6	1178
18	1789	1182
18	753	1202
18	3787	1204
18	771	1213
18	2405	1232
18	5200	1239
18	6927	1246
18	893	1249
18	6477	1262
18	113	1270
18	861	1278
18	1528	1286
18	4691	1301
18	1681	1309
18	152	1313
18	154	1315
18	167	1324
18	1690	1344
18	1247	1352
18	215	1360
18	214	1361
18	1968	1363
18	218	1364
18	221	1365
18	1058	1380
18	1323	1385
18	1363	1389
18	266	1392
18	325	1406
18	969	1408
18	984	1420
18	315	1425
18	5184	1447
18	1592	1477
18	2394	1499
18	839	1504
18	1373	1508
18	6468	1509
18	821	1512
18	391	1514
18	393	1518
18	788	1540
18	1188	1542
18	1561	1546
18	1517	1553
18	433	1557
18	709	1558
18	446	1567
18	720	1577
18	457	1579
18	472	1587
18	477	1589
18	495	1602
18	974	1606
18	504	1615
18	699	1616
18	1840	1617
18	505	1618
18	508	1624
18	2649	1625
18	770	1627
18	832	1631
18	525	1636
18	528	1637
18	2288	1648
18	677	1650
18	557	1660
18	4215	1666
18	2384	1668
18	581	1676
18	599	1682
18	618	1683
18	603	1686
18	611	1694
18	616	1709
18	713	1712
18	12	1725
18	6679	1727
18	5904	1757
18	19	1758
18	5634	1761
18	2203	1788
18	6445	1813
18	6479	1816
18	3511	1821
18	23	1826
18	2603	1861
18	5330	1947
18	2613	1955
18	4912	2020
