# Supplementary material for: F-MAP: A Bayesian approach to infer the gene regulatory network using external hints
Source: PLoS One. 2017 Sep 22;12(9):e0184795. doi: 10.1371/journal.pone.0184795 (PMC5609748; doi:10.1371/journal.pone.0184795)
Supplement: S3 File — (ZIP) [file pone.0184795.s004.zip › S3_File/transcription factors/sna.txt]

sna	to	m11
21	61	1
21	2535	7
21	4163	15
21	2526	23
21	5997	40
21	3582	53
21	7540	55
21	7543	56
21	4607	68
21	7654	72
21	7703	77
21	7708	78
21	7809	86
21	5140	107
21	3868	111
21	4763	118
21	6787	120
21	4342	127
21	2268	130
21	3598	136
21	3365	141
21	2494	148
21	1861	155
21	3813	160
21	1719	169
21	5927	177
21	5986	185
21	3641	207
21	5538	210
21	5117	211
21	5530	226
21	3812	234
21	2150	239
21	4427	242
21	6540	250
21	3052	306
21	7080	313
21	5526	319
21	3670	326
21	5463	342
21	5334	352
21	3295	372
21	5202	381
21	5560	421
21	5869	469
21	4386	473
21	4391	475
21	4252	487
21	5045	493
21	4085	496
21	4543	497
21	5247	508
21	4246	509
21	2969	514
21	4556	515
21	3434	518
21	5308	538
21	3922	540
21	5490	545
21	5870	560
21	5826	585
21	3320	587
21	3325	588
21	6308	597
21	1660	599
21	2325	601
21	1875	603
21	5426	604
21	3306	614
21	1357	632
21	915	640
21	1835	641
21	916	642
21	852	646
21	102	648
21	104	650
21	107	653
21	949	658
21	5124	662
21	115	664
21	2322	668
21	5120	669
21	5118	670
21	4019	674
21	1088	679
21	560	684
21	150	688
21	3250	691
21	694	694
21	3080	712
21	290	725
21	1166	733
21	962	755
21	111	760
21	1290	761
21	268	793
21	7585	796
21	877	799
21	5075	815
21	2759	817
21	1049	823
21	4025	824
21	696	836
21	1930	844
21	5480	846
21	1753	865
21	1369	869
21	2627	872
21	2549	874
21	2146	875
21	2313	880
21	7421	895
21	4867	913
21	5742	914
21	5743	915
21	5737	916
21	4553	938
21	674	943
21	1497	949
21	776	961
21	659	970
21	5713	979
21	1989	998
21	6270	1004
21	5044	1006
21	1255	1007
21	5860	1010
21	2307	1034
21	476	1041
21	6764	1046
21	5273	1049
21	1066	1059
21	1982	1060
21	6985	1075
21	2411	1076
21	526	1081
21	743	1088
21	628	1117
21	1980	1120
21	7454	1130
21	1164	1131
21	5610	1164
21	608	1167
21	1743	1168
21	1667	1175
21	3	1176
21	6	1178
21	21	1183
21	1674	1188
21	29	1190
21	1396	1193
21	40	1201
21	1807	1203
21	3787	1204
21	771	1213
21	65	1221
21	764	1223
21	1937	1240
21	6927	1246
21	6477	1262
21	896	1263
21	113	1270
21	1528	1286
21	1530	1289
21	7051	1292
21	1612	1295
21	278	1298
21	4691	1301
21	139	1308
21	1681	1309
21	146	1310
21	4153	1311
21	152	1313
21	154	1315
21	6237	1316
21	167	1324
21	173	1330
21	1042	1337
21	186	1340
21	1690	1344
21	7096	1354
21	1526	1356
21	214	1361
21	1968	1363
21	218	1364
21	221	1365
21	223	1366
21	1900	1371
21	253	1378
21	1418	1395
21	2083	1401
21	325	1406
21	969	1408
21	308	1423
21	3442	1429
21	324	1432
21	1487	1438
21	6100	1460
21	3891	1463
21	1050	1469
21	1329	1471
21	1592	1477
21	636	1488
21	2394	1499
21	381	1500
21	382	1501
21	839	1504
21	1186	1511
21	391	1514
21	5604	1517
21	393	1518
21	398	1521
21	4786	1524
21	1333	1535
21	418	1539
21	788	1540
21	1188	1542
21	2257	1544
21	1517	1553
21	1518	1554
21	433	1557
21	7851	1560
21	446	1567
21	720	1577
21	457	1579
21	5417	1582
21	472	1587
21	477	1589
21	1001	1595
21	1766	1598
21	5456	1609
21	504	1615
21	699	1616
21	506	1621
21	507	1623
21	508	1624
21	511	1626
21	770	1627
21	513	1628
21	832	1631
21	525	1636
21	557	1660
21	4215	1666
21	2384	1668
21	581	1676
21	946	1677
21	582	1679
21	599	1682
21	611	1694
21	3086	1696
21	6036	1706
21	1342	1707
21	616	1709
21	713	1712
21	4852	1717
21	5672	1719
21	6679	1727
21	2868	1737
21	5716	1751
21	5904	1757
21	5634	1761
21	2944	1764
21	5381	1781
21	2203	1788
21	4202	1792
21	6479	1816
21	6392	1823
21	23	1826
21	4818	1831
21	4857	1835
21	3421	1839
21	6199	1854
21	2993	1860
21	2603	1861
21	4055	1880
21	1700	1883
21	2444	1884
21	3692	1891
21	3820	1902
21	3304	1909
21	4137	1928
21	2532	1936
21	3768	1943
21	2613	1955
21	6383	1956
21	5001	2010
21	6598	2013
21	5215	2016
21	4912	2020
21	6596	2030
21	4050	2048
