# Supplementary material for: F-MAP: A Bayesian approach to infer the gene regulatory network using external hints
Source: PLoS One. 2017 Sep 22;12(9):e0184795. doi: 10.1371/journal.pone.0184795 (PMC5609748; doi:10.1371/journal.pone.0184795)
Supplement: S3 File — (ZIP) [file pone.0184795.s004.zip › S3_File/transcription factors/spl1.txt]

slp1	to	m10
20	8024	35
20	7540	55
20	7553	57
20	7654	72
20	7692	76
20	7708	78
20	5778	80
20	5140	107
20	5476	132
20	3598	136
20	3365	141
20	1861	155
20	6128	156
20	5536	217
20	3655	231
20	4427	242
20	4613	245
20	4708	247
20	6540	250
20	6002	252
20	4478	258
20	3776	279
20	1458	284
20	3052	306
20	2468	312
20	5968	347
20	6201	363
20	5015	366
20	5593	383
20	4582	395
20	5579	396
20	3970	419
20	4864	430
20	5816	447
20	4368	450
20	3837	459
20	4543	497
20	2373	506
20	2969	514
20	4216	521
20	3445	527
20	3764	543
20	3351	572
20	3325	588
20	6946	615
20	4722	643
20	852	646
20	102	648
20	103	649
20	5638	657
20	949	658
20	2011	661
20	124	673
20	1088	679
20	3250	691
20	1287	701
20	5254	708
20	3080	712
20	6560	718
20	220	744
20	6775	746
20	227	754
20	2002	770
20	1501	771
20	1626	788
20	6172	789
20	1757	832
20	1928	841
20	1056	858
20	1471	862
20	1753	865
20	2627	872
20	1604	883
20	1580	884
20	1996	887
20	626	890
20	6605	900
20	1248	904
20	3420	911
20	5738	917
20	6660	924
20	5263	996
20	1465	997
20	1989	998
20	4420	1026
20	1015	1040
20	6764	1046
20	932	1054
20	1006	1058
20	1491	1067
20	5396	1068
20	6985	1075
20	743	1088
20	541	1090
20	5338	1118
20	4541	1119
20	1980	1120
20	7454	1130
20	831	1160
20	6929	1163
20	3	1176
20	1789	1182
20	29	1190
20	33	1195
20	753	1202
20	3787	1204
20	2382	1207
20	771	1213
20	890	1215
20	625	1231
20	2405	1232
20	2434	1236
20	860	1245
20	893	1249
20	95	1252
20	98	1257
20	2225	1258
20	4916	1259
20	106	1260
20	6477	1262
20	896	1263
20	6950	1271
20	1767	1272
20	1530	1289
20	137	1307
20	1681	1309
20	146	1310
20	4153	1311
20	152	1313
20	154	1315
20	167	1324
20	173	1330
20	1042	1337
20	186	1340
20	1247	1352
20	214	1361
20	1968	1363
20	218	1364
20	221	1365
20	1405	1372
20	277	1376
20	1058	1380
20	1323	1385
20	1363	1389
20	2084	1400
20	969	1408
20	3442	1429
20	7806	1451
20	4737	1462
20	1050	1469
20	2395	1476
20	1592	1477
20	5897	1485
20	375	1492
20	2394	1499
20	839	1504
20	1095	1513
20	391	1514
20	5604	1517
20	393	1518
20	4786	1524
20	788	1540
20	2292	1541
20	1188	1542
20	2257	1544
20	1561	1546
20	760	1547
20	1517	1553
20	2204	1555
20	433	1557
20	458	1565
20	457	1579
20	472	1587
20	504	1615
20	699	1616
20	506	1621
20	832	1631
20	516	1632
20	8118	1634
20	525	1636
20	1512	1642
20	1525	1643
20	1258	1655
20	4215	1666
20	2384	1668
20	611	1694
20	616	1709
20	1639	1711
20	713	1712
20	3138	1739
20	5634	1761
20	4300	1802
20	2437	1803
20	953	1804
20	6445	1813
20	6479	1816
20	23	1826
20	4554	1827
20	4818	1831
20	4948	1893
20	4044	1912
20	4032	1929
20	4138	1935
20	2359	1941
20	5330	1947
20	3183	1952
20	2613	1955
20	4927	1975
20	1349	1976
20	4176	1978
20	3383	1981
20	4912	2020
