# Supplementary material for: F-MAP: A Bayesian approach to infer the gene regulatory network using external hints
Source: PLoS One. 2017 Sep 22;12(9):e0184795. doi: 10.1371/journal.pone.0184795 (PMC5609748; doi:10.1371/journal.pone.0184795)
Supplement: S3 File — (ZIP) [file pone.0184795.s004.zip › S3_File/transcription factors/twi.txt]

twi	to	m12
23	61	1
23	1711	2
23	2714	5
23	2535	7
23	7129	8
23	7137	9
23	7145	11
23	7174	12
23	7184	14
23	4163	15
23	7185	16
23	7205	19
23	2598	20
23	2526	23
23	6622	24
23	7270	27
23	7274	29
23	7281	30
23	7312	31
23	3862	32
23	8024	35
23	7330	37
23	7331	38
23	5997	40
23	7389	42
23	3409	47
23	5759	50
23	2581	51
23	7494	52
23	3582	53
23	1708	54
23	7540	55
23	7543	56
23	7553	57
23	7565	58
23	7062	62
23	7605	63
23	4607	68
23	7647	70
23	3356	71
23	7654	72
23	7666	74
23	5775	75
23	7703	77
23	7708	78
23	4735	81
23	6968	82
23	7768	83
23	7803	85
23	7827	88
23	7831	91
23	5056	92
23	4740	93
23	4742	94
23	4744	95
23	3998	97
23	3999	98
23	3240	100
23	4662	101
23	4687	102
23	5140	107
23	3314	110
23	2448	112
23	2986	116
23	4763	118
23	6787	120
23	6253	125
23	1629	126
23	4342	127
23	4777	128
23	2268	130
23	4667	131
23	5476	132
23	4780	133
23	1694	135
23	3598	136
23	2568	139
23	5470	140
23	3365	141
23	6092	143
23	5135	145
23	1098	147
23	5276	149
23	3253	153
23	1861	155
23	6128	156
23	4412	158
23	6131	159
23	3813	160
23	5238	162
23	1864	163
23	3602	165
23	5551	166
23	1719	169
23	3271	171
23	2267	172
23	3509	174
23	5927	177
23	3611	181
23	2547	182
23	5986	185
23	5389	186
23	7004	187
23	3016	190
23	4445	194
23	1827	195
23	2161	196
23	4462	202
23	2320	206
23	6112	208
23	5538	210
23	2119	212
23	6489	214
23	5318	215
23	5536	217
23	3517	218
23	2201	219
23	5533	222
23	6177	228
23	6364	229
23	4715	230
23	3655	231
23	3812	234
23	3036	235
23	2150	239
23	6550	240
23	4427	242
23	5008	244
23	6540	250
23	2910	251
23	3627	254
23	3731	262
23	6184	267
23	3612	269
23	3825	271
23	6410	272
23	6182	273
23	2544	276
23	3776	279
23	6008	280
23	7003	283
23	1458	284
23	6243	287
23	5216	288
23	4638	290
23	6529	291
23	6512	292
23	5206	293
23	3874	294
23	6116	296
23	6111	298
23	3817	300
23	2933	305
23	3052	306
23	3795	308
23	6467	311
23	5915	316
23	4436	318
23	5526	319
23	6450	322
23	2376	323
23	5239	324
23	3709	325
23	3522	328
23	3835	330
23	3702	332
23	3059	334
23	5298	339
23	4604	341
23	5463	342
23	3875	345
23	6455	348
23	6458	350
23	3954	351
23	5334	352
23	2121	356
23	5088	359
23	5085	360
23	5081	361
23	3538	365
23	5015	366
23	5339	368
23	3106	371
23	3295	372
23	3108	374
23	5622	376
23	2071	377
23	3418	380
23	5592	382
23	5593	383
23	5057	388
23	5068	391
23	4582	395
23	5579	396
23	6877	397
23	5569	398
23	2126	400
23	6194	401
23	6233	402
23	5418	404
23	4200	405
23	5562	407
23	6627	410
23	3558	414
23	5561	415
23	2937	418
23	3127	420
23	6635	422
23	6639	424
23	6641	426
23	4999	428
23	6069	432
23	3128	433
23	4413	435
23	4870	436
23	4113	438
23	5813	440
23	3132	441
23	6214	442
23	4104	443
23	301	444
23	5816	447
23	3053	448
23	7009	449
23	4368	450
23	4375	451
23	4378	453
23	4380	456
23	5823	458
23	4092	460
23	4090	462
23	4422	467
23	5869	469
23	3554	472
23	4386	473
23	4391	475
23	3878	477
23	4404	481
23	4318	483
23	3877	484
23	6025	485
23	4321	486
23	4252	487
23	4322	488
23	3841	494
23	4085	496
23	4543	497
23	3546	499
23	4057	502
23	2070	504
23	5291	505
23	2373	506
23	5247	508
23	3407	511
23	5246	513
23	2969	514
23	4556	515
23	3434	518
23	4216	521
23	4205	523
23	3445	527
23	2921	528
23	3449	531
23	3431	533
23	3454	535
23	2938	537
23	5308	538
23	3922	540
23	3919	541
23	5490	545
23	3900	548
23	3906	550
23	5866	556
23	2887	557
23	4527	558
23	3743	559
23	5870	560
23	4000	561
23	2899	563
23	3473	566
23	3590	567
23	5309	569
23	5798	570
23	3351	572
23	5484	573
23	6661	577
23	5815	581
23	5826	585
23	4674	586
23	3320	587
23	6308	597
23	2430	598
23	1660	599
23	5048	602
23	5426	604
23	1160	605
23	1919	606
23	1219	607
23	66	608
23	850	609
23	1623	611
23	2067	613
23	3306	614
23	6946	615
23	965	616
23	1279	617
23	1161	618
23	904	619
23	1498	620
23	4950	622
23	1637	625
23	1281	626
23	5817	627
23	2876	628
23	1479	629
23	804	633
23	670	634
23	5788	635
23	6693	636
23	100	637
23	1359	638
23	710	639
23	915	640
23	1835	641
23	916	642
23	5504	644
23	3821	645
23	852	646
23	102	648
23	103	649
23	104	650
23	3474	651
23	119	652
23	107	653
23	2323	654
23	5638	657
23	949	658
23	2011	661
23	5124	662
23	115	664
23	4490	665
23	2322	668
23	5120	669
23	5118	670
23	2192	671
23	1771	672
23	124	673
23	4019	674
23	883	676
23	135	677
23	165	678
23	1088	679
23	1764	680
23	2249	681
23	2061	683
23	560	684
23	148	685
23	824	686
23	147	687
23	1678	690
23	3250	691
23	1209	692
23	694	694
23	1165	695
23	1850	697
23	170	698
23	5760	700
23	1287	701
23	1286	703
23	2784	705
23	5333	706
23	205	707
23	2187	711
23	1933	713
23	200	714
23	7048	715
23	198	716
23	6560	718
23	201	720
23	5188	721
23	3601	722
23	290	725
23	4591	728
23	207	732
23	1166	733
23	2006	736
23	2005	737
23	2066	738
23	220	744
23	6990	745
23	5643	747
23	1090	751
23	225	752
23	6957	753
23	227	754
23	232	762
23	1732	763
23	6272	764
23	2003	766
23	236	767
23	242	769
23	2002	770
23	248	775
23	249	776
23	251	777
23	252	778
23	5467	779
23	2722	781
23	1424	782
23	2244	785
23	7345	786
23	3652	790
23	268	793
23	2242	794
23	1575	795
23	7585	796
23	270	797
23	1046	798
23	877	799
23	318	801
23	2421	802
23	7057	804
23	1366	805
23	8071	806
23	2065	807
23	6461	808
23	5577	810
23	5763	811
23	5075	815
23	5710	816
23	4448	819
23	5481	820
23	6773	822
23	1049	823
23	4025	824
23	799	830
23	1757	832
23	1573	834
23	696	836
23	352	837
23	6549	838
23	5632	839
23	6636	840
23	3927	842
23	1930	844
23	6418	845
23	5480	846
23	2418	847
23	1266	849
23	1682	850
23	1368	854
23	1056	858
23	4612	859
23	3427	861
23	1471	862
23	2864	863
23	2417	864
23	1753	865
23	1797	866
23	7590	867
23	1369	869
23	1998	871
23	6298	876
23	2871	877
23	1370	878
23	6771	879
23	2980	882
23	1604	883
23	1580	884
23	1996	887
23	6357	888
23	4781	889
23	626	890
23	1882	891
23	7421	895
23	4632	896
23	5431	897
23	6605	900
23	6608	902
23	6770	903
23	1248	904
23	3798	905
23	1829	906
23	1572	910
23	3420	911
23	5742	914
23	5743	915
23	5737	916
23	5738	917
23	5695	922
23	6660	924
23	4934	925
23	7912	926
23	6768	927
23	8105	930
23	5237	932
23	407	933
23	408	936
23	4703	937
23	4553	938
23	1223	939
23	1468	940
23	1609	941
23	674	943
23	412	944
23	414	945
23	1267	946
23	4108	947
23	4778	948
23	1497	949
23	1298	951
23	1751	952
23	1431	953
23	123	955
23	4545	956
23	1569	957
23	6403	959
23	842	960
23	620	966
23	1535	967
23	1991	969
23	659	970
23	1225	971
23	1585	973
23	441	976
23	5713	979
23	1226	980
23	3860	982
23	4816	983
23	1227	985
23	5589	987
23	5945	988
23	447	989
23	1383	990
23	6767	992
23	1228	994
23	1990	995
23	5263	996
23	1465	997
23	1989	998
23	1230	999
23	5528	1000
23	3193	1001
23	5351	1003
23	6270	1004
23	5509	1005
23	5044	1006
23	5860	1010
23	1063	1011
23	865	1014
23	467	1015
23	927	1019
23	1584	1023
23	2520	1024
23	2064	1027
23	4646	1029
23	1494	1030
23	6086	1031
23	2307	1034
23	1019	1037
23	7822	1038
23	1567	1039
23	1015	1040
23	476	1041
23	6766	1043
23	6764	1046
23	8008	1047
23	5273	1049
23	5584	1050
23	5035	1051
23	932	1054
23	1236	1055
23	5930	1057
23	1006	1058
23	1066	1059
23	1982	1060
23	803	1062
23	1305	1063
23	2519	1065
23	1491	1067
23	6684	1069
23	869	1073
23	6985	1075
23	2411	1076
23	526	1081
23	1029	1082
23	5627	1085
23	743	1088
23	541	1090
23	540	1091
23	5210	1093
23	2063	1094
23	1492	1096
23	7815	1098
23	6447	1099
23	1171	1100
23	547	1101
23	5621	1102
23	2232	1106
23	1593	1109
23	1828	1113
23	2097	1114
23	559	1116
23	628	1117
23	5338	1118
23	4541	1119
23	1980	1120
23	5549	1124
23	1536	1125
23	7054	1126
23	4884	1129
23	7454	1130
23	1164	1131
23	1039	1132
23	5613	1133
23	1760	1137
23	2053	1138
23	4009	1139
23	2432	1140
23	4010	1141
23	5446	1143
23	2196	1144
23	6524	1145
23	1461	1148
23	5131	1149
23	1669	1150
23	1439	1153
23	597	1154
23	831	1160
23	6929	1163
23	1596	1166
23	608	1167
23	943	1169
23	2690	1173
23	1667	1175
23	3	1176
23	6	1178
23	1560	1180
23	1789	1182
23	21	1183
23	5609	1187
23	1440	1189
23	29	1190
23	30	1191
23	1395	1192
23	1396	1193
23	1716	1194
23	33	1195
23	34	1196
23	40	1201
23	753	1202
23	1807	1203
23	3787	1204
23	576	1206
23	2382	1207
23	47	1209
23	48	1210
23	6130	1211
23	771	1213
23	51	1214
23	890	1215
23	57	1216
23	63	1220
23	65	1221
23	764	1223
23	1972	1225
23	1034	1227
23	7002	1228
23	1003	1229
23	624	1230
23	625	1231
23	2405	1232
23	6386	1233
23	2434	1236
23	1315	1238
23	5200	1239
23	1937	1240
23	6824	1241
23	81	1242
23	83	1243
23	4897	1244
23	860	1245
23	6927	1246
23	893	1249
23	95	1252
23	1399	1253
23	647	1255
23	98	1257
23	4916	1259
23	106	1260
23	834	1261
23	6477	1262
23	896	1263
23	309	1265
23	2224	1267
23	6632	1268
23	113	1270
23	6950	1271
23	1767	1272
23	1628	1274
23	1529	1275
23	7845	1276
23	861	1278
23	7344	1279
23	2979	1280
23	4827	1281
23	5605	1282
23	1528	1286
23	2159	1287
23	1530	1289
23	6511	1290
23	7051	1292
23	3628	1293
23	785	1294
23	1285	1297
23	278	1298
23	4729	1299
23	6629	1300
23	4918	1303
23	5527	1305
23	132	1306
23	139	1308
23	1681	1309
23	146	1310
23	4153	1311
23	1558	1312
23	152	1313
23	939	1314
23	154	1315
23	6237	1316
23	5102	1317
23	6926	1318
23	85	1319
23	164	1321
23	2223	1323
23	167	1324
23	1552	1325
23	775	1326
23	6698	1327
23	173	1330
23	174	1331
23	177	1332
23	178	1334
23	6054	1336
23	1042	1337
23	6986	1338
23	186	1340
23	2039	1342
23	1690	1344
23	191	1345
23	193	1347
23	194	1348
23	1247	1352
23	7096	1354
23	1526	1356
23	1404	1359
23	215	1360
23	214	1361
23	1706	1362
23	1968	1363
23	218	1364
23	221	1365
23	223	1366
23	998	1367
23	226	1368
23	864	1369
23	1900	1371
23	1405	1372
23	918	1373
23	310	1374
23	247	1375
23	277	1376
23	253	1378
23	254	1379
23	1058	1380
23	5212	1382
23	1323	1385
23	258	1386
23	259	1387
23	1363	1389
23	1179	1391
23	266	1392
23	1524	1393
23	1418	1395
23	5208	1396
23	633	1397
23	2088	1398
23	2038	1399
23	2084	1400
23	2083	1401
23	2212	1402
23	2211	1404
23	275	1405
23	325	1406
23	969	1408
23	291	1410
23	1181	1412
23	1613	1413
23	1620	1414
23	1601	1416
23	303	1418
23	984	1420
23	987	1421
23	305	1422
23	315	1425
23	1407	1426
23	848	1427
23	3442	1429
23	2775	1430
23	6924	1431
23	324	1432
23	5002	1433
23	6377	1436
23	1522	1437
23	1487	1438
23	817	1439
23	5896	1440
23	6813	1443
23	1703	1444
23	4797	1445
23	3302	1448
23	5320	1452
23	5943	1453
23	4363	1454
23	4152	1455
23	4704	1456
23	3291	1458
23	6100	1460
23	6171	1461
23	4737	1462
23	3891	1463
23	2960	1465
23	4966	1466
23	2177	1467
23	1409	1468
23	1050	1469
23	7015	1470
23	1329	1471
23	681	1473
23	1963	1474
23	2080	1475
23	2395	1476
23	1592	1477
23	723	1478
23	362	1479
23	363	1480
23	4175	1481
23	360	1483
23	1520	1484
23	1024	1486
23	5969	1487
23	636	1488
23	828	1490
23	6786	1494
23	733	1496
23	2394	1499
23	381	1500
23	382	1501
23	1094	1503
23	839	1504
23	1373	1508
23	6468	1509
23	1186	1511
23	821	1512
23	1095	1513
23	391	1514
23	725	1515
23	5604	1517
23	393	1518
23	1590	1520
23	1332	1522
23	4786	1524
23	4361	1525
23	4028	1527
23	2291	1529
23	5148	1530
23	410	1534
23	1333	1535
23	3411	1537
23	4905	1538
23	418	1539
23	788	1540
23	2292	1541
23	1188	1542
23	2257	1544
23	1561	1546
23	422	1549
23	6737	1551
23	1517	1553
23	1518	1554
23	2204	1555
23	432	1556
23	433	1557
23	709	1558
23	436	1559
23	7851	1560
23	5773	1561
23	442	1564
23	458	1565
23	6578	1566
23	446	1567
23	658	1570
23	453	1571
23	1062	1572
23	6736	1573
23	738	1574
23	673	1576
23	720	1577
23	457	1579
23	469	1584
23	471	1586
23	472	1587
23	475	1588
23	477	1589
23	4511	1591
23	7843	1593
23	1001	1595
23	1879	1596
23	766	1597
23	492	1600
23	494	1601
23	495	1602
23	1412	1603
23	734	1604
23	974	1606
23	6696	1607
23	1954	1608
23	5456	1609
23	1454	1610
23	5628	1612
23	6584	1613
23	504	1615
23	699	1616
23	505	1618
23	1447	1619
23	1453	1620
23	506	1621
23	6076	1622
23	508	1624
23	2649	1625
23	511	1626
23	770	1627
23	513	1628
23	4177	1630
23	832	1631
23	516	1632
23	525	1636
23	528	1637
23	532	1640
23	286	1641
23	1512	1642
23	1525	1643
23	510	1644
23	1256	1645
23	4270	1646
23	2288	1648
23	1726	1649
23	1338	1651
23	6734	1652
23	3113	1653
23	1258	1655
23	627	1657
23	552	1658
23	557	1660
23	6464	1662
23	5243	1664
23	768	1665
23	4215	1666
23	564	1667
23	2384	1668
23	570	1670
23	571	1671
23	4107	1673
23	573	1675
23	581	1676
23	946	1677
23	582	1679
23	1341	1680
23	634	1681
23	599	1682
23	618	1683
23	603	1686
23	7042	1689
23	611	1694
23	4526	1695
23	3086	1696
23	5953	1697
23	6036	1706
23	1342	1707
23	616	1709
23	617	1710
23	713	1712
23	820	1713
23	1722	1714
23	4852	1717
23	4941	1718
23	5672	1719
23	14	1720
23	4875	1722
23	4876	1723
23	12	1725
23	4038	1726
23	6679	1727
23	4848	1730
23	15	1732
23	2694	1734
23	2868	1737
23	175	1738
23	3785	1745
23	5349	1746
23	5331	1747
23	5766	1748
23	4184	1749
23	2176	1750
23	3545	1752
23	5715	1753
23	4197	1754
23	5904	1757
23	3224	1760
23	5634	1761
23	5635	1762
23	2944	1764
23	5442	1765
23	2835	1766
23	4337	1769
23	4164	1772
23	4129	1775
23	1638	1777
23	3017	1779
23	3014	1780
23	5381	1781
23	3609	1786
23	2203	1788
23	4212	1791
23	4206	1793
23	5529	1794
23	5019	1797
23	5022	1798
23	1157	1800
23	953	1804
23	2117	1805
23	6411	1811
23	6445	1813
23	6457	1815
23	6479	1816
23	3511	1821
23	6399	1822
23	6356	1825
23	23	1826
23	4554	1827
23	4789	1828
23	4818	1831
23	4823	1832
23	4857	1835
23	3452	1838
23	3421	1839
23	5275	1842
23	4099	1843
23	5514	1846
23	3144	1848
23	2455	1849
23	6829	1850
23	6206	1853
23	6199	1854
23	2657	1857
23	2896	1858
23	2993	1860
23	2603	1861
23	2587	1862
23	6844	1867
23	5665	1876
23	5924	1878
23	4055	1880
23	2189	1881
23	2444	1884
23	3214	1885
23	6144	1887
23	1313	1889
23	2802	1890
23	3692	1891
23	1193	1894
23	4955	1895
23	3079	1896
23	4514	1900
23	3791	1901
23	3820	1902
23	2744	1903
23	2340	1906
23	2659	1908
23	3304	1909
23	6676	1910
23	3379	1911
23	6625	1913
23	2777	1916
23	3386	1918
23	5893	1919
23	2796	1922
23	2838	1923
23	3055	1925
23	2557	1926
23	4034	1927
23	4032	1929
23	2751	1930
23	2850	1934
23	4138	1935
23	2532	1936
23	1578	1937
23	3751	1940
23	5330	1947
23	6995	1948
23	5074	1949
23	4008	1950
23	3182	1953
23	6393	1954
23	2613	1955
23	6383	1956
23	6381	1957
23	4410	1961
23	3343	1962
23	3336	1963
23	6304	1965
23	2062	1967
23	2772	1968
23	5464	1969
23	2840	1973
23	1083	1974
23	4927	1975
23	2698	1977
23	4176	1978
23	6428	1979
23	2671	1983
23	1717	1984
23	4575	1986
23	1839	1987
23	5477	1989
23	4126	1990
23	1783	1991
23	2435	1992
23	50	1995
23	2275	1996
23	6005	1998
23	6354	1999
23	6603	2006
23	5001	2010
23	6700	2012
23	4912	2020
23	5907	2021
23	4842	2022
23	6662	2025
23	2637	2026
23	2641	2028
23	4838	2029
23	6596	2030
23	55	2031
23	2782	2033
23	524	2036
23	5776	2037
23	5693	2040
23	4717	2044
23	3362	2045
23	3399	2046
23	1709	2047
23	1712	2049
