# Supplementary material for: F-MAP: A Bayesian approach to infer the gene regulatory network using external hints
Source: PLoS One. 2017 Sep 22;12(9):e0184795. doi: 10.1371/journal.pone.0184795 (PMC5609748; doi:10.1371/journal.pone.0184795)
Supplement: S3 File — (ZIP) [file pone.0184795.s004.zip › S3_File/transcription factors/zD.txt]

zD	to	m1
1	61	1
1	1711	2
1	5702	3
1	2464	4
1	3396	6
1	7129	8
1	7137	9
1	7174	12
1	2531	13
1	3398	17
1	6804	18
1	7205	19
1	2598	20
1	2526	23
1	6622	24
1	7270	27
1	5988	28
1	8024	35
1	7330	37
1	7337	39
1	5997	40
1	7389	42
1	7416	44
1	5759	50
1	2581	51
1	3582	53
1	7540	55
1	7543	56
1	7553	57
1	7565	58
1	5784	61
1	7639	67
1	4607	68
1	7647	70
1	3356	71
1	7654	72
1	7665	73
1	7666	74
1	7703	77
1	7708	78
1	7709	79
1	4584	84
1	7803	85
1	7827	88
1	5981	89
1	7831	91
1	3998	97
1	3240	100
1	4687	102
1	4755	104
1	1417	105
1	5140	107
1	1705	109
1	2448	112
1	5555	114
1	3247	115
1	2986	116
1	4763	118
1	1629	126
1	4342	127
1	3406	129
1	2268	130
1	4667	131
1	4780	133
1	4343	134
1	1694	135
1	3598	136
1	3492	138
1	2568	139
1	3365	141
1	5135	145
1	2494	148
1	5276	149
1	3254	152
1	1861	155
1	6128	156
1	3412	157
1	2834	164
1	3602	165
1	2267	172
1	3509	174
1	4347	175
1	3510	176
1	5927	177
1	2606	179
1	2607	180
1	2547	182
1	2546	183
1	5986	185
1	5389	186
1	7004	187
1	5388	188
1	5987	191
1	2161	196
1	4462	202
1	4352	204
1	5375	205
1	3647	209
1	5538	210
1	2119	212
1	6115	213
1	6489	214
1	5318	215
1	5536	217
1	3517	218
1	2201	219
1	4487	221
1	6168	224
1	5530	226
1	3738	227
1	6177	228
1	6364	229
1	3655	231
1	3812	234
1	6132	241
1	4427	242
1	4613	245
1	4708	247
1	6247	248
1	4712	249
1	6540	250
1	2910	251
1	6002	252
1	4479	257
1	4478	258
1	6313	259
1	3731	262
1	3824	264
1	4633	266
1	6184	267
1	6413	270
1	6410	272
1	2544	276
1	3776	279
1	6008	280
1	7003	283
1	2018	285
1	6243	287
1	5216	288
1	6346	289
1	4638	290
1	6512	292
1	5206	293
1	3874	294
1	6259	299
1	6108	301
1	5436	303
1	4301	304
1	2933	305
1	3052	306
1	3795	308
1	3957	309
1	6467	311
1	2468	312
1	7080	313
1	5915	316
1	4436	318
1	5526	319
1	5020	320
1	4428	321
1	5239	324
1	5948	329
1	3835	330
1	3059	334
1	5954	335
1	5298	339
1	3062	340
1	4604	341
1	5463	342
1	3419	343
1	3875	345
1	5968	347
1	6458	350
1	3954	351
1	5334	352
1	6375	353
1	2154	354
1	2121	356
1	3525	358
1	5085	360
1	6201	363
1	4185	364
1	3538	365
1	5015	366
1	3104	369
1	3848	370
1	3106	371
1	3295	372
1	6197	375
1	5622	376
1	6195	379
1	5593	383
1	3659	385
1	3117	390
1	5068	391
1	6601	392
1	4582	395
1	5579	396
1	5182	399
1	2126	400
1	6194	401
1	5418	404
1	5345	406
1	5562	407
1	6627	410
1	6619	412
1	5180	413
1	3558	414
1	5561	415
1	2934	417
1	3970	419
1	6635	422
1	6639	424
1	5344	425
1	6641	426
1	4999	428
1	4862	429
1	4864	430
1	5073	431
1	6069	432
1	4114	439
1	5813	440
1	3132	441
1	301	444
1	5816	447
1	3053	448
1	7009	449
1	4368	450
1	4375	451
1	2952	452
1	2953	455
1	4380	456
1	5065	457
1	5823	458
1	3045	465
1	4231	466
1	4422	467
1	5869	469
1	4390	474
1	4391	475
1	3043	478
1	4406	482
1	4252	487
1	4322	488
1	5047	492
1	5045	493
1	3841	494
1	4085	496
1	4543	497
1	3546	499
1	3926	500
1	5291	505
1	2373	506
1	4248	507
1	5247	508
1	4246	509
1	5850	510
1	3407	511
1	3031	512
1	2969	514
1	4556	515
1	2974	516
1	4432	517
1	3434	518
1	4892	519
1	4216	521
1	4198	524
1	3445	527
1	2921	528
1	4837	532
1	3431	533
1	3454	535
1	2938	537
1	5308	538
1	3922	540
1	3919	541
1	5490	545
1	5491	549
1	3906	550
1	4580	551
1	4583	552
1	5861	554
1	5866	556
1	3743	559
1	5870	560
1	4000	561
1	5309	569
1	5798	570
1	3351	572
1	5402	575
1	4594	579
1	5661	580
1	5642	582
1	5828	583
1	5826	585
1	3325	588
1	2453	591
1	3734	592
1	4564	593
1	4902	594
1	1660	599
1	2060	600
1	2325	601
1	1875	603
1	5426	604
1	66	608
1	1353	610
1	1623	611
1	70	612
1	3306	614
1	6946	615
1	1279	617
1	1161	618
1	904	619
1	1498	620
1	1200	623
1	5817	627
1	2876	628
1	1479	629
1	1607	630
1	1918	631
1	1357	632
1	804	633
1	670	634
1	6693	636
1	100	637
1	1359	638
1	710	639
1	1835	641
1	916	642
1	3821	645
1	852	646
1	6052	647
1	103	649
1	104	650
1	2323	654
1	949	658
1	4713	659
1	2011	661
1	5124	662
1	115	664
1	4490	665
1	1598	666
1	2322	668
1	5120	669
1	5118	670
1	2192	671
1	124	673
1	4019	674
1	883	676
1	135	677
1	1088	679
1	1764	680
1	2061	683
1	560	684
1	824	686
1	147	687
1	1678	690
1	3250	691
1	1209	692
1	2643	693
1	694	694
1	2425	696
1	1850	697
1	170	698
1	1608	699
1	1287	701
1	1286	703
1	2784	705
1	5333	706
1	205	707
1	5254	708
1	3080	712
1	1933	713
1	7048	715
1	4981	717
1	6560	718
1	4497	719
1	201	720
1	5188	721
1	3601	722
1	202	724
1	290	725
1	4664	729
1	779	730
1	1166	733
1	6552	734
1	2539	735
1	2006	736
1	2066	738
1	212	739
1	874	742
1	219	743
1	6990	745
1	6775	746
1	5643	747
1	2680	748
1	6372	749
1	6957	753
1	227	754
1	1364	756
1	5959	758
1	1290	761
1	232	762
1	1732	763
1	6272	764
1	2003	766
1	242	769
1	2002	770
1	1501	771
1	6460	773
1	252	778
1	1044	783
1	7345	786
1	2090	787
1	1626	788
1	3652	790
1	4020	792
1	268	793
1	1575	795
1	7585	796
1	270	797
1	1046	798
1	877	799
1	318	801
1	1366	805
1	8071	806
1	5763	811
1	4630	812
1	6205	813
1	1180	814
1	5075	815
1	5710	816
1	2759	817
1	3822	818
1	4448	819
1	5481	820
1	2101	821
1	1049	823
1	4025	824
1	2108	825
1	347	826
1	905	827
1	799	830
1	1265	831
1	1757	832
1	1573	834
1	696	836
1	352	837
1	6549	838
1	5632	839
1	6636	840
1	3927	842
1	5424	843
1	1930	844
1	6418	845
1	5480	846
1	2418	847
1	1682	850
1	1054	851
1	2000	853
1	5626	855
1	6539	857
1	1056	858
1	1471	862
1	2864	863
1	2417	864
1	1753	865
1	7590	867
1	5678	868
1	1369	869
1	2627	872
1	1459	873
1	2871	877
1	1370	878
1	6771	879
1	2313	880
1	1997	881
1	2980	882
1	1580	884
1	5676	885
1	1996	887
1	6357	888
1	626	890
1	1882	891
1	2238	893
1	4632	896
1	5431	897
1	6605	900
1	6609	901
1	1248	904
1	3798	905
1	1829	906
1	1676	907
1	1296	908
1	1675	909
1	3420	911
1	1428	912
1	5738	917
1	5740	918
1	1022	919
1	399	920
1	5695	922
1	6660	924
1	4934	925
1	7912	926
1	1421	928
1	8105	930
1	6967	931
1	407	933
1	1546	934
1	408	936
1	4703	937
1	4553	938
1	1223	939
1	1468	940
1	674	943
1	412	944
1	1497	949
1	1570	950
1	1751	952
1	1431	953
1	123	955
1	4545	956
1	1569	957
1	842	960
1	4059	962
1	306	964
1	1301	965
1	1535	967
1	1991	969
1	659	970
1	1225	971
1	1433	972
1	1585	973
1	5669	975
1	1434	978
1	5713	979
1	1226	980
1	4816	983
1	1227	985
1	4609	986
1	5589	987
1	5945	988
1	447	989
1	1383	990
1	6133	991
1	1228	994
1	5263	996
1	1465	997
1	1989	998
1	1230	999
1	5261	1002
1	5351	1003
1	6270	1004
1	5044	1006
1	1327	1009
1	1063	1011
1	865	1014
1	467	1015
1	1986	1016
1	4730	1018
1	336	1020
1	1584	1023
1	2520	1024
1	5696	1025
1	2064	1027
1	4646	1029
1	1494	1030
1	6086	1031
1	2309	1032
1	2307	1034
1	1019	1037
1	7822	1038
1	1567	1039
1	1015	1040
1	476	1041
1	1566	1042
1	6766	1043
1	1844	1045
1	6764	1046
1	5273	1049
1	5584	1050
1	5035	1051
1	932	1054
1	1236	1055
1	968	1056
1	5930	1057
1	1006	1058
1	1066	1059
1	1305	1063
1	2519	1065
1	1491	1067
1	5396	1068
1	6684	1069
1	1068	1070
1	4064	1071
1	869	1073
1	6985	1075
1	2411	1076
1	1306	1079
1	1745	1080
1	526	1081
1	1029	1082
1	4756	1087
1	743	1088
1	690	1089
1	541	1090
1	540	1091
1	2410	1092
1	2063	1094
1	1492	1096
1	7815	1098
1	1171	1100
1	5621	1102
1	1901	1103
1	2232	1106
1	1172	1110
1	1391	1111
1	3277	1112
1	1828	1113
1	2097	1114
1	6795	1115
1	628	1117
1	5338	1118
1	4541	1119
1	1980	1120
1	1410	1121
1	3701	1122
1	1536	1125
1	7054	1126
1	4884	1129
1	7454	1130
1	1790	1134
1	5249	1135
1	3483	1136
1	2053	1138
1	4009	1139
1	2432	1140
1	2196	1144
1	6524	1145
1	4796	1146
1	4040	1147
1	1461	1148
1	5131	1149
1	1669	1150
1	1307	1151
1	597	1154
1	888	1155
1	1020	1156
1	4992	1157
1	6929	1163
1	671	1165
1	1596	1166
1	608	1167
1	943	1169
1	6488	1170
1	2482	1172
1	2690	1173
1	1667	1175
1	3	1176
1	1310	1177
1	6	1178
1	1789	1182
1	21	1183
1	1192	1184
1	1893	1186
1	29	1190
1	30	1191
1	1396	1193
1	33	1195
1	34	1196
1	4663	1197
1	6448	1198
1	753	1202
1	1807	1203
1	3787	1204
1	844	1205
1	576	1206
1	2382	1207
1	48	1210
1	6755	1212
1	771	1213
1	890	1215
1	889	1219
1	65	1221
1	1032	1222
1	764	1223
1	1972	1225
1	5556	1226
1	1034	1227
1	7002	1228
1	624	1230
1	625	1231
1	2405	1232
1	6386	1233
1	2269	1234
1	2434	1236
1	2228	1237
1	1315	1238
1	5200	1239
1	1937	1240
1	6824	1241
1	81	1242
1	860	1245
1	6927	1246
1	893	1249
1	95	1252
1	1399	1253
1	647	1255
1	98	1257
1	2225	1258
1	4916	1259
1	106	1260
1	834	1261
1	6477	1262
1	896	1263
1	309	1265
1	2224	1267
1	6632	1268
1	2381	1269
1	113	1270
1	6950	1271
1	1767	1272
1	1628	1274
1	7845	1276
1	1402	1277
1	861	1278
1	7344	1279
1	2979	1280
1	4827	1281
1	5605	1282
1	1319	1285
1	1528	1286
1	2159	1287
1	128	1288
1	1530	1289
1	6511	1290
1	162	1291
1	3628	1293
1	785	1294
1	6748	1296
1	1285	1297
1	278	1298
1	4729	1299
1	6629	1300
1	137	1307
1	139	1308
1	1681	1309
1	146	1310
1	4153	1311
1	1558	1312
1	152	1313
1	154	1315
1	6237	1316
1	5102	1317
1	6926	1318
1	85	1319
1	164	1321
1	2223	1323
1	167	1324
1	775	1326
1	173	1330
1	174	1331
1	177	1332
1	178	1334
1	179	1335
1	1042	1337
1	6986	1338
1	740	1339
1	186	1340
1	2424	1343
1	1690	1344
1	193	1347
1	194	1348
1	858	1350
1	837	1351
1	1247	1352
1	4957	1353
1	7096	1354
1	3989	1355
1	1526	1356
1	716	1357
1	781	1358
1	1404	1359
1	215	1360
1	214	1361
1	1706	1362
1	1968	1363
1	218	1364
1	221	1365
1	223	1366
1	864	1369
1	5686	1370
1	1900	1371
1	1405	1372
1	918	1373
1	310	1374
1	277	1376
1	254	1379
1	1058	1380
1	3319	1381
1	5212	1382
1	5720	1383
1	2218	1384
1	1323	1385
1	258	1386
1	259	1387
1	1363	1389
1	1179	1391
1	266	1392
1	6744	1394
1	1418	1395
1	2088	1398
1	2212	1402
1	3959	1403
1	2211	1404
1	275	1405
1	325	1406
1	966	1407
1	969	1408
1	1627	1409
1	291	1410
1	298	1411
1	1181	1412
1	1610	1415
1	1601	1416
1	970	1417
1	303	1418
1	984	1420
1	305	1422
1	308	1423
1	1026	1424
1	315	1425
1	1407	1426
1	3442	1429
1	6924	1431
1	324	1432
1	5002	1433
1	1328	1434
1	6377	1436
1	1522	1437
1	1487	1438
1	817	1439
1	5801	1441
1	1092	1442
1	6813	1443
1	1703	1444
1	3302	1448
1	7806	1451
1	5320	1452
1	5943	1453
1	4152	1455
1	4704	1456
1	4872	1457
1	6100	1460
1	3891	1463
1	2960	1465
1	2177	1467
1	1409	1468
1	1050	1469
1	7015	1470
1	1329	1471
1	739	1472
1	681	1473
1	1963	1474
1	2395	1476
1	1592	1477
1	362	1479
1	4175	1481
1	1970	1482
1	360	1483
1	5897	1485
1	1024	1486
1	5969	1487
1	636	1488
1	828	1490
1	376	1493
1	6786	1494
1	4261	1495
1	733	1496
1	380	1498
1	2394	1499
1	381	1500
1	382	1501
1	1094	1503
1	839	1504
1	387	1506
1	1373	1508
1	6468	1509
1	1186	1511
1	821	1512
1	1095	1513
1	391	1514
1	725	1515
1	5604	1517
1	393	1518
1	398	1521
1	4786	1524
1	4028	1527
1	6382	1528
1	2291	1529
1	5148	1530
1	1096	1532
1	668	1533
1	410	1534
1	3411	1537
1	418	1539
1	788	1540
1	2292	1541
1	1188	1542
1	2257	1544
1	1561	1546
1	422	1549
1	787	1552
1	1517	1553
1	1518	1554
1	2204	1555
1	433	1557
1	709	1558
1	436	1559
1	7851	1560
1	1656	1562
1	458	1565
1	446	1567
1	658	1570
1	453	1571
1	1062	1572
1	6736	1573
1	720	1577
1	457	1579
1	2209	1580
1	5417	1582
1	469	1584
1	6485	1585
1	471	1586
1	472	1587
1	477	1589
1	4511	1591
1	6350	1592
1	7843	1593
1	1001	1595
1	766	1597
1	494	1601
1	495	1602
1	6484	1605
1	974	1606
1	1954	1608
1	5456	1609
1	1454	1610
1	822	1611
1	5628	1612
1	6584	1613
1	504	1615
1	699	1616
1	505	1618
1	1447	1619
1	1453	1620
1	506	1621
1	6076	1622
1	507	1623
1	508	1624
1	2649	1625
1	511	1626
1	770	1627
1	513	1628
1	514	1629
1	832	1631
1	516	1632
1	520	1635
1	525	1636
1	528	1637
1	530	1638
1	531	1639
1	532	1640
1	286	1641
1	1512	1642
1	1525	1643
1	510	1644
1	2288	1648
1	1338	1651
1	6734	1652
1	3113	1653
1	6022	1656
1	627	1657
1	552	1658
1	555	1659
1	557	1660
1	5243	1664
1	768	1665
1	4215	1666
1	564	1667
1	2384	1668
1	565	1669
1	570	1670
1	4107	1673
1	573	1675
1	581	1676
1	946	1677
1	582	1679
1	599	1682
1	618	1683
1	6732	1685
1	603	1686
1	1653	1688
1	7042	1689
1	6731	1691
1	1073	1692
1	292	1693
1	611	1694
1	4526	1695
1	3086	1696
1	612	1701
1	3780	1702
1	6036	1706
1	1342	1707
1	617	1710
1	1639	1711
1	713	1712
1	820	1713
1	5836	1715
1	5660	1716
1	4852	1717
1	4941	1718
1	5672	1719
1	4933	1721
1	12	1725
1	6679	1727
1	7005	1729
1	4848	1730
1	4854	1731
1	2694	1734
1	2621	1735
1	2868	1737
1	175	1738
1	3138	1739
1	2534	1742
1	5331	1747
1	2176	1750
1	3346	1756
1	5904	1757
1	19	1758
1	3224	1760
1	5634	1761
1	5635	1762
1	2944	1764
1	5442	1765
1	4958	1767
1	4337	1769
1	4173	1771
1	4164	1772
1	4919	1773
1	1638	1777
1	3018	1778
1	2014	1782
1	3609	1786
1	4962	1787
1	2203	1788
1	4227	1790
1	4212	1791
1	5028	1799
1	4273	1801
1	953	1804
1	6445	1813
1	6479	1816
1	5447	1818
1	5451	1819
1	3511	1821
1	6392	1823
1	6359	1824
1	23	1826
1	4554	1827
1	4818	1831
1	4823	1832
1	4829	1833
1	3268	1837
1	3421	1839
1	4099	1843
1	5514	1846
1	3123	1847
1	3144	1848
1	2455	1849
1	6234	1852
1	6199	1854
1	3279	1856
1	2657	1857
1	2888	1859
1	2603	1861
1	2587	1862
1	3223	1870
1	3219	1871
1	5665	1876
1	5690	1877
1	4069	1879
1	2189	1881
1	1700	1883
1	2444	1884
1	2802	1890
1	3692	1891
1	4948	1893
1	1193	1894
1	4513	1899
1	3820	1902
1	3304	1909
1	6676	1910
1	6677	1915
1	2777	1916
1	3392	1917
1	5893	1919
1	2838	1923
1	3055	1925
1	2557	1926
1	4137	1928
1	4032	1929
1	2751	1930
1	3678	1931
1	6570	1932
1	2532	1936
1	1578	1937
1	3751	1940
1	5330	1947
1	5074	1949
1	3183	1952
1	3182	1953
1	2613	1955
1	6383	1956
1	3344	1959
1	4860	1960
1	4410	1961
1	5464	1969
1	3225	1971
1	1083	1974
1	4927	1975
1	2698	1977
1	4176	1978
1	2230	1980
1	1839	1987
1	2435	1992
1	2794	1994
1	50	1995
1	2275	1996
1	6440	1997
1	6005	1998
1	6354	1999
1	2673	2005
1	6603	2006
1	5001	2010
1	5215	2016
1	2642	2018
1	4912	2020
1	4842	2022
1	2635	2024
1	6662	2025
1	2641	2028
1	4838	2029
1	6596	2030
1	55	2031
1	524	2036
1	5762	2038
1	5693	2040
1	1837	2042
1	3258	2043
1	4717	2044
1	3362	2045
1	1709	2047
1	1712	2049
